# Supplementary material for: Transcriptomic Profiling of Psoriatic Lesions by Tape-Stripping Reveals Site-Specific Differences
Source: J Clin Med. 2026 May 22;15(11):4034. doi: 10.3390/jcm15114034 (PMC13258650; doi:10.3390/jcm15114034)
Supplement: Supplementary file 1 [file jcm-15-04034-s001.zip › Supplementary Table S2.xlsx]

## Sheet: Table S2
Table S2: Quantitiy and quality of RNA isolated from tape strips
Sample ID	Sampling location	Volume [μL]	Concentration [ng/μL]	Ratio 260/280	RIN
PSD004 T	Trunk	40	344.44	2.01	2.70
PSD004 LL	Lower extremities	40	101.27	1.95	2.50
PSD004 S	Scalp	40	125.13	1.95	2.50
PSD005 T	Trunk	40	67.10	NA	2.60
PSD008 T	Trunk	40	56.65	2.13	2.50
PSD008 LL	Lower extremities	40	27.03	2.01	2.50
PSD009 LL	Lower extremities	40	26.10	1.96	2.50
PSD010 T	Trunk	40	68.25	2.03	2.90
PSD010 UL	Upper extremities	40	114.02	2.04	2.60
PSD011 LL	Lower extremities	40	11.65	1.83	1.50
PSD011 T	Trunk	40	37.10	1.90	3.00
PSD012 T	Trunk	40	29.15	1.69	3.10
PSD012 UL	Upper extremities	40	37.49	1.65	2.60
PSD013 S	Scalp	40	48.33	1.71	3.10
PSD013 T	Trunk	40	28.80	1.63	2.70
PSD014 S	Scalp	40	30.40	2.06	2.50
PSD014 UL	Upper extremities	40	27.29	2.90	2.50
PSD015 T	Trunk	40	18.26	1.76	2.80
PSD015 L	Lower extremities	40	18.46	1.74	2.50
PSD017 T	Trunk	40	47.56	1.74	2.70
PSD017 LL	Lower extremities	40	32.26	1.68	2.30
PSD018 T	Trunk	40	7.54	1.28	2.80
PSD018 UL	Upper extremities	40	10.63	1.65	2.80
PSD018 S	Scalp	40	12.98	1.88	3.10
PSD019 T	Trunk	40	49.78	1.74	2.90
PSD020 UL	Upper extremities	40	14.24	1.48	2.50
PSD020 T	Trunk	40	31.16	1.59	3.40
PSD021 UL	Upper extremities	40	41.80	1.84	5.90
PSD023 S	Scalp	40	26.79	1.83	2.50
PSD023 LL	Lower extremities	40	30.00	2.07	3.00
PSD024 UL	Upper extremities	40	24.37	2.00	1.40
PSD025 T	Trunk	40	46.39	2.21	4.80
PSD025 UL	Upper extremities	40	130.17	2.14	1.70
PSD025 S	Scalp	40	34.41	2.26	4.30
PSD027 T	Trunk	40	25.71	1.72	5.80
PSD027 UL	Upper extremities	40	25.42	1.71	2.40
PSD028 LL	Lower extremities	40	23.61	2.10	3.80
PSD029 T	Trunk	40	42.08	2.51	2.60
PSD029 LL	Lower extremities	40	34.41	2.23	3.70
PSD030 T	Trunk	40	9.49	3.19	2.90
PSD030 UL	Upper extremities	40	15.48	1.73	3.00
PSD031 T	Trunk	40	18.48	1.72	1.70
PSD032 T	Trunk	40	38.46	1.77	5.60
PSD032 UL	Upper extremities	40	12.55	1.34	2.30
