# Supplementary material for: Transcriptomic Profiling of Psoriatic Lesions by Tape-Stripping Reveals Site-Specific Differences
Source: J Clin Med. 2026 May 22;15(11):4034. doi: 10.3390/jcm15114034 (PMC13258650; doi:10.3390/jcm15114034)
Supplement: Supplementary file 1 [file jcm-15-04034-s001.zip › Supplementary Table S3.xlsx]

## Sheet: Table S3
Table S3: Selected samples of healthy biopsies (RUN names)
RUN ID
SRR1146076
SRR1146088
SRR1146096
SRR1146101
SRR1146106
SRR1146107
SRR1146108
SRR1146109
SRR1146111
SRR1146113
SRR1146114
SRR1146115
SRR1146116
SRR1146117
SRR1146118
SRR1146120
SRR1146121
SRR1146122
SRR1146125
SRR1146126
SRR1146127
SRR1146130
SRR1146131
SRR1146137
SRR1146138
SRR1146139
SRR1146142
SRR1146143
SRR1146144
SRR1146145
SRR1146146
SRR1146153
SRR1146166
SRR1146167
SRR1146169
SRR1146170
SRR1146171
SRR1146172
SRR1146173
SRR1146174
SRR1146175
SRR1146176
SRR1146177
SRR1146178
SRR1146179
SRR1146180
SRR1146181
SRR1146182
SRR1146183
SRR1146184
SRR1146185
SRR1146186
SRR1146187
SRR1146188
SRR1146189
SRR1146190
SRR1146191
SRR1146192
SRR1146193
SRR1146194
SRR1146195
SRR1146196
SRR1146197
SRR1146198
SRR1146200
SRR1146201
SRR1146207
SRR1146213
SRR1146230
SRR1146236
SRR1146238
SRR1146243
SRR1146244
SRR1146245
SRR1146246
SRR1146247
SRR1146248
SRR1146249
SRR1146250
SRR1146251
