# Supplementary material for: Transcriptomic Profiling of Psoriatic Lesions by Tape-Stripping Reveals Site-Specific Differences
Source: J Clin Med. 2026 May 22;15(11):4034. doi: 10.3390/jcm15114034 (PMC13258650; doi:10.3390/jcm15114034)
Supplement: Supplementary file 1 [file jcm-15-04034-s001.zip › Supplementary Table S4.xlsx]

## Sheet: T vs UL
Table S4: Differentially expressed genes from the intra-disease approach
ENTREZID	SYMBOL	log2FC	Confidence interval L	Confidence interval R	Average expression	t	P-value	Adjusted P-value	B
100506299	ID2-AS1	-1.91945378578062	-2.83165423659351	-1.00725333496773	-2.22461135249902	-4.28692616217372	0.000156610126465159	0.459450365836947	-1.85031092305344
100132103	FAM66E	2.36284458981443	1.1813803828801	3.54430879674876	-1.75826361397657	4.07448960930102	0.000285857744727844	0.459450365836947	-2.07387245224713
2853	GPR31	-2.48454050696341	-3.74612214457653	-1.22295886935029	-2.20565761995791	-4.01226258713842	0.000340528795888759	0.459450365836947	-2.05793919905022
80178	TEDC2	1.86536144430857	0.917924663311314	2.81279822530584	-1.73388975942842	4.01117288551895	0.000341572096686357	0.459450365836947	-2.16496333890449
1573	CYP2J2	2.36493084126626	1.1529845487184	3.57687713381411	-3.17182649074664	3.97551774385749	0.000377489671058056	0.459450365836947	-2.15810229212758
1559	CYP2C9	1.98448706668093	0.928937440243351	3.04003669311851	-3.5654649007127	3.83025988572628	0.00056598000557353	0.459450365836947	-2.28736226531185
54681	P4HTM	-1.17208781936558	-1.80687091805622	-0.537304720674945	0.842628454712862	-3.7617802615573	0.000684100559654308	0.459450365836947	-1.66616828333344
28586	TRBV9	-1.73536445757855	-2.67722301525577	-0.79350589990133	-4.10024293232032	-3.75373522567617	0.000699461332870909	0.459450365836947	-2.39569872565294
55144	LRRC8D	-1.10796431807877	-1.7127879252227	-0.503140710934842	2.1045678402054	-3.73212057218901	0.000742411447740721	0.459450365836947	-1.40999777158181
64754	SMYD3	-1.05218409405591	-1.63360311807331	-0.470765070038518	0.0548371520339326	-3.68689797755981	0.000840724262277151	0.459450365836947	-2.01904431739986
100422949	MIR3118-2	1.87322747365503	0.83805772154477	2.90839722576529	-3.68446847103758	3.68669806553114	0.000841185748960973	0.459450365836947	-2.42801095134049
257194	NEGR1	-1.19462435415916	-1.86616273250093	-0.523085975817382	-0.890158254376549	-3.62425838452133	0.000998021737294314	0.459450365836947	-2.36380447924259
114800	CCDC85A	1.42006736561035	0.620522951608117	2.21961177961258	-4.13025178979029	3.61847002475021	0.00101391967637363	0.459450365836947	-2.47592011078044
168667	BMPER	3.03362920037894	1.31802207369934	4.74923632705854	4.15892294675191	3.60249411499966	0.00105908168241083	0.459450365836947	-1.57940050336123
7293	TNFRSF4	-1.26171651353112	-1.97687388742912	-0.546559139633109	2.11782236780119	-3.59433698668921	0.00108288618883913	0.459450365836947	-1.62324780473601
100131067	CKMT2-AS1	2.44856618345447	1.06048368406808	3.83664868284087	2.68951774227271	3.59381067319529	0.0010844397645914	0.459450365836947	-1.7257628828308
401237	CASC15	-1.96248708081147	-3.07877969426131	-0.846194467361639	-2.63993040944637	-3.58168494213963	0.00112083598001511	0.459450365836947	-2.59590600123746
100130331	LOC100130331	2.51603100519103	1.0787351298869	3.95332688049516	-0.615835328164336	3.56638672879896	0.00116844395877092	0.459450365836947	-2.49435143195943
84867	PTPN5	3.02050878042273	1.28798203089891	4.75303552994655	0.217379724434125	3.55188404655913	0.0012153787370186	0.459450365836947	-2.41147674989196
2122	MECOM	3.1071677327136	1.30974648408979	4.90458898133741	0.85691042513301	3.5218710639813	0.00131836740597017	0.459450365836947	-2.33935443147193
118430	MUCL1	2.53648895677008	1.06839474757992	4.00458316596024	5.25794050145336	3.51995957536039	0.00132520470619363	0.459450365836947	-1.68309437843175
25780	RASGRP3	-1.12090789655867	-1.77182042501136	-0.469995368105981	2.78893310271888	-3.50837432132449	0.00136738324585637	0.459450365836947	-1.68403690491846
5670	PSG2	2.98796176921749	1.25176824258815	4.72415529584684	1.31496516603032	3.50619066754061	0.00137547718604162	0.459450365836947	-2.22859447444186
8529	CYP4F2	3.13036852834578	1.30025464049375	4.96048241619781	2.93921267878387	3.4847849113683	0.00145730794123863	0.459450365836947	-1.91472296588812
100507650	RNF212B	1.84558918385429	0.760624135801124	2.93055423190745	-2.88005766497002	3.46559584526445	0.00153464142860589	0.459450365836947	-2.70277807909462
3205	HOXA9	1.94858685396911	0.802187549086095	3.09498615885213	-2.47102682881634	3.46292016941638	0.00154573407927953	0.459450365836947	-2.7167578983133
728430	FAM90A20	1.50951465671441	0.621112231331635	2.39791708209719	-4.07978970286477	3.46167446348868	0.00155092478271024	0.459450365836947	-2.63919888443231
100506305	LINC00958	2.49623818476237	1.02243887502448	3.97003749450026	0.242499489906228	3.45069281167618	0.00159741675173753	0.459450365836947	-2.49903490420188
100505768	LINC01364	-1.70639447875141	-2.71692779004393	-0.69586116745889	-3.0818918601059	-3.44022960361808	0.00164296137490434	0.459450365836947	-2.75095936521284
151790	WDR49	-1.7908926834906	-2.85571154294436	-0.726073824036847	-1.48699277427349	-3.42651354839585	0.00170456288523646	0.459450365836947	-2.63457131850522
6006	RHCE	2.25976311613576	0.909687033536673	3.60983919873484	2.62509477858216	3.41007003051709	0.00178134768508524	0.459450365836947	-1.9946165188869
5653	KLK6	3.08099590527469	1.23983022827331	4.92216158227608	8.62758533964254	3.40923451524412	0.00178533679677823	0.459450365836947	-2.15395787213703
100131257	LOC100131257	1.93732367568754	0.779412953287414	3.09523439808767	-3.2826376481507	3.40867610366384	0.0017880076863885	0.459450365836947	-2.73342728437393
642658	SCX	1.71238717159488	0.683743121445414	2.74103122174435	-2.12876842752949	3.39152851554001	0.00187192201929421	0.459450365836947	-2.79450302863603
400618	SOX9-AS1	2.07714982693899	0.828363358428215	3.32593629544977	-2.936601856854	3.38874012666847	0.00188592061539761	0.459450365836947	-2.76950015474172
50964	SOST	3.84835890002765	1.53237124319148	6.16434655686382	2.43731079516196	3.38530617174167	0.00190329850588312	0.459450365836947	-2.23409551561354
5027	P2RX7	-1.18639736268909	-1.90070673971621	-0.472087985661972	4.08238957924066	-3.38378255381735	0.0019110581493667	0.459450365836947	-1.86553155867733
374977	MROH7	-1.67409978427741	-2.68410315043185	-0.664096418122972	-1.4124157570365	-3.37689179528574	0.00194653355848701	0.459450365836947	-2.68775561740328
100505648	RAD51-AS1	1.37505147418466	0.544601174041163	2.20550177432815	-0.93640107768414	3.37336966543027	0.00196490999977279	0.459450365836947	-2.7518512380008
283078	MKX	1.74971860175135	0.691500606352153	2.80793659715055	-2.84833006656051	3.36861743432421	0.00198996879917611	0.459450365836947	-2.80180879565916
154092	LINC01010	-1.34922253751647	-2.16776100455568	-0.530684070477255	1.90983945053504	-3.35817341281462	0.00204612418492103	0.459450365836947	-2.01636620664633
374860	ANKRD30B	2.52251926412257	0.99020211023116	4.05483641801398	-3.02416041401574	3.35385632322724	0.00206977821573992	0.459450365836947	-2.78661170575637
23553	HYAL4	2.89137811055389	1.13159850873031	4.65115771237748	1.90985074286389	3.34738168164944	0.00210574671798929	0.459450365836947	-2.28902237384195
56479	KCNQ5	-1.59675361011856	-2.57530424073678	-0.618202979500347	-3.39235887131887	-3.32439967547689	0.00223832574041256	0.459450365836947	-2.85593419909418
728763	CROCC2	1.62164566173318	0.626649971644547	2.61664135182182	-4.01269661933901	3.32042282557573	0.00226206574050355	0.459450365836947	-2.78590004355369
283209	PGM2L1	-1.28868567641564	-2.08116784015447	-0.496203512676812	0.967655587811721	-3.31295952963282	0.00230727168082003	0.459450365836947	-2.25468629475815
728743	LOC728743	-1.42070846863534	-2.29441644747375	-0.547000489796927	-0.905582912258459	-3.31281583294351	0.00230815050953464	0.459450365836947	-2.68752993847214
10826	FAXDC2	2.01862806971676	0.774462764012183	3.26279337542134	4.27291376581859	3.30549760648156	0.00235333460799521	0.459450365836947	-1.9985141372674
79075	DSCC1	1.58036418415055	0.605684360780436	2.55504400752066	-3.52546952554125	3.30334420006048	0.0023667908014163	0.459450365836947	-2.83177342419646
2527	FUT5	2.43786352603171	0.932400099043195	3.94332695302023	-2.19304130289621	3.29911767086954	0.00239341624233914	0.459450365836947	-2.85839654992182
26219	OR1J4	1.74896850041816	0.668275079747505	2.82966192108881	-2.67758219411198	3.29714544958547	0.00240593844961948	0.459450365836947	-2.87798331552596
3934	LCN2	2.69985350450992	1.03024481595785	4.36946219306198	7.80282634185674	3.29445916872334	0.00242309545842751	0.459450365836947	-2.23126032469188
132724	TMPRSS11B	2.02850768689422	0.772651332234406	3.28436404155403	-2.57829990706838	3.29075322789658	0.00244695746010901	0.459450365836947	-2.87904346052404
653492	PSG10P	2.79182828183406	1.06251350439216	4.52114305927597	1.17243405026922	3.28907120377451	0.00245786189123721	0.459450365836947	-2.5123038189495
729041	FAAHP1	2.70298480409073	1.02369997584633	4.38226963233513	1.41795472193142	3.27927520672545	0.00252229943348398	0.459450365836947	-2.46612277028781
114770	PGLYRP2	3.03867500043894	1.14416948542549	4.93318051545239	1.59423791911312	3.26773631593465	0.00260027733152749	0.459450365836947	-2.46517469344472
140947	DCANP1	-1.35324058285286	-2.19896817268273	-0.507512993022991	2.03944577462775	-3.25989146258638	0.00265460361804764	0.459450365836947	-2.14773815272543
3957	LGALS2	-1.57445606547145	-2.55934879806703	-0.589563332875875	0.851319460466743	-3.25686861543779	0.0026758256100839	0.459450365836947	-2.35261355032694
820	CAMP	2.1687117224674	0.812073017752921	3.52535042718187	1.88797237126341	3.25683869519617	0.00267603647516793	0.459450365836947	-2.33236818770734
6442	SGCA	1.82327556326747	0.678949857129043	2.9676012694059	-3.8218260410555	3.24609542770573	0.00275278690332277	0.459450365836947	-2.86827123927781
344454	AOX2P	2.57962805137699	0.960477868264581	4.19877823448939	3.10282912367296	3.24585102614094	0.00275455717801265	0.459450365836947	-2.1970265125289
3111	HLA-DOA	-1.33830722633919	-2.1797398460933	-0.496874606585076	3.35584329992091	-3.24037374294257	0.00279451758720573	0.459450365836947	-2.09073721112543
6947	TCN1	2.45084447797142	0.909846844826939	3.99184211111591	4.86962088905014	3.24020439908735	0.00279576185379981	0.459450365836947	-2.1130864489063
91373	UAP1L1	-1.02194415047552	-1.66500198064998	-0.37888632030107	2.51764993117801	-3.23769367634162	0.00281427183593408	0.459450365836947	-2.13173606179046
353139	LCE2A	2.3600896992198	0.872136587689758	3.84804281074985	6.69362078155182	3.23145333814648	0.00286078676683367	0.459450365836947	-2.22431092595189
1258	CNGB1	2.03735565987367	0.750125193937276	3.32458612581006	3.95074456181275	3.22455037319703	0.00291309669251046	0.459450365836947	-2.13294844206118
100499227	USP2-AS1	2.30236007818571	0.847062987946548	3.75765716842487	-0.611985720603642	3.22314772557069	0.00292383695738594	0.459450365836947	-2.85721294770572
29986	SLC39A2	2.31493685714368	0.847166380331603	3.78270733395575	3.72542298644243	3.2132138283853	0.003000992110938	0.459450365836947	-2.1743450591998
56652	TWNK	2.16282265181656	0.783114825230284	3.54253047840283	0.0906131100530357	3.19368741685565	0.00315835486634416	0.459450365836947	-2.79576812821894
8538	BARX2	2.32565265149146	0.841808972199395	3.80949633078352	1.15224106711099	3.19312062984642	0.00316303817967817	0.459450365836947	-2.59449334874285
85458	DIXDC1	-1.46949059734599	-2.40802646063454	-0.530954734057441	-0.138725444995226	-3.18988160887793	0.00318992934371794	0.459450365836947	-2.6599041696261
5858	PZP	-1.43036991763136	-2.34476786453968	-0.515971970723039	1.78378421576479	-3.18692432605889	0.00321467183563665	0.459450365836947	-2.28992598205948
27177	IL36B	2.11374770855592	0.761643465788354	3.46585195132348	3.43114707311665	3.18494252772734	0.0032313551577157	0.459450365836947	-2.22575964941259
6338	SCNN1B	2.41407229512874	0.864252734638713	3.96389185561876	5.77123764304539	3.17342149962999	0.00332998991938475	0.459450365836947	-2.2464906189738
189	AGXT	2.01707075103685	0.720493190868327	3.31364831120538	1.02449751639567	3.16943067223658	0.00336482110107348	0.459450365836947	-2.61804644773651
338579	ANKRD30BP3	2.76916664432703	0.988935507837182	4.54939778081688	-0.935788489914336	3.16906629706903	0.00336801854502576	0.459450365836947	-2.91602979649265
57167	SALL4	2.72195362567755	0.968917653329372	4.47498959802572	0.443645682131551	3.16335927723588	0.00341847797413595	0.459450365836947	-2.79335104403178
389941	C1QL3	-1.4606069072318	-2.40178980093346	-0.519424013530147	-3.4802605125239	-3.16168028117248	0.00343345970305282	0.459450365836947	-3.01042809461817
57194	ATP10A	-1.15893348300208	-1.90764322881311	-0.410223737191043	0.769046493171569	-3.1535785264115	0.00350663554785402	0.459450365836947	-2.5144883319701
647323	LINC02026	1.62534137754531	0.574874956135743	2.67580779895488	-3.86593986525216	3.15225282614465	0.00351874997364789	0.459450365836947	-2.96328196398997
122664	TPPP2	2.3988902931799	0.847271523686754	3.95050906267305	1.40753805713925	3.14980732255367	0.00354120199410032	0.459450365836947	-2.59909975750454
144608	C12orf60	1.47764480909861	0.521181870892978	2.43410774730424	-3.35650054785719	3.14746226349709	0.00356285995818232	0.459450365836947	-2.9989665810061
89792	GAL3ST3	2.18345390097949	0.770065369766723	3.59684243219225	-0.720825090609553	3.14732136473754	0.00356416524875349	0.459450365836947	-2.94664085530377
285961	SEPTIN7P9	-1.47299343149245	-2.42683983246802	-0.519147030516878	-2.66729396879182	-3.14616134247018	0.00357492905612665	0.459450365836947	-3.03780713662378
11005	SPINK5	2.31164459897236	0.814422118221033	3.80886707972369	7.43810892464635	3.14552651976486	0.00358083265437286	0.459450365836947	-2.41322727194555
57405	SPC25	1.42184403999927	0.500331852895376	2.34335622710317	-3.90588972522843	3.14347133454799	0.00360000880775427	0.459450365836947	-2.97264199747004
1235	CCR6	-1.07024737528616	-1.76422119697167	-0.376273553600649	3.02150611071427	-3.14195317886696	0.0036142369004428	0.459450365836947	-2.25022200528881
56241	SUSD2	2.60046348384068	0.912323799746059	4.2886031679353	1.19701045199374	3.13834732731482	0.00364824572179851	0.459450365836947	-2.67630453947531
63876	PKNOX2	2.4131577000856	0.844636721226062	3.98167867894514	2.72322864824361	3.13439696374363	0.00368585349162984	0.459450365836947	-2.39277300713689
55655	NLRP2	1.81861475503781	0.635539826778579	3.00168968329703	4.67132717253088	3.1317499930045	0.00371125902967034	0.459450365836947	-2.26728243035191
5669	PSG1	2.87433410379111	1.00338386573833	4.74528434184388	1.09328295153954	3.12992287968495	0.00372889273977156	0.459450365836947	-2.73600706896941
6252	RTN1	-1.1426754520972	-1.88711561685207	-0.398235287342328	2.53594638889382	-3.12717169640899	0.00375559527222224	0.459450365836947	-2.30092260543377
151009	LINC01106	1.73094736475088	0.602868397855409	2.85902633164635	-3.59766484792208	3.12610085853364	0.00376603776372085	0.459450365836947	-3.00136119812165
4145	MATK	-1.29291390655585	-2.13933831688257	-0.44648949622914	1.46599718351804	-3.11200332806943	0.00390611433503044	0.459450365836947	-2.44471841120822
8600	TNFSF11	-1.85212492863838	-3.06464540923422	-0.639604448042531	-2.03923604217803	-3.11200165905685	0.00390613120839512	0.459450365836947	-3.01438738746255
5267	SERPINA4	1.43506369123521	0.493749759145694	2.37637762332473	-4.05181395105376	3.10595611745886	0.00396770730407515	0.459450365836947	-3.00246862090031
57829	ZP4	2.25064994902238	0.773405721308049	3.72789417673671	2.5110718170453	3.10394685670298	0.00398837590770015	0.459450365836947	-2.45681112479854
638	BIK	1.28830914351323	0.442515867456306	2.13410241957015	-1.34470903112924	3.10323372603109	0.00399573622702782	0.459450365836947	-3.05646863721514
220004	SAXO4	-1.08067014071767	-1.79090781337082	-0.370432468064517	-0.994139787554589	-3.09990277604087	0.00403028674866686	0.459450365836947	-2.95136520790459
57127	RHBG	2.49647451587213	0.852748595467769	4.14020043627649	0.826380719807668	3.09425683578718	0.00408949908004915	0.459450365836947	-2.78924338066797
2902	GRIN1	-1.42068475927819	-2.35712392607925	-0.484245592477134	-2.0632718785966	-3.09084180243567	0.00412571480035536	0.459450365836947	-3.06497515288069
221223	CES5A	2.9479354286712	1.00455931437197	4.89131154297042	-0.248275167233101	3.09043583934488	0.00413004016305059	0.459450365836947	-2.95531113825164
643650	LINC00842	2.04917625194264	0.698099142926395	3.40025336095889	-0.0498927079519438	3.08999519387675	0.00413473992738628	0.459450365836947	-2.92817328718641
80023	NRSN2	-1.28063403789188	-2.12547425540158	-0.435793820382177	-0.700332337155452	-3.08822608308682	0.00415365981555132	0.459450365836947	-2.90367451986699
8976	WASL	1.95261620287746	0.662301460890085	3.24293094486483	7.41362040613003	3.08304494010537	0.00420954417871429	0.459450365836947	-2.50443796307068
10223	GPA33	-1.54854552871672	-2.57206762660674	-0.525023430826707	-3.8875820601782	-3.08237434037114	0.00421682931861041	0.459450365836947	-3.07040389013875
10265	IRX5	1.85788950385839	0.628787350684035	3.08699165703275	1.95442558449547	3.07957317056257	0.00424738982367932	0.459450365836947	-2.54266778842399
260293	CYP4X1	2.55785894712999	0.864746560579211	4.25097133368078	-2.38637419629656	3.07786403128149	0.00426613956132345	0.459450365836947	-3.07126981020507
286336	FAM78A	-1.09513022727005	-1.82114521096234	-0.369115243577772	0.683207702006239	-3.07311496938882	0.00431865152985755	0.459450365836947	-2.63890177112426
338707	B4GALNT4	1.99646123850991	0.671417458288475	3.32150501873135	-0.621248519707752	3.06965297072423	0.00435731807811626	0.459450365836947	-3.0201511402985
10668	CGRRF1	-1.0266416086914	-1.70903343605607	-0.344249781326733	0.1234498235732	-3.06509310083707	0.00440874818755196	0.459450365836947	-2.76779065844972
259293	TAS2R30	-1.38298016936442	-2.30267529629297	-0.463285042435866	-1.38209251074642	-3.06359035157144	0.00442582331232902	0.459450365836947	-3.02662345450413
2781	GNAZ	-1.60913693470048	-2.67982258157375	-0.538451287827202	-1.05809310963788	-3.06189045037518	0.00444521422965715	0.459450365836947	-2.97240289918559
745	MYRF	2.31066477487099	0.771972004717264	3.84935754502471	4.35562849338219	3.05945208694663	0.00447316963419307	0.459450365836947	-2.39013483875649
150350	ENTHD1	-1.64033619573055	-2.73415961834874	-0.54651277311236	-0.771947698366973	-3.05523256836633	0.00452194010392498	0.459450365836947	-2.92979748419349
9466	IL27RA	-1.02029820555675	-1.70190419907634	-0.338692212037169	1.19366090841483	-3.04966649112367	0.00458704632274655	0.459450365836947	-2.57874831632855
3600	IL15	-1.22656070865443	-2.04647401702993	-0.406647400278941	0.971714565877374	-3.04775279669343	0.00460963536767903	0.459450365836947	-2.61709542935777
26285	CLDN17	2.58544275957185	0.856747584011945	4.31413793513176	4.21902902548637	3.04701879319656	0.00461832742066328	0.459450365836947	-2.41961595181965
388581	C1QTNF12	1.26983408242671	0.420209740529215	2.1194584243242	0.371069959544413	3.04493943319496	0.00464303560048321	0.459450365836947	-2.85619254735202
9629	CLCA3P	2.18573461892853	0.722139539093488	3.64932969876357	-0.740618288796669	3.04253172748433	0.00467180194005162	0.459450365836947	-3.0532347159197
10158	PDZK1IP1	2.18076563515656	0.719791636423103	3.64173963389002	4.61542821561222	3.04106101473536	0.00468945648118247	0.459450365836947	-2.41416529320814
100289373	UBAC2-AS1	2.02891182047482	0.669644636193961	3.38817900475569	-1.71558403104912	3.04100382096959	0.00469014431506706	0.459450365836947	-3.11092115341262
389208	TMPRSS11F	1.74843085500713	0.576569215117407	2.92029249489686	4.90675984633053	3.03970018211258	0.00470584832514668	0.459450365836947	-2.41353962331993
57211	ADGRG6	1.88141374962175	0.620395057478435	3.14243244176507	5.96410095637742	3.03963484943794	0.00470663665136716	0.459450365836947	-2.46051769282084
54682	MANSC1	1.39555262192724	0.460016723278228	2.33108852057624	3.1647542355446	3.03909576710728	0.00471314618076378	0.459450365836947	-2.43343447053482
643965	TMEM88B	2.05186487675318	0.675802629114083	3.42792712439227	-2.41610378598978	3.03787082439869	0.00472796935178612	0.459450365836947	-3.12577382603622
9143	SYNGR3	-1.06040834638799	-1.77208785698688	-0.3487288357891	0.571210884909215	-3.03561926586091	0.0047553310317609	0.459450365836947	-2.71232367664479
124976	SPNS2	2.13993107776332	0.699143645962544	3.5807185095641	8.79126348713277	3.02592737396482	0.0048748322904574	0.459450365836947	-2.69968346327887
56342	PPAN	1.52638573462484	0.498336256526513	2.55443521272317	-2.11234573514208	3.02488527123072	0.00488784949064733	0.459450365836947	-3.15163644826198
100379250	SNORA70E	-1.47947071522985	-2.47592599539755	-0.483015435062156	-3.39399419044274	-3.024873282494	0.00488799943673071	0.459450365836947	-3.14427078723192
10052	GJC1	2.10510589535049	0.686788747145925	3.52342304355505	2.14166184952329	3.02384286653651	0.00490090339476504	0.459450365836947	-2.6162955195907
55722	CEP72	1.55839991834848	0.508167560714985	2.60863227598198	3.60305159839159	3.02309745510113	0.0049102583295455	0.459450365836947	-2.44264037942228
6317	SERPINB3	2.04996615512072	0.66805324090266	3.43187906933877	10.901778352983	3.02221002038668	0.00492141771242277	0.459450365836947	-2.89635425193475
51207	DUSP13B	2.09913663452452	0.6832082711916	3.51506499785744	1.95465194303991	3.0203554253238	0.00494481661011254	0.459450365836947	-2.63540885660067
56890	MDM1	-1.01988628958965	-1.70789060719412	-0.331881971985181	0.685116500705128	-3.02008534246712	0.00494823294387086	0.459450365836947	-2.71072327869391
11274	USP18	1.61307096526205	0.524190167324414	2.70195176319968	0.112035832897583	3.01808704073665	0.00497357940653544	0.459450365836947	-2.95646940688903
6123	RPL3L	1.33832304067057	0.434736142320474	2.24190993902067	-3.57384761750602	3.01751651257075	0.00498083851561393	0.459450365836947	-3.11668857947568
3292	HSD17B1	1.81780787510602	0.589919028080946	3.04569672213109	1.81244956058694	3.01611260417229	0.00499874386527466	0.459450365836947	-2.65489181562762
59082	CARD18	2.30635621020928	0.74836452939794	3.86434789102063	2.44535739673278	3.01592040080962	0.00500119995091137	0.459450365836947	-2.59010198529344
100505771	MHENCR	1.35245626731359	0.438220063258848	2.26669247136833	0.948318350165178	3.01386254241214	0.00502756815248134	0.459450365836947	-2.78331455201223
117531	TMC1	1.88299278419722	0.608773136256202	3.15721243213824	2.46940583644308	3.01066881423259	0.00506875149239702	0.459450365836947	-2.56827009167008
286083	LOC286083	1.78456569756254	0.574982850084211	2.99414854504087	-2.92585007705333	3.0057686247811	0.00513256108101032	0.459450365836947	-3.14958656375899
100132929	FAM25BP	2.30563668077262	0.739774573160568	3.87149878838467	3.16075216922961	2.99982543929412	0.00521097255806762	0.459450365836947	-2.53689714860563
26002	MOXD1	2.24502406317284	0.719803402806392	3.77024472353928	-1.29540520256063	2.99879616289674	0.00522466693595746	0.459450365836947	-3.13137809155319
3738	KCNA3	-1.22148944301058	-2.05333645972793	-0.389642426293226	0.477533978890105	-2.99160933745474	0.00532123958399753	0.459450365836947	-2.78140111064237
1474	CST6	2.10391159539675	0.670563396896236	3.53725979389727	6.49516051481906	2.99043528144604	0.0053371754342387	0.459450365836947	-2.56542667724859
2984	GUCY2C	1.68562345979508	0.535561761933422	2.83568515765673	3.26535482940415	2.98605671999493	0.0053970059466942	0.459450365836947	-2.51965316235999
353299	RGSL1	1.87914833502107	0.595152335006748	3.16314433503539	-0.0610039817026167	2.98164557719386	0.00545792244390346	0.459450365836947	-3.03756966104692
2674	GFRA1	1.91397511770295	0.60587994613271	3.2220702892732	1.13391038388492	2.98095603320485	0.00546750336469731	0.459450365836947	-2.82619660812678
7164	TPD52L1	2.05191582736143	0.649067844949459	3.45476380977341	1.71758586840224	2.97994024271687	0.00548164630193105	0.459450365836947	-2.73318462495968
123099	DEGS2	2.19164940364139	0.692942468582569	3.69035633870021	5.56935758672714	2.97929145054606	0.00549069757671554	0.459450365836947	-2.53010340259665
6705	SPRR2F	2.28786085362393	0.721899093885377	3.85382261336249	9.2146984593199	2.97650818076058	0.00552968736704343	0.459450365836947	-2.79695084050309
23762	OSBP2	1.97897196247365	0.624423450948837	3.33352047399847	5.39093641519025	2.97648503633992	0.00553001268274757	0.459450365836947	-2.52655143962803
84639	IL1F10	2.5966841233569	0.818032885926125	4.37533536078768	2.42361427258775	2.97431491836337	0.00556059611877819	0.459450365836947	-2.67402157055588
27345	KCNMB4	-1.16617223796547	-1.96604992349378	-0.366294552437159	-1.01726216381819	-2.97028240567066	0.00561785107741163	0.459450365836947	-3.08287609609702
5650	KLK7	2.39212414109406	0.750851533399306	4.03339674878881	7.58531092662843	2.96935155191016	0.00563114653485216	0.459450365836947	-2.67061535097691
285386	TPRG1	2.0594339534611	0.646278836887604	3.4725890700346	5.05309851635187	2.96904417264018	0.00563554338093811	0.459450365836947	-2.5279901836398
645832	SEBOX	1.55054079263212	0.484157071645721	2.61692451361852	-3.26041006739377	2.96229506735764	0.00573290575766671	0.459450365836947	-3.18148980712436
360132	FKBP9P1	2.47045654130837	0.768247940199887	4.17266514241686	2.34911024377757	2.9568075840921	0.00581323649171985	0.459450365836947	-2.69612767983527
93010	B3GNT7	-1.13711964350584	-1.92078703133877	-0.353452255672899	0.740035526276927	-2.95619456051859	0.00582227617772085	0.459450365836947	-2.78073177279759
25817	TAFA5	-1.4335377416659	-2.42175999639235	-0.445315486939448	-3.45902113306736	-2.95537861926999	0.00583432868662781	0.459450365836947	-3.20810792820273
5800	PTPRO	-1.55780349316455	-2.63246483831832	-0.483142148010773	1.7966386867919	-2.9532463177595	0.00586593682387661	0.459450365836947	-2.62903984386753
9753	ZSCAN12	-1.00519856739133	-1.69987004456194	-0.310527090220727	-0.00144618099449458	-2.9480240303294	0.00594403328686354	0.459450365836947	-2.93396812781122
100288122	LDLRAD4-AS1	-1.51548173896612	-2.56305898149159	-0.467904496440647	-0.890003459091368	-2.94729276514393	0.00595504694928794	0.459450365836947	-3.07377822281032
150379	PNPLA5	2.35724844333245	0.726822087820656	3.98767479884424	-1.86211209616749	2.94552556383948	0.00598174249791116	0.459450365836947	-3.19760260144192
80725	SRCIN1	2.02617211711765	0.623771857821116	3.42857237641418	3.36463032547057	2.94349279338394	0.00601258938521427	0.459450365836947	-2.59032368686387
654780	LOC654780	1.33619806402017	0.410616487961436	2.26177964007891	-3.78225799593975	2.94113366720857	0.00604857677697263	0.459450365836947	-3.18058021350998
656	BMP8B	-1.70986655684008	-2.89471539784106	-0.525017715839088	-0.32187641114813	-2.94007152337939	0.00606484553804126	0.459450365836947	-2.97863111908719
340348	TSPAN33	-1.21780329008441	-2.06227906179125	-0.373327518377575	3.26618320866115	-2.93797823852678	0.00609702908573116	0.459450365836947	-2.56013862238674
6652	SORD	1.73994916243416	0.532757558487701	2.94714076638062	4.13417138308634	2.93642544519681	0.00612100673775995	0.459450365836947	-2.56643236061724
282679	AQP11	-1.28777973586033	-2.18195015926852	-0.393609312452145	-3.0112607470788	-2.93413378431569	0.00615655621229778	0.459450365836947	-3.23939529221816
6318	SERPINB4	1.9797355464292	0.602983192504656	3.35648790035373	11.0085969788998	2.92961114370764	0.00622728578286777	0.459450365836947	-3.01155031932611
100128378	LINC00696	2.27637597867999	0.692164854354385	3.86058710300559	1.76895117711514	2.92745050552218	0.00626134574213923	0.459450365836947	-2.81166451218307
3206	HOXA10	1.15163720774611	0.347817850474379	1.95545656501785	-4.22836636814397	2.91887739390249	0.00639822908051902	0.459450365836947	-3.18338279849763
6564	SLC15A1	2.19041270436156	0.658343747582319	3.7224816611408	7.20175445277913	2.91277046648953	0.00649745009149255	0.459450365836947	-2.72330376484967
1620	BRINP1	2.86619624499337	0.861393205456317	4.87099928453043	0.673649203541024	2.91268041945745	0.00649892389639531	0.459450365836947	-3.04425356237569
26272	FBXO4	-1.04889156028008	-1.78292004892473	-0.314863071635434	-0.189436991928589	-2.91122854430307	0.00652273032683591	0.459450365836947	-3.01050375045306
166336	PRICKLE2	2.08547611779417	0.625686617966184	3.54526561762215	1.50930523877116	2.91054025976853	0.00653404481797126	0.459450365836947	-2.85704998149261
254910	LCE5A	2.37220665691035	0.711353617184394	4.0330596966363	3.77544196598605	2.90991256811624	0.00654437935338503	0.459450365836947	-2.63305702616274
64094	SMOC2	1.83611557693671	0.54782618271311	3.12440497116031	-2.00272323304364	2.90365630455528	0.00664822931735109	0.459450365836947	-3.25675172905964
5555	PRH2	-1.45814808974339	-2.48129067906841	-0.435005500418364	-2.66482788281457	-2.90351514649874	0.00665059025138436	0.459450365836947	-3.26765315936202
145282	MIPOL1	1.44603372822262	0.430379326536292	2.46168812990896	-3.33249616743998	2.90062171209947	0.00669915852886161	0.459450365836947	-3.23944236069876
283284	IGSF22	1.88374248650813	0.560651019527815	3.20683395348845	4.15220044381946	2.90061634712122	0.00669924889299691	0.459450365836947	-2.62378353065067
163087	ZNF383	-1.26308174515377	-2.15127006254682	-0.374893427760715	-1.07294835795282	-2.89724370340517	0.00675628307847861	0.459450365836947	-3.16214929463563
4316	MMP7	-1.30786729653762	-2.22849174361301	-0.387242849462235	-4.39264741722992	-2.89427506204162	0.00680686307361352	0.459450365836947	-3.22967158884481
2822	GPLD1	2.27913215050514	0.674627920669604	3.88363638034069	4.36755826567307	2.8939249684405	0.00681285143353755	0.459450365836947	-2.64050816626728
27133	KCNH5	1.92955276068674	0.570991714345692	3.28811380702779	1.4302091075364	2.89358420982848	0.00681868487842378	0.459450365836947	-2.88196176406858
7188	TRAF5	-1.2653868499785	-2.15639475603949	-0.37437894391751	2.42872202703583	-2.89334608805821	0.00682276407289848	0.459450365836947	-2.66130245077817
1515	CTSV	1.84620208189955	0.545747263966526	3.14665689983257	6.77536657958465	2.89229504829936	0.00684079657646627	0.459450365836947	-2.72701429768607
7275	TUB	1.79920814348725	0.530664952014731	3.06775133495977	-1.92721334901988	2.88958034839265	0.00688757989449148	0.459450365836947	-3.27034675781955
79722	ANKRD55	-1.63546270911917	-2.78962236321203	-0.48130305502632	-2.2363582483858	-2.8869109186998	0.00693387641000592	0.459450365836947	-3.26049495676792
653125	GOLGA8K	-1.74197637164644	-2.97161639560403	-0.512336347688858	-2.62352267668838	-2.88617655725162	0.00694666384852768	0.459450365836947	-3.27572882738811
153910	LOC153910	1.54055725603975	0.452397926987139	2.62871658509236	-3.3344952264659	2.88432357578097	0.00697902848023937	0.459450365836947	-3.25358821388546
2	A2M	-1.41038809871218	-2.40684196286193	-0.413934234562443	5.93369223217645	-2.88363351596171	0.00699111743245154	0.459450365836947	-2.73520363499911
479	ATP12A	2.41062259994676	0.707198003979123	4.1140471959144	9.43464350100882	2.88313471727758	0.00699986799638602	0.459450365836947	-2.93007906075598
84659	RNASE7	2.22211556041002	0.651496519180547	3.79273460163949	8.85384405314772	2.88240105406424	0.00701275757172991	0.459450365836947	-2.88765945217517
2842	GPR19	-1.52129510478042	-2.59658826568246	-0.446001943878392	-2.64117691229811	-2.88234000733114	0.00701383109420884	0.459450365836947	-3.28522544196018
353145	LCE3E	1.92392745738996	0.563514358775428	3.28434055600448	8.99988205353449	2.88122061548677	0.00703354330352694	0.459450365836947	-2.90569022384362
5739	PTGIR	-1.34315567702793	-2.29384297957756	-0.392468374478291	1.13841113906102	-2.87837440508213	0.00708389921728685	0.459450365836947	-2.81646176743958
11147	ANKRD13C-DT	2.07355961645329	0.605864507141938	3.54125472576464	0.128345287270387	2.87832152028494	0.00708483806874284	0.459450365836947	-3.1267254145341
729178	STXBP5-AS1	1.79612509129364	0.524656148418662	3.06759403416861	2.88022066570606	2.8779911163276	0.00709070630196434	0.459450365836947	-2.71001021410089
55872	PBK	1.68444864079676	0.490616167850164	2.87828111374336	-3.09553136871996	2.87457081313078	0.00715172263382793	0.459450365836947	-3.26981311512665
10170	DHRS9	1.85533671900678	0.53724716902309	3.17342626899046	6.61724240662689	2.86771804136462	0.00727546014716155	0.459450365836947	-2.75146118367644
100505782	LOC100505782	-2.3177545911443	-3.96561335063772	-0.669895831650886	-3.03995531021875	-2.86553746392678	0.00731525391001423	0.459450365836947	-3.28401192698306
4064	CD180	-1.22624076792879	-2.09837475807068	-0.354106777786899	1.29223950212491	-2.86451541412449	0.00733397578662192	0.459450365836947	-2.81508913026145
6443	SGCB	-1.3471555853587	-2.30531924145361	-0.388991929263789	-1.46859075836203	-2.86441993806465	0.00733572701107564	0.459450365836947	-3.23634904187445
1673	DEFB4A	1.92045227294161	0.553612461916907	3.28729208396632	9.78985722698413	2.86249360102281	0.00737114396344018	0.459450365836947	-2.9908928799024
57115	PGLYRP4	2.11732780158321	0.609346461738521	3.6253091414279	4.73679133784759	2.86055800254114	0.00740689292369791	0.459450365836947	-2.68740029796746
353131	LCE1A	2.04447008021018	0.587859895665995	3.50108026475436	7.26477454859416	2.85953912280184	0.00742577617623023	0.459450365836947	-2.80298996983368
1513	CTSK	-1.13789005869847	-1.94875213386662	-0.327027983530323	0.429295430438772	-2.85898541834717	0.007436057125778	0.459450365836947	-2.95528781977407
56659	KCNK13	-1.22275216492771	-2.09450435235537	-0.350999977500056	1.31232968680619	-2.85761699643394	0.00746152277352299	0.459450365836947	-2.82171627274438
5652	PRSS8	2.03864966852081	0.585165927062268	3.49213340997935	8.26909175170481	2.85753164398904	0.00746311385014998	0.459450365836947	-2.87763447192624
163720	CYP4Z2P	2.31715043435317	0.665020301773844	3.96928056693249	-1.88037299378474	2.85738396664308	0.00746586749363565	0.459450365836947	-3.28153824695914
55287	TMEM40	1.71076359780186	0.488840427653746	2.93268676794997	7.71554474401419	2.8523625535184	0.00756006824761746	0.459450365836947	-2.84839141956204
114904	C1QTNF6	1.71422936485942	0.489533512673478	2.93892521704535	1.22098434087969	2.85167027714455	0.00757314240447278	0.459450365836947	-2.95605730203683
100289462	DEFB4B	1.86489824317282	0.532524469971538	3.1972720163741	8.20360730829734	2.85159398624795	0.00757458451281663	0.459450365836947	-2.88277161451923
5205	ATP8B1	1.70958079467497	0.488045231778353	2.93111635757158	5.20583353446182	2.85129492303754	0.00758024011861657	0.459450365836947	-2.70685395151394
79748	LMAN1L	1.82889128849123	0.521120698288946	3.13666187869352	1.85206961175018	2.84914761298317	0.00762096461468803	0.459450365836947	-2.86999608294538
89780	WNT3A	1.05895157864432	0.301530571431018	1.81637258585762	-4.35058431697927	2.84837641832449	0.00763564065077518	0.459450365836947	-3.24840198517752
6703	SPRR2D	2.05240537635221	0.584157038365825	3.5206537143386	10.0563682861331	2.84788370982082	0.00764503090569104	0.459450365836947	-3.02707835243729
100289255	TMEM238L	1.68773592395002	0.479072554416207	2.89639929348383	4.11509118401206	2.84483943774504	0.00770329076573769	0.459450365836947	-2.70381300877005
10514	MYBBP1A	1.49705444893171	0.42372836668564	2.57038053117778	4.27914375996896	2.84161043469512	0.00776554108460885	0.459450365836947	-2.70469300306267
284344	LOC284344	2.36100382565595	0.664685165163418	4.05732248614848	0.621408530044622	2.83561899464229	0.00788229921988278	0.459450365836947	-3.1131971106209
79838	TMC5	1.95378059200514	0.549509303935267	3.358051880075	7.41065994292029	2.83454529057099	0.00790339622364417	0.459450365836947	-2.84778284956361
195827	PRXL2C	-1.1046102306022	-1.89858125238434	-0.310639208820055	1.69080998115943	-2.83441237190216	0.00790601159752901	0.459450365836947	-2.80942510280851
51700	CYB5R2	1.76030075617797	0.494745649469624	3.02585586288631	4.32328670605777	2.8337689710549	0.00791868295062585	0.459450365836947	-2.7205556764725
5672	PSG4	3.04168454901325	0.853145578416277	5.23022351961023	4.39274447996452	2.8315126941351	0.00796326949304194	0.459450365836947	-2.7541417101137
3231	HOXD1	2.36411424376082	0.662780063714848	4.0654484238068	-0.740791116667936	2.83098428226056	0.00797374546773061	0.459450365836947	-3.25961532321576
375387	NRROS	-1.15810577255228	-1.99188766147759	-0.324323883626963	2.23972121619422	-2.82979121951307	0.00799744595451329	0.459450365836947	-2.76699922794806
124220	ZG16B	1.92131263459797	0.536461039417368	3.30616422977856	1.31276946469187	2.82652889002632	0.0080625906040314	0.459450365836947	-2.98726769031267
643414	LIPK	1.65816354855425	0.462384583437457	2.85394251367104	4.86113843364781	2.82510816273975	0.00809111596471691	0.459450365836947	-2.73689878001372
5050	PAFAH1B3	-1.14397178700429	-1.96926712439815	-0.318676449610424	-0.545037381782425	-2.82399906134925	0.0081134502238375	0.459450365836947	-3.16089605732274
6702	SPRR2C	2.02904450971185	0.565053814069691	3.493035205354	5.92154060249673	2.82365662805806	0.00812035755724976	0.459450365836947	-2.77554287620742
2118	ETV4	1.85527206913796	0.516125121598307	3.19441901667761	0.830762005493642	2.82252629353707	0.00814319704702249	0.459450365836947	-3.06625540218687
5675	PSG6	2.1075767977789	0.585666302926514	3.62948729263128	0.332069294534126	2.82132373574053	0.00816756196863862	0.459450365836947	-3.15870606330195
119	ADD2	-1.95653846045367	-3.36956341464606	-0.543513506261284	-0.649352614841816	-2.82096165884711	0.00817491134951807	0.459450365836947	-3.15451325171082
81794	ADAMTS10	-1.55432696557307	-2.67698269576759	-0.431671235378542	-1.72734568939476	-2.82068383584676	0.00818055475948453	0.459450365836947	-3.29316655511177
64600	PLA2G2F	1.91317396975076	0.530597070787292	3.29575086871422	7.61437217823133	2.81918640779823	0.00821103488973504	0.459450365836947	-2.88293767623484
2525	FUT3	2.17889765688208	0.601770177265174	3.75602513649899	4.38751152215807	2.81467761130454	0.00830345522548693	0.459450365836947	-2.75666612324684
51251	NT5C3A	1.82865636584291	0.504928148863834	3.15238458282199	7.36921757632656	2.81443939601383	0.0083083651140535	0.459450365836947	-2.8738748672342
1160	CKMT2	1.94703608002847	0.537508329080044	3.35656383097691	2.24641547040147	2.81422615069637	0.00831276264996523	0.459450365836947	-2.87350199968215
115557	ARHGEF25	1.16202838650349	0.320505002444422	2.00355177056256	-4.14117179037392	2.81325548583443	0.00833280722482675	0.459450365836947	-3.29077406555755
220388	CCDC89	-1.37109163617003	-2.36442727370629	-0.377755998633767	-3.53933438698482	-2.81208918716278	0.00835695158963906	0.459450365836947	-3.34008422134032
6457	SH3GL3	1.84548235016093	0.506856352165473	3.18410834815638	1.79139765823417	2.80872530065339	0.00842695731782526	0.459450365836947	-2.93598146778751
9891	NUAK1	2.25162895806537	0.61804488317325	3.88521303295749	0.184631435024951	2.80810899147754	0.0084398426878069	0.459450365836947	-3.19945228427743
7431	VIM	-1.11031121301916	-1.9162281281836	-0.304394297854718	9.09166263765374	-2.80681042095713	0.00846705272740835	0.459450365836947	-3.05905902791799
3780	KCNN1	-1.24787405672909	-2.15374844327858	-0.341999670179596	1.40529669969114	-2.80647644354756	0.00847406410523318	0.459450365836947	-2.87951423829007
342897	NCCRP1	2.06367562971348	0.565122174240573	3.56222908518638	9.06943818044235	2.80561336535018	0.00849220838317913	0.459450365836947	-3.00287585292584
79852	EPHX3	2.19353068774023	0.599311588197929	3.78774978728252	6.00823633282264	2.80320160008154	0.00854310335301618	0.459450365836947	-2.80866926915447
4828	NMB	-1.24954192865121	-2.15817706760303	-0.340906789699384	-0.634097581544823	-2.80168904050019	0.00857516813357603	0.459450365836947	-3.20074000413892
3754	KCNF1	2.34856550542469	0.639984475898437	4.05714653495094	-2.29760654325443	2.80043646145348	0.00860180682374209	0.459450365836947	-3.34222558210956
440896	LINC03025	-1.23863032656961	-2.14025731340105	-0.337003339738171	0.661933780517934	-2.79881010019051	0.00863651035708917	0.459450365836947	-2.99219264032652
64147	KIF9	1.53199076708542	0.416388674796943	2.64759285937389	2.37803128993199	2.79772776899947	0.00865967787362386	0.459450365836947	-2.85959061866957
254240	BPIFC	1.96954109040871	0.534553676173031	3.40452850464438	5.50871284183953	2.79624731131966	0.00869146156870369	0.459450365836947	-2.79862155995478
79896	THNSL1	2.13154225126703	0.578502673501163	3.68458182903291	0.517889045440072	2.79621169520632	0.00869222754809152	0.459450365836947	-3.16292809734133
596	BCL2	-1.0143758752973	-1.75366327333126	-0.275088477263337	3.84928894791321	-2.79540176053845	0.00870966350303888	0.459450365836947	-2.77153522954959
257068	PLCXD2	1.87737005533643	0.508769262508831	3.24597084816404	4.71974407284051	2.79467767010754	0.00872527914121799	0.459450365836947	-2.78207135252881
9615	GDA	2.22493602572668	0.601910873465206	3.84796117798816	7.48789792500969	2.7928711738164	0.00876435208667414	0.459450365836947	-2.90634531981764
401442	LOC401442	1.44800793650428	0.39036603974665	2.50564983326192	-3.90389416154057	2.78927234899817	0.00884267994461014	0.459450365836947	-3.32099672163255
440352	SNX29P2	-1.04631781851402	-1.81184672717555	-0.280788909852488	0.721683691258386	-2.78458610289099	0.00894565705912189	0.459450365836947	-3.00472502202028
57447	NDRG2	1.76576243840122	0.473774354777425	3.05775052202501	8.70652569728137	2.7844049156605	0.00894966095805267	0.459450365836947	-3.00751516290001
51059	FAM135B	-1.39273853478586	-2.41318070170613	-0.372296367865585	-0.0845099986086248	-2.78060834190456	0.00903394457200217	0.459450365836947	-3.12992986821696
115352	FCRL3	-1.65737286084235	-2.87176492900959	-0.442980792675104	-3.85007572363106	-2.78048096830973	0.00903678508091365	0.459450365836947	-3.35994791085902
387628	FGF7P6	1.62632658771577	0.434242399643699	2.81841077578784	-3.17793514638771	2.77945380394854	0.00905972201052216	0.459450365836947	-3.35744753155304
100133093	FAM25G	1.9718793682028	0.526090389971084	3.41766834643452	3.12579591926571	2.77865136102362	0.00907767869111627	0.459450365836947	-2.8446742257549
223075	ITPRID1	3.05539437293233	0.812378172335014	5.29841057352965	0.986422147218526	2.77519490657286	0.00915540654018496	0.459450365836947	-3.16504755724247
55753	OGDHL	1.4515378687044	0.385495903817821	2.51757983359099	-4.25299897877503	2.77403984676841	0.00918151959931583	0.459450365836947	-3.32243611843355
643161	FAM25A	1.9246646382483	0.510228396099083	3.33910088039752	6.85741040830349	2.77223675384645	0.00922242227392979	0.459450365836947	-2.89908161704814
730005	SEC14L6	2.71495937195392	0.719421077704243	4.71049766620359	0.220255757820965	2.77180002500441	0.00923235493487312	0.459450365836947	-3.24833837207683
26085	KLK13	2.21104372423453	0.585173565711898	3.83691388275716	7.00255026426929	2.77057618373653	0.00926024242410104	0.459450365836947	-2.90716760140476
51286	CEND1	1.15000902599142	0.304344213788695	1.99567383819414	-3.79940131041397	2.77052207259809	0.00926147726180023	0.459450365836947	-3.34714120937881
5673	PSG5	2.09963073852936	0.555628490495352	3.64363298656336	1.59804477389964	2.77047107025681	0.00926264129636877	0.459450365836947	-3.02170496122182
26525	IL36RN	1.96620168062887	0.520204789013963	3.41219857224377	9.68234136432474	2.77025233282921	0.00926763512614321	0.459450365836947	-3.09192967738174
149708	WFDC5	1.82011166303763	0.480066679144758	3.1601566469305	7.1701254299912	2.76717917614917	0.00933806253630092	0.459450365836947	-2.92549170468599
353141	LCE2D	2.03812150631626	0.537080240361189	3.53916277227132	6.81035304681501	2.766279545766	0.00935877374857788	0.459450365836947	-2.90363774639978
400578	KRT16P2	1.6051239922914	0.42271133662502	2.78753664795779	5.46355521726564	2.7656558864976	0.00937315675525699	0.459450365836947	-2.84181042823642
388533	KRTDAP	1.91206144956597	0.502616934698267	3.32150596443368	8.2619578525633	2.76383738687823	0.00941521347892084	0.459450365836947	-3.00015554855286
51161	C3orf18	-1.29076641043515	-2.24289873418814	-0.338634086682161	-0.477758415200625	-2.76190649741771	0.00946006235428057	0.459450365836947	-3.21794647409878
23286	WWC1	1.79448083766247	0.470700108795909	3.11826156652903	6.66359231610525	2.7617311360983	0.00946414534917091	0.459450365836947	-2.90372691689404
124857	WFIKKN2	1.6920970040606	0.443426660967757	2.94076734715344	-0.10456280458051	2.76080724000828	0.00948568391399564	0.459450365836947	-3.26962191161209
84518	CNFN	1.91246991911704	0.501174660651729	3.32376517758236	9.60133483635331	2.76080260565101	0.00948579206893405	0.459450365836947	-3.09826866038785
64478	CSMD1	-1.68224892006093	-2.92376129113519	-0.44073654898667	-4.15311877054091	-2.76056407791818	0.00949136029738371	0.459450365836947	-3.36860762651155
57451	TENM2	2.48940080454383	0.651517979811431	4.32728362927622	1.26963544601583	2.75953325436726	0.00951545911994825	0.459450365836947	-3.11307148188539
563	AZGP1	1.95842128134236	0.512365691735841	3.40447687094887	8.92761080336892	2.75917824362996	0.00952377185900415	0.459450365836947	-3.05185575878876
283404	LINC00592	1.96609939125699	0.513468935139778	3.41872984737419	0.629836692501457	2.757458271309	0.00956414189668701	0.459450365836947	-3.18118488224232
1996	ELAVL4	-1.33148473872083	-2.31530543316948	-0.347664044272174	-0.533135307636507	-2.75726726656136	0.00956863487579894	0.459450365836947	-3.22916927911148
283748	PLA2G4D	2.0372865310213	0.531240234727298	3.54333282731531	9.82944302715736	2.7559568734028	0.00959951225541562	0.459450365836947	-3.1184386045271
54993	ZSCAN2	-1.44364532532603	-2.5126759655126	-0.374614685139469	-1.85260960645539	-2.75124319635749	0.00971135353051616	0.459450365836947	-3.37418597661022
79017	GGCT	1.74634879646499	0.452046981831349	3.04065061109863	5.67490946063816	2.74886907097926	0.00976814376602593	0.459450365836947	-2.87390402215075
1557	CYP2C19	1.84386524087526	0.47709114235848	3.21063933939204	-3.07370968489304	2.7484703934575	0.00977771066464299	0.459450365836947	-3.38698729985249
1384	CRAT	-1.1073287187049	-1.92822898059256	-0.286428456817236	0.550534947156346	-2.74817759726472	0.00978474234114655	0.459450365836947	-3.07590903471687
90332	EXOC3L2	1.57179987035059	0.406094212236153	2.73750552846503	-2.250156880375	2.74705256544902	0.00981180457967628	0.459450365836947	-3.40889509512325
5028	P2RY1	1.95339350305993	0.503998620617161	3.40278838550271	4.70738939264068	2.74575410164039	0.00984312547750694	0.459450365836947	-2.85508460850472
100169750	PRINS	1.87597114216247	0.483849832503507	3.26809245182142	-2.10206759534979	2.74541307484435	0.00985136701031821	0.459450365836947	-3.40463650419363
55359	STYK1	1.78726658633089	0.460954916455294	3.11357825620649	3.97402819886306	2.74537940179487	0.00985218112995732	0.459450365836947	-2.8552961798881
2736	GLI2	2.74860987175126	0.708392540092952	4.78882720340956	0.763540803698628	2.74470260835356	0.00986855740767734	0.459450365836947	-3.21244874699713
11145	PLAAT3	-1.35953146135332	-2.36867427503046	-0.350388647676177	0.331636069197934	-2.74470236167126	0.00986856338124221	0.459450365836947	-3.10698261593913
23460	ABCA6	-1.28015645246237	-2.23055190141077	-0.329761003513964	0.425626800326025	-2.74420990303391	0.00988049530059784	0.459450365836947	-3.09638746867748
54544	CRCT1	1.85174481347166	0.47604020331719	3.22744942362612	9.39919290086324	2.74229751378853	0.00992695885356382	0.459450365836947	-3.10709054065764
55040	EPN3	1.94932011770153	0.500802297509269	3.39783793789379	8.62368173009772	2.741687475603	0.0099418232143431	0.459450365836947	-3.05256876180699
148170	CDC42EP5	2.14864519216121	0.55029211204524	3.74699827227719	2.19284491968004	2.73873876710218	0.0100139654299417	0.459450365836947	-2.9920973402083
55512	SMPD3	2.17066994250962	0.555374296529194	3.78596558849006	9.60373023904837	2.73779165755427	0.010037240527384	0.459450365836947	-3.12226627697055
55089	SLC38A4	1.39997357588566	0.35635612592346	2.44359102584785	-2.80643307999404	2.73298426991987	0.0101561613622797	0.459450365836947	-3.41581749100586
128506	OCSTAMP	-1.36061961720674	-2.37534657982878	-0.345892654584694	-4.08368714212083	-2.73178272045103	0.0101860887301914	0.459450365836947	-3.39648987671946
84793	FOXD2-AS1	-1.41830582434856	-2.47667171675975	-0.359939931937374	-3.26838136753752	-2.73018877322732	0.0102259165492309	0.459450365836947	-3.42268249530032
7351	UCP2	-1.02578321275334	-1.79132437528309	-0.260242050223603	3.29963952160832	-2.72989325683422	0.0102333165241388	0.459450365836947	-2.87004780649987
114771	PGLYRP3	2.01664227860542	0.511096071483717	3.52218848572711	4.86153270966141	2.72893633851636	0.0102573128151012	0.459450365836947	-2.88224534783388
63910	SLC17A9	-1.20521796633034	-2.10519549102271	-0.305240441637976	0.955726258937543	-2.72830273851988	0.0102732302198173	0.459450365836947	-3.04057900406637
5350	PLN	-1.27523207128509	-2.22750667375232	-0.322957468817864	-2.01516557130574	-2.72825933843188	0.0102743213661238	0.459450365836947	-3.41164070947058
10763	NES	2.09426222931016	0.52956002929786	3.65896442932247	5.05271637875984	2.7268295558361	0.0103103287968636	0.459450365836947	-2.8886296063944
1734	DIO2	1.76250173614137	0.445272941283095	3.07973053099964	6.57107222329106	2.72600697816036	0.010331097728238	0.459450365836947	-2.94842817129866
55057	CRYBG2	1.58970222661909	0.40141220925791	2.77799224398027	6.19435632423439	2.72553623065168	0.0103430009757537	0.459450365836947	-2.93134538871956
8710	SERPINB7	1.99479083212659	0.503196329382695	3.48638533487049	8.75593002327223	2.72461545102828	0.0103663206207667	0.459450365836947	-3.08220553754408
58511	DNASE2B	1.68402287104653	0.424423856143298	2.94362188594976	-3.66555249002191	2.72379425033154	0.0103871596547676	0.459450365836947	-3.3904022235604
9912	ARHGAP44	2.51433969090102	0.631808868804139	4.3968705129979	0.135281003746992	2.72107480601538	0.0104564480722904	0.459450365836947	-3.30413162764849
284110	GSDMA	1.85638251868528	0.466341252851576	3.24642378451898	8.86926334491407	2.72081117383157	0.0104631879733302	0.459450365836947	-3.09650961633367
26206	SPAG8	1.76915854890661	0.444362059777401	3.09395503803583	2.89777908877073	2.72067215947757	0.010466743580876	0.459450365836947	-2.93564310447539
327657	SERPINA9	2.75530072456682	0.687289820303517	4.82331162883013	2.76443108825126	2.71440600673055	0.0106281884308813	0.459450365836947	-2.99112591199296
1236	CCR7	-1.16060359564267	-2.03173276239648	-0.289474428888863	5.57217352246908	-2.71431334886918	0.0106305930301567	0.459450365836947	-2.94865621189764
28825	IGLV1-40	1.5987982520942	0.397991981748177	2.79960452244022	-3.40170467231358	2.71255993853293	0.0106761920573342	0.459450365836947	-3.41223071847839
163154	PRR22	1.25283805591187	0.311679379320254	2.19399673250348	-3.77243394890725	2.71200641343164	0.0106906247597313	0.459450365836947	-3.40258824294513
164395	TTLL9	-1.42388455276702	-2.49388231279414	-0.35388679273989	-2.25824410667754	-2.71113120464222	0.0107134821700501	0.459450365836947	-3.434591612935
353140	LCE2C	1.93465483666806	0.480830696056335	3.38847897727979	8.2808039705225	2.7111293781728	0.0107135299186226	0.459450365836947	-3.06862918803226
147945	NLRP4	-1.81984588647937	-3.18785011258921	-0.451841660369529	-3.44657386254309	-2.71022781410092	0.0107371233064053	0.459450365836947	-3.43602418161909
100422980	MIR4323	1.16979653472698	0.289939603658217	2.04965346579574	-3.78307022793902	2.70867498288098	0.0107778734035329	0.459450365836947	-3.4062041350158
54797	MED18	1.14440399014683	0.283561108523981	2.00524687176967	4.06285411960873	2.70840805302846	0.010784892782034	0.459450365836947	-2.89906460489007
26791	SNORD58A	-1.30024918480498	-2.27883614771076	-0.321662221899212	-2.08605977698492	-2.70698463187891	0.0108223959909375	0.459450365836947	-3.43576476625452
6278	S100A7	2.02335175708267	0.50040883996799	3.54629467419734	8.7861062879028	2.7067390659817	0.0108288782375364	0.459450365836947	-3.10614528684713
5678	PSG9	2.03477589588464	0.502862782597543	3.56668900917175	0.454235257217479	2.70608277071223	0.0108462203205461	0.459450365836947	-3.26441629691158
51440	HPCAL4	-1.96882576934184	-3.45109583217267	-0.486555706511004	-3.52293803124269	-2.70606717600977	0.0108466327124583	0.459450365836947	-3.4375704120302
8647	ABCB11	1.62459248763459	0.401460506865962	2.84772446840321	0.86666949576158	2.7060121650764	0.0108480875578803	0.459450365836947	-3.18588458589451
153770	PLAC8L1	1.11205613955725	0.274784469421788	1.94932780969271	-4.18581044697436	2.70594485082495	0.0108498680298274	0.459450365836947	-3.39326985680605
6545	SLC7A4	1.86529812160197	0.459831139504859	3.27076510369908	-2.286918169919	2.70387263924029	0.0109048115772212	0.459450365836947	-3.44405419742091
9099	USP2	1.87502986740914	0.460467901454134	3.28959183336414	7.18885685404181	2.70050408685938	0.0109946797540699	0.459450365836947	-3.01632222950398
440672	NUDT4B	1.7188056448755	0.421964724568353	3.01564656518265	4.28366926678384	2.70021714985741	0.0110023665885413	0.459450365836947	-2.91760961053589
100302090	DDX11L8	1.33540102893553	0.327501646948638	2.34330041092241	-3.78334394585021	2.69931242198161	0.0110266363437625	0.459450365836947	-3.41304537899175
283383	ADGRD1	-1.5840566490276	-2.78000421161045	-0.388109086444755	1.05404922442545	-2.69846752831616	0.0110493459848436	0.459450365836947	-3.06293488494103
27179	IL36A	2.01895501119473	0.494632494616543	3.54327752777291	7.27327404626408	2.69841288755862	0.0110508161541954	0.459450365836947	-3.02245692278956
4843	NOS2	2.54466174772161	0.623189031818218	4.466134463625	5.10975779982375	2.69807777796685	0.0110598366255415	0.459450365836947	-2.93555278008399
6504	SLAMF1	-1.10455117401729	-1.93873871240652	-0.270363635628069	3.40516872118768	-2.69761997934827	0.011072170707991	0.459450365836947	-2.91718904171571
5680	PSG11	2.83723580220727	0.693792261931467	4.98067934248308	0.6382895377034	2.69675820465841	0.0110954234993919	0.459450365836947	-3.28481811538596
164656	TMPRSS6	1.92213268537148	0.469187249375093	3.37507812136787	1.21006057272103	2.69521046599869	0.0111372993686685	0.459450365836947	-3.16790306824379
386618	KCTD4	1.96770624559291	0.479921770630861	3.45549072055496	4.74618138919863	2.69450421456916	0.011156456625638	0.459450365836947	-2.93069401551883
55790	CSGALNACT1	1.11734028474537	0.27250605947984	1.9621745100109	5.3975060592428	2.69446522844443	0.011157515026696	0.459450365836947	-2.94411353623878
10203	CALCRL	-1.17631163968837	-2.06594747443989	-0.286675804936841	3.21471977208442	-2.6938211104895	0.0111750151587952	0.459450365836947	-2.9255571660345
5676	PSG7	2.04614124973434	0.498342039586837	3.59394045988185	4.12467471560753	2.69326827682631	0.0111900555292067	0.459450365836947	-2.93470367697473
6539	SLC6A12	-1.11083043703893	-1.95170474796183	-0.269956126116027	3.19308659101962	-2.69138180400344	0.0112415206751627	0.459450365836947	-2.92899147878802
57126	CD177	1.62940997701726	0.395650406800223	2.8631695472343	3.08500874911002	2.69065776913175	0.0112613315633716	0.459450365836947	-2.95805026376289
100422926	MIR3137	1.39623204006423	0.338880160864113	2.45358391926435	-3.55344620913644	2.69027505004904	0.0112718165522686	0.459450365836947	-3.43010677356717
899	CCNF	1.85544267423532	0.449952824971471	3.26093252349917	4.68030654154489	2.68954275905934	0.0112919037330797	0.459450365836947	-2.93619742344099
2637	GBX2	-1.19911483613938	-2.10894716296989	-0.289282509308876	-4.13198736480926	-2.68508500062761	0.011414902431358	0.459450365836947	-3.43751534459706
389633	FAM90A25P	1.27869984747535	0.308431743724404	2.24896795122629	-4.15159021194367	2.68494555939321	0.0114187699142681	0.459450365836947	-3.41304644905262
9024	BRSK2	1.85738263949948	0.447724362825345	3.26704091617361	1.46840068219023	2.68439339802966	0.011434096391197	0.459450365836947	-3.1372356198132
144110	TMEM86A	2.14743416263351	0.51761945351052	3.7772488717565	8.01301320277644	2.68435685872939	0.0114351112956505	0.459450365836947	-3.08354703534052
119385	AGAP11	1.87076482149905	0.448873883491907	3.2926557595062	3.98160754191424	2.68047359852303	0.0115434500926066	0.459450365836947	-2.95246600328247
1088	CEACAM8	1.44150673664882	0.345601906036393	2.53741156726125	0.866116608819637	2.67980048106496	0.0115623260685981	0.459450365836947	-3.19899430674904
245973	ATP6V1C2	1.78485081064267	0.427879852040282	3.14182176924505	7.72608693585254	2.67972355245995	0.0115644851734255	0.459450365836947	-3.0762018240552
2786	GNG4	-1.08793099633967	-1.91568534685838	-0.260176645820947	0.0438904704501986	-2.6776789477158	0.011622007236823	0.459450365836947	-3.23586611051626
643338	C15orf62	1.7958421305628	0.429293548886062	3.16239071223953	5.36251605055698	2.6773287760192	0.0116318854447938	0.459450365836947	-2.96630798108935
23584	VSIG2	1.79009059128373	0.42652204841708	3.15365913415038	3.28304967728441	2.67458658490875	0.0117095117352536	0.459450365836947	-2.97836977771043
339766	MROH2A	1.21826033755642	0.290151361056601	2.14636931405625	-4.40613056292916	2.67423616590605	0.0117194660439356	0.459450365836947	-3.41498861649913
89848	FCHSD1	1.64878604972856	0.392672242206223	2.90489985725089	10.2408584635999	2.67420034439832	0.0117204840637277	0.459450365836947	-3.24654139205465
11012	KLK11	1.8503204783309	0.44036724470445	3.26027371195734	6.24855894080606	2.67362733736318	0.0117367796545037	0.459450365836947	-3.00494264426407
4774	NFIA	1.78341592011172	0.424337638314301	3.14249420190914	-0.0454079598026755	2.67341753558324	0.0117427514115283	0.459450365836947	-3.35151919672883
340152	ZC3H12D	-1.06883671315555	-1.88347343255513	-0.254199993755976	1.92784817152797	-2.67304337895617	0.011753408337989	0.459450365836947	-3.01294711036659
5522	PPP2R2C	1.79788889288274	0.426932030958108	3.16884575480737	7.098688850606	2.67176148798564	0.011789987979633	0.459450365836947	-3.05061699852319
24	ABCA4	1.82276057797693	0.432590159526901	3.21293099642696	0.959868581157811	2.67128490499408	0.0118036145447216	0.459450365836947	-3.21942348041651
100507156	LOXL2-AS1	-1.31539203578798	-2.31861373954536	-0.312170332030598	-0.903329489032824	-2.67126463514457	0.0118041944288354	0.459450365836947	-3.37028207678927
100506343	INKA2-AS1	1.45033049151185	0.344164223908088	2.55649675911562	-1.90305511133485	2.67119253704039	0.0118062572409724	0.459450365836947	-3.4776992561309
100506476	MIDEAS-AS1	2.21394373934798	0.52330498455628	3.90458249413967	0.555318736302925	2.66792972572243	0.0118999612772683	0.459450365836947	-3.29636019274245
256227	STEAP1B	1.25266557880978	0.295585889595525	2.20974526802403	3.07509159362361	2.6665250607532	0.0119405138208676	0.459450365836947	-2.986265554381
3702	ITK	-1.07950284731454	-1.90441898273051	-0.254586711898573	2.76636847648655	-2.66607657663571	0.01195348851258	0.459450365836947	-2.97656726504703
392617	ELFN1	-1.62130683766442	-2.86030860602603	-0.382305069302813	-1.15587974156987	-2.66594947077921	0.0119571680778419	0.459450365836947	-3.39035796932515
343578	ARHGAP40	1.80694221855064	0.425468367055302	3.18841607004598	4.17511033713631	2.66477301498602	0.0119912750335658	0.459450365836947	-2.97119120953854
55766	H2AJ	1.70080418087145	0.400374442065694	3.0012339196772	5.87628675244457	2.66456333641853	0.0119973633575758	0.459450365836947	-3.0025618662559
64359	NXN	1.71151595425797	0.402837045131446	3.0201948633845	3.67149819161306	2.66444324742032	0.0120008516096143	0.459450365836947	-2.97777204583278
166824	RASSF6	1.4889788465204	0.349268796339142	2.62868889670166	-2.86450943581739	2.6616612110709	0.0120819260544172	0.459450365836947	-3.47811592769164
79622	SNRNP25	-1.01672890091364	-1.79509083789022	-0.238366963937058	0.555869068100971	-2.66122873547312	0.0120945748720264	0.459450365836947	-3.17984408561914
26771	SNORD102	-1.32531685961504	-2.33993382605417	-0.310699893175911	-2.29076047501802	-2.66119211569006	0.0120956464722802	0.459450365836947	-3.48365113682
79919	MAB21L4	1.90776678877028	0.447225650444953	3.36830792709561	6.81754408627875	2.66115466189206	0.0120967425693629	0.459450365836947	-3.04930541045449
731220	RFX8	-1.27818233969096	-2.25764649372274	-0.298718185659189	0.117573615711223	-2.65866055273269	0.0121699412564331	0.459450365836947	-3.24094043342738
51301	GCNT4	2.09483608524194	0.489497945991317	3.70017422449257	4.49159427749609	2.65853356823476	0.0121736790512541	0.459450365836947	-2.98377100550494
56106	PCDHGA10	1.67098746238451	0.390318759794867	2.95165616497415	-0.849758386027665	2.65824509254432	0.0121821743062956	0.459450365836947	-3.44521716084542
4057	LTF	1.50580038756409	0.351434328458681	2.6601664466695	3.78188194139882	2.65755634538931	0.0122024793152585	0.459450365836947	-2.98063963098033
26239	LCE2B	1.93784227207617	0.451802332831659	3.42388221132068	7.8688578480096	2.65672479631173	0.0122270361224089	0.459450365836947	-3.11285718088574
5287	PIK3C2B	1.57196134030597	0.36646851569385	2.77745416491809	5.80932165187621	2.65665926730822	0.012228973233283	0.459450365836947	-3.01156466033543
339483	MTMR9LP	-1.14898645175859	-2.03011711983358	-0.267855783683598	-0.719487966836404	-2.65664311218835	0.0122294508405045	0.459450365836947	-3.36458668293418
353133	LCE1C	1.84260824942879	0.428424844166477	3.25679165469109	7.9331614932881	2.65451937860997	0.0122923874319606	0.459450365836947	-3.12065263613
11022	TDRKH	-1.08181267777533	-1.91227749473806	-0.25134786081261	-0.963683155826678	-2.65392994182051	0.0123099085172936	0.459450365836947	-3.40177856672695
2888	GRB14	1.54018894070648	0.357792040557897	2.72258584085507	-2.2548547606559	2.65380705199724	0.0123135643506153	0.459450365836947	-3.49480660089324
390928	ACP7	1.82672216757676	0.423872576612076	3.22957175854145	9.96963752434545	2.65289471679031	0.0123407368017056	0.459450365836947	-3.25057708188845
26059	ERC2	1.70284953988337	0.395092470643147	3.0106066091236	0.979026551231463	2.65282026001268	0.0123429568313179	0.459450365836947	-3.22952432053254
390003	GUCY2GP	1.9426001121764	0.450626185884383	3.43457403846842	-0.718140290757551	2.65265519326192	0.0123478798409912	0.459450365836947	-3.43918581609334
2001	ELF5	2.21884875417323	0.513019508764151	3.92467799958231	1.36379060890866	2.65002987374225	0.0124264235468714	0.459450365836947	-3.2111557081045
142685	ASB15	1.65615465656551	0.382426866663705	2.92988244646731	0.361773751995574	2.64900569177975	0.012457190234078	0.459450365836947	-3.32190345811247
5453	POU3F1	1.78472902562397	0.411971543986241	3.15748650726171	0.790123222177454	2.64872635677401	0.0124655937814089	0.459450365836947	-3.2652626264206
1117	CHI3L2	2.01046747530859	0.463285386003845	3.55764956461333	6.79351828785057	2.64736759172416	0.0125065460605548	0.459450365836947	-3.0661371492064
338651	KRTAP5-AS1	1.96869972211958	0.45361416362159	3.48378528061758	2.17974588496537	2.64728651286611	0.0125089936634698	0.459450365836947	-3.10373938740365
6701	SPRR2B	1.88762379135548	0.434234100040802	3.34101348267017	9.96662884407313	2.6460131164344	0.0125474931798739	0.459450365836947	-3.25721581581136
286076	LINC02878	-1.22437794615521	-2.16718777818422	-0.28156811412621	-3.81358326354033	-2.64575741002082	0.0125552373706794	0.459450365836947	-3.48472173925086
56034	PDGFC	-1.01036690850715	-1.78847948286532	-0.232254334148986	0.410019162350302	-2.64542410100521	0.012565338446261	0.459450365836947	-3.22075353304394
93099	DMKN	2.00109329330769	0.459254084556762	3.54293250205863	9.51111099310079	2.64415479740184	0.0126038742666381	0.459450365836947	-3.22887065744154
728637	MEIKIN	-1.68743564873765	-2.98769768348088	-0.387173613994424	-1.4912041276124	-2.64396050405971	0.0126097826361576	0.459450365836947	-3.43590370583135
2669	GEM	-1.123449186214	-1.99002314018544	-0.256875232242554	2.37429332931874	-2.64123125623224	0.012693049589105	0.459450365836947	-3.02901191914174
53834	FGFRL1	-1.18313259890173	-2.09582814364838	-0.270437054155081	0.195174469773969	-2.64098610195667	0.0127005539225644	0.459450365836947	-3.25266405456814
7447	VSNL1	2.04850804839137	0.467943191780731	3.62907290500201	-0.408192709118634	2.64048666744384	0.0127158546649477	0.459450365836947	-3.42852226049762
126767	AADACL3	2.70773931461767	0.618246327037491	4.79723230219786	-0.0400934106701635	2.64012541825929	0.0127269325892705	0.459450365836947	-3.40386371125626
3429	IFI27	1.54269227268102	0.351980478210056	2.73340406715198	7.33213483321303	2.639558394778	0.012744338746278	0.459450365836947	-3.10869929869104
51473	DCDC2	1.64459527098285	0.37513659964167	2.91405394232403	-2.53452348278193	2.6393628301677	0.0127503471900504	0.459450365836947	-3.5039431377541
10370	CITED2	1.74440199408548	0.397109944203387	3.09169404396756	8.08003947941912	2.63780965183827	0.0127981596812125	0.459450365836947	-3.15165690277116
6283	S100A12	1.31828504462275	0.298845578483576	2.33772451076193	6.05041370510431	2.63455038182237	0.0128990324898439	0.459450365836947	-3.05380959190841
5021	OXTR	-1.63325678406078	-2.89735515157928	-0.369158416542283	-2.64576666318556	-2.63228086043789	0.0129697075633373	0.459450365836947	-3.51279724901027
140883	ZNF280B	-1.28810832029865	-2.28540291966383	-0.290813720933476	-2.83301647035456	-2.6314040812173	0.01299710724012	0.459450365836947	-3.51875584399109
5972	REN	2.24996364068799	0.507557091933718	3.99237018944226	4.23910543896813	2.63078060214104	0.013016623802205	0.459450365836947	-3.02714342069817
83886	PRSS27	2.07730990888704	0.467887550429156	3.68673226734492	6.3528186703504	2.62960119258243	0.013053616734537	0.459450365836947	-3.06949792967771
130814	SLC66A3	-1.01969317217979	-1.80984035187455	-0.229545992485036	1.42013697922962	-2.62917892658527	0.0130668850314351	0.459450365836947	-3.11758762675993
64005	MYO1G	-1.01727359200819	-1.80560269996227	-0.22894448405412	6.01226349862292	-2.62898939140831	0.0130728446010072	0.459450365836947	-3.08583191483562
51365	PLA1A	-1.12629405737608	-1.99938223072012	-0.253205884032037	-0.478873540151735	-2.62816309706725	0.0130988552593321	0.459450365836947	-3.36340251566829
54922	RASIP1	1.94743214080151	0.43767354577314	3.45719073582988	3.01207882823985	2.627927915955	0.0131062672082615	0.459450365836947	-3.06334303859247
692094	MSMP	1.41632357040383	0.317694949721729	2.51495219108592	3.89968146440119	2.62645642330179	0.013152730894986	0.459450365836947	-3.02342618732665
6699	SPRR1B	2.06099349283832	0.461245197649562	3.66074178802707	8.35379492989626	2.62472368480343	0.0132076391824846	0.459450365836947	-3.18060789958051
2203	FBP1	-1.34052299659251	-2.38110674208676	-0.29993925109826	2.0919641968369	-2.62455607817216	0.0132129616664231	0.459450365836947	-3.06875992064874
83756	TAS1R3	1.28033285882485	0.286379259369407	2.2742864582803	-0.223530149532695	2.62431163781344	0.013220727627517	0.459450365836947	-3.41348212863184
634	CEACAM1	1.24249886308296	0.277805725742761	2.20719200042316	5.55407153277514	2.62400970305654	0.0132303260407959	0.459450365836947	-3.04963524551165
25984	KRT23	1.63802422011904	0.36622874669519	2.9098196935429	8.6107202304898	2.62398694378444	0.0132310498124944	0.459450365836947	-3.20184037324022
9388	LIPG	1.6485824584632	0.367876905249268	2.92928801167712	4.49607513277854	2.62252723765373	0.0132775468318357	0.459450365836947	-3.03004977225003
10568	SLC34A2	1.14971907621048	0.256437528930134	2.04300062349082	-4.44368245968981	2.62217697848812	0.0132887263574331	0.459450365836947	-3.46391245044628
242	ALOX12B	1.89131863755964	0.421752308381616	3.36088496673767	8.8167436477099	2.62200874045327	0.0132940992540121	0.459450365836947	-3.21357346163129
138241	C9orf85	1.3996361821331	0.311866037325821	2.48740632694037	2.20510698619088	2.6214202606303	0.0133129089321879	0.459450365836947	-3.11209720864198
285973	ATG9B	1.67531621322264	0.372752722580243	2.97787970386504	7.76115752585005	2.62033317866034	0.0133477203141648	0.459450365836947	-3.15653892804831
693208	MIR623	-1.05202825851118	-1.87012299433609	-0.23393352268627	0.285619335104551	-2.6198862350419	0.0133620571152175	0.459450365836947	-3.26647961904732
644623	TPTE2P2	1.20518457952224	0.267742057914587	2.1426271011299	-4.04766587402901	2.61919325090935	0.013384314446752	0.459450365836947	-3.47996366906344
150696	PROM2	1.76086365385751	0.389852938335028	3.13187436938	6.67800131978544	2.61663716628107	0.0134667080459593	0.459450365836947	-3.10384045258925
958	CD40	-1.11383459865925	-1.98121633247967	-0.246452864838832	4.75572130479064	-2.61618865277496	0.0134812138795804	0.459450365836947	-3.0544061674558
150771	ITPRIPL1	-1.09355317290058	-1.9457517740574	-0.241354571743767	-0.415912320247414	-2.61431378972176	0.0135420074166584	0.459450365836947	-3.37146618268084
9796	PHYHIP	1.58464657247299	0.348838367206115	2.82045477773987	-2.7899974383434	2.61240175502099	0.0136042674225949	0.459450365836947	-3.5237518231501
28734	TRAJ21	-1.0323882911977	-1.83945577881446	-0.225320803580928	-4.41391194690055	-2.60610460563158	0.0138111932101917	0.459450365836947	-3.50001687861195
50604	IL20	1.91068195257988	0.416235397536952	3.4051285076228	0.35667722364494	2.60475355175316	0.013855966689053	0.459450365836947	-3.37782030795096
51228	GLTP	1.79540781044599	0.390906623776439	3.19990899711554	8.83128294996265	2.60435165771118	0.0138693112007008	0.459450365836947	-3.2371918484548
353137	LCE1F	1.86229455696277	0.405133344604458	3.31945576932107	7.30395564719522	2.60375068491835	0.0138892881049538	0.459450365836947	-3.15134036437351
3034	HAL	1.76640780096361	0.383737577943784	3.14907802398344	9.88796822505962	2.60274121715499	0.0139229036504051	0.459450365836947	-3.30313082018064
6563	SLC14A1	1.3687364007195	0.297289388148457	2.44018341329053	0.302649446443128	2.60260191256894	0.0139275484316351	0.459450365836947	-3.36665652949056
84952	CGNL1	1.69448699750881	0.367993000244933	3.02098099477268	3.87707609822009	2.6025050284305	0.0139307796481312	0.459450365836947	-3.06283587544593
84708	LNX1	1.5402530548101	0.334363913913564	2.74614219570663	7.31695040921994	2.60221586397174	0.0139404277936786	0.459450365836947	-3.15693300465301
2745	GLRX	1.00516063007588	0.217760081295825	1.79256117885594	6.61372239933237	2.60074865418303	0.0139894773847188	0.459450365836947	-3.12846824153704
100131726	FAM83A-AS1	2.06511112805717	0.447109072457838	3.68311318365651	0.409197864869856	2.60029717150064	0.0140046027542001	0.459450365836947	-3.38443833432205
5155	PDGFB	-1.17855180219119	-2.10231282737798	-0.254790777004402	2.62192870264503	-2.59924769302759	0.0140398203345075	0.459450365836947	-3.07770561700855
125170	MIEF2	1.70554790949394	0.368269840540085	3.04282597844779	4.7352814896078	2.59836900313729	0.0140693696628113	0.459450365836947	-3.06719109274544
100506119	LINC01503	1.4036762454844	0.302719308418794	2.50463318255001	0.92193406835948	2.59749813120708	0.0140987127858115	0.459450365836947	-3.28331270067597
4846	NOS3	1.56986598146697	0.336601445157891	2.80313051777606	4.16175006129277	2.59337285689294	0.0142384795961054	0.459450365836947	-3.07110726941151
100131138	LINC01405	2.25549028199166	0.483445506605432	4.02753505737789	-1.95524177231511	2.59313361267371	0.0142466244795356	0.459450365836947	-3.53132667848553
219527	LRRC55	2.90693539141646	0.622355077776489	5.19151570505644	0.45524155713466	2.59231381865207	0.0142745663857603	0.459450365836947	-3.41539555107157
84073	MYCBPAP	1.41570993110763	0.303024266147071	2.52839559606819	5.47037648277904	2.5921516836457	0.01428009859767	0.459450365836947	-3.09129098413194
338761	C1QL4	1.20447723829133	0.257604338259592	2.15135013832307	-4.27296495237468	2.59158546755158	0.0142994340089213	0.459450365836947	-3.49832782757635
6581	SLC22A3	2.1467003717816	0.459031599551049	3.83436914401216	1.84893323152287	2.59145005241632	0.0143040618103468	0.459450365836947	-3.22028448066441
644759	TMPRSS11GP	1.82735930447714	0.390126558540872	3.2645920504134	1.17563200255	2.59033224001895	0.0143423158397182	0.459450365836947	-3.28759807012934
389336	C5orf46	2.18470964389395	0.466068616970362	3.90335067081754	-2.938936535911	2.58980566489394	0.0143603691366745	0.459450365836947	-3.53211381729398
338324	S100A7A	1.9985711647473	0.426235242979967	3.57090708651462	9.16286838504644	2.58960131145255	0.0143673809175473	0.459450365836947	-3.27185316866881
400961	PAIP2B	1.01899999423867	0.216483549891271	1.82151643858606	1.02830986119254	2.58689539026839	0.0144605251948289	0.459450365836947	-3.26559639628413
2524	FUT2	1.75125023010493	0.371884727281114	3.13061573292874	3.45036194543971	2.58658926435005	0.0144710978208976	0.459450365836947	-3.09664049750506
151056	PLB1	1.26507027671438	0.266419388875302	2.26372116455345	6.58230954804743	2.58083110994887	0.0146713009350827	0.459450365836947	-3.15148512081414
154810	AMOTL1	1.64810142944692	0.346619304877462	2.94958355401637	4.27582513787773	2.57990880143584	0.0147036048918296	0.459450365836947	-3.09139612398506
55076	TMEM45A	1.75235218744073	0.36800189441709	3.13670248046437	6.59304483641948	2.57889715898453	0.0147391132704267	0.459450365836947	-3.15106273713864
5196	PF4	-1.29304839097709	-2.31559407707562	-0.270502704878556	-4.09632778551124	-2.57626588730253	0.014831841157316	0.459450365836947	-3.53976381773464
25937	WWTR1	1.8037033176909	0.376777772255757	3.23062886312604	6.62499272614327	2.57526791365857	0.0148671510478327	0.459450365836947	-3.15706103505296
644054	FAM25C	1.89815696029701	0.396438181086781	3.39987573950723	3.88419807499144	2.5751476541503	0.014871411252656	0.459450365836947	-3.10521130350677
6649	SOD3	1.8427989322598	0.383634821712164	3.30196304280743	2.02358021715443	2.5729564676289	0.0149492317484221	0.459450365836947	-3.20949813430569
3988	LIPA	-1.31019561612818	-2.3477216878933	-0.272669544363065	4.36733248733826	-2.57273911141268	0.0149569716521756	0.459450365836947	-3.10915251219137
284366	KLK9	2.12872787610305	0.442752761311957	3.81470299089414	8.77086529877535	2.57233550948336	0.0149713534429249	0.459450365836947	-3.26835178769751
845	CASQ2	-1.06067800168017	-1.90107377728634	-0.220282226074012	-4.24798778044922	-2.57133301897631	0.0150071310059497	0.459450365836947	-3.53803849837771
594855	CPLX3	2.05230188591309	0.425560651665127	3.67904312016105	2.30401103876164	2.57028566858506	0.0150445937881623	0.459450365836947	-3.19517384953736
259307	IL4I1	-1.12421334991594	-2.01564581111178	-0.232780888720102	6.15529731152938	-2.56932426911379	0.0150790580979059	0.459450365836947	-3.17489253185402
89777	SERPINB12	1.88275161376808	0.389622025529624	3.37588120200654	4.26132170136343	2.56894113285225	0.0150928130723035	0.459450365836947	-3.10986333857296
388574	RPL23AP87	1.56530161446667	0.323348491173603	2.80725473775975	2.71973142358027	2.5677424140921	0.0151359230494649	0.459450365836947	-3.15120676506145
51200	CPA4	1.75697681867579	0.36273278931656	3.15122084803501	9.72076979924881	2.56735463988802	0.015149893011505	0.459450365836947	-3.33393832468118
54869	EPS8L1	1.59203829620192	0.328080457164974	2.85599613523886	8.25814567850278	2.56613528483424	0.015193899041643	0.459450365836947	-3.25358538431956
3491	CCN1	1.34079154328809	0.275585203419038	2.40599788315714	2.9722852685993	2.56440222575935	0.0152566472799233	0.459450365836947	-3.13732372005792
353132	LCE1B	1.868848210172	0.381838894058457	3.35585752628554	7.73378068776267	2.560465716698	0.0154000637211758	0.459450365836947	-3.22951797290098
2760	GM2A	1.86890362917222	0.381750053931959	3.35605720441249	9.77612728000056	2.56029326344437	0.0154063749280779	0.459450365836947	-3.34388657093942
10000	AKT3	-1.00803026897279	-1.81033985588528	-0.205720682060309	2.19193662905936	-2.55970677077103	0.0154278564248429	0.459450365836947	-3.15252993496282
51012	PRELID3B	1.35614955227871	0.276658532365253	2.43564057219216	6.61936629317309	2.55945310510468	0.0154371559996096	0.459450365836947	-3.18125087410089
3991	LIPE	1.55727293744319	0.317687610543613	2.79685826434277	4.8344454042463	2.5594516822149	0.0154372081783913	0.459450365836947	-3.12310912328923
6330	SCN4B	1.6331234842283	0.332999862683421	2.93324710577317	-1.69072577264543	2.55913384648069	0.0154488676049309	0.459450365836947	-3.57275043935573
5753	PTK6	1.74164869358902	0.353261052589966	3.13003633458808	5.51818684746339	2.55569159658396	0.0155756634229627	0.459450365836947	-3.14327368225259
79630	C1orf54	-1.00858567028681	-1.8127709942509	-0.204400346322726	1.48632201065125	-2.55514338452191	0.0155959451978531	0.459450365836947	-3.20900651699273
448835	LCE6A	1.87015953094976	0.377305589282673	3.36301347261684	7.18240913319504	2.55223089425576	0.0157041049636341	0.459450365836947	-3.21273130438286
220136	CFAP53	1.67254048821478	0.337068098832062	3.00801287759749	1.22293758817473	2.55152807873118	0.0157303083776635	0.459450365836947	-3.32046711993166
911	CD1C	-1.26868454266585	-2.2819178039739	-0.255451281357803	2.617734869376	-2.55095522794314	0.0157516960389139	0.459450365836947	-3.1462502686876
3204	HOXA7	1.10873086158699	0.223205551587425	1.99425617158656	-4.46608123155749	2.55084331688799	0.0157558774185925	0.459450365836947	-3.5310794939072
389257	LRRC14B	1.29284515417513	0.260057854920819	2.32563245342944	-3.54175862372267	2.55031748879783	0.015775537845259	0.459450365836947	-3.5612241923172
79575	ABHD8	1.68887310480007	0.339143111194656	3.03860309840549	5.12392379324155	2.54922839002997	0.0158163305448234	0.459450365836947	-3.14292452017985
29780	PARVB	-1.10373080918846	-1.98582672136456	-0.221634897012368	2.57869181493566	-2.54921216136126	0.0158169391310873	0.459450365836947	-3.14951259117939
11202	KLK8	1.73642281845107	0.348505347958845	3.1243402889433	6.38426303365628	2.54888632606009	0.0158291627440277	0.459450365836947	-3.18285893219756
79029	AFG2B	1.19810172492795	0.240160160547105	2.15604328930879	4.22680931969822	2.54808142359253	0.0158593957176339	0.459450365836947	-3.13225805187546
27175	TUBG2	1.40812728168371	0.28214580259765	2.53410876076976	3.00663696747786	2.5478232208211	0.0158691053420969	0.459450365836947	-3.160831800704
7464	CORO2A	1.4983865088676	0.300156177976894	2.6966168397583	6.24727081167634	2.54766412174497	0.0158750909324904	0.459450365836947	-3.18032755994651
374897	SBSN	1.8866494192238	0.377727238078157	3.39557160036945	10.4264818974382	2.54731697204352	0.0158881585403182	0.459450365836947	-3.3956656876918
753	LDLRAD4	-1.01530667675479	-1.82736808248953	-0.203245271020057	4.13866649238624	-2.54722317438771	0.015891691024785	0.459450365836947	-3.13742937984013
64137	ABCG4	1.77440585562923	0.353965478191921	3.19484623306654	4.07564625205106	2.54500464079158	0.015975453673056	0.459450365836947	-3.1433882131791
10734	STAG3	-1.06464141817332	-1.91697838079072	-0.212304455555921	-1.15184500850254	-2.54478244879979	0.0159838650800646	0.459450365836947	-3.52707152877116
12	SERPINA3	2.48836321688824	0.495637830328023	4.48108860344845	7.44066718504142	2.5440459140133	0.0160117768653991	0.459450365836947	-3.23123422617218
406986	MIR203A	1.70102941682693	0.338020629548283	3.06403820410558	1.46880280364473	2.5425634177957	0.0160680937765608	0.459450365836947	-3.30101199867857
353135	LCE1E	1.73741699416743	0.345243271471429	3.12959071686343	6.11915059845513	2.54254857400128	0.0160686585819674	0.459450365836947	-3.18131078518462
2537	IFI6	1.35554885131157	0.269101271842589	2.44199643078056	6.49371981211231	2.54193840245927	0.0160918913917036	0.459450365836947	-3.19911328226108
256394	SERPINA11	1.39869979869262	0.277116231170559	2.52028336621469	0.767637396216458	2.54068895894009	0.0161395615498462	0.459450365836947	-3.3703935288105
1809	DPYSL3	-1.48990311816122	-2.68511836274665	-0.294687873575792	0.936456222367687	-2.53963048127479	0.0161800474300518	0.459450365836947	-3.27776742851932
283129	MAJIN	1.62500156796985	0.321239932925782	2.92876320301392	-1.05571856796623	2.5393011704131	0.0161926623447481	0.459450365836947	-3.56715292204486
497189	TIFAB	-1.07889503166728	-1.94477489914797	-0.213015164186592	1.56437791295413	-2.53851758849457	0.0162227154285048	0.459450365836947	-3.22370950397403
7033	TFF3	1.64071593626564	0.323766381281091	2.95766549125019	0.26866974356295	2.53818271478249	0.0162355746460312	0.459450365836947	-3.44846927681922
4917	NTN3	1.58123596239258	0.311951958157953	2.85051996662721	-1.93949658208563	2.53802854160183	0.0162414980799163	0.459450365836947	-3.59516076633704
9411	ARHGAP29	1.85966224582322	0.366473004379249	3.35285148726718	7.33106972858512	2.53733521988947	0.0162681605407155	0.459450365836947	-3.23924769260156
202134	FAM153B	1.66171406967191	0.327393381177088	2.99603475816673	-1.41421170118645	2.53720000123121	0.0162733652166457	0.459450365836947	-3.58251171640138
80321	CEP70	1.30189245936316	0.256099526542212	2.3476853921841	1.82722671245961	2.53622649151897	0.0163108816457	0.459450365836947	-3.25420524997315
388282	LOC388282	1.4020661395683	0.275611926539231	2.52852035259737	1.56089073339132	2.53579174124302	0.0163276614367751	0.459450365836947	-3.28368804659637
375444	C5orf34	-1.24547206223646	-2.24627408653202	-0.244670037940905	-1.44593637305686	-2.5353880594414	0.0163432563165716	0.459450365836947	-3.55537472079335
387264	KRTAP5-1	1.9468158560569	0.382381027934437	3.51125068417937	0.121625562135912	2.53528054955998	0.016347411907224	0.459450365836947	-3.48047713433945
79993	ELOVL7	1.74092128550731	0.341830970002939	3.14001160101169	7.03826127628758	2.53508199341393	0.0163550892745074	0.459450365836947	-3.22945552938743
732275	LINC00917	2.24878137294218	0.441543550573711	4.05601919531064	-0.756059677048552	2.5350734908995	0.0163554181065884	0.459450365836947	-3.5496132975531
4360	MRC1	-1.04935327537878	-1.89316642826791	-0.20554012248965	3.91920600523458	-2.53357670618162	0.0164134006673929	0.459450365836947	-3.15466100610321
7035	TFPI	-1.07290174925254	-1.93589691885143	-0.209906579653655	0.32891182642837	-2.53285433512179	0.0164414515356217	0.459450365836947	-3.36280232511097
401934	RNF223	1.73076268074359	0.338204093899625	3.12332126758756	5.42728362627386	2.53211060585613	0.0164703778482189	0.459450365836947	-3.17381972343526
84706	GPT2	1.72797655138179	0.337317887200156	3.11863521556343	5.21349278829429	2.5314883003053	0.0164946175198202	0.459450365836947	-3.16980825484407
5655	KLK10	1.8570046726534	0.361504899661497	3.3525044456453	8.44508999061219	2.5297946555369	0.0165607536222115	0.459450365836947	-3.30544946412226
259	AMBP	1.10791541031829	0.215531606388692	2.00029921424788	-3.75825916969774	2.52937690734897	0.016577103964206	0.459450365836947	-3.57487691122088
84648	LCE3D	1.69285399697996	0.328553370870304	3.05715462308961	11.1689442104371	2.52794750086078	0.0166331622034401	0.459450365836947	-3.4616000690618
642819	ZNF487	-1.06309077110568	-1.91990823360138	-0.206273308609988	-1.21255679401763	-2.52778809721154	0.0166394244632104	0.459450365836947	-3.54768011733712
2662	GDF10	1.19402322133817	0.230594306595319	2.15745213608102	-4.01179019859475	2.52494383638063	0.0167515278967576	0.459450365836947	-3.56936520860033
147645	VSIG10L	1.96360468049361	0.378691810414062	3.54851755057316	6.53852562819042	2.52410427415653	0.0167847508162845	0.459450365836947	-3.22122240341945
728643	HNRNPA1P33	1.76218757258302	0.339406567609714	3.18496857755633	1.42049017815025	2.5233221580029	0.0168157549845762	0.459450365836947	-3.33062212699482
3931	LCAT	1.35161481292747	0.260064664364567	2.44316496149037	0.961685683571646	2.522713174976	0.0168399323615328	0.459450365836947	-3.37048070024583
26496	OR10A3	1.76342455849101	0.336325506416428	3.1905236105656	-2.53526811945096	2.51745312501428	0.0170500965795693	0.459450365836947	-3.61130893706817
6725	SRMS	1.7864668182735	0.340490033561014	3.23244360298598	3.81751207853176	2.51705241480674	0.0170662052634565	0.459450365836947	-3.18622372836996
100129271	KPLCE	1.82278287389408	0.347370056771597	3.29819569101657	8.5538878204285	2.51698144067251	0.0170690599046836	0.459450365836947	-3.32712343646005
114757	CYGB	-1.24244828066984	-2.24827981806879	-0.236616743270893	-1.46502279710815	-2.51658553775757	0.0170849915142557	0.459450365836947	-3.57348404162594
113026	PLCD3	1.75259761662275	0.333351763121583	3.17184347012392	7.47688171407105	2.51584110390289	0.0171149854323668	0.459450365836947	-3.27477625320294
10016	PDCD6	1.13164407913339	0.214897194997192	2.04839096326959	5.54085540718134	2.51489025843111	0.0171533662213485	0.459450365836947	-3.20235683011592
7546	ZIC2	1.46531293392607	0.277696105767958	2.65292976208419	-3.49861138636916	2.51369548979526	0.0172017050439174	0.459450365836947	-3.59359243230703
341208	HEPHL1	1.69741269751635	0.320777026229919	3.07404836880278	10.5745193255639	2.51204290923269	0.0172687726128429	0.459450365836947	-3.44456315937015
100506746	AFF1-AS1	1.26841021547971	0.239453670407993	2.29736676055143	0.802038411943545	2.51143141658942	0.0172936499674284	0.459450365836947	-3.39870795231432
6704	SPRR2E	1.73070438361423	0.32657578684791	3.13483298038055	11.1635659610483	2.51116144590082	0.0173046436552645	0.459450365836947	-3.47807760406801
55894	DEFB103B	1.55547745350496	0.293147352079905	2.81780755493002	4.91022225061663	2.51043746521953	0.0173341571339839	0.459450365836947	-3.19346242869773
100506737	LINC01589	1.67091523767438	0.314650155414633	3.02718031993413	-2.7277816110254	2.50996961709487	0.0173532538069263	0.459450365836947	-3.61602247747045
644994	SMIM23	1.54460554899676	0.290564117347411	2.79864698064611	-2.86140224559224	2.50936785974504	0.017377844807627	0.459450365836947	-3.61517549079916
142910	LIPJ	1.24081198550863	0.23329834917265	2.24832562184462	-2.35172153441702	2.50907516999549	0.017389817229303	0.459450365836947	-3.62638725145026
133957	CCDC127	-1.19297460348512	-2.16166549385172	-0.224283713118516	-0.644050779798144	-2.50902280302333	0.0173919600895658	0.459450365836947	-3.50565634267791
2121	EVC	1.54485194559711	0.290404357614348	2.79929953357988	4.5781257090962	2.50895556061652	0.0173947120092641	0.459450365836947	-3.19185036361089
160622	TAMALIN	-1.0251488389465	-1.85790831917081	-0.192389358722197	4.55275987656826	-2.50799094627665	0.0174342332334882	0.459450365836947	-3.20060015111435
6288	SAA1	1.96214515950695	0.366552074015778	3.55773824499813	-0.361452758681821	2.50534542851284	0.0175430462845282	0.459450365836947	-3.55522462712657
140862	ISM1	1.79604161794108	0.335396554297368	3.2566866815848	-2.96694758494326	2.50513033704844	0.0175519205831236	0.459450365836947	-3.61350586822661
100507140	LINC01792	1.0208593824708	0.190597829921089	1.85112093502052	2.84578171170082	2.50501091795628	0.0175568493855643	0.459450365836947	-3.21719914527158
387267	KRTAP5-4	2.42934885997146	0.453343850797748	4.40535386914517	0.883603592629077	2.50472741580716	0.0175685555022248	0.459450365836947	-3.44305406355746
201305	SPNS3	1.64536323786467	0.307037763665154	2.98368871206418	0.68280811602925	2.5047170424821	0.0175689839641171	0.459450365836947	-3.43737118953777
1123	CHN1	-1.20924876375728	-2.19286833484095	-0.225629192673606	-0.850013324524662	-2.5046504055884	0.0175717365764376	0.459450365836947	-3.53239791106478
100505839	SH3PXD2A-AS1	1.49661415751149	0.279118802933303	2.71410951208968	2.07416866002899	2.50438539288525	0.017582687542296	0.459450365836947	-3.28155882569684
80851	SH3BP5L	1.56100924936841	0.291111345758993	2.83090715297782	6.85708742101257	2.50435156498476	0.0175840858437649	0.459450365836947	-3.26304213326669
439915	KRTAP5-5	2.10233169890066	0.391903970717384	3.81275942708394	0.216088454096801	2.50411999449388	0.0175936607240963	0.459450365836947	-3.50605143041503
112611	RWDD2A	1.14446806285275	0.213124929074521	2.07581119663098	0.313263331811804	2.50352876918588	0.0176181281740774	0.459450365836947	-3.46557675415796
448834	KPRP	1.9645592194784	0.364941691293091	3.56417674766371	10.3566162516274	2.50211689831202	0.017676683876429	0.459450365836947	-3.44022031521794
3224	HOXC8	1.187037599949	0.220340344060804	2.15373485583719	-4.05078843639186	2.50168494798711	0.0176946341656057	0.459450365836947	-3.589419981094
51458	RHCG	1.77157073152154	0.327684259970473	3.21545720307261	9.06526627219702	2.49967804041156	0.0177782535992198	0.459450365836947	-3.37526515647297
414325	DEFB103A	1.5120222376947	0.278544987378186	2.74549948801122	6.62463331121207	2.49738592747739	0.0178741998320447	0.459450365836947	-3.26298513496913
3493	IGHA1	1.42482664767718	0.262395584013866	2.5872577113405	-2.7748302910077	2.49720069679499	0.0178819741687777	0.459450365836947	-3.62897847546457
11163	NUDT4	1.45090910747901	0.266416278492342	2.63540193646568	5.87958702715554	2.49555069528717	0.0179513635831774	0.459450365836947	-3.23828658133442
58985	IL22RA1	2.19232528814863	0.401969783321204	3.98268079297605	4.16599969742411	2.4947345583047	0.0179857767600243	0.459450365836947	-3.21940590629505
26112	CCDC69	1.09383801809419	0.200535311786835	1.98714072440155	5.96838127232541	2.49466934201424	0.0179885292751397	0.459450365836947	-3.24423829125282
112937	GLB1L3	1.83273716342162	0.335948861742645	3.32952546510059	4.67345058234688	2.49458571923009	0.0179920592190831	0.459450365836947	-3.21480652264
203076	C8orf74	2.08796649848385	0.382650481159213	3.79328251580848	-0.350030739627854	2.49446422946259	0.0179971887629915	0.459450365836947	-3.56497832743578
23164	MPRIP	1.29050409715751	0.235493296258268	2.34551489805675	6.36403924656491	2.49207499469538	0.0180983400766445	0.459450365836947	-3.26120950486258
28748	TRAJ7	-1.11004175440029	-2.01792792277708	-0.202155586023506	-3.83817739610378	-2.49095878099626	0.0181457748810981	0.459450365836947	-3.62384855560861
11283	CYP4F8	1.96740052739312	0.358205878615114	3.57659517617112	-1.27843877157853	2.49082278286854	0.0181515620655548	0.459450365836947	-3.61298095475115
5266	PI3	1.63534104243738	0.297311428538142	2.97337065633662	10.4879087123546	2.49001083317258	0.0181861485279367	0.459450365836947	-3.46351604728117
768239	PSAPL1	2.06690179572142	0.375531822729129	3.7582717687137	6.32475861171808	2.48965891183486	0.0182011580163591	0.459450365836947	-3.25888289955769
10811	NOXA1	-1.12324419417201	-2.04250642053758	-0.203981967806428	0.208733279976015	-2.48939259510932	0.0182125240070355	0.459450365836947	-3.42556131084517
54762	GRAMD1C	1.38301451468601	0.249534025986431	2.51649500338559	5.46804588189196	2.48582937037445	0.0183652243152303	0.459450365836947	-3.23951863328013
6464	SHC1	1.50096738391886	0.270806398929065	2.73112836890866	7.48797635541259	2.48581000513499	0.0183660574005814	0.459450365836947	-3.31554467359882
4212	MEIS2	1.55272805671	0.27975123654352	2.82570487687649	-2.61139154319911	2.48504084044061	0.0183991746041188	0.459450365836947	-3.64151437353962
338785	KRT79	2.68371187025158	0.480423648341816	4.88700009216135	0.584377494676607	2.48155097035099	0.0185501233413887	0.459450365836947	-3.50949537156537
83850	ESYT3	1.56898499780427	0.280508676081673	2.85746131952686	7.99099227252598	2.48085267604908	0.0185804628668349	0.459450365836947	-3.34526842518232
7292	TNFSF4	-1.10076951223289	-2.00522855418215	-0.196310470283636	1.50984552816301	-2.47951142277627	0.018638865284445	0.459450365836947	-3.30428962392092
142913	CFL1P1	1.3614540254249	0.242313764388347	2.48059428646146	-1.91903841587574	2.47843244778837	0.0186859692988714	0.459450365836947	-3.65146927742298
81035	COLEC12	-1.03641636856262	-1.88877062096246	-0.184062116162778	1.16522514345824	-2.47726665455661	0.0187369860316746	0.459450365836947	-3.33637036233427
339665	SLC35E4	1.71923213943507	0.304720253466068	3.13374402540407	5.09056562157546	2.47620471276603	0.018783569103053	0.459450365836947	-3.24459378443237
144501	KRT80	1.93543701570169	0.341934260781323	3.52893977062206	10.2002455008677	2.47448513837644	0.0188592248613996	0.459450365836947	-3.46215131952199
3624	INHBA	-1.00527292179017	-1.83335581924302	-0.177190024337319	6.48910155002286	-2.47325442618085	0.0189135434961404	0.459450365836947	-3.31369911749646
284415	VSTM1	1.44556584380215	0.254341083626194	2.6367906039781	-2.8253085643859	2.47230923924508	0.0189553574376457	0.459450365836947	-3.64966548934391
7098	TLR3	-1.1099274834437	-2.0248635573707	-0.194991409516708	-0.0384585697940907	-2.47151061318005	0.0189907536636427	0.459450365836947	-3.47409243883211
9053	MAP7	1.35979261882541	0.238885059668225	2.48070017798259	5.03703376141137	2.47150507810308	0.0189909991970615	0.459450365836947	-3.2496146860189
4293	MAP3K9	1.4954227549736	0.262391150605588	2.72845435934162	7.38545713852484	2.47086149810077	0.0190195679304003	0.459450365836947	-3.32996086552282
9241	NOG	1.1348674813889	0.198648475259501	2.07108648751829	-4.31257025105654	2.46959833723486	0.01907575450848	0.459450365836947	-3.61148428002877
6700	SPRR2A	1.7669717762679	0.309275378483822	3.22466817405197	11.1107598328051	2.46956895906296	0.0190770630835122	0.459450365836947	-3.51768779365534
2706	GJB2	1.84743196089283	0.323233559885896	3.37163036189976	8.95125723619814	2.46936663982512	0.0190860771051974	0.459450365836947	-3.40375743970587
6530	SLC6A2	2.17042914783523	0.37912054573342	3.96173774993704	-0.67173463524104	2.46850395501828	0.0191245564746256	0.459450365836947	-3.6085574555684
100128770	LOC100128770	1.75470913549096	0.306161538514648	3.20325673246728	2.22079024498958	2.46791951862293	0.0191506651354016	0.459450365836947	-3.32096437203027
79990	PLEKHH3	1.34715147976157	0.234873876896261	2.45942908262687	4.34741173146139	2.46752672981441	0.0191682306090525	0.459450365836947	-3.24762996834643
65124	SOWAHC	1.6437840852284	0.286330659990439	3.00123751046636	7.03058513374522	2.46705288499614	0.0191894405259229	0.459450365836947	-3.31835871497984
81544	GDPD5	-1.0175732181263	-1.85844774176887	-0.176698694483725	0.44242517889493	-2.46543240027831	0.0192621380111301	0.459450365836947	-3.42716587825072
54346	UNC93A	1.8121991451339	0.313974553375116	3.31042373689268	5.11178118906886	2.46426623016784	0.0193146101062457	0.459450365836947	-3.26181394798161
6339	SCNN1D	1.56914071452847	0.271770983534109	2.86651044552283	6.98681602472061	2.46409107499578	0.0193225025437354	0.459450365836947	-3.32100693978036
401331	RASA4CP	1.48112459294745	0.256191910328194	2.7060572755667	3.05137278155177	2.4634173537158	0.0193528877314715	0.459450365836947	-3.27646816020513
100506411	MAP3K9-DT	1.37289778763044	0.236107002565253	2.50968857269563	5.71344465863158	2.4604598713334	0.0194867896861119	0.459450365836947	-3.28116968296121
401264	TRAM2-AS1	-1.26109716497856	-2.30549023257276	-0.216704097384366	-2.73115264956063	-2.46004581095154	0.0195056040371743	0.459450365836947	-3.67045907078328
145447	ABHD12B	1.44892306940821	0.248755667832776	2.64909047098365	3.54595220756275	2.4595866458185	0.0195264873194975	0.459450365836947	-3.26605481877856
3697	ITIH1	-1.3883542941155	-2.53838876333662	-0.238319824894379	-0.404793425550442	-2.45950707485717	0.019530108363896	0.459450365836947	-3.5239606634719
100125288	ZGLP1	-1.12419285855301	-2.05563237967362	-0.192753337432409	-1.86484852983713	-2.45892219246526	0.019556743528904	0.459450365836947	-3.6548284382229
23541	SEC14L2	1.31420258011171	0.225301164995214	2.4031039952282	3.8487422609549	2.45885194281581	0.0195599448866995	0.459450365836947	-3.26104866116738
79683	ZDHHC14	1.35604444952503	0.231571559529995	2.48051733952006	2.4419888382813	2.45687783120082	0.0196501036837069	0.459450365836947	-3.31128149437368
55638	SYBU	1.90150023757447	0.324695968891932	3.478304506257	2.49750650449527	2.45684197101173	0.0196517449482905	0.459450365836947	-3.32369581108129
6340	SCNN1G	1.49594918335703	0.255439309536412	2.73645905717764	6.19677724376868	2.45683076211518	0.0196522579876169	0.459450365836947	-3.30100522001874
5868	RAB5A	1.21802916521201	0.20788562083293	2.22817270959109	8.27873458100249	2.45659305877962	0.019663140726632	0.459450365836947	-3.3921532817242
4913	NTHL1	1.73198119915894	0.295445445566641	3.16851695275124	2.37561877727271	2.45632234810512	0.0196755413490274	0.459450365836947	-3.32854178612434
23457	ABCB9	1.5000055742112	0.25518441682174	2.74482673160067	1.33681998374871	2.45496066236546	0.0197380255266762	0.459450365836947	-3.41173021211411
59344	ALOXE3	1.64757940150109	0.279788266079271	3.0153705369229	6.51535518082494	2.45406010077985	0.0197794495672728	0.459450365836947	-3.31503080133449
9827	RGP1	1.25612929015404	0.212545516402384	2.2997130639057	5.17168523654181	2.45225512227136	0.0198627144205135	0.460480726476295	-3.27896300421333
126917	IFFO2	1.80810229570684	0.305257679939435	3.31094691147424	7.98239200480479	2.45113676206266	0.0199144657909651	0.460480726476295	-3.37913381740555
83639	TEX101	1.82965059939123	0.308851536325768	3.3504496624567	1.24314493679444	2.45106569500028	0.0199177585336342	0.460480726476295	-3.43737599719684
9636	ISG15	1.3055070038796	0.219231740296818	2.39178226746239	7.21476603105434	2.44848778509699	0.020037537567566	0.46150458201024	-3.35225751921893
727936	GXYLT2	-1.08570908926627	-1.98919711171139	-0.182221066821143	-4.0874193736181	-2.44821581923369	0.0200502124060096	0.46150458201024	-3.6549432267205
4900	NRGN	1.52541835909707	0.255601508549137	2.79523520964501	2.42013416097331	2.44740875219266	0.020087868529411	0.46150458201024	-3.32913871094071
5554	PRH1	-1.22641738201165	-2.24747201798295	-0.205362746040338	-2.77933184073809	-2.44707872508081	0.0201032855412775	0.46150458201024	-3.68171621451817
9853	RUSC2	1.59694825551836	0.265998423992908	2.92789808704381	7.41176166818083	2.4444872948615	0.0202247189226133	0.462151543434765	-3.36367049612622
121793	TEX29	-1.40820804913179	-2.58198769579607	-0.234428402467506	-3.10590695622947	-2.44421200834795	0.0202376580433055	0.462151543434765	-3.68072664192259
153657	TTC23L	1.5069909816575	0.249427801044857	2.76455416227015	-3.39418640122481	2.44140295317894	0.0203701233427062	0.462151543434765	-3.66141496985166
64064	OXCT2	-1.81105115785833	-3.32273945004325	-0.299362865673409	-0.772330225637453	-2.44077133604291	0.0204000170793193	0.462151543434765	-3.56699492827985
1143	CHRNB4	1.14301268671584	0.188676354912648	2.09734901851904	-4.02617439093165	2.44010333583263	0.0204316763847113	0.462151543434765	-3.64722754007204
89838	ULK4P1	-1.21166596734055	-2.22349960179439	-0.199832332886715	-1.75325472195784	-2.43967751589172	0.020451881176737	0.462151543434765	-3.66442998684499
100507524	ARHGEF26-AS1	1.16576567985559	0.192204280768266	2.13932707894292	-3.9245018154452	2.43953214502902	0.0204587830774389	0.462151543434765	-3.65068265520954
7746	ZSCAN9	-1.17964403683896	-2.165300656965	-0.193987416712912	-0.444136027141549	-2.43828214902979	0.0205182180918274	0.462151543434765	-3.55386172548066
220382	FAM181B	2.21111160749776	0.362823733437253	4.05939948155827	1.58358844758621	2.43724773721842	0.0205675216711852	0.462151543434765	-3.43809264529801
647024	C6orf132	1.53963205374453	0.25244889410094	2.82681521338812	7.02768387078191	2.4368860430279	0.020584786757547	0.462151543434765	-3.35769801557098
100133190	ADIRF-AS1	1.44347358360042	0.236146507779298	2.65080065942155	4.93457566393309	2.43580504575393	0.0206364659243592	0.462151543434765	-3.29746794350259
7042	TGFB2	1.26115634645955	0.205066140561626	2.31724655235747	2.6374034625813	2.43291278341064	0.0207753191642474	0.462151543434765	-3.33025022365667
401491	VLDLR-AS1	1.27808355899745	0.207448989763699	2.3487181282312	-3.86797470200254	2.43207303067908	0.0208157939248337	0.462151543434765	-3.65818356345442
170679	PSORS1C1	1.75805815201335	0.284574163708975	3.23154214031772	-1.69810493210034	2.43078440296365	0.0208780437451632	0.462151543434765	-3.68306707068126
6280	S100A9	1.23473179821702	0.19979580582778	2.26966779060627	11.9778272617801	2.43062392018077	0.0208858080838154	0.462151543434765	-3.60810409951316
199974	CYP4Z1	1.65316322239263	0.266687507108162	3.0396389376771	-3.18566950759608	2.42919340610989	0.020955134508869	0.462624350904366	-3.67707460648948
54809	SAMD9	1.05449268546444	0.169714409796936	1.93927096113194	7.09192688148717	2.42810658393021	0.0210079450484191	0.462624350904366	-3.37511567193728
9830	TRIM14	1.00571020296013	0.161416212071855	1.85000419384841	3.91945704146496	2.42682121853027	0.0210705598845313	0.462624350904366	-3.30249673271182
56924	PAK6	1.95547106331774	0.312725718672885	3.59821640796259	3.84442234778748	2.42515652553465	0.0211519062254288	0.462624350904366	-3.31571932744884
23263	MCF2L	1.71337360251073	0.273582826394686	3.15316437862678	1.39337331190922	2.42443927192657	0.0211870435431429	0.462624350904366	-3.4459842662231
6361	CCL17	-1.25731466775272	-2.31405502139422	-0.200574314111221	1.63086977337344	-2.42400948908606	0.0212081235482291	0.462624350904366	-3.36699305122168
64699	TMPRSS3	-1.22332551657462	-2.25198281264827	-0.194668220500971	-1.21987194039725	-2.4228690897217	0.0212641506699936	0.462624350904366	-3.64354498078778
222	ALDH3B2	1.72201144687755	0.27368292518833	3.17033996856676	6.27688152929399	2.42229803271782	0.0212922570512588	0.462624350904366	-3.34832256945935
339240	KRT17P5	1.34490602086854	0.213735046340722	2.47607699539636	-3.51665310506942	2.42226866317678	0.0212937034821204	0.462624350904366	-3.67695719737185
8796	SCEL	1.77822449481114	0.282287500517415	3.27416148910486	4.88464131733221	2.42176451627578	0.0213185463676188	0.462624350904366	-3.31739613771483
7108	TM7SF2	1.70308935822874	0.270348988309653	3.13582972814783	5.1766413899368	2.4217458426622	0.0213194670562206	0.462624350904366	-3.32112798172197
1382	CRABP2	1.60631603679334	0.254750866274454	2.95788120731222	5.8579846252104	2.42132245297342	0.0213403517044207	0.462624350904366	-3.33729253858371
1212	CLTB	1.21848208471883	0.193089929687409	2.24387423975025	6.9370771060517	2.42096094451076	0.0213581986879473	0.462624350904366	-3.37681529924039
163351	GBP6	1.50565115220866	0.238347752864697	2.77295455155263	0.849599279015392	2.42048495027105	0.0213817183770613	0.462624350904366	-3.50000372130593
80740	LY6G6C	1.79373650744987	0.283119617501271	3.30435339739847	2.42952325597897	2.41915077471986	0.0214477682129426	0.462624350904366	-3.37249489138968
728621	CCDC30	1.92865045552977	0.304263723407213	3.55303718765233	0.0217015585569536	2.41892674470479	0.0214588772930392	0.462624350904366	-3.60547401428071
100507250	LOC100507250	-1.19713016161932	-2.20547745077809	-0.188782872460548	-2.3269629796058	-2.418743768925	0.0214679544902337	0.462624350904366	-3.70276116043913
80765	STARD5	1.38661300576179	0.218417465784609	2.55480854573897	5.29723428386575	2.41823415704346	0.0214932541497642	0.462624350904366	-3.3281114127939
115749	C12orf56	1.69543176425107	0.266769481712397	3.12409404678974	2.67306477722469	2.41773869842967	0.0215178772319064	0.462624350904366	-3.36000163255649
100506325	SP2-AS1	1.07864680997438	0.169185892985066	1.9881077269637	-1.07859606500945	2.41631666163713	0.0215886918979322	0.463002577538737	-3.68360614227166
390093	OR10A6	1.38301770833417	0.216653364906396	2.54938205176195	-3.3633205721787	2.41575080025946	0.0216169297391308	0.463002577538737	-3.68668211014632
9227	LRAT	1.39068948057671	0.21647084491506	2.56490811623837	-1.75996048362606	2.41290279560214	0.0217595638590162	0.463002577538737	-3.70617279078426
3497	IGHE	2.1001775358548	0.32590845808032	3.87444661362928	-0.822243820170715	2.41154378088233	0.0218279280654867	0.463002577538737	-3.66860176131548
220	ALDH1A3	1.73117989123673	0.268287170279568	3.19407261219389	7.29407883451742	2.41095078713541	0.0218578194593744	0.463002577538737	-3.40007242033691
6706	SPRR2G	1.79510991413395	0.277435684415852	3.31278414385206	9.73262027833119	2.40974513034695	0.0219187087763271	0.463002577538737	-3.51098978810038
23563	CHST5	1.50027767406202	0.230772089204618	2.76978325891943	0.274798591416866	2.40766276509735	0.0220242386211679	0.463002577538737	-3.57890832203347
78990	OTUB2	1.6459536087087	0.25247169609954	3.03943552131786	6.89149009071272	2.40643912624559	0.0220864657458293	0.463002577538737	-3.39079209316213
140700	SAMD10	1.15375188246133	0.176721906656788	2.13078185826588	1.90454465705254	2.40582016093961	0.022118003665038	0.463002577538737	-3.40640858285678
100288198	HMGN3-AS1	-1.0067522509118	-1.8593354715685	-0.154169030255108	-1.50304609886538	-2.40571653788029	0.0221232875407522	0.463002577538737	-3.68622261382562
5169	ENPP3	1.03218913918184	0.158022797230913	1.90635548113276	-4.08558089725491	2.4056022976559	0.0221291141321595	0.463002577538737	-3.67758436963147
100506696	PCAT6	1.07345697848927	0.164115164738404	1.98279879224013	-1.16295685019054	2.40500568811733	0.0221595657111229	0.463002577538737	-3.69795416007397
316	AOX1	2.03551516499478	0.311092606498993	3.75993772349058	-0.498163636884577	2.40485708520011	0.0221671564954185	0.463002577538737	-3.65899721674231
83699	SH3BGRL2	1.96263664228419	0.299592621256987	3.62568066331139	3.2053250384955	2.40433391912727	0.0221938991865252	0.463002577538737	-3.35981533844495
284266	SIGLEC15	1.16462113670402	0.177327679947721	2.15191459346032	1.41653844224529	2.40323939623728	0.0222499430020123	0.463002577538737	-3.45060416867158
4909	NTF4	1.62760265316117	0.247601649386663	3.00760365693567	-2.72192457960235	2.40285526750957	0.0222696424153731	0.463002577538737	-3.71059117397331
57704	GBA2	1.28147553407172	0.194863552574044	2.3680875155694	9.17174094529678	2.40267182282845	0.0222790556783635	0.463002577538737	-3.49742801382931
29881	NPC1L1	2.31661144477409	0.351862723006207	4.28136016654198	-0.103458534070554	2.40217591525858	0.0223045207725283	0.463002577538737	-3.63798515938178
27189	IL17C	1.70157193947543	0.258009049660395	3.14513482929047	1.78353554315852	2.40144824710048	0.0223419348670824	0.463002577538737	-3.43529938020389
79583	TMEM231	1.24038113727071	0.18807759078957	2.29268468375185	4.72129708028007	2.40144555469739	0.0223420734068713	0.463002577538737	-3.34161633247184
7148	TNXB	1.40692036553795	0.211962776466383	2.60187795460951	-2.37008121525322	2.39869842575903	0.0224838374099639	0.463002577538737	-3.72082427059282
348793	WDR53	1.62343818340166	0.243743349991077	3.00313301681225	4.988109014911	2.39723905289349	0.0225594801121712	0.463002577538737	-3.35160267058772
440533	PSG8	1.98596087805513	0.296248627370703	3.67567312873956	-0.298683192252281	2.39450948584909	0.0227015820377027	0.463002577538737	-3.65484646787827
389668	XKR9	1.05916190688778	0.157955216124994	1.96036859765057	-4.14735377236486	2.39439926836969	0.0227073370598056	0.463002577538737	-3.68560495827466
91298	RLIG1	1.40096233708365	0.208385082467269	2.59353959170003	4.15849170631114	2.39330784113704	0.0227643978049434	0.463002577538737	-3.35101734959596
339059	LOC339059	1.44024993371369	0.214154192221445	2.66634567520595	1.39092911907124	2.39316204020275	0.0227720302731066	0.463002577538737	-3.47670606636368
2653	GCSH	1.02603922885939	0.152424410540244	1.89965404717853	-2.78906035129967	2.39277905956988	0.0227920898482717	0.463002577538737	-3.72324385602106
1029	CDKN2A	-1.3151722854198	-2.43496887782176	-0.195375693017841	-1.86566141328214	-2.39277648767558	0.0227922246120451	0.463002577538737	-3.70818832460431
440163	RNASE13	1.96974262851873	0.292597389610185	3.64688786742728	1.26266487744449	2.39275061143721	0.0227935805321848	0.463002577538737	-3.50837611256115
9524	TECR	1.39667451570204	0.207458668055537	2.58589036334855	4.17673218340626	2.39272697932778	0.0227948189236377	0.463002577538737	-3.35175807042414
219854	TMEM218	1.23722790559989	0.183629558420061	2.29082625277972	3.62951666497754	2.39239701533636	0.02281211639513	0.463002577538737	-3.35486305253506
339541	ARMH1	-1.25455269501723	-2.32291458807133	-0.186190801963134	-1.60380974329993	-2.39237438841842	0.0228133029876755	0.463002577538737	-3.69384889168698
27034	ACAD8	1.43287788011999	0.212405521976392	2.65335023826358	5.93057685962824	2.3918825822071	0.0228391079886358	0.463002577538737	-3.37930163439988
219855	SLC37A2	1.27841414346091	0.187992113090281	2.36883617383154	6.76005181247295	2.38855681046164	0.0230143088864635	0.463002577538737	-3.41122388918461
84264	HAGHL	-1.14312454313473	-2.1191038296982	-0.167145256571274	-0.971579873641428	-2.38622600478754	0.0231378228437938	0.463002577538737	-3.66108676242901
5480	PPIC	1.68138583751743	0.24375338428191	3.11901829075295	0.431927370605838	2.38274815886621	0.0233232417519033	0.463002577538737	-3.59367386944991
55811	ADCY10	-1.16630974142513	-2.16382816385181	-0.168791318998454	-1.53914735734406	-2.38205400595956	0.0233604113592024	0.463002577538737	-3.70384406009221
7433	VIPR1	1.52641336909949	0.22025891328448	2.8325678249145	4.44191725874845	2.38087311247027	0.0234237680730728	0.463002577538737	-3.36900178659652
4882	NPR2	1.40195644722371	0.201658936537849	2.60225395790956	8.17204140233843	2.37960154609377	0.0234921641348979	0.463002577538737	-3.47791687669724
56204	ATOSA	1.346381993367	0.193394536874562	2.49936944985944	6.80816371805446	2.3790432522275	0.0235222514111409	0.463002577538737	-3.42468496134899
3157	HMGCS1	1.33190560321543	0.19096869364983	2.47284251278104	8.07174747177867	2.37832084196869	0.0235612351370737	0.463002577538737	-3.47556158623397
8818	DPM2	1.04529937511865	0.149843481483432	1.94075526875388	2.69889190099679	2.37823692203608	0.0235657675479383	0.463002577538737	-3.39629098337509
383	ARG1	1.79678338916627	0.256441289308027	3.33712548902451	9.1855792041308	2.37649641863043	0.0236599487733079	0.463002577538737	-3.52246460115163
51368	TEX264	1.54151782327744	0.219476906892198	2.86355873966268	5.31331408148903	2.37553962824171	0.0237118676859481	0.463002577538737	-3.38623503100731
1238	ACKR2	2.08244617402145	0.295110656622167	3.86978169142074	2.73423800907131	2.37370270581163	0.023811835988117	0.463002577538737	-3.42273498360337
125061	AFMID	-1.02059183469751	-1.89668162392512	-0.144502045469902	0.759399256403501	-2.37335168131782	0.0238309828289996	0.463002577538737	-3.50050796018747
54508	EPB41L4A-DT	1.54981940282558	0.219325645786213	2.88031315986495	-1.66758062218929	2.37315922762537	0.0238414862656568	0.463002577538737	-3.73600804222165
100289580	HSALR1	1.55263124074304	0.219000652840458	2.88626182864562	0.4771303196564	2.37187281914391	0.0239118019215939	0.463002577538737	-3.6007123136164
129049	SGSM1	1.85995657508186	0.261957697533261	3.45795545263045	1.57817011205127	2.37129158695902	0.0239436340681067	0.463002577538737	-3.50231584176415
51104	ABHD17B	1.38861047800806	0.194543265604116	2.582677690412	6.51893938009334	2.36924673235335	0.0240559300510638	0.463002577538737	-3.42714703726527
642475	MROH6	1.27169230502963	0.177953376867314	2.36543123319195	5.61251039611465	2.36879239092485	0.0240809456796928	0.463002577538737	-3.40225171969375
6289	SAA2	1.70215711513086	0.238141184991692	3.16617304527002	-0.333698743315602	2.36871313234431	0.0240853120045941	0.463002577538737	-3.67948440259513
79088	ZNF426	1.43835345232289	0.201092713065006	2.67561419158078	5.45347451168521	2.36844341640228	0.0241001759390323	0.463002577538737	-3.39871701072972
100302137	MIR1914	1.3972093128043	0.195099745725841	2.59931887988277	-2.49916978369011	2.36796917031085	0.0241263316460163	0.463002577538737	-3.74555528223583
136288	C7orf57	1.68888718858709	0.233362123279339	3.14441225389485	1.91450995744647	2.36395703085072	0.0243486433733473	0.463002577538737	-3.47496118096174
2941	GSTA4	1.7229221180192	0.237669088586299	3.2081751474521	2.56664873431555	2.36332704604969	0.0243837191067866	0.463002577538737	-3.43643911247324
1087	CEACAM7	1.52484505118489	0.208768895096424	2.84092120727335	-3.22281874989347	2.36049627473352	0.0245418949642512	0.463002577538737	-3.73738871064947
10666	CD226	-1.06499953622986	-1.98435842518794	-0.145640647271785	2.7016041266855	-2.36005956871046	0.0245663796495827	0.463002577538737	-3.40571860789759
26119	LDLRAP1	1.66329283721524	0.227365792199185	3.09921988223129	3.59087572641987	2.35990743006852	0.0245749147726924	0.463002577538737	-3.40480195658322
913	CD1E	-1.30074848454667	-2.42388111994753	-0.177615849145804	2.39145917618422	-2.35950502897443	0.0245975028300591	0.463002577538737	-3.41541845510149
2139	EYA2	2.34949861922503	0.320776716139032	4.37822052231104	0.677813403197117	2.35945284261618	0.0246004335964019	0.463002577538737	-3.61774160208185
100506178	STEAP1B-AS1	-1.09530321467852	-2.04149531736049	-0.149111111996552	0.742648352723063	-2.35837938010869	0.0246607891792644	0.463002577538737	-3.51826578095392
168537	GIMAP7	-1.29454227206313	-2.41298020841529	-0.176104335710963	-2.48521614340416	-2.35810409592749	0.0246762887000641	0.463002577538737	-3.75642899950619
123745	PLA2G4E	1.69612125928079	0.230571859836977	3.1616706587246	6.91600589793479	2.35784396540375	0.024690943134673	0.463002577538737	-3.45320867401101
29943	PADI1	1.99119417776326	0.270361241429975	3.71202711409655	2.73142442032879	2.35740135944375	0.0247158954562537	0.463002577538737	-3.4426674690627
29968	PSAT1	1.63552135493749	0.22179968470108	3.04924302517391	-0.0216965632581667	2.35695303934432	0.0247411932362836	0.463002577538737	-3.66127928523437
100134868	LOC100134868	1.01655385058757	0.137748545209911	1.89535915596522	-3.94087754508927	2.35665682442804	0.0247579209185564	0.463002577538737	-3.72564690186511
203	AK1	1.33629985334563	0.18063087463506	2.49196883205619	1.9040975725483	2.35574940781311	0.0248092279100863	0.463002577538737	-3.47656507634976
388939	PCARE	-1.10844730451841	-2.06720077872735	-0.149693830309459	-2.50812494194795	-2.35541115003778	0.024828378285133	0.463002577538737	-3.76074344557515
83595	SOX7	2.1473194391036	0.289091311383091	4.00554756682411	1.44026024743715	2.35426990875021	0.0248930883296114	0.463002577538737	-3.54310912176429
274	BIN1	-1.00268961995708	-1.87057384544585	-0.134805394468301	1.41557818701447	-2.35376635089536	0.0249216893985325	0.463002577538737	-3.47094123727052
6785	ELOVL4	1.78030048768751	0.238818034959308	3.32178294041572	6.63460412930891	2.35295353553054	0.0249679185496759	0.463002577538737	-3.44980655913721
7151	TOP1P1	1.12656667246331	0.150840805379256	2.10229253954737	2.77388712171735	2.35227290622173	0.0250066893812509	0.463002577538737	-3.42828001213123
7003	TEAD1	1.59288983110203	0.212979159894868	2.97280050230919	6.32498217993795	2.3517621275085	0.025035820825096	0.463002577538737	-3.44272483404803
131583	FAM43A	1.79052858613417	0.239261427879258	3.34179574438908	7.9310581310524	2.35154495944279	0.0250482159772422	0.463002577538737	-3.49801377406661
653145	ANXA8	1.40805455143955	0.187256517315012	2.62885258556409	4.48098612960206	2.34981831873495	0.0251469644183531	0.463002577538737	-3.41097630875217
4016	LOXL1	1.96083525559626	0.260395210791665	3.66127530040086	2.48309892179239	2.34929962105991	0.0251766981593502	0.463002577538737	-3.46384288884433
866	SERPINA6	1.23423381415134	0.163665718180464	2.30480191012221	-1.44587193211624	2.34877691291134	0.0252066940344678	0.463002577538737	-3.75576121108617
55466	DNAJA4	1.16914790992614	0.154652374110773	2.1836434457415	5.42944643216715	2.34789106430339	0.0252576028920726	0.463002577538737	-3.42629499871851
100505909	LOC100505909	2.17823933244987	0.288062622957693	4.06841604194206	-0.474405677458074	2.34780386889578	0.0252626189622552	0.463002577538737	-3.71001044115465
22837	COBLL1	1.42002290591953	0.18775045978984	2.65229535204923	2.32344891626447	2.34772507177499	0.0252671526827896	0.463002577538737	-3.46050705843541
79671	NLRX1	1.69252464506121	0.223699632029273	3.16134965809314	6.29009226674745	2.34759711559532	0.0252745164209307	0.463002577538737	-3.44663672289344
84240	ZCCHC9	1.17784187249735	0.155311119620029	2.20037262537468	3.6251736595317	2.34676302398133	0.0253225651664513	0.463002577538737	-3.41653144525996
23328	SASH1	1.57592275579495	0.207632048016171	2.94421346357372	6.11721282788505	2.34647091100923	0.0253394122131285	0.463002577538737	-3.44373795680051
344558	SH3RF3	-1.04013805662511	-1.94331049522373	-0.136965618026486	-0.34885236250024	-2.34627512468767	0.0253507094930955	0.463002577538737	-3.6399861254382
2630	GBA1LP	1.42078868408667	0.18678536147803	2.6547920066953	7.06008819522879	2.34569631778202	0.0253841345615585	0.463002577538737	-3.47516972924634
57495	NWD2	1.79948708086987	0.236366546013085	3.36260761572665	4.28337476598895	2.34538903386322	0.025401895886513	0.463002577538737	-3.41950498629045
79153	GDPD3	1.5570382853401	0.203947659119137	2.91012891156107	5.3509599236759	2.34439632347807	0.0254593525513541	0.463002577538737	-3.42873966238045
128488	WFDC12	1.66922477668244	0.218594827160949	3.11985472620393	6.99878166297004	2.34431954563757	0.0254638012461325	0.463002577538737	-3.47330076665846
1775	DNASE1L2	1.74793612211923	0.228524649820491	3.26734759441796	5.82034494457906	2.34373649096808	0.025497607843581	0.463002577538737	-3.43923279865107
55188	RIC8B	-1.07914425886131	-2.01725858206277	-0.141029935659853	-0.596487829085028	-2.34359392407398	0.0255058803234805	0.463002577538737	-3.66663420983341
340654	LIPM	1.38121220014614	0.1800142539953	2.58241014629697	4.6813089849686	2.3426340449394	0.02556164088673	0.4631007195909	-3.42192758640182
91894	C11orf52	1.18294202371562	0.153919081311245	2.21196496612	-3.10668454470028	2.34205466914201	0.0255953509696624	0.4631007195909	-3.75946645069894
79639	TMEM53	1.323815668411	0.170796595997645	2.47683474082436	-0.691482535409435	2.33910464586775	0.0257676189166585	0.464221681940788	-3.72923139191319
401022	HAGLR	1.25103249008709	0.160905368437653	2.34115961173652	-3.73780925551166	2.3380299473946	0.0258306369382376	0.464221681940788	-3.74595600259596
26086	GPSM1	1.57600420649111	0.202490063205304	2.94951834977691	7.84672985590232	2.33766816322713	0.0258518825704389	0.464221681940788	-3.51325682039218
64405	CDH22	1.38519287770925	0.177744162544252	2.59264159287425	-3.73121949988635	2.33722316343595	0.0258780367104398	0.464221681940788	-3.74566083815114
64063	PRSS22	1.61439887928753	0.206392174391914	3.02240558418315	7.82154316428626	2.33595649484375	0.0259526143246147	0.464221681940788	-3.51384786776627
23629	BRD7P3	-1.24994278218666	-2.34017672370313	-0.159708840670184	-1.70514871452405	-2.3357645358445	0.0259639332553123	0.464221681940788	-3.75107119518506
256957	HEATR9	-1.07352438033121	-2.01107086718388	-0.135977893478533	-3.94380474845432	-2.33280118277601	0.02613923644604	0.464221681940788	-3.76020965484304
55	ACP3	1.58713538670432	0.200915842933113	2.97335493047553	5.66569027909865	2.33260167379307	0.0261510772156354	0.464221681940788	-3.45071124012383
100124534	SNORA84	1.30534571786629	0.164568080703584	2.44612335502901	-1.72336203166693	2.33121954424045	0.026233239404533	0.464221681940788	-3.77568393560739
81610	FAM83D	1.71708869265954	0.215534872044838	3.21864251327423	4.77792256146926	2.32975606305397	0.0263204922407339	0.464221681940788	-3.44131893074132
56606	SLC2A9	1.11476570522625	0.139574599522338	2.08995681093017	1.99078861036506	2.32890886275677	0.0263711223167248	0.464221681940788	-3.49680254224877
23581	CASP14	1.63264075983916	0.204245114895709	3.0610364047826	6.15247152581522	2.32863136599271	0.0263877251287209	0.464221681940788	-3.46764467273988
54715	RBFOX1	1.18786674108308	0.147998517722342	2.22773496444381	-3.91490204644011	2.32727680617733	0.0264689051760609	0.464221681940788	-3.75113493230575
254173	TTLL10	1.49853176006417	0.186590772779943	2.81047274734841	2.1368857840374	2.32707444613038	0.0264810521860507	0.464221681940788	-3.49994859462361
79853	TM4SF20	1.28287369975703	0.159719356896408	2.40602804261766	-2.72952467801971	2.32703591784519	0.0264833654841323	0.464221681940788	-3.77850104247845
750	GAS8-AS1	1.04159229223223	0.129457879599102	1.95372670486535	-3.90332564832862	2.32647045833851	0.0265173375905423	0.464221681940788	-3.75340353999515
57685	CACHD1	1.3827452723075	0.171129718427395	2.59436082618761	3.42382632725785	2.32506965467593	0.0266016660136949	0.464221681940788	-3.45033352399499
747	DAGLA	-1.02214475869437	-1.91794227564079	-0.126347241747956	1.05617496749387	-2.32466928455725	0.0266258128445484	0.464221681940788	-3.53264263171213
729264	TP53TG3D	1.03118105609356	0.127119241837008	1.93524287035012	-4.37427991382653	2.32378222673486	0.026679383071467	0.464221681940788	-3.74309496186992
9022	CLIC3	1.71474562198171	0.211229698234887	3.21826154572853	4.67763806732742	2.32354076501346	0.0266939820345735	0.464221681940788	-3.44910323145263
10626	TRIM16	1.4660424793007	0.180511830073474	2.75157312852793	5.31339542596401	2.32339336412724	0.02670289755791	0.464221681940788	-3.45614021166937
90523	MLIP	1.51953367279707	0.18699227864792	2.85207506694623	0.211152606690914	2.32320880642751	0.0267140643033946	0.464221681940788	-3.66897418879878
5671	PSG3	1.89874127467878	0.233497555436004	3.56398499392155	-1.35533652320888	2.32298610734557	0.0267275444331154	0.464221681940788	-3.76654972254599
125981	ACER1	1.76797102236499	0.21575096165801	3.32019108307198	2.72616406192887	2.32049414127749	0.026878804982902	0.464221681940788	-3.48434096798218
117145	THEM4	-1.03071714358666	-1.93565318424821	-0.12578110292512	-1.20468396829426	-2.32049287972999	0.0268788817535709	0.464221681940788	-3.74240191409522
55223	TRIM62	1.42029413910407	0.173019506954415	2.66756877125373	5.44210378676273	2.31992973355679	0.026913171460273	0.464221681940788	-3.46316428902726
27111	SDCBP2	1.39212461603267	0.168638670363465	2.61561056170187	7.5895607412102	2.31812981967533	0.0270230327664359	0.464221681940788	-3.52837661533284
43	ACHE	-1.15628761987411	-2.17313301400814	-0.139442225740083	0.237424038144062	-2.31669881022067	0.0271106663871385	0.464221681940788	-3.61225223619641
728113	ANXA8L1	1.41892921415948	0.171051164105785	2.66680726421318	5.01589201808267	2.31657950871981	0.0271179838829525	0.464221681940788	-3.46069702323865
3400	ID4	1.52777885356493	0.183739810261884	2.87181789686797	3.22099013387834	2.31583298484748	0.0271638133419063	0.464221681940788	-3.46958436479527
898	CCNE1	1.42338097265904	0.171135575936514	2.67562636938157	4.75837929448255	2.31574288182061	0.0271693495420551	0.464221681940788	-3.45897825046514
7498	XDH	1.59567912425373	0.191696706187528	2.99966154231994	6.00913678975923	2.31548792109545	0.0271850206197237	0.464221681940788	-3.48112882933709
145781	GCOM1	1.62489191163436	0.193911284052703	3.05587253921602	6.96217405068682	2.31339263248916	0.0273141166094992	0.464221681940788	-3.51104219814615
373856	USP41P	1.45380278231104	0.173371005324146	2.73423455929794	-2.9319873934421	2.31317067361679	0.0273278244537459	0.464221681940788	-3.78547665505809
94	ACVRL1	-1.53602078135329	-2.88930272007021	-0.182738842636373	-1.48546469038266	-2.31242380476011	0.0273739956087642	0.464221681940788	-3.75236501807845
255394	TCP11L2	1.24424786885597	0.147971935614729	2.34052380209722	7.27744237906758	2.31230783721434	0.0273811709979255	0.464221681940788	-3.52528152604146
100127888	SLCO4A1-AS1	1.06347161147761	0.12582296310199	2.00112025985323	2.78635005884366	2.31070441953572	0.0274805553855113	0.464221681940788	-3.48192014060534
157638	LRATD2	1.33988769891171	0.158308099612541	2.52146729821089	5.46610351832391	2.31027693173498	0.0275071072652942	0.464221681940788	-3.47655370451598
220429	CTAGE10P	1.08872189278304	0.127479776019251	2.04996400954683	-3.68063980509314	2.30750574325908	0.027679792552417	0.464221681940788	-3.7756194852036
8834	TMEM11	1.00033970864129	0.116994047801537	1.88368536948104	3.09158864444016	2.30714799689633	0.0277021565628231	0.464221681940788	-3.4774727823457
134	ADORA1	-1.54797618862802	-2.91689425374237	-0.179058123513666	-1.61921368835359	-2.30380356971169	0.0279120194161951	0.464221681940788	-3.76374251849313
400464	LOC400464	-1.3731254861194	-2.58817004881105	-0.158080923427739	-3.29525872284581	-2.30237810914309	0.0280019025753489	0.464221681940788	-3.79975604444137
6609	SMPD1	1.3551367985855	0.155772352789626	2.55450124438137	6.65149003218537	2.30192194885628	0.0280307211402079	0.464221681940788	-3.51704532744852
6820	SULT2B1	1.6073968225038	0.184755039515399	3.03003860549221	7.20191528919789	2.30189850767672	0.0280322027925773	0.464221681940788	-3.53316573310077
161291	TMEM30B	1.64860074535105	0.188538505245762	3.10866298545633	6.16041850580728	2.30039676436303	0.0281272713207668	0.464221681940788	-3.50426826819123
6698	SPRR1A	1.7976177014275	0.205488245585811	3.38974715726919	7.09708160873052	2.30026347980646	0.0281357230034499	0.464221681940788	-3.53068513432268
149499	LRRC71	1.27194129892978	0.144602009957566	2.39928058790198	-3.45103197886399	2.29864048522317	0.0282388224629158	0.464221681940788	-3.78805509401834
100294145	LOC100294145	-1.02864612606764	-1.94039408368245	-0.116898168452829	-2.7519762134399	-2.29852812074155	0.0282459729323659	0.464221681940788	-3.80920380270717
666	BOK	1.42334925102598	0.161574234280156	2.6851242677718	4.39144360024813	2.29820189672705	0.0282667419085747	0.464221681940788	-3.48050380658926
55219	MACO1	1.38096807463798	0.156374569779659	2.6055615794963	6.89969808027939	2.29747245198957	0.0283132317049314	0.464221681940788	-3.53027429424208
9228	DLGAP2	1.27504067426019	0.144317282483948	2.40576406603644	0.799948894633766	2.2973453626219	0.0283213385621477	0.464221681940788	-3.6317519369237
128218	TMEM125	1.66618330306504	0.188230407112914	3.14413619901718	2.99418402865119	2.29678747360982	0.0283569503237186	0.464221681940788	-3.50316214154982
2322	FLT3	-1.01565798054517	-1.91678248098694	-0.114533480103404	2.69722147507711	-2.29626133559856	0.0283905723366894	0.464221681940788	-3.49092298706909
284348	LYPD5	1.84082290474242	0.207203100177874	3.47444270930697	7.6356801198996	2.29572384619683	0.0284249568786132	0.464221681940788	-3.55395178479296
79054	TRPM8	1.64157814351966	0.184573162608062	3.09858312443125	-2.55614931793627	2.29540408583433	0.028445430569471	0.464221681940788	-3.80471737003537
2294	FOXF1	2.27485880377964	0.255613377837617	4.29410422972167	-0.959940283874931	2.29521812003822	0.0284573437484825	0.464221681940788	-3.77411827759375
8804	CREG1	1.13345990892516	0.126778010840747	2.14014180700957	8.06973253666699	2.29388969226567	0.0285425753344346	0.464221681940788	-3.57703962522986
84239	ATP13A4	1.37121415077797	0.153119496444106	2.58930880511184	6.33811234183807	2.29341619446637	0.0285730104545589	0.464221681940788	-3.51891042801883
151649	PP2D1	1.1095473590583	0.123489944605539	2.09560477351105	2.06672323600519	2.29246263965707	0.0286343911544621	0.464221681940788	-3.53721093260077
220070	SHANK2-AS3	1.90821168797259	0.212130092315504	3.60429328362967	-1.68688614673916	2.2921257266377	0.0286561067960622	0.464221681940788	-3.79908413347886
677831	SNORA51	1.12878260410467	0.125403292515486	2.13216191569386	-3.53378924562678	2.29194288725696	0.0286678978776829	0.464221681940788	-3.79278413934194
124975	GGT6	1.75461106239375	0.194541013369066	3.31468111141843	4.17840382883089	2.29137088073141	0.0287048141216941	0.464221681940788	-3.49218623346596
3713	IVL	1.66446632026906	0.184159847477564	3.14477279306055	6.86366078837501	2.2907727027911	0.0287434652744951	0.464221681940788	-3.53595224128541
22875	ENPP4	-1.00018874315151	-1.88973624496119	-0.110641241341816	2.25855292665816	-2.29071702551862	0.0287470652372457	0.464221681940788	-3.50989132883987
23348	DOCK9	1.44346469388705	0.159526222800332	2.72740316497377	7.8699315736775	2.29044875453143	0.0287644167144102	0.464221681940788	-3.57133284662195
201633	TIGIT	-1.32220718920561	-2.49850595743795	-0.14590842097328	-0.089862489516612	-2.29002644536461	0.0287917503505826	0.464221681940788	-3.66757752718407
100505483	PRKAG2-AS1	-1.41553419462244	-2.67527191399733	-0.155796475247543	-0.516595470710362	-2.2892797004479	0.0288401401704011	0.464221681940788	-3.70773677899145
6660	SOX5	-1.08584429330737	-2.05282261602128	-0.118865970593457	-0.421218741484862	-2.28775461721982	0.0289391949737537	0.464221681940788	-3.70406345969506
29113	C6orf15	1.68078217592868	0.183707794477718	3.17785655737965	-1.02257426091739	2.28731870202099	0.0289675641613917	0.464221681940788	-3.79079532284232
7915	ALDH5A1	1.70774714957232	0.186421709214535	3.22907258993011	3.69862801173913	2.28696788998448	0.0289904130736824	0.464221681940788	-3.50093574448023
23508	TTC9	1.61422768340906	0.176073903728154	3.05238146308996	4.89870582070963	2.28674685090165	0.0290048180217947	0.464221681940788	-3.49951103287842
56300	IL36G	1.45022716372078	0.157181026555306	2.74327330088625	8.62910182602967	2.28497072328173	0.0291208013256208	0.464221681940788	-3.60599451380393
346528	OR2A1	-1.20501898069406	-2.27979774393956	-0.130240217448559	-4.08611013740434	-2.28419636891237	0.0291714983382547	0.464221681940788	-3.79939139725223
100130827	SBK3	2.04060123929019	0.219611065223915	3.86159141335646	0.955515852748748	2.28301712601496	0.0292488562331979	0.464221681940788	-3.65511447249202
10279	PRSS16	1.51185881420856	0.162568963028482	2.86114866538864	-1.45887234438997	2.28278288660579	0.0292642442407166	0.464221681940788	-3.80985245367891
23368	PPP1R13B	1.35253596148731	0.145250150924263	2.55982177205035	5.13957807590196	2.28242938706755	0.0292874806765781	0.464221681940788	-3.50779616044457
1041	CDSN	1.80698940621267	0.193515260875752	3.42046355154959	7.45287905380515	2.28166679165135	0.0293376646670455	0.464221681940788	-3.5649664882295
4759	NEU2	1.72297490590243	0.18391806187205	3.26203174993281	6.0656335191747	2.28077748652195	0.0293962848739587	0.464221681940788	-3.52702588286066
8841	HDAC3	1.1266349712892	0.119225336866992	2.1340446057114	6.93590859454535	2.27843033159234	0.029551509115692	0.464221681940788	-3.55642251722934
50861	STMN3	1.58590792867202	0.167534862288474	3.00428099505556	4.0144469366425	2.27796013856361	0.0295826929843394	0.464221681940788	-3.50903384926169
192668	CYS1	-1.17419788401987	-2.22438374020696	-0.124012027832786	-3.55114006206839	-2.27789527699925	0.0295869970208806	0.464221681940788	-3.81605578952044
399694	SHC4	1.61380522038751	0.170386617070084	3.05722382370494	1.37116220860984	2.27780972762345	0.0295926747067491	0.464221681940788	-3.61696267506654
80339	PNPLA3	1.3909742952982	0.146781000369893	2.63516759022651	4.26829780808761	2.27766513296916	0.029602273302757	0.464221681940788	-3.50755490850653
56107	PCDHGA9	1.65506317755399	0.174599074934712	3.13552728017328	-2.26856292031958	2.27758881180036	0.0296073408452093	0.464221681940788	-3.82157283170095
91947	ARRDC4	1.25949839319826	0.13273957490824	2.38625721148828	8.25125802074049	2.27732638450939	0.0296247713504042	0.464221681940788	-3.60204447676197
26154	ABCA12	1.67772246427721	0.176692247278384	3.17875268127605	8.58872746735436	2.27713778810051	0.0296373036919239	0.464221681940788	-3.61163533787545
10424	PGRMC2	1.45955742625734	0.153671844265272	2.76544300824941	5.11637295753135	2.27706110817555	0.0296424004829594	0.464221681940788	-3.51456952946928
56998	CTNNBIP1	1.39211208266022	0.146370119020554	2.63785404629989	6.58747294556057	2.27669437406548	0.0296667876262576	0.464221681940788	-3.54690596752381
345630	FBLL1	1.43875511850866	0.150972329474023	2.7265379075433	-1.44400022815967	2.27616054400409	0.0297023186382723	0.464221681940788	-3.81571224757719
606293	KLKP1	1.7331578815453	0.180991730195725	3.28532403289487	-1.21995361063485	2.27488026810242	0.0297876883000623	0.464221681940788	-3.80620275799446
338322	NLRP10	1.75529223468436	0.182715928065977	3.32786854130275	6.18456390627879	2.27403072978177	0.0298444579720703	0.464221681940788	-3.538351777249
5446	PON3	2.018634525673	0.210115566420143	3.82715348492585	-0.237201104759925	2.27401464157323	0.0298455339921113	0.464221681940788	-3.76406683615537
131076	MIX23	1.1343565916351	0.118016785242793	2.15069639802741	-1.77230174137183	2.27388914796918	0.0298539285204648	0.464221681940788	-3.82732951533629
729648	ZNF812P	2.74756886482534	0.284836027848949	5.21030170180173	0.202140800467602	2.27295014975922	0.0299168075588375	0.464221681940788	-3.74627287016428
10737	RFPL3S	1.71501530249235	0.177635824709008	3.2523947802757	-2.63361556562096	2.27271796903411	0.0299323736745098	0.464221681940788	-3.82222039659431
4938	OAS1	1.13738853359943	0.117507170825173	2.15726989637368	4.23522232675505	2.27204964040525	0.0299772212084768	0.464221681940788	-3.51393150349265
116362	RBP7	1.14802968926258	0.117748034495085	2.17831134403007	0.209944457476585	2.27015639935343	0.0301045938537614	0.464221681940788	-3.71155737855265
5924	RASGRF2	1.47895621612371	0.151633155123319	2.8062792771241	-1.57063602077235	2.27005982559586	0.0301111041398003	0.464221681940788	-3.82292005286172
126410	CYP4F22	1.7469182839451	0.178494766116184	3.31534180177402	6.06680890841386	2.26917437342058	0.030170853851177	0.464221681940788	-3.54180300916582
284023	RNF227	1.63354244771563	0.16666572260496	3.1004191728263	5.79007922714124	2.26879591788544	0.0301964243078925	0.464221681940788	-3.53665652746096
5412	UBL3	1.18791229985394	0.120629125566842	2.25519547414104	8.06551705587803	2.26758378064636	0.0302784540275065	0.464221681940788	-3.60711054217231
643008	SMIM5	1.38808702874705	0.140258193448022	2.63591586404608	4.00319988626696	2.26631516204851	0.030364520747194	0.464221681940788	-3.52331412333624
112724	RDH13	1.09151496411921	0.110012620451217	2.07301730778721	6.12892577461318	2.2656716933727	0.0304082595911296	0.464221681940788	-3.55007655513629
388931	MFSD2B	1.9490016380334	0.195088291886156	3.70291498418064	2.60494835216009	2.26392844918162	0.0305270390027627	0.464221681940788	-3.56570568454337
100507501	LINC01569	1.4449105213158	0.143935831506584	2.74588521112502	-0.939759406886901	2.26271956246845	0.030609653802743	0.464221681940788	-3.81007902883446
123591	TMEM266	-1.54091492150918	-2.92855075435808	-0.153279088660286	-2.46028456376592	-2.26236034746683	0.0306342411281737	0.464221681940788	-3.8325637621259
29775	CARD10	1.88034382809515	0.186934904533025	3.57375275165728	0.606724524284974	2.26221590056062	0.0306441331469279	0.464221681940788	-3.70715211744451
7022	TFAP2C	1.33188594283858	0.131454314203223	2.53231757147393	4.282071803756	2.26041526417824	0.0307676857354457	0.464221681940788	-3.5303396325655
93134	ZNF561	1.15691161071806	0.11391436859864	2.19990885283747	4.36940886612478	2.25982935216769	0.0308079852034134	0.464221681940788	-3.53061372274399
90865	IL33	1.84689736611402	0.181567110311199	3.51222762191685	-0.647803041866307	2.25944105185	0.0308347189351178	0.464221681940788	-3.79898455890414
255324	EPGN	1.36967425506678	0.134616280299889	2.60473222983368	1.23694653656705	2.25937632712222	0.0308391771361099	0.464221681940788	-3.64010374314981
23217	ZFR2	-1.27778973698977	-2.43021595013046	-0.125363523849084	-1.43538332892079	-2.25894102656467	0.0308691754406422	0.464221681940788	-3.80304269529922
171546	SPTSSA	1.19160825183715	0.116323506824905	2.2668929968494	5.06230594826943	2.25771252937891	0.0309539776557732	0.464221681940788	-3.53938718389057
146433	IL34	1.71159500457957	0.165826980298875	3.25736302886026	0.309920020672317	2.25587648227904	0.0310811090136349	0.464221681940788	-3.73182456105349
161514	TBC1D21	1.43580553093792	0.138982159404094	2.73262890247175	-2.71757756928343	2.25565886051096	0.0310962086243416	0.464221681940788	-3.83769764372089
100130933	SMIM6	1.13838999920527	0.109936297463937	2.16684370094659	-1.37663220299344	2.25509556978788	0.0311353229804741	0.464221681940788	-3.83445552203596
80271	ITPKC	1.32102517785478	0.127374356402894	2.51467599930666	7.20279870876008	2.2547189736083	0.0311614981094651	0.464221681940788	-3.59244754353047
2557	GABRA4	1.39669838519768	0.134517545272147	2.65887922512321	-3.8383050910525	2.25444514971953	0.031180542517971	0.464221681940788	-3.81513344258069
7051	TGM1	1.64865976692967	0.15873281721621	3.13858671664313	8.86586507362042	2.25436736963707	0.0311859540178154	0.464221681940788	-3.64771314755402
151174	LINC02610	-1.19787113102624	-2.28041882336526	-0.115323438687211	-4.05798579108	-2.25435177541141	0.0311870390777362	0.464221681940788	-3.82567439811741
25833	POU2F3	1.84003361092819	0.176895605801773	3.5031716160546	2.3552448122051	2.25401132535973	0.0312107363491096	0.464221681940788	-3.58515754215997
118424	UBE2J2	1.01450356010633	0.0971946514870965	1.93181246872556	5.29520625772882	2.25318364296838	0.0312684152843276	0.464221681940788	-3.54908820327536
79642	ARSJ	1.50617393876908	0.144128165110444	2.86821971242772	-2.81860649020385	2.25290070779665	0.0312881542248521	0.464221681940788	-3.83815859525396
100506195	LARGE-AS1	1.50076961165651	0.142818420557916	2.8587208027551	1.18042269403137	2.2515857562842	0.0313800386919207	0.464221681940788	-3.66065560337323
84985	FAM83A	1.58849593443082	0.150785076116428	3.02620679274522	5.65830051283127	2.25098800391476	0.0314218877522408	0.464221681940788	-3.55720059596465
255928	SYT14	-1.17710309188461	-2.24257750191986	-0.111628681849359	-3.33479514059118	-2.25076473802679	0.0314375316102989	0.464221681940788	-3.84253448052985
9407	TMPRSS11D	1.42139189967125	0.13448276412411	2.70830103521839	5.22658690197896	2.25021791468961	0.0314758761440747	0.464221681940788	-3.55136792587838
84331	MCRIP2	-1.11334479984379	-2.12148667993293	-0.105202919754644	-0.3068483248318	-2.24991781310908	0.0314969378221783	0.464221681940788	-3.73078635917901
4646	MYO6	1.32557605024818	0.125231335159539	2.52592076533681	6.66942142503482	2.2498693009508	0.031500343682692	0.464221681940788	-3.58295805405615
100507564	MAGOH-DT	1.13956145939529	0.107623978453199	2.17149894033738	-2.09370290497242	2.2497952300951	0.0315055445637328	0.464221681940788	-3.84937405035539
3855	KRT7	1.50391445419014	0.141385179168593	2.86644372921169	-1.48596584241845	2.24872276667884	0.0315809340111868	0.464221681940788	-3.839045292089
63898	SH2D4A	1.41554914005856	0.13263582466247	2.69846245545466	4.21310672281316	2.24794801241527	0.0316354965893096	0.464221681940788	-3.54724164941844
440335	SMIM22	1.64114528180027	0.15375584581633	3.12853471778421	-1.56048596537422	2.24792057063416	0.0316374307464545	0.464221681940788	-3.83917650355785
145258	GSC	1.96324544279005	0.181849948043738	3.74464093753636	-0.70035793131803	2.2452922330954	0.031823174726078	0.464221681940788	-3.81306165894085
100128890	FAM66B	1.54200685763403	0.142493011075244	2.94152070419282	-0.411403530092978	2.24474871241973	0.031861707169746	0.464221681940788	-3.79718299086367
10253	SPRY2	-1.18520954298823	-2.26096353857412	-0.109455547402337	-0.287539936228464	-2.24460950417902	0.0318715829580363	0.464221681940788	-3.73485690660587
317648	NOP14-AS1	1.09947217531708	0.100858891041033	2.09808545959312	3.97721364017123	2.24308395908849	0.0319799892567439	0.46545485477243	-3.55248213026048
9283	GPR37L1	1.13127001195296	0.103420548217233	2.15911947568869	-1.24557198229437	2.24230862224671	0.0320352120086684	0.465567332416564	-3.84133118639884
84612	PARD6B	1.42435113957426	0.12917932813837	2.71952295101016	5.08235899240897	2.24051733967275	0.0321631221553712	0.466064458115569	-3.56217453070424
26256	CABYR	1.37205482894198	0.124379990330952	2.61972966755301	1.87082890923669	2.24041605081538	0.0321703685647421	0.466064458115569	-3.61958397116373
644794	LINC02604	1.19548675015631	0.108222129808937	2.28275137050369	0.230399027372333	2.24010376751492	0.0321927191665944	0.466064458115569	-3.74276312936688
54933	RHBDL2	1.4472046204046	0.130850371980964	2.76355886882824	2.32045247136062	2.23983376183889	0.0322120551260697	0.466064458115569	-3.59756460701895
65265	C8orf33	1.30650678968016	0.117886966065874	2.49512661329445	3.81009500136073	2.23937758898155	0.0322447467870123	0.466193407639658	-3.55933877672329
55316	RSAD1	1.3999911778012	0.1260206540769	2.67396170152549	5.15464070621119	2.23884766729576	0.0322827610457203	0.46639906433408	-3.56525826849183
64816	CYP3A43	1.14260503094449	0.102056782993968	2.18315327889502	-3.48918156543136	2.23713676637233	0.0324057682558811	0.466948876905079	-3.84078275187797
2159	F10	2.39912406458259	0.213689869929762	4.58455825923542	0.775399781288375	2.23652418379437	0.0324499127297406	0.466948876905079	-3.73452892210578
140612	ZFP28	-1.09307187517364	-2.0890071126027	-0.0971366377445804	-0.531728944615407	-2.23602290070181	0.0324860767714142	0.466948876905079	-3.76565839590284
63967	CLSPN	1.27944274640993	0.113688036726206	2.44519745609366	2.6907713210047	2.23600259610415	0.0324875423666681	0.466948876905079	-3.58411585196683
79098	C1orf116	1.6813525940705	0.148567476512883	3.21413771162813	6.98040059909593	2.2347870646665	0.0325753881274987	0.467651251328752	-3.60833271708173
7347	UCHL3	1.12637810541368	0.0992984649377568	2.15345774588961	4.76821965359284	2.23428569678167	0.0326116837238357	0.467704505783321	-3.56688463575787
83449	PMFBP1	1.36386344102402	0.119810515729882	2.60791636631816	1.14342732814454	2.23352417218896	0.0326668822758709	0.467811707098941	-3.67737804482369
613	BCR	1.18616199419226	0.103510770373102	2.26881321801143	6.59669341730335	2.23210211616406	0.0327701833563509	0.468820388088512	-3.60364732348382
388611	CD164L2	1.6797691738116	0.146365994366572	3.21317235325662	0.512573531964218	2.23178252815084	0.0327934391668438	0.468820388088512	-3.73790746630427
541565	C8orf58	1.23685438736103	0.107215508368903	2.36649326635316	4.3819255511458	2.23068151506764	0.0328736711535523	0.469401546223884	-3.56948214352521
94137	RP1L1	1.73306143046588	0.149151542275315	3.31697131865645	0.453213944951472	2.22916447167577	0.0329845080404879	0.470047361184202	-3.7464621330101
3752	KCND3	1.47542840097437	0.126235896745462	2.82462090520327	2.87127660055401	2.22793668723421	0.0330744565212797	0.470047361184202	-3.59186767844547
85462	FHDC1	1.09306224729875	0.0933630210823718	2.09276147351513	4.22217463406849	2.22758438245638	0.0331003072223481	0.470047361184202	-3.57278831175377
55064	SPATA6L	1.33566410811826	0.113997458199522	2.55733075803699	1.28037794189715	2.22742537647041	0.0331119803697656	0.470047361184202	-3.6712041880547
1366	CLDN7	1.45470568888396	0.123984626384429	2.7854267513835	4.56146679579996	2.22713596905647	0.0331332361815636	0.470047361184202	-3.57554810889393
5913	RAPSN	-1.19298703259507	-2.28457539282109	-0.101398672369049	-1.3270903642208	-2.22656538271029	0.0331751792871369	0.470047361184202	-3.82632627308674
57658	CALCOCO1	1.10873197302379	0.094188392948938	2.12327555309863	7.47326041985787	2.22645791433629	0.0331830844798454	0.470047361184202	-3.63596356913619
548596	CKMT1A	1.56677892554659	0.132930212387968	3.00062763870521	2.74878353859361	2.22619404180678	0.033202501661519	0.470047361184202	-3.59963783287008
92691	TMEM169	-1.1830519623416	-2.26596071594962	-0.10014320873358	-2.35428648948179	-2.22572027303518	0.0332373897121393	0.47014359690223	-3.86686411393314
2330	FMO5	1.06266827549984	0.0890977711201907	2.03623877987949	-0.971662351654692	2.2237652187769	0.033381706524477	0.470681287319833	-3.84578654114146
3171	FOXA3	-1.10626968223994	-2.1199484938165	-0.0925908706633756	-4.07229848466007	-2.22340852989424	0.0334080968169537	0.470681287319833	-3.85132004462686
83882	TSPAN10	1.68795200250644	0.140402188829586	3.2355018161833	-1.71316097534322	2.22215363327801	0.0335010913238124	0.470681287319833	-3.86302639797136
9415	FADS2	-1.03111926012739	-1.9766389611923	-0.0855995590624905	-0.464803084080074	-2.22175897075004	0.0335303858153728	0.470681287319833	-3.77527035119016
85453	TSPYL5	-1.06154641229671	-2.03508392943027	-0.0880088951631459	0.702461362205606	-2.22149285111443	0.0335501519463386	0.470681287319833	-3.67806898093976
388591	RNF207	1.20133655196563	0.0993897236859964	2.30328338024527	-2.06855834116281	2.22107220660956	0.0335814167580608	0.470681287319833	-3.87242858427499
79092	CARD14	1.18934224220188	0.0980986275663176	2.28058585683743	5.44108482348207	2.22046409146236	0.0336266616478987	0.470681287319833	-3.59352169977207
644660	RAD21-AS1	-1.00010587701877	-1.91831014571019	-0.0819016083273585	-2.03977782094994	-2.21904085211826	0.0337327667999976	0.470681287319833	-3.8685343712617
6525	SMTN	1.30313702891173	0.105980845022171	2.5002932128013	6.11167301416247	2.21767498626101	0.0338348765250672	0.470681287319833	-3.60961631528126
2067	ERCC1	1.2958793870972	0.105355198101339	2.48640357609305	5.68967944815631	2.2176090418401	0.0338398134110457	0.470681287319833	-3.60130178926353
284340	CXCL17	2.03940587763549	0.165698315967959	3.91311343930301	1.91913681323433	2.2174839382552	0.0338491809819321	0.470681287319833	-3.65968206910043
100506564	SPMAP2L	1.99341595170061	0.1614504085381	3.82538149486313	-1.06221390657626	2.21686503691673	0.0338955575648028	0.470681287319833	-3.84884341553733
8681	JMJD7-PLA2G4B	1.16889241647646	0.0936177025885263	2.24416713036439	4.1077911826031	2.21469402320242	0.0340586898835169	0.470681287319833	-3.59002976249153
6367	CCL22	-1.05175926179605	-2.01939375263535	-0.0841247709567456	7.36104285619963	-2.21443853648472	0.034077933585065	0.470681287319833	-3.66378816926196
374569	ASPG	1.40247701647362	0.112099321546602	2.69285471140064	2.99033946378712	2.21430546115041	0.0340879609044352	0.470681287319833	-3.60557307420601
5274	SERPINI1	-1.04915938158324	-2.01458281793433	-0.0837359452321512	-2.83261822968445	-2.21402365522369	0.034109203897438	0.470681287319833	-3.8785968855477
4547	MTTP	1.1497051871745	0.0917590315246157	2.20765134282439	-4.23955954846072	2.21402006114169	0.0341094749017528	0.470681287319833	-3.84264845908807
5493	PPL	1.61771510916202	0.128857830830957	3.10657238749308	8.93719910090467	2.21364308507526	0.0341379107079374	0.470681287319833	-3.69561850445179
6415	SELENOW	1.07447720782079	0.0852216336284632	2.06373278201312	5.40569307756723	2.21282631330264	0.0341995936976067	0.470681287319833	-3.60308196874987
7053	TGM3	1.67807172576661	0.132598317353825	3.2235451341794	9.9190941442383	2.21211453137638	0.0342534291343188	0.470681287319833	-3.73151437600359
693133	MIR550A1	-1.06382131385119	-2.04367008619715	-0.0839725415052287	-1.45553347196622	-2.21191411527924	0.0342686012315744	0.470681287319833	-3.85206281165587
163882	CNST	1.1661496870364	0.0919411491411255	2.24035822493168	7.42027130858603	2.21169036440112	0.0342855469471479	0.470681287319833	-3.65153522984071
8408	ULK1	1.12246860245711	0.0883677973617936	2.15656940755242	7.67120151266435	2.21141347319739	0.0343065276143518	0.470681287319833	-3.65978088464488
84771	DDX11L2	1.17099423989881	0.0920800661869636	2.24990841361065	0.313947693100591	2.21119216062708	0.0343233052253729	0.470681287319833	-3.76378669335631
3294	HSD17B2	1.71187507882445	0.134491514299824	3.28925864334907	-0.514584986560166	2.21102362894656	0.0343360864644282	0.470681287319833	-3.83442868176046
11069	RAPGEF4	1.48481748568324	0.116233377270149	2.85340159409632	5.96610497548481	2.21034571594032	0.0343875416036115	0.470681287319833	-3.61527578809068
285596	FAM153A	1.66590489908112	0.130375274691053	3.20143452347118	-1.98935175389887	2.21029698607435	0.0343912429682487	0.470681287319833	-3.87611255410734
100130264	SLC24A3-AS1	1.51250213462202	0.117682924940409	2.90732134430364	0.540050476936581	2.20920848208919	0.0344740152250705	0.470681287319833	-3.75493399029487
9609	RAB36	1.41567203975128	0.109740744408074	2.72160333509449	0.439575603283785	2.20851803871549	0.0345266104184306	0.470681287319833	-3.76199011425037
9771	RAPGEF5	1.24224059365623	0.0962319098832041	2.38824927742926	6.13708009426521	2.20839336732308	0.0345361150310983	0.470681287319833	-3.62205622016741
6774	STAT3	1.0384827135697	0.080269478684679	1.99669594845472	10.3339302267519	2.20798303580621	0.0345674141394776	0.470681287319833	-3.75608551794213
729737	LOC729737	1.06513506256947	0.0823037164198356	2.04796640871911	6.12501017310204	2.20792495232474	0.034571846658534	0.470681287319833	-3.62300458463931
114818	KLHL29	1.33234932279902	0.102052381573282	2.56264626402476	4.8997705442861	2.20631128788489	0.034695193545976	0.470892570020955	-3.60484044013032
54839	LRRC49	1.42088779151421	0.108790122650269	2.73298546037815	-1.51220735781888	2.20623741046269	0.034700850074211	0.470892570020955	-3.87575753327892
23127	COLGALT2	-1.35502337593757	-2.60635003056714	-0.103696721307998	0.877733822775668	-2.20614837408299	0.0347076683654194	0.470892570020955	-3.68103110441937
3768	KCNJ12	1.59352745958326	0.121532425382515	3.065522493784	4.80555725450612	2.20552422518646	0.0347554985371243	0.470892570020955	-3.60559267669559
2629	GBA1	1.48764132867486	0.112638132551028	2.86264452479869	8.35404167938507	2.20421093785854	0.0348563317787656	0.471537295801959	-3.68736683880481
26100	WIPI2	1.17176313649828	0.0886002935726677	2.25492597942389	7.23929264002157	2.2039650498223	0.0348752399343453	0.471537295801959	-3.65548015149132
7434	VIPR2	1.66004559218775	0.123947120812129	3.19614406356337	0.844517782450475	2.20170731098433	0.0350492834551218	0.473145321775691	-3.74263048056866
5333	PLCD1	1.24157619402933	0.0915822797907944	2.39157010826786	7.53210515030993	2.19956327778269	0.0352152801558722	0.473847335247684	-3.66880776501502
219670	ENKUR	1.50615052594917	0.110450261456165	2.90185079044218	1.95109689780883	2.19854238496099	0.0352945670722103	0.473985353235386	-3.66640279624152
56999	ADAMTS9	1.73587179936091	0.127210131037599	3.34453346768423	-1.09442331874766	2.19842452348669	0.0353037309661672	0.473985353235386	-3.86873007891971
55432	YOD1	1.40914369288208	0.102903091470318	2.71538429429385	9.13163022230818	2.19781295070726	0.0353513157576636	0.473985353235386	-3.7211038656042
6286	S100P	1.03314286934731	0.075026858534928	1.9912588801597	7.31757360046588	2.19685256036959	0.0354261567758399	0.474284937278811	-3.66668376561827
283385	MORN3	1.31074442407324	0.0948442314937825	2.5266446166527	-0.561773204156382	2.19623453967406	0.0354743925573899	0.474403455721438	-3.84750792682416
11072	DUSP14	1.44860800798071	0.104342197248458	2.79287381871297	7.10665165840746	2.19545406129701	0.0355353918213902	0.474550883669158	-3.6605356807918
10139	ARFRP1	1.03919898610969	0.0747858107450864	2.00361216147429	4.91123043539966	2.19530165666677	0.0355473141276607	0.474550883669158	-3.61917159290037
586	BCAT1	-1.02893935219629	-1.98389081679701	-0.0739878875955656	5.38584781980258	-2.19516466743401	0.0355580335684771	0.474550883669158	-3.63466179744911
51750	RTEL1	1.17416120961303	0.0840175304470479	2.264304888779	6.05607639109645	2.19433339852478	0.0356231425232597	0.474773425675395	-3.63821367676608
219293	ATAD3C	1.39991056683024	0.0994572078336973	2.70036392582679	-1.57774790345087	2.19312879266707	0.0357176820245236	0.475387071344728	-3.88815732701852
200933	FBXO45	1.47949745334441	0.104687410337674	2.85430749635115	7.25715905307419	2.19245229079403	0.0357708732571316	0.475452960106731	-3.66795640471191
93979	CPA5	1.41309756576016	0.0996179424657524	2.72657718905457	1.24226761286484	2.19183286303248	0.0358196389736109	0.475452960106731	-3.71778363325343
5244	ABCB4	-1.09113763985402	-2.10621890585294	-0.0760563738550888	-0.857084184550302	-2.18996588974636	0.0359669796605404	0.476757682464759	-3.83396427550364
646982	LINC00598	-1.13504806937193	-2.19135814600109	-0.078737992742766	-1.87137730630094	-2.18917992639629	0.0360291692540173	0.476757682464759	-3.88663827797616
440068	CARD17P	1.3467360616722	0.0932909466576084	2.60018117668679	2.64209349577414	2.18894975520665	0.0360473997891922	0.476757682464759	-3.64495546119228
114780	PKD1L2	1.60068323705829	0.110732876538674	3.09063359757791	-0.752842876324693	2.18873016266201	0.0360648001281068	0.476757682464759	-3.86576609847131
2767	GNA11	1.05518915148129	0.0726302611538532	2.03774804180872	2.92200235033688	2.18791453595264	0.0361294954205084	0.476757682464759	-3.63676117347058
26298	EHF	1.3410546052438	0.0922882629333126	2.5898209475543	8.53131969962225	2.18788203757396	0.0361320753284639	0.476757682464759	-3.71241363108745
100128998	C20orf181	-1.19273593076356	-2.30358440902951	-0.0818874524976196	-2.73573362095518	-2.18750021136313	0.0361623992072935	0.476757682464759	-3.90016567480354
1307	COL16A1	1.18404937410851	0.0810691646038002	2.28702958361322	2.37400218117103	2.18706010315647	0.0361973799130477	0.476757682464759	-3.65530882036836
2635	GBP3	1.11936908136795	0.0762548236018694	2.16248333913403	4.27791873008604	2.18625115015506	0.0362617559639274	0.476757682464759	-3.62712556687538
51268	PIPOX	1.3025167753487	0.0882344217336701	2.51679912896373	0.0994952959743357	2.18535636508505	0.0363330815150053	0.476757682464759	-3.81052289032567
283299	LOC283299	1.69619455956081	0.114424543310753	3.27796457581086	-0.964647885370804	2.18469569399505	0.0363858255964981	0.476757682464759	-3.87685717166075
5729	PTGDR	-1.01589187144601	-1.96335292933803	-0.0684308135539914	-2.81790114236819	-2.18446324691847	0.0364043990453456	0.476757682464759	-3.90287436591878
126393	HSPB6	1.03243905716937	0.0687035459419614	1.99617456839677	-4.07600568408945	2.18255496286086	0.0365571987184091	0.477074672485712	-3.87409755906316
126789	PUSL1	1.05959258440215	0.0703828420651091	2.04880232673919	3.71512434808334	2.18227335950741	0.0365797955902758	0.477074672485712	-3.63335566367002
83667	SESN2	1.0148021663522	0.0673023218524694	1.96230201085194	7.20003699519454	2.18203073705608	0.0365992744878634	0.477074672485712	-3.68114123288511
5129	CDK18	1.19757840328907	0.0793125244987261	2.31584428207941	-1.51515186024547	2.18181291162455	0.0366167704457867	0.477074672485712	-3.8981004519876
25812	POM121L1P	1.17150318436886	0.0771928265955995	2.26581354214213	-2.25346212305801	2.18102974828652	0.0366797365802067	0.477226427423793	-3.90533581472773
29989	OBP2B	1.1912443049322	0.0767246803668602	2.30576392949753	-4.28720294392416	2.1775680864891	0.036959211983164	0.477578744216487	-3.87315366271376
148345	C1orf127	1.00657916303274	0.064803630265293	1.94835469580018	-3.99976786400329	2.17750498670841	0.0369643238884665	0.477578744216487	-3.88045529740649
387103	CENPW	-1.12193756441804	-2.17175402976471	-0.0721210990713597	-1.18577845182249	-2.17727825350053	0.0369826974400944	0.477578744216487	-3.86458398612381
353142	LCE3A	1.74601252560334	0.112167370888984	3.37985768031769	8.20067594581735	2.17718375950471	0.0369903572596852	0.477578744216487	-3.71148862952418
92565	FANK1	1.40455331354363	0.0901453534280436	2.71896127365922	1.21151637310203	2.17704132897306	0.0370019055577005	0.477578744216487	-3.73591575349891
100132463	CLDN24	1.29568250522962	0.083004933690604	2.50836007676863	-2.76348722065889	2.1767666502691	0.0370241856459953	0.477578744216487	-3.90334717590579
8771	TNFRSF6B	1.37274132576377	0.0878169271347711	2.65766572439276	4.27396487054546	2.17655556179458	0.0370413158521198	0.477578744216487	-3.64056816075505
114991	ZNF618	-1.0600630310206	-2.05245230827343	-0.0676737537677612	1.37000532642817	-2.17624733166783	0.0370663419723145	0.477578744216487	-3.68903156765078
6674	SPAG1	1.05359744816798	0.0670395972165375	2.04015529911943	3.7490869414975	2.17575895033814	0.0371060259780358	0.477578744216487	-3.64151440039735
730668	LOC730668	-1.28648380005229	-2.49123687819703	-0.0817307219075469	-2.72956945921594	-2.175529130119	0.0371247133989251	0.477578744216487	-3.9094829223061
654463	FER1L6	1.4608808728184	0.0925239892880456	2.82923775634876	0.0256531484773321	2.17507405164864	0.0371617420559076	0.477741608528569	-3.82858619195041
388135	INSYN1	2.34885434734825	0.147688272937094	4.55002042175941	0.0895003970477449	2.17401182520807	0.0372483010779026	0.478133958782801	-3.83911462729588
400224	PLEKHD1	1.13995257433403	0.0711127591861036	2.20879238948196	-2.87165522470163	2.17286520824685	0.0373419386423317	0.478133958782801	-3.90604636223883
255231	MCOLN2	-1.01960752073207	-1.97609899952293	-0.0631160419412096	5.29868381658665	-2.1717536022621	0.037432917335298	0.478133958782801	-3.66245582692206
259294	TAS2R19	-1.18413180822394	-2.29535936906816	-0.0729042473797203	-2.28898562728312	-2.17097923073226	0.0374964119929436	0.478133958782801	-3.91101912830229
644945	KRT16P3	1.22814334730561	0.0754821934328009	2.38080450117843	3.54471103006417	2.1707311008033	0.0375167777248323	0.478133958782801	-3.65049155876493
10529	NEBL	1.36329737085408	0.0832742208335375	2.64332052087462	4.51558997945206	2.16985842455884	0.0375884826040941	0.478133958782801	-3.64984720572968
84830	ADTRP	1.34171713364091	0.0810030092652274	2.60243125801659	1.67754887121722	2.16821813687511	0.0377235901356186	0.478133958782801	-3.71284907287344
129807	NEU4	-1.3927227461879	-2.70180761919969	-0.0836378731761123	-1.45767398379237	-2.16748195161818	0.0377843689460506	0.478133958782801	-3.88030662368826
147040	KCTD11	1.38520511479283	0.0826322383419811	2.68777799124369	6.73627273120737	2.16655980451045	0.0378606236834398	0.478133958782801	-3.68628764374783
59084	ENPP5	-1.15269387803359	-2.23694112217474	-0.0684466338924337	-3.90027935104593	-2.16592934483696	0.0379128369093945	0.478133958782801	-3.90314785853786
6422	SFRP1	1.58846375829352	0.0943101713415582	3.08261734524547	-0.169239355059281	2.16591143670274	0.037914320956492	0.478133958782801	-3.84954941366586
29958	DMGDH	1.01530888156218	0.0596818915375399	1.97093587158683	-4.172403252595	2.16455389518853	0.0380269711784695	0.478133958782801	-3.88746310991813
4969	OGN	-1.33564521250102	-2.59302050892185	-0.0782699160802014	-2.67123578576862	-2.16413731763199	0.038061598948973	0.478133958782801	-3.91832566682706
56907	SPIRE1	1.22490457340472	0.0716635701419628	2.37814557666747	7.01428465663081	2.16391803531085	0.0380798379464314	0.478133958782801	-3.69682974954925
81392	OR2AE1	1.17956961773773	0.0684371661463108	2.29070206932914	-3.92587426399892	2.16280005428571	0.0381729480521194	0.478133958782801	-3.89341707186659
6262	RYR2	1.28717134312067	0.0746675520494466	2.49967513419189	-0.789629739832523	2.16277769904745	0.0381748119550617	0.478133958782801	-3.88937269388804
114990	VASN	1.48637326740057	0.0857285906704151	2.88701794413073	5.63886687352568	2.16201417240688	0.0382385208566934	0.478133958782801	-3.67057285966274
83716	CRISPLD2	1.0090100118198	0.0580573072693582	1.95996271637025	6.05506460061951	2.1616988088595	0.0382648625057271	0.478133958782801	-3.67927547336911
4642	MYO1D	1.25630514680882	0.0719070315966726	2.44070326202097	7.135318339986	2.16100641971162	0.0383227529919312	0.478133958782801	-3.70319412465394
27121	DKK4	1.89712369220875	0.107340043471806	3.68690734094569	0.754682180451708	2.15950263009841	0.0384487531413393	0.478133958782801	-3.79744331591281
84000	TMPRSS13	1.42562067403805	0.0800423923034763	2.77119895577262	7.81026914783856	2.15850789585966	0.0385323028793132	0.478133958782801	-3.72324197027601
79777	ACBD4	1.0674783006557	0.059891396458986	2.07506520485242	2.35448828350181	2.15841607607519	0.0385400231497009	0.478133958782801	-3.68971998967243
25818	KLK5	1.53603215017297	0.0860328422969765	2.98603145804896	8.28322185096472	2.15819725880796	0.0385584270060349	0.478133958782801	-3.73659058790615
642273	FAM110C	1.29330698027484	0.0721708547645004	2.51444310578518	6.7933180308058	2.1577253695572	0.0385981423743993	0.478133958782801	-3.69861287190907
10331	B3GNT3	1.9298795568145	0.107498450155015	3.75226066347398	2.98247856021511	2.15749415133023	0.0386176155606326	0.478133958782801	-3.68418014067571
83543	AIF1L	1.61763101649574	0.0890761786368606	3.14618585435462	3.27125699505315	2.15604125791964	0.0387401783798744	0.478133958782801	-3.67633962338014
64106	NPFFR1	1.21702596348915	0.0669974149807182	2.36705451199759	-3.14071896667996	2.15600541630563	0.0387432062679619	0.478133958782801	-3.91513438177649
1672	DEFB1	1.23001115863354	0.0675093786746217	2.39251293859246	3.60452753116998	2.15562916334159	0.0387750047096336	0.478133958782801	-3.66934599626679
5074	PAWR	1.35840620712426	0.0739947434476138	2.64281767080091	2.33701321260321	2.15468659582306	0.0388547663411812	0.478133958782801	-3.69848892402036
100507221	LOC100507221	2.05177581529241	0.111591477791228	3.9919601527936	-1.60291346059475	2.15449523399822	0.0388709775138299	0.478133958782801	-3.91212782883948
4645	MYO5B	1.37105142402091	0.0742056061940617	2.66789724184776	7.57392608005643	2.15389249997488	0.0389220773224256	0.478133958782801	-3.72229323227622
400957	REL-DT	-1.08405365693375	-2.10947671074538	-0.0586306031221169	-1.88036027509967	-2.15380473480354	0.038929523039099	0.478133958782801	-3.91676354320431
26062	HYAL6P	1.15409721955325	0.0623810314412532	2.24581340766525	-4.3030494334188	2.15373006317156	0.0389358589394487	0.478133958782801	-3.89342148409474
8997	KALRN	1.54896410619763	0.0824326114497778	3.01549560094548	1.85690831309297	2.15183310940883	0.0390971237599248	0.478133958782801	-3.72643126078897
26471	NUPR1	1.0643572772851	0.0565722612349302	2.07214229333527	3.77720756347016	2.15168237601587	0.0391099634305768	0.478133958782801	-3.67250105176857
55008	HERC6	1.30848580191008	0.0694153202232228	2.54755628359695	5.28773924955306	2.15145184203319	0.0391296078761594	0.478133958782801	-3.67944932274705
57594	HOMEZ	1.08801717091056	0.0574244836472904	2.11860985817384	3.50919112877261	2.15083610681864	0.0391821194277902	0.478133958782801	-3.67559793019801
4583	MUC2	1.59620293760248	0.0842132941121068	3.10819258109285	-1.08254522138903	2.15078953638636	0.0391860936275859	0.478133958782801	-3.90906998590941
114783	LMTK3	1.49625256933159	0.0786404392747284	2.91386469938846	2.87387595514998	2.15033495235045	0.0392249054826815	0.478133958782801	-3.69015576287516
255189	PLA2G4F	1.54287461209726	0.0808554997088526	3.00489372448566	5.1548292853383	2.14998885406403	0.0392544778702273	0.478133958782801	-3.67984481763904
4939	OAS2	1.09063939843408	0.0566889574834428	2.12458983938471	5.7182236717013	2.14901815802852	0.0393375248632748	0.478133958782801	-3.68890715944683
4188	MDFI	1.49802426891012	0.0775847241488499	2.91846381367138	3.35995571302493	2.14859579008564	0.0393737089123712	0.478133958782801	-3.6832107047644
54944	LINC01521	1.11468798260323	0.0576067657124859	2.17176919949397	-2.73780143423038	2.14834283973748	0.0393953932081736	0.478133958782801	-3.9279578733973
196264	MPZL3	1.24320927418245	0.0639589456747991	2.42245960269011	6.1625575705995	2.14781495013298	0.039440681016523	0.478133958782801	-3.69763595985214
441795	HMGB3P27	1.43079145628614	0.0734198129284607	2.78816309964381	-3.13993897061563	2.14751492921282	0.0394664405264137	0.478133958782801	-3.92058224017133
2134	EXTL1	-1.14743579185643	-2.23616951415294	-0.0587020695599112	-3.72390601313986	-2.14716462483396	0.0394965362538428	0.478133958782801	-3.92187996378229
6835	SURF2	1.00914171919789	0.0515615545207226	1.96672188387506	0.578653151071071	2.14701779990627	0.0395091565023278	0.478133958782801	-3.80272751117634
259289	TAS2R43	-1.36398719828823	-2.65879063529911	-0.06918376127736	-3.71005446645859	-2.14617472697625	0.039581691747306	0.47815089696799	-3.92321705730323
8858	PROZ	1.87809503756332	0.0946030495406391	3.66158702558599	-0.87309601977244	2.1453839542732	0.0396498348199382	0.478210890534674	-3.90562231988221
3163	HMOX2	1.25062190192699	0.0626271163180727	2.43861668753591	5.97378849696606	2.14471762795407	0.0397073349364067	0.478210890534674	-3.69810021529988
22925	PLA2R1	1.5912474728332	0.0786569961817782	3.10383794948461	0.409808833291619	2.14326065209523	0.0398333218214598	0.478502193473346	-3.83207400847153
152189	CMTM8	1.43891563557564	0.071034678936768	2.80679659221451	0.323341691692594	2.14311587830954	0.0398458600106983	0.478502193473346	-3.83454806851695
168002	DACT2	2.01930397860467	0.0989388081042588	3.93966914910509	-0.17849881315511	2.14228134523092	0.0399182034686366	0.478502193473346	-3.87882240820018
100499489	LINC03027	-1.18875582835148	-2.31952448499862	-0.057987171704327	-2.97209567359842	-2.14179313880604	0.0399605788773301	0.478502193473346	-3.93597150600062
28655	TRAV27	-1.01561287282436	-1.98177601772165	-0.0494497279270751	-4.31199690191606	-2.14159012494213	0.0399782118659196	0.478502193473346	-3.91489802427326
222183	SRRM3	1.61816243066077	0.0786216949198493	3.15770316640169	-0.308088331324067	2.14135935349811	0.0399982641647164	0.478502193473346	-3.88259430930995
283848	CES4A	1.37502616755279	0.0662633904013805	2.6837889447042	6.22650831573571	2.1404675793237	0.0400758366326743	0.478502193473346	-3.7075349155073
2043	EPHA4	1.254781500647	0.0600504703577722	2.44951253093622	3.65390673405585	2.13971824227499	0.0401411222787307	0.478502193473346	-3.68964705903827
55084	SOBP	1.07751098724761	0.0507968411343611	2.10422513336086	-3.74073645887671	2.13811365519879	0.0402812390417274	0.478502193473346	-3.91913846999741
57572	DOCK6	1.21410372961286	0.0570351926953898	2.37117226653033	5.85289741505313	2.13774221974661	0.0403137356159577	0.478502193473346	-3.70483200566035
120224	TMEM45B	1.45218063415309	0.0680111037642053	2.83635016454198	5.74706926456273	2.13742055506529	0.0403418965986012	0.478502193473346	-3.70301530171962
1358	CPA2	1.87305487273133	0.0866625345384189	3.65944721092424	0.188978275503303	2.13615262347798	0.0404530712466037	0.478502193473346	-3.85863444707697
477	ATP1A2	1.39482708910878	0.0645222193747648	2.72513195884279	-3.2855495519197	2.13613068238093	0.0404549974760536	0.478502193473346	-3.92747106741926
147166	TRIM16L	1.1198682489719	0.0517523982755197	2.18798409966828	1.58826945198553	2.13602925841887	0.0404639026391042	0.478502193473346	-3.75033810464012
79570	NKAIN1	1.46355538119058	0.0670975445769675	2.8600132178042	-2.25483644782046	2.13520687425376	0.0405361733989147	0.478502193473346	-3.94024364739381
407016	MIR26A2	-1.30589377930758	-2.55200387491297	-0.0597836837021972	-3.37339466036019	-2.13505990177185	0.0405491013412225	0.478502193473346	-3.93721959117734
389791	PTGES2-AS1	1.12553626237063	0.0510873606339934	2.19998516410726	0.0495229694788078	2.13418641431557	0.0406260102991909	0.478502193473346	-3.85924293585559
7283	TUBG1	1.25254302863265	0.0568234150851938	2.4482626421801	3.20548163370145	2.13413518850643	0.0406305246547464	0.478502193473346	-3.70166697426047
2946	GSTM2	-1.05681659816218	-2.06572878514083	-0.0479044111835423	-0.436303598386522	-2.13405143805503	0.0406379062551962	0.478502193473346	-3.85600093991328
3416	IDE	1.51460489971145	0.0677337887267402	2.96147601069616	7.85424117875925	2.13269198950049	0.0407578920056583	0.479051842188808	-3.7533141324274
445815	PALM2AKAP2	-1.10707530329682	-2.16543057052073	-0.0487200360729163	-3.7766889536569	-2.13110237329466	0.0408985912523169	0.479087538706751	-3.93400596901119
401135	SYT14P1	1.35125106935656	0.0592583405812084	2.64324379813192	0.842639725265009	2.13076035075456	0.0409289204600965	0.479087538706751	-3.80801962386967
151651	EFHB	1.43227313487673	0.0622510067497066	2.80229526300375	-0.385789310244256	2.12988860383324	0.0410063138253556	0.479087538706751	-3.89642461850957
57464	STRIP2	1.08247361069948	0.0464306545487123	2.11851656685026	5.72623562653064	2.12862020846417	0.0411191534356935	0.479087538706751	-3.71451876875486
6523	SLC5A1	1.49949100057667	0.0640642208488498	2.93491778030449	7.36715944797767	2.1282441337741	0.0411526628890771	0.479087538706751	-3.74604804497416
149466	C1orf210	1.50499264452496	0.0640409841115968	2.94594430493833	2.20319287157992	2.12786264857073	0.0411866791886107	0.479087538706751	-3.73821887985866
55071	C9orf40	1.24084303004784	0.0508623553962475	2.43082370469944	-0.781353627330664	2.1243964291038	0.0414969001063072	0.479087538706751	-3.92138297562394
23276	KLHL18	1.25539202355927	0.0512482986852334	2.45953574843331	7.05718793705918	2.1240251940398	0.0415302475852888	0.479087538706751	-3.74479303431131
22844	FRMPD1	1.46252213252534	0.0596754478446158	2.86536881720607	5.59221425497818	2.12398214981689	0.0415341157192825	0.479087538706751	-3.71764301917906
57715	SEMA4G	1.53536190177677	0.061647018822202	3.00907678473134	1.61599241455208	2.12254015970599	0.0416638837555815	0.479087538706751	-3.77152537224187
54991	C1orf159	1.05655180030505	0.0420574169914651	2.07104618361863	3.02592025869857	2.12177717462154	0.0417326918865832	0.479087538706751	-3.71851976373001
9402	GRAP2	-1.24640103893062	-2.44384947102402	-0.0489526068372244	-1.29221484830158	-2.1206041565467	0.0418386744660422	0.479087538706751	-3.91717540389757
51421	AMOTL2	1.41808022818523	0.0551579583911623	2.78100249797929	4.61309482200016	2.11976803853094	0.0419143635947229	0.479087538706751	-3.71455664790561
55612	FERMT1	1.42111689184409	0.0545028965266818	2.7877308871615	7.08965278297613	2.11856875691563	0.0420231398107694	0.479087538706751	-3.75126873641153
200728	TMEM17	1.01787747108823	0.0389311566393953	1.99682378553706	-3.35401666933092	2.11833797656192	0.0420441005362383	0.479087538706751	-3.94344651957636
5733	PTGER3	1.52493798267436	0.0576387622522028	2.99223720309651	5.7204231199784	2.11734740357126	0.0421341750367885	0.479087538706751	-3.72749441197447
2155	F7	1.50942109649227	0.0568730801857098	2.96196911279884	-2.29435350785934	2.1170862118761	0.0421579541186186	0.479087538706751	-3.95429202348612
1562	CYP2C18	2.35858121651991	0.0870858651563391	4.63007656788348	0.251787697718214	2.11542488467286	0.0423094811262765	0.479087538706751	-3.88336259874299
81562	LMAN2L	1.21181430556213	0.044115306322265	2.379513304802	3.2114924813164	2.11428628559181	0.0424136094300413	0.479087538706751	-3.72610653288002
84561	SLC12A8	2.04341994213413	0.0742990797256353	4.01254080454263	1.16151586946452	2.11418934439979	0.0424224854720149	0.479087538706751	-3.8224480558464
57512	GPR158	-1.37508913229391	-2.70037214826806	-0.0498061163197658	-2.34782735913494	-2.11388249822352	0.0424505914934105	0.479087538706751	-3.95505147447281
7371	UCK2	1.24169930729724	0.0447902932762865	2.43860832131819	3.59486394182341	2.11355681556559	0.0424804409140082	0.479087538706751	-3.7231895179795
100129781	MIR193BHG	1.11467649676663	0.0401388158695108	2.18921417766374	-1.90868243303365	2.11342003487599	0.0424929826612385	0.479087538706751	-3.95958440627006
5577	PRKAR2B	-1.00583967669589	-1.97563576105608	-0.0360435923357033	1.06062762841875	-2.11303632162033	0.0425281837522098	0.479087538706751	-3.77743702796022
406933	MIR141	1.13480441873991	0.0405081239582421	2.22910071352157	-3.19303755696144	2.11273348291319	0.0425559838076406	0.479087538706751	-3.94998579205092
7018	TF	1.2626292270063	0.0449484425208344	2.48031001149176	-2.20590267227893	2.11252088382276	0.0425755096416381	0.479087538706751	-3.95979606663653
2305	FOXM1	1.05940298831908	0.0376930318211786	2.08111294481698	-0.216171922351512	2.11247799495613	0.0425794496648669	0.479087538706751	-3.89482276254061
79887	PLBD1	1.15800170552489	0.0410829518603752	2.27492045918941	7.27057190686066	2.11225448851795	0.0425999875063787	0.479087538706751	-3.76383314280861
1454	CSNK1E	1.0935584460782	0.0386483000291034	2.14846859212729	7.99298223310046	2.11195740799803	0.0426272995972932	0.479087538706751	-3.78272692554448
442721	LMOD2	1.14142150039875	0.0403298357419586	2.24251316505554	1.76653665593621	2.1119381703851	0.0426290687413363	0.479087538706751	-3.76997119009912
387590	TPTEP1	1.41272091035724	0.0491432513237768	2.7762985693907	-0.00604557113503322	2.11074185449439	0.04273921309373	0.479087538706751	-3.88708577796382
406976	MIR199A1	1.0152651726277	0.0352355821650221	1.99529476309037	-0.252786396427912	2.11056594084057	0.0427554306336344	0.479087538706751	-3.89890188984148
11001	SLC27A2	-1.11821232161862	-2.1977916815253	-0.0386329617119301	0.332350615515144	-2.11022287383206	0.0427870737755923	0.479087538706751	-3.82263853434372
27178	IL37	1.54585396938787	0.0530497363082445	3.03865820246749	3.48847860514796	2.10971714961943	0.0428337575902407	0.479087538706751	-3.73083923604332
136051	ZNF786	1.24238570038009	0.0425354912355635	2.44223590952462	0.757636254682074	2.10954132878826	0.0428499983169766	0.479087538706751	-3.83253944850341
284098	PIGW	1.10216501475346	0.0377130061650923	2.16661702334183	-0.365024889697952	2.10949821029649	0.0428539820428843	0.479087538706751	-3.90835461227375
84249	PSD2	-1.00558063361673	-1.97699347396641	-0.0341677932670569	-4.18238623939483	-2.10897623835377	0.0429022331520175	0.479087538706751	-3.94451795996786
64236	PDLIM2	1.03594310945416	0.0351447896080275	2.0367414293003	5.63087429620733	2.10886104285254	0.0429128883060764	0.479087538706751	-3.73766330632379
11247	NXPH4	1.69573162960613	0.057426917646777	3.33403634156549	-0.0748694506943294	2.10873043523006	0.0429249718578924	0.479087538706751	-3.89871826592347
238	ALK	1.28603359003443	0.0434085395552786	2.52865864051358	-1.07130115866871	2.10848654188661	0.0429475444395683	0.479087538706751	-3.94616988668403
53833	IL20RB	1.22181876362243	0.0396666433700181	2.40397088387484	4.14925756646057	2.10567844053825	0.0432081951333232	0.480622427172844	-3.7311772967255
655	BMP7	1.73557050270286	0.056329206105697	3.41481179930002	2.67902791053726	2.10565773481946	0.0432101222469343	0.480622427172844	-3.75250980565687
81577	GFOD2	1.3571487065707	0.0439779144622243	2.67031949867917	6.13895823976511	2.10554655462067	0.043220471262725	0.480622427172844	-3.74861456642812
100422840	MIR4317	-1.14045486785769	-2.24409488820386	-0.0368148475115238	-3.46134198665888	-2.10527720621163	0.0432455521870204	0.480628713507106	-3.96000227317622
56100	PCDHGB6	1.54384914304766	0.0489835195320196	3.03871476656329	-1.75444138880752	2.10407556046044	0.0433576028559204	0.481328314830305	-3.96246956731968
5467	PPARD	1.04676260274509	0.0322680178058501	2.06125718768434	8.82909866796929	2.10211799904068	0.0435406911105432	0.481744595826574	-3.81642495528417
100288380	ULK4P2	-1.08033339270882	-2.1276348597716	-0.0330319256460445	-2.22132715485839	-2.10157413109501	0.0435916796621806	0.481744595826574	-3.96736070526971
7412	VCAM1	-1.198939495617	-2.36173438904525	-0.0361446021887526	-0.897424665865712	-2.10064554241076	0.0436788585364293	0.481744595826574	-3.91523426793394
9743	ARHGAP32	1.14945112029657	0.0343360655429183	2.26456617505022	6.64747787278726	2.10004912716797	0.043734933209967	0.481744595826574	-3.76491058746378
57537	SORCS2	1.33174392546938	0.0395910543696958	2.62389679656906	3.36098961506756	2.09973966954006	0.0437640533493589	0.481744595826574	-3.74334123048958
114881	OSBPL7	-1.29909991975484	-2.56114386890919	-0.0370559706004892	-1.95101189255467	-2.09713651731614	0.0440096910796496	0.481744595826574	-3.96112224683573
26033	ATRNL1	1.67265261351793	0.0473073241464039	3.29799790288946	-0.485285158401344	2.09661525889853	0.0440590241240786	0.481744595826574	-3.9327314527911
9351	NHERF2	1.41763015113419	0.0400001194009252	2.79526018286746	0.715492426218197	2.09647151290348	0.0440726371596006	0.481744595826574	-3.855426512576
79582	SPAG16	1.0025813425506	0.0281373004388014	1.9770253846624	-0.306220751358942	2.09614508657919	0.044103564202114	0.481744595826574	-3.91501981496792
147463	ANKRD29	1.1170852213351	0.0312629595033107	2.2029074831669	-3.39483575595163	2.09597544527842	0.0441196443285961	0.481744595826574	-3.96033466672623
79085	SLC25A23	1.36287958371071	0.0378838847111305	2.68787528271029	1.75019291965641	2.09556744442024	0.0441583395410271	0.481744595826574	-3.79230674214805
4878	NPPA	-1.04282973554358	-2.05693848822216	-0.0287209828650077	-0.978932524357648	-2.09501675614596	0.0442106149466893	0.481744595826574	-3.92674302584358
11197	WIF1	1.32555827475328	0.0363754099413944	2.61474113956516	-4.33507323788263	2.09480174180814	0.0442310405436852	0.481744595826574	-3.94246147583049
119765	OR4B1	-1.06024017962815	-2.09163587314162	-0.0288444861146835	-4.26590916893991	-2.0942936237425	0.0442793431047763	0.481744595826574	-3.95533153124264
55703	POLR3B	1.44720015903074	0.0393689412212346	2.85503137684024	2.76725349962613	2.09428911763563	0.0442797716713995	0.481744595826574	-3.76107786516641
910	CD1B	-1.32816349534342	-2.62076374357774	-0.0355632471090923	3.19431744216198	-2.09336968240023	0.0443672940129139	0.481744595826574	-3.74854183799997
6372	CXCL6	2.06808568996836	0.0553690068282195	4.0808023731085	2.11003964090626	2.0933628313073	0.0443679467516457	0.481744595826574	-3.79113484721669
388719	LINC00272	1.39111774076777	0.0370646787349584	2.74517080280057	-0.469332577414565	2.09308483537732	0.0443944400090011	0.481744595826574	-3.93296894031444
9132	KCNQ4	1.02631239872266	0.0266294531150463	2.02599534433027	-3.13120478478099	2.09158692385283	0.0445374330658542	0.481744595826574	-3.96873222053787
55615	PRR5	1.35341080150167	0.0346757686396661	2.67214583436367	1.15073690873184	2.09088776017135	0.0446043155698389	0.481744595826574	-3.82880849127439
29999	FSCN3	-1.13592458593066	-2.24285478563691	-0.0289943862244135	-2.2431302803185	-2.09068156110916	0.0446240576602635	0.481744595826574	-3.97472547735595
256006	ANKRD31	1.58010392392354	0.0398323559316653	3.12037549191542	1.13697734173405	2.09000333170954	0.0446890477618719	0.481744595826574	-3.83680123585624
728882	FAM182B	1.22656773624827	0.030772926081482	2.42236254641506	-3.20937262793806	2.08974597885733	0.0447137300091075	0.481744595826574	-3.9678444740636
3606	IL18	1.22814056407213	0.0307795126412089	2.42550161550304	3.28078211626953	2.08968860485336	0.044719234287731	0.481744595826574	-3.75623839298223
163255	ZNF540	1.06095306613555	0.0263619429986177	2.09554418927248	-3.50911006577874	2.08922902197632	0.0447633468072794	0.481758181937015	-3.96416975136358
11328	FKBP9	1.17148681496727	0.0278107692699761	2.31516286066457	3.92705518248014	2.08685851511822	0.0449914881245591	0.482718580927198	-3.75519296601883
116179	TGM7	1.44622413084431	0.0342072320348024	2.85824102965382	-2.50473048176908	2.08667270378828	0.0450094142277438	0.482718580927198	-3.97796891197764
100422912	MIR3200	1.34992506063716	0.031542354757623	2.66830776651669	-3.35689558251164	2.08605996382033	0.0450685728736629	0.483088775936665	-3.96753238256616
131177	FAM3D	2.35679547505068	0.0547628579398651	4.65882809216149	1.25381237124202	2.08578264026845	0.0450953703944743	0.483111877914573	-3.85001690775874
195814	SDR16C5	1.59828776637051	0.0361615812938714	3.16041395144715	4.45634632020578	2.08447882937011	0.0452215451112768	0.483139200701099	-3.75928373581085
27063	ANKRD1	1.67320945318061	0.0376273555051994	3.30879155085602	-1.32570199955274	2.08418654036041	0.0452498737611844	0.483139200701099	-3.96899094072964
1139	CHRNA7	-1.29705357593843	-2.56523185529541	-0.0288752965814574	-1.61831216583763	-2.08370498378604	0.0452965803956794	0.483139200701099	-3.96274475255927
1849	DUSP7	1.24118861773711	0.0274063601519732	2.45497087532225	4.87855663550459	2.08331828203233	0.0453341177778468	0.483139200701099	-3.7617221403988
285613	RELL2	1.12594860277885	0.0247875014904442	2.22710970406726	6.14041307922446	2.08317776066931	0.0453477650761856	0.483139200701099	-3.77634632678332
153478	PLEKHG4B	1.02335542103431	0.0224445173663743	2.02426632470225	1.37912859039246	2.08300206167025	0.0453648338947636	0.483139200701099	-3.81905120306004
23158	TBC1D9	1.11927929916684	0.0245025087274213	2.21405608960626	6.24946128267273	2.08291484701404	0.0453733087364783	0.483139200701099	-3.77848874145123
765	CA6	2.09693596050718	0.0456943880244847	4.14817753298988	-1.28958474401019	2.08270127741884	0.0453940676701025	0.483139200701099	-3.96492853629508
100129961	CCNT2-AS1	1.07625194484729	0.0233529711956639	2.12915091849891	-2.16030919121365	2.08250413579775	0.0454132372480594	0.483139200701099	-3.9849705061697
27087	B3GAT1	1.71433008024597	0.0367484169766676	3.39191174351528	-0.266522946313249	2.08194571141852	0.0454675758884737	0.483139200701099	-3.93435453263775
652995	UCA1	1.17423503755547	0.0242440740053531	2.3242260011056	4.01178052623445	2.08026773351971	0.0456312004682893	0.483414318725641	-3.76330098912236
285848	PNPLA1	1.06391718541976	0.0218962542248997	2.10593811661462	5.06463147850642	2.08012774627235	0.0456448744948911	0.483414318725641	-3.76706775561009
9394	HS6ST1	1.43522393053569	0.029468906344382	2.84097895472701	6.12672704913986	2.08002544808131	0.0456548693217284	0.483414318725641	-3.77913909247293
100507099	FRY-AS1	1.27364087563885	0.0259032398568204	2.52137851142087	2.20848322124859	2.07961211752843	0.0456952725725456	0.483414318725641	-3.7913111054594
5996	RGS1	-1.06167715041642	-2.10186482812665	-0.0214894727061901	8.08767971969599	-2.07940647246395	0.0457153862237867	0.483414318725641	-3.83481880282297
8416	ANXA9	1.47039254914891	0.028533914688851	2.91225118360897	4.68356427603473	2.07763492189352	0.0458889811227898	0.483504133568508	-3.76813608551973
1080	CFTR	2.0539965018734	0.0391850120886246	4.06880799165817	0.0304299664275606	2.0769397892242	0.0459572561462111	0.483504133568508	-3.92582154236615
100287616	LOXL1-AS1	1.4254608416199	0.0271816347409544	2.82374004849885	0.14419486108915	2.07692119143248	0.0459590840272471	0.483504133568508	-3.90956728017565
26800	SNORD49A	1.09812275102498	0.0204261531087231	2.17581934894123	1.01763245333379	2.0759314249136	0.046056455652056	0.483504133568508	-3.84750935501601
729468	PGM5P4	1.17099647312699	0.0213691777425244	2.32062376851146	-3.89620665255388	2.07518656026443	0.0461298541858432	0.483504133568508	-3.96741593808189
57419	SLC24A3	1.21625072950518	0.0220136048951698	2.41048785411518	2.36199655614737	2.0748713391946	0.0461609469449841	0.483504133568508	-3.79123631173515
405753	DUOXA2	1.62406674953691	0.028920696453351	3.21921280262047	1.01556036469303	2.07425452851354	0.0462218413585196	0.483504133568508	-3.86024574914176
8542	APOL1	1.1581760299494	0.02053900314985	2.29581305674896	5.23311122504905	2.07409898700548	0.0462372083187439	0.483504133568508	-3.77599481548412
54033	RBM11	1.15885822405965	0.0205268017445537	2.29718964637475	-2.72679293276866	2.07405471226859	0.0462415833325165	0.483504133568508	-3.98748645553805
6620	SNCB	1.62448226223172	0.028094369401759	3.22087015506167	-0.507353908732403	2.07317123251996	0.046328960853545	0.483641787824148	-3.95376190985849
2890	GRIA1	1.80342198576039	0.0295831582559163	3.57726081326486	-1.12436766688742	2.07129438876997	0.046515066926017	0.484085351824041	-3.97475507558046
9914	ATP2C2	1.11147054202105	0.018125293356126	2.20481579068598	5.7915282119764	2.07109137708197	0.0465352368245952	0.484085351824041	-3.78596830413858
221061	FAM171A1	1.54712505504342	0.0235602242489901	3.07068988583784	-1.72442433611154	2.06882190528274	0.0467612419401424	0.484643872338664	-3.98998013537363
54538	ROBO4	1.55209306933421	0.0235464882842396	3.08063965038418	3.64425051189581	2.06870091865372	0.046773317497121	0.484643872338664	-3.78069866671359
388555	IGFL3	1.53356017536073	0.023142885484815	3.04397746523664	-0.977417250591557	2.06853321659693	0.0467900602202147	0.484643872338664	-3.97532287659418
131034	CPNE4	1.00194771498598	0.0140967873401866	1.98979864263177	-3.82582323919783	2.06638991130512	0.0470045050793417	0.484791250383317	-3.97692046337444
9911	TMCC2	-1.14167242566045	-2.26730019432857	-0.016044656992324	0.151615409402182	-2.06635692077371	0.047007812648747	0.484791250383317	-3.87966211190912
64108	RTP4	1.05592901727771	0.0142369417909611	2.09762109276446	0.474184106574112	2.0651613566264	0.047127816146952	0.485477322104226	-3.89161996736916
115019	SLC26A9	1.53891986556617	0.0203232560499673	3.05751647508237	6.63386531357392	2.06458232803279	0.0471860324839194	0.485477322104226	-3.80527435281082
406967	MIR192	1.40245708783559	0.0180692811391188	2.78684489453206	-1.67331816336739	2.06390851035243	0.0472538587947294	0.485477322104226	-3.99395134233515
100506243	KRBOX1	1.37470780718818	0.017428871115303	2.73198674326105	-2.24536966192153	2.06347834485229	0.0472972040407586	0.485477322104226	-3.99800029964014
26011	TENM4	1.25052804201548	0.014631151621479	2.48642493240948	1.5578805242696	2.0614358333729	0.0475034941627106	0.486587783306535	-3.83689544735215
126374	WTIP	1.41974870722051	0.0160093651591202	2.8234880492819	-0.452867280612746	2.06055226969443	0.0475929778015754	0.48673411168291	-3.96013259116097
5774	PTPN3	1.34523970951876	0.014762198957915	2.67571722007961	5.92719226000615	2.05992195442997	0.047656904173797	0.486875250821933	-3.80081344059906
7058	THBS2	1.0313773997194	0.0104122986405677	2.05234250079823	4.15104711258731	2.05809462815207	0.0478426584843827	0.487756276435946	-3.79071616582538
100131997	FAM27E3	1.55643023478056	0.014535494504224	3.0983249750569	-2.66295949368499	2.05652293559785	0.0480029362268965	0.488126427871094	-3.99960319635076
126969	SLC44A3	1.46931356285874	0.0131041456751093	2.92552298004237	-0.425968558460691	2.055650498389	0.0480921092620582	0.488126427871094	-3.96331007259968
283869	NPW	1.20352025216737	0.00986829796465205	2.39717220637008	-1.74316308307183	2.0541602219425	0.0482447697269492	0.48830083143874	-4.00436581767822
80221	ACSF2	-1.14151897702976	-2.27448834201306	-0.00854961204645743	0.191281156816221	-2.05269107741572	0.0483956826704454	0.488886511800438	-3.8905050036971
163778	SPRR4	2.06273481972418	0.015043102918443	4.11042653652992	2.77818470852904	2.05228396472878	0.0484375753719215	0.488886511800438	-3.8180905776712
81607	NECTIN4	1.3035387011532	0.00915413165767909	2.59792327064871	6.63229592958617	2.05172536815069	0.0484951079764852	0.488886511800438	-3.82105008698464
7923	HSD17B8	1.03920556065371	0.00723520818444734	2.07117591312297	-2.08552120040683	2.05160083422362	0.0485079425282225	0.488886511800438	-4.00962264342656
54997	TESC	-1.03091555955346	-2.05483305981175	-0.00699805929517194	-0.0490146450649988	-2.05124131062708	0.0485450120409174	0.488886511800438	-3.90754761287766
3162	HMOX1	1.13110750555359	0.00748836139247477	2.2547266497147	8.83809399613449	2.05089478033419	0.048580765428406	0.488886511800438	-3.87019672555675
51280	GOLM1	1.25829717964405	0.00792111859873867	2.50867324068937	3.73931518205948	2.05022345904426	0.048650095140997	0.488886511800438	-3.80205302651018
112399	EGLN3	1.29364979331911	0.00778099339483873	2.57951859324338	7.93090896786197	2.04964520231086	0.0487098834892582	0.488969414135641	-3.8491530665842
64170	CARD9	1.10919299499942	0.00644879180889291	2.21193719818994	2.57770655905113	2.04923120402971	0.0487527281594899	0.489149045837666	-3.81608891955721
204219	CERS3	1.43406825488596	0.00726556056184147	2.86087094921009	5.81371246339715	2.04769149790016	0.0489123632414182	0.489364614072199	-3.81401043038937
84529	CDIN1	1.12204461265139	0.00557878700167991	2.2385104383011	1.60458024860316	2.04749719950433	0.0489325405112688	0.489364614072199	-3.84857040516804
138240	C9orf57	1.28622398993673	0.00575720383267142	2.5666907760408	-2.92098957212314	2.04647721358863	0.0490385828835148	0.489364614072199	-4.00633581813477
100132813	SYBU-AS1	1.81144064817954	0.00557119083322344	3.61731010552586	-2.04211994243248	2.04360229520837	0.0493385603149177	0.489364614072199	-4.00955847069826
222962	SLC29A4	1.15691874793657	0.00318189145762049	2.31065560441551	-0.884922319654593	2.04293579555208	0.0494083346773111	0.489364614072199	-3.9933998144918
23284	ADGRL3	2.21467399916364	0.0057777139490387	4.42357028437824	-0.818682128799826	2.04264599943515	0.0494386998221888	0.489364614072199	-3.98812259418543
80206	FHOD3	-1.54662756405227	-3.08937691745576	-0.00387821064879024	-0.601060705638576	-2.04243854792239	0.049460446881175	0.489364614072199	-3.94250753377023
27289	RND1	1.23728721096428	0.00309551801414898	2.4714789039144	5.36710107976218	2.04242694176834	0.0494616637978891	0.489364614072199	-3.81610204741944
100507336	LOC100507336	-1.22878442669501	-2.4547346845636	-0.0028341688264244	-2.66247662955233	-2.04202697566226	0.049503616716533	0.489364614072199	-4.01612219652371
79776	ZFHX4	1.00798448912347	0.0020701931821292	2.01389878506481	-3.96856406291777	2.04150991997165	0.0495578976305923	0.489364614072199	-3.99453314576846
711	ERC2-IT1	1.52109619421309	0.00286324558339857	3.03932914284278	-2.77585806171976	2.04115926754108	0.0495947391480769	0.489364614072199	-4.01107799483001
6291	SAA4	1.23456948164097	0.0023055512959731	2.46683341198596	-3.33928567888854	2.04112887400732	0.0495979335966059	0.489364614072199	-4.00490033853511
89795	NAV3	1.24226817710853	0.00152519201601153	2.48301116220104	6.56132581081527	2.03982146406309	0.0497355174028721	0.489786644905115	-3.83403683350486
148213	ZNF681	1.31184467554953	0.000680370046713064	2.62300898105235	3.13137429603793	2.03837425229243	0.0498882039086574	0.489786644905115	-3.82162534286555
257236	CFAP184	1.12415431581235	0.000547157375206941	2.24776147424949	0.827936613084902	2.03830917989564	0.0498950789619247	0.489786644905115	-3.89718143999706

## Sheet: T vs LL
ENTREZID	SYMBOL	log2FC	Confidence interval L	Confidence interval R	Average expression	t	P-value	Adjusted P-value	B
8110	DPF3	-3.46748891982601	-4.68695776374851	-2.2480200759035	-1.73753247257289	-5.80676912947205	2.38442492983171e-06	0.0290974929331658	4.33317455530962
150759	LINC00342	-2.54196882214091	-3.51946050493504	-1.56447713934678	-0.824303483314618	-5.31064578209482	9.65256573286853e-06	0.0585030289499718	3.21295548940027
100506299	ID2-AS1	-2.5646453994073	-3.5650142486699	-1.56427655014469	-2.10643933914174	-5.23549021948065	1.19363486763523e-05	0.0585030289499718	2.89085383179499
100505782	LOC100505782	-6.02064568328422	-8.4367149092119	-3.60457645735653	-1.97429286255587	-5.08889959606784	1.80634098741003e-05	0.0708266301163473	2.74829999866756
84894	LINGO1	-4.11941748298017	-5.79755538095038	-2.44127958500997	-2.20058063333363	-5.0130074367537	2.23839081392216e-05	0.0731394198449066	2.46948113357085
28955	DEXI	-1.52134174768148	-2.15782127927173	-0.884862216091237	2.1035499596635	-4.88126659398705	3.24725033631793e-05	0.0768676752261066	2.35602518459536
6571	SLC18A2	-1.10126889590682	-1.56668037573158	-0.635857416082071	2.5287243837019	-4.83221743808124	3.72929249689382e-05	0.0768676752261066	2.23639676268732
9283	GPR37L1	2.43831378384098	1.39272534992666	3.4839022177553	-1.63276501339822	4.76232477572215	4.54171391487163e-05	0.0768676752261066	1.70746317163834
23338	JADE2	-1.75309703937871	-2.50603779203201	-1.00015628672541	2.59741138952666	-4.75483377410492	4.63861864026819e-05	0.0768676752261066	2.03798140392065
390561	HERC2P10	-2.97051693951595	-4.24768353800822	-1.69335034102368	-2.20987229124023	-4.74979283142681	4.70498394650997e-05	0.0768676752261066	1.7849524939906
377841	ENTPD8	-3.32920314443246	-4.77005075825811	-1.88835553060681	-3.43487031991938	-4.71859204204308	5.13728026438155e-05	0.0774741381409234	1.63703462727133
84969	TOX2	-2.12720167266209	-3.07388922213021	-1.18051412319397	-0.7752193341853	-4.58872664121634	7.40286172531709e-05	0.0818815829139132	1.48371624315859
51715	RAB23	-2.61404862501287	-3.78515081298245	-1.44294643704328	-0.455721473654646	-4.55836456462534	8.06183910856715e-05	0.0818815829139132	1.44551084829899
4986	OPRK1	-2.78331312111769	-4.03479410312054	-1.53183213911484	-3.56613189039158	-4.54179992776599	8.4455517543868e-05	0.0818815829139132	1.20645409811073
9532	BAG2	-3.06073692241938	-4.43840471676364	-1.68306912807512	-1.72502743773449	-4.53703033388374	8.55935693241353e-05	0.0818815829139132	1.32865801150782
51097	SCCPDH	-2.02167584349507	-2.93491323566896	-1.10843845132118	1.41413955348645	-4.52082840488917	8.9574154479441e-05	0.0818815829139132	1.43125520525415
50940	PDE11A	-3.31861178799094	-4.82686796968477	-1.81035560629711	-3.76155410432668	-4.49336319732151	9.67452779068953e-05	0.0818815829139132	1.10839493042508
656	BMP8B	-2.26296364231495	-3.29155410990014	-1.23437317472976	-0.211037102438428	-4.49288463923011	9.68751418703095e-05	0.0818815829139132	1.29697769896597
114784	CSMD2	-3.27078259914201	-4.75983578247114	-1.78172941581288	-2.45813635663562	-4.48571477684432	9.88415920547059e-05	0.0818815829139132	1.16997634691544
85414	SLC45A3	-2.38060409389126	-3.4651733015702	-1.29603488621231	-2.45686237895793	-4.48249787559878	9.97366785432006e-05	0.0818815829139132	1.11836563885531
340811	AKR1C8	-2.10744144946059	-3.06867774989029	-1.14620514903088	-3.28878748012871	-4.47729325317298	0.000101201868536747	0.0818815829139132	1.05220488889818
54932	EXD3	-1.97591064506701	-2.87940460330172	-1.0724166868323	-0.0389569041006468	-4.46613899068633	0.000104414158268188	0.0818815829139132	1.23966034694447
80212	CCDC92	-1.6358134409279	-2.39012857990115	-0.881498301954658	0.980058780748231	-4.42864771289034	0.000115969032241175	0.0872470400942694	1.19100947060573
388558	ZNF808	-1.42102314559164	-2.07895542931978	-0.763090861863495	2.34413416017301	-4.41072662343838	0.00012193074281231	0.0872470400942694	1.16184707073206
338699	ANKRD42	-1.34172043274463	-1.96735037663394	-0.716090488855318	0.567967817729659	-4.37960248219452	0.000133013452825414	0.0872470400942694	1.05484159063264
125061	AFMID	-2.23756622004312	-3.28123563726899	-1.19389680281724	1.13483707877511	-4.37827590452055	0.000133507329907069	0.0872470400942694	1.07001469301633
100130097	KIF28P	-2.47418786494855	-3.63485493425312	-1.31352079564398	-2.83835689076904	-4.35326591247404	0.000143165016487089	0.0877109421321683	0.805659077584143
100128327	TRAPPC3L	-2.23748639519829	-3.29048476614889	-1.18448802424768	-3.84854843539486	-4.33933211343614	0.000148841746622157	0.0884255285614359	0.738474312305752
146279	TEKT5	-2.46283927822631	-3.62729417631561	-1.29838438013701	-3.33233644468277	-4.31920269686656	0.000157437279920336	0.0887277329645527	0.706188166658027
115752	DIS3L	-2.15364726423206	-3.17356092336569	-1.13373360509843	0.622380422178245	-4.31222439409636	0.000160530083678805	0.0887277329645527	0.894992472601232
64478	CSMD1	-3.03626367660568	-4.47593829669406	-1.59658905651731	-3.78887218946607	-4.30690529256702	0.000162927742245544	0.0887277329645527	0.679742697427477
2852	GPER1	-2.23953091509165	-3.30928256357893	-1.16977926660436	-0.554740330750815	-4.27527725124072	0.000177932091856708	0.0924267435465269	0.755872641776961
643414	LIPK	2.35439927370732	1.22642221145821	3.48237633595644	4.70520649333651	4.26255536819886	0.000184344785597284	0.0924267435465269	0.787179827820612
85407	NKD1	-2.25667755152568	-3.33928009027041	-1.17407501278095	0.594068901728119	-4.25687261144287	0.000187282436462784	0.0924267435465269	0.758589205122917
1374	CPT1A	-1.91482747622304	-2.83588471678268	-0.993770235663395	3.81060805801213	-4.24554272797454	0.000193277776547199	0.0924267435465269	0.74484893831604
200172	SLFNL1	-2.60023359891435	-3.85098820103816	-1.34947899679054	-2.4752875686535	-4.24551561523866	0.000193292348146269	0.0924267435465269	0.585230468614333
53834	FGFRL1	-1.8654562719662	-2.76665068883308	-0.964261855099327	0.380890258786538	-4.22723865370073	0.000203365764270592	0.0927206001982547	0.679214684092118
3744	KCNA10	-2.45979399256071	-3.6582191488946	-1.26136883622682	-4.25359730843336	-4.19158238047158	0.000224529813865161	0.0970140333929694	0.410270478397722
100128252	ZNF667-AS1	-2.49797132175046	-3.71554646980468	-1.28039617369624	-1.68080351763235	-4.18968970245049	0.000225711944189731	0.0970140333929694	0.502886829113487
84659	RNASE7	2.88672846230851	1.47863908782772	4.2948178367893	8.73244746746862	4.18664270777319	0.000227627928389523	0.0970140333929694	0.580654026341183
127670	TEDDM1	1.87835665783523	0.958914022031711	2.79779929363874	3.32102209203245	4.17199333775988	0.000237065544010433	0.09888659553882	0.560576138363616
81794	ADAMTS10	-2.0368177591778	-3.04063404875456	-1.03300146960104	-1.60760559132394	-4.14369823507063	0.000256397603455607	0.102630702973917	0.386781256391921
100271835	LIMS3-LOC440895	-2.01509205572973	-3.0082395292656	-1.02194458219386	-4.09536544711558	-4.14353808628094	0.000256511320873345	0.102630702973917	0.302560253612199
646019	CBY3	-1.30309553789372	-1.94937653114712	-0.65681454464032	-4.46229816269279	-4.11760858084437	0.000275592850141621	0.107384833499097	0.247713776027869
23127	COLGALT2	-1.72539206033663	-2.58213295275027	-0.868651167923	0.949217225269432	-4.11271377025093	0.000279348457457483	0.107384833499097	0.411514684074193
80206	FHOD3	-4.85924150879527	-7.28053119003546	-2.43795182755509	0.447533531404928	-4.09837713204094	0.000290640358052927	0.109577004223608	0.366346512617626
3934	LCN2	2.79270894573849	1.39143237562383	4.19398551585314	7.90299948906262	4.06997744135788	0.00031434920568633	0.1162795505185	0.306104798130374
84924	ZNF566	-1.83952331230252	-2.76505517042137	-0.913991454183672	-0.93964565866609	-4.0588603582668	0.000324138836553616	0.117160625468143	0.220261477101099
118430	MUCL1	2.62447959968858	1.29827167628953	3.95068752308764	5.35004899655892	4.04130631443789	0.000340209631179057	0.117160625468143	0.233408501980417
23179	RGL1	-2.16646758497673	-3.26249009002998	-1.07044507992348	3.46856337719395	-4.03666686768083	0.0003445861512985	0.117160625468143	0.221965137916577
10826	FAXDC2	2.41799909855698	1.19408102283089	3.64191717428307	4.23557882237692	4.03453950395484	0.000346611388786142	0.117160625468143	0.21567802027182
93556	EGFEM1P	-2.70537000635469	-4.07749436969118	-1.33324564301819	-3.54947426829818	-4.02645993011537	0.000354410092219604	0.117576938474553	0.052879999315147
54682	MANSC1	1.84168280150895	0.903869137903166	2.77949646511473	3.08375964085767	4.01040712237438	0.00037041921030715	0.117576938474553	0.158874281808946
3742	KCNA6	-3.35078279347921	-5.06083161675172	-1.6407339702067	-3.3174410030251	-4.00154728338036	0.000379556583294434	0.117576938474553	0.0213658078900316
23584	VSIG2	2.44146241689577	1.19505583109872	3.68786900269282	3.14177589560041	4.00018884653357	0.000380976982630998	0.117576938474553	0.135970499154661
6530	SLC6A2	3.27735852382111	1.59949820660038	4.95521884104184	-0.94583956074657	3.98894765114549	0.000392932720033192	0.117576938474553	-0.00184949018949876
374977	MROH7	-2.43665090601831	-3.68657580685837	-1.18672600517825	-1.26076153513504	-3.98106785041881	0.000401531943188751	0.117576938474553	0.0356498351265619
100422850	MIR548V	-1.76874484374541	-2.68326768356279	-0.854222003928034	-4.39466962194372	-3.94967005141313	0.000437666033900606	0.117576938474553	-0.124798482753551
3800	KIF5C	-3.18011324550468	-4.82845947484106	-1.53176701616831	0.0184115747775738	-3.93989214502304	0.000449555941835398	0.117576938474553	-0.0178658700002696
26094	DCAF4	-1.2500626214671	-1.89868102795055	-0.601444214983644	0.183895242028774	-3.93579696835309	0.000454629140979221	0.117576938474553	-0.0304377574597554
2781	GNAZ	-2.10364747204277	-3.19572504650229	-1.01156989758324	-0.951991546452898	-3.93377630550678	0.000457152999504794	0.117576938474553	-0.0663816245715569
8462	KLF11	-1.09955632620172	-1.67045601541616	-0.528656636987275	3.51880196690028	-3.93321658143257	0.000457854532169272	0.117576938474553	-0.0391055083336944
3029	HAGH	-1.51058429420066	-2.29504659035444	-0.726121998046887	2.94781589768472	-3.93244879701129	0.000458818553261604	0.117576938474553	-0.0392863235490664
253639	ZNF620	-2.02682639371058	-3.07970838159877	-0.973944405822396	-2.72790174438784	-3.9312172193899	0.000460369060248784	0.117576938474553	-0.149729065780599
84674	CARD6	1.417254775899	0.679759389123748	2.15475016267426	3.0333886672928	3.92445006551537	0.000468980617610126	0.117576938474553	-0.0552812588195462
221687	RNF182	-4.45057364839211	-6.76747777617405	-2.13366952061017	-1.6037427051781	-3.9228176012121	0.00047108151016564	0.117576938474553	-0.0738527026173186
8611	PLPP1	-1.291840887226	-1.96453075539816	-0.619151019053829	1.30166062235612	-3.92178991923322	0.000472408803681405	0.117576938474553	-0.0540017493755629
100507102	COX20P1	-1.5278903435988	-2.32410761094402	-0.731673076253587	-0.543032193714075	-3.9187790781209	0.000476318538457679	0.117576938474553	-0.0926448793695913
728318	KRTAP9-1	-3.79709759798505	-5.77731809223622	-1.81687710373389	-3.54724083948409	-3.91587117216643	0.000480124666971739	0.117576938474553	-0.166338775001096
10174	SORBS3	-1.28662538032339	-1.95828024201609	-0.61497051863068	2.16763948674508	-3.91197560491786	0.00048527022015452	0.117576938474553	-0.0850944085918561
9162	DGKI	-1.83478685631064	-2.79269162804184	-0.87688208457944	-1.13190040770555	-3.91159128700709	0.00048578077105018	0.117576938474553	-0.129716857166783
114879	OSBPL5	1.50027506245025	0.716009905045655	2.28454021985485	1.26756363413042	3.90659289497035	0.000492469005836839	0.117742132432088	-0.0953588412064175
7718	ZNF165	1.63530247137887	0.776023845084134	2.49458109767361	4.65209321009455	3.88646060804158	0.000520331778300238	0.122904873657544	-0.154440624668908
22909	FAN1	-1.40656811461836	-2.14853493695027	-0.664601292286462	1.9025226898397	-3.87138594224745	0.000542198702213643	0.123162918331795	-0.182193215493096
7007	TECTA	-1.97068308932836	-3.01239514594663	-0.928971032710082	-2.37724110272219	-3.86330757484917	0.000554284148515458	0.123162918331795	-0.289080755749623
123099	DEGS2	2.39263936058133	1.12298942965033	3.66228929151233	5.6070385716168	3.84842862144555	0.000577236304388401	0.123162918331795	-0.242645031353329
10162	LPCAT3	-2.2875973817882	-3.5038271260288	-1.0713676375476	3.66166922190092	-3.84108711381669	0.000588900875242741	0.123162918331795	-0.260681130314016
85015	USP45	-1.30757204094485	-2.00282949537209	-0.612314586517617	1.1096166106869	-3.84069799005587	0.000589525520375596	0.123162918331795	-0.249806383902142
51176	LEF1	-3.19183266560911	-4.89039707460691	-1.49326825661131	-0.0522675975212823	-3.83749905559869	0.000594685236281179	0.123162918331795	-0.261655768511573
121601	ANO4	-2.25406134262005	-3.45487356585701	-1.05324911938308	-3.52985548917804	-3.83337068429761	0.000601409327012887	0.123162918331795	-0.379097009096862
6338	SCNN1B	2.69948861339053	1.25915143290166	4.1398257938794	5.7902169582591	3.8274322746699	0.000611211926956483	0.123162918331795	-0.29285268953052
114904	C1QTNF6	2.27807237156333	1.06172494484133	3.49441979828533	1.09715882605239	3.82472366208947	0.000615734718283872	0.123162918331795	-0.301201620624054
2525	FUT3	2.68214279066457	1.24993936363163	4.11434621769751	4.32508869730125	3.8244357805226	0.000616217334671836	0.123162918331795	-0.302888659542821
119	ADD2	-3.02960388925943	-4.64857713627166	-1.41063064224719	-0.381427488428876	-3.82152199719122	0.000621122956891486	0.123162918331795	-0.30424938045776
4092	SMAD7	-1.19113457945867	-1.82940691126751	-0.552862247649824	4.28500995451075	-3.81105310335447	0.000639064922253017	0.123162918331795	-0.336637339817341
30814	PLA2G2E	-4.37927981948152	-6.72593249509795	-2.03262714386509	-2.78375157964299	-3.81104491470744	0.000639079152367056	0.123162918331795	-0.358946391113697
55359	STYK1	2.14763797722933	0.99401216142039	3.30126379303826	3.93826019489112	3.80177399226317	0.000655390023979414	0.123162918331795	-0.360042035106392
122664	TPPP2	2.61124170847736	1.20754135662779	4.01494206032693	1.43800217991763	3.79894364914865	0.000660450065607902	0.123162918331795	-0.356618206795685
4072	EPCAM	-1.86481241532093	-2.87010680572057	-0.859518024921287	-0.71649107004719	-3.78819284210234	0.000680019911885678	0.123162918331795	-0.396275395103585
25782	RAB3GAP2	-1.01124223125772	-1.55662895019297	-0.465855512322458	4.58478556637957	-3.7865249836203	0.000683106199200541	0.123162918331795	-0.395134627336649
6932	TCF7	-1.79331019054281	-2.76084374050053	-0.82577664058508	3.29239893194237	-3.78511927484973	0.000685717999950086	0.123162918331795	-0.401602792212049
1473	CST5	-2.11803025578633	-3.26100635381628	-0.975054157756382	-4.36714244327	-3.78429686129343	0.000687250554844057	0.123162918331795	-0.487542942953803
390205	LRRC10B	-4.21360095576701	-6.48877526376148	-1.93842664777253	-3.06776146934153	-3.78206436290727	0.000691427645745117	0.123162918331795	-0.436324493778846
29063	ZCCHC4	-1.12554088301441	-1.73563132486122	-0.515450441167592	-0.161791169653221	-3.76753451665019	0.000719224921762942	0.123162918331795	-0.43519814077233
9829	DNAJC6	-3.43118353315447	-5.29220200668371	-1.57016505962522	1.15336799882137	-3.76516012956797	0.000723869804390421	0.123162918331795	-0.431364363648449
24142	NAA80	-1.45985569737677	-2.25187859677902	-0.667832797974523	-0.60937848360581	-3.76411061263666	0.00072593222535951	0.123162918331795	-0.453721395718357
728431	LITATS1	1.08159795291221	0.494411868777134	1.66878403704728	2.44872368241949	3.76166649122258	0.000730757434327043	0.123162918331795	-0.44888199457809
283748	PLA2G4D	2.47633612615205	1.13128919529737	3.82138305700674	9.7752279436356	3.75977920909692	0.000734504705105955	0.123162918331795	-0.450919156112881
100507608	KRTAP9-6	-5.26674825219972	-8.12816328347958	-2.40533322091986	-2.86565769854345	-3.75882314167454	0.000736410155174009	0.123162918331795	-0.465138587826377
222166	MTURN	-1.46145421885295	-2.25578394714365	-0.667124490562247	3.72570349807617	-3.75728886201457	0.000739478062197234	0.123162918331795	-0.470446830804057
10170	DHRS9	2.41372031631928	1.10141158150723	3.72602905113132	6.51338751546277	3.75613430662859	0.000741794893491948	0.123162918331795	-0.460296831794468
6510	SLC1A5	-1.51803415570935	-2.34400091023443	-0.692067401184263	3.78500997741433	-3.75326442590354	0.000747584539936846	0.123162918331795	-0.479675379739059
30816	ERVW-1	-1.96852423351976	-3.03968642304132	-0.897362043998198	-0.977794081744496	-3.75297539926106	0.000748170052436412	0.123162918331795	-0.486119084948603
388327	C17orf100	1.93989759146139	0.882250884378003	2.99754429854478	-1.84253841526662	3.74566013333357	0.000763139077540916	0.123162918331795	-0.569242892146643
26084	ARHGEF26	1.23108924440389	0.559684443474845	1.90249404533294	1.34302859629735	3.7445124686493	0.000765513844328011	0.123162918331795	-0.478687199772629
390928	ACP7	2.44148244951591	1.10987427376945	3.77309062526238	9.84433374303394	3.74427156833247	0.000766013232858783	0.123162918331795	-0.487855824789204
79748	LMAN1L	2.4795500529461	1.12398979176851	3.83511031412369	1.73524454588068	3.73546126277905	0.000784496764305157	0.123162918331795	-0.500773515492569
3991	LIPE	2.25664900525948	1.02228587599808	3.49101213452087	4.67781089659929	3.73345791924214	0.000788759910135133	0.123162918331795	-0.52864896424323
728537	C2orf92	-1.63099614968729	-2.52314240905885	-0.738849890315734	-3.54124802511516	-3.73342183639457	0.000788836901509444	0.123162918331795	-0.601076570959456
54681	P4HTM	-1.2311536534886	-1.90494154937971	-0.557365757597502	0.801072117624293	-3.73146385933314	0.000793025707568623	0.123162918331795	-0.510002006858006
2050	EPHB4	1.59619134064908	0.721079485915365	2.47130319538279	2.5915342488918	3.72487385541977	0.000807283840455544	0.123162918331795	-0.53662280436046
23574	PRG1	1.9491497098274	0.880235639740183	3.01806377991461	-3.57069883393036	3.72385352726073	0.000809513626571803	0.123162918331795	-0.615904768392547
54910	SEMA4C	-2.04077855895875	-3.16041293205766	-0.921144185859845	1.80037465261653	-3.72228692000707	0.000812948908899717	0.123162918331795	-0.543412289391044
5655	KLK10	2.51062707136158	1.13267688268011	3.88857726004304	8.3090097761127	3.72082183562046	0.000816174413770029	0.123162918331795	-0.53482248351117
5565	PRKAB2	-1.1795234359706	-1.82703398234558	-0.532012889595619	1.81865543838923	-3.72005974055253	0.000817857153029445	0.123162918331795	-0.549416963627258
246181	AKR7L	-1.51680414610706	-2.35104227504249	-0.682566017171626	-3.97806450560241	-3.71304025847665	0.000833516172880808	0.123162918331795	-0.644007028439798
7135	TNNI1	-1.73145488169532	-2.68548466131883	-0.777425102071815	-0.242646427296945	-3.70629031143104	0.000848849001513184	0.123162918331795	-0.575317522035526
5652	PRSS8	2.45202945736386	1.1000859953874	3.80397291934031	8.22127385480616	3.70388368439098	0.000854381886922936	0.123162918331795	-0.575018037661527
6940	ZNF354A	-1.06193963271729	-1.64872197202096	-0.475157293413624	0.8273612253306	-3.69583846931897	0.000873133975589222	0.123344500666599	-0.594558304978532
4940	OAS3	1.43846561032383	0.643505049587296	2.23342617106035	6.67510400644733	3.69525222213128	0.000874515970041176	0.123344500666599	-0.60350650484343
3736	KCNA1	-2.17649916980799	-3.38284150602898	-0.970156833586997	-4.003302141092	-3.68449628274149	0.000900252571669974	0.124375659665314	-0.705158838870581
10158	PDZK1IP1	2.2651595245986	1.00921151893423	3.52110753026298	4.68838195759357	3.6831322939493	0.000903568480834564	0.124375659665314	-0.651100174497976
9475	ROCK2	-1.21180196184853	-1.88379351665936	-0.539810407037694	3.59670821970116	-3.68262945530522	0.000904793895578331	0.124375659665314	-0.654407904042101
768239	PSAPL1	2.7983125689208	1.24432583142001	4.3522993064216	6.1750340427046	3.67738501093789	0.000917671307852577	0.124375659665314	-0.654514418840844
283284	IGSF22	2.33137912486264	1.03619369303042	3.62656455669487	4.09488009081276	3.6759630645485	0.00092119341576705	0.124375659665314	-0.666475692751585
51207	DUSP13B	2.23077362370942	0.991351213038672	3.47019603438018	2.00165903283449	3.67558391757919	0.000922134766464504	0.124375659665314	-0.642781888720445
729177	NBAT1	-1.64837079854945	-2.56516706825331	-0.73157452884558	-3.51778227259742	-3.67174287740118	0.000931724244273269	0.124375659665314	-0.734694620421894
100506380	RNF32-DT	-1.92293120194389	-2.99385815194999	-0.852004251937788	-4.18666230127304	-3.66685794044615	0.000944060062479927	0.124375659665314	-0.743185010861835
64754	SMYD3	-1.2298046478558	-1.91476758360651	-0.544841712105092	0.0746735537185326	-3.66656378510098	0.000944807933676803	0.124375659665314	-0.664378212183573
3360	HTR4	1.71144922974025	0.758178256648148	2.66472020283236	-3.98349385736581	3.66638305989312	0.000945267701613455	0.124375659665314	-0.738936932881993
144568	A2ML1	2.40685165360266	1.06450706252595	3.74919624467938	7.80104097579151	3.66163872565822	0.00095741547254563	0.125134202261714	-0.676674414693801
3957	LGALS2	-1.52672157175833	-2.3796395426209	-0.673803600895754	0.77048951367087	-3.65546612219029	0.000973447653101645	0.125194180309893	-0.690125570222117
4804	NGFR	2.23875654756532	0.987191844242801	3.49032125088783	-3.14488510323973	3.6529501760455	0.00098005693884039	0.125194180309893	-0.771370090060367
6609	SMPD1	1.91146401145219	0.842512204351702	2.98041581855267	6.53198594571285	3.65172602160549	0.000983288493438822	0.125194180309893	-0.710682110248609
79722	ANKRD55	-2.05703880776497	-3.207609334105	-0.906468281424942	-2.15755215404653	-3.65106383998238	0.000985040850908394	0.125194180309893	-0.746994606536519
4293	MAP3K9	2.12064956666528	0.933555541470239	3.30774359186033	7.24090905455541	3.64816082423354	0.000992759099003553	0.125194180309893	-0.712326534046047
92949	ADAMTSL1	-1.57352832890265	-2.45502977086656	-0.692026886938732	-4.06819135673235	-3.64537092551014	0.0010002319607874	0.125194180309893	-0.790071670874719
1733	DIO1	-1.7982567806944	-2.80589331226886	-0.790620249119937	-3.07191138732065	-3.64450028583977	0.00100257517514171	0.125194180309893	-0.789571007796782
3885	KRT34	-5.09571667669831	-7.95601998113498	-2.23541337226164	4.16319384285267	-3.63817321070271	0.00101976461978755	0.125446326384076	-0.732718035939405
390003	GUCY2GP	2.47395800983928	1.08480921338226	3.8631068062963	-0.818181181528229	3.63691996138589	0.00102320326721035	0.125446326384076	-0.785095804322109
1384	CRAT	-1.19881653846661	-1.8726353253058	-0.524997751627421	0.551811616470845	-3.63328776721331	0.00103323297600958	0.125446326384076	-0.740607863451218
242	ALOX12B	2.39938485727634	1.05075621262202	3.74801350193067	8.7316933227666	3.63327039635303	0.00103328117146976	0.125446326384076	-0.740359616210518
8689	KRT36	-5.06822858641018	-7.919577117276	-2.21688005554436	-2.56833602002445	-3.62991181602797	0.00104264069276094	0.125446326384076	-0.757269530176699
11202	KLK8	2.48724166181232	1.08634908721197	3.88813423641267	6.21339572869491	3.62579575927171	0.00105422343748968	0.125446326384076	-0.777911610137473
10855	HPSE	1.83048139687915	0.798673073293368	2.86228972046494	6.52017487413264	3.62290110273489	0.00106244384869064	0.125446326384076	-0.779639502305801
85025	TMEM60	1.63545017485959	0.711762129561077	2.5591382201581	3.65048255156994	3.61578152262415	0.00108292811133812	0.125446326384076	-0.81430063468386
51200	CPA4	2.32823113186591	1.01325335322505	3.64320891050676	9.60435872811761	3.6157455850398	0.00108303247623685	0.125446326384076	-0.783115286742961
63922	CHTF18	-1.03274846205712	-1.6188607373266	-0.446636186787645	1.40220954176626	-3.59835433045567	0.00113470007981919	0.125446326384076	-0.833712013292446
147645	VSIG10L	2.35820842095706	1.01966275531669	3.69675408659743	6.4983834234759	3.597817916268	0.00113633114595657	0.125446326384076	-0.841160356515577
196385	DNAH10	-1.87926308822865	-2.94656441713718	-0.81196175932011	-1.3373471877962	-3.59576018952025	0.00114260916925131	0.125446326384076	-0.850212331013026
27177	IL36B	2.37526454883845	1.02505464885748	3.72547444881943	3.44148459376402	3.59253398566632	0.00115251995167474	0.125446326384076	-0.860311019040158
79993	ELOVL7	2.25515285916556	0.972302344018992	3.53800337431213	6.94407660056263	3.58996420324636	0.00116047385011407	0.125446326384076	-0.854147314216584
89792	GAL3ST3	2.80429988828354	1.20876828905324	4.39983148751383	-0.835153942219003	3.58929563940165	0.00116255187765612	0.125446326384076	-0.888232238332733
100505933	ADD3-AS1	-1.8752960208066	-2.94288788571256	-0.80770415590065	-3.58809236515646	-3.58719315905276	0.00116911034843241	0.125446326384076	-0.916059864410513
23062	GGA2	-1.21475695912205	-1.90731647790838	-0.52219744033572	3.51069809612273	-3.58197441411576	0.00118554515015425	0.125446326384076	-0.898293428076431
58985	IL22RA1	2.27811712933565	0.974860521854825	3.58137373681648	4.23316323376345	3.56973765582434	0.00122496431189049	0.125446326384076	-0.924154798209095
80298	MTERF2	-1.54910345756993	-2.4369829745944	-0.661223940545462	-0.359467809856868	-3.56300615463753	0.00124718768385336	0.125446326384076	-0.906835368101904
2534	FYN	-1.53547829346387	-2.41638229669044	-0.654574290237298	4.76080824779864	-3.55963349030569	0.00125846863897892	0.125446326384076	-0.938317460544934
653492	PSG10P	3.02028274294788	1.28734570999559	4.75321977590017	1.18521111747563	3.5592214076056	0.00125985374197258	0.125446326384076	-0.917738623149924
124976	SPNS2	2.36576717568231	1.00362725864221	3.72790709272242	8.80824321525398	3.54683077608953	0.00130219832541217	0.125446326384076	-0.94116193184861
6525	SMTN	2.06987801306924	0.877719297354644	3.26203672878383	5.91579217571681	3.54569079206732	0.00130616272667834	0.125446326384076	-0.972598599662036
5675	PSG6	2.93827432461836	1.24487213194082	4.63167651729589	0.134204943606556	3.54341817775577	0.00131410086920862	0.125446326384076	-0.972488758066893
146542	ZNF688	-1.26828752944175	-2.00027696590582	-0.536298092977689	0.680802872150225	-3.53836878373158	0.00133190578162521	0.125446326384076	-0.963574343767426
6274	S100A3	-5.01695854476257	-7.91594615383219	-2.11797093569295	0.944203295639534	-3.53414480351622	0.00134697942321197	0.125446326384076	-0.972525393168562
54997	TESC	-1.69753230015633	-2.67880213611083	-0.716262464201838	0.123943604663048	-3.532805957894	0.00135179159270984	0.125446326384076	-0.972945495231476
23114	NFASC	2.02319888969626	0.85357546379888	3.19282231559363	2.45222861626065	3.53250435867605	0.00135287791605052	0.125446326384076	-0.989073537873433
11012	KLK11	2.24473682613312	0.946952724595769	3.54252092767047	6.20343503328533	3.53226410727595	0.00135374387688674	0.125446326384076	-1.00104011580777
55037	PTCD3	-1.44521472525903	-2.28137919875803	-0.609050251760018	2.96792773286384	-3.52964357853629	0.00136322421585856	0.125446326384076	-1.02206871607897
4171	MCM2	-1.25645983076195	-1.98450340396026	-0.528416257563634	2.74085934677211	-3.52436940577875	0.00138249994301556	0.125446326384076	-1.03378024580643
8538	BARX2	2.18855368189511	0.918194474761524	3.4589128890287	1.34493909828281	3.5182026427574	0.00140537253048703	0.125446326384076	-1.00648789865223
55655	NLRP2	2.4056883131551	1.00909972434473	3.80227690196547	4.56385358767976	3.51771827981039	0.00140718446921135	0.125446326384076	-1.04913978311183
284366	KLK9	2.74170936216426	1.14916412797763	4.33425459635089	8.65979932818278	3.51576488926023	0.00141451481995689	0.125446326384076	-1.01411065170554
54869	EPS8L1	2.09346644237674	0.877155709969134	3.30977717478434	8.1572060085083	3.51488929644086	0.00141781257680133	0.125446326384076	-1.01818105389241
96764	TGS1	-1.43087598321314	-2.2624908904029	-0.599261076023376	2.61643633924991	-3.51374236486089	0.00142214353743373	0.125446326384076	-1.05731886614652
26525	IL36RN	2.153543566695	0.901452702122795	3.4056344312672	9.71294612278572	3.5124326181576	0.00142710496595369	0.125446326384076	-1.02016323752527
9495	AKAP5	-1.22241723902954	-1.93347845918232	-0.511356018876757	-0.206881678367973	-3.51077226288592	0.00143341860613873	0.125446326384076	-1.0246068236413
401022	HAGLR	1.86707993631052	0.78030755212947	2.95385232049158	-3.88221965882352	3.50844363969002	0.00144231894050001	0.125446326384076	-1.07968710549755
285704	RGMB	1.4480385465964	0.605103778908054	2.29097331428476	0.921070531331264	3.50813536042452	0.0014435012286323	0.125446326384076	-1.02943734874848
66008	TRAK2	-1.33255305885535	-2.1097446307279	-0.555361486982811	3.947220741163	-3.50143940216118	0.00146941359575655	0.125446326384076	-1.08819615949786
353145	LCE3E	2.05403102398897	0.855268356610858	3.25279369136709	9.0386752202734	3.4991614074647	0.00147833123719688	0.125446326384076	-1.05018896300782
80303	EFHD1	-5.54352464712014	-8.77918811307555	-2.30786118116473	-1.81500529789332	-3.49874929430082	0.00147995011388293	0.125446326384076	-1.05086905805481
100507156	LOXL2-AS1	-1.52764897159031	-2.41939208342218	-0.635905859758439	-0.868916877338086	-3.49843649676601	0.00148118000003684	0.125446326384076	-1.06038806894532
843	CASP10	1.28008393143831	0.532752946060737	2.02741491681588	4.52154090378863	3.49796647912315	0.00148302991752602	0.125446326384076	-1.10116513085615
644139	PIRT	-4.45736755351225	-7.06083231306345	-1.85390279396105	-3.01898995628154	-3.49636633801928	0.00148934459567637	0.125446326384076	-1.06996201914937
84179	SLC49A3	1.57928887451153	0.656623493858851	2.5019542551642	3.15172082427179	3.4954857548401	0.00149283074807009	0.125446326384076	-1.09670606148674
79759	ZNF668	1.15184742101197	0.478583900678554	1.82511094134539	4.31749440101373	3.49381622293835	0.00149946195616333	0.125446326384076	-1.11231575127785
100499227	USP2-AS1	2.12316631833633	0.881625543626178	3.36470709304649	-0.460608476707748	3.49231343850593	0.00150545521266721	0.125446326384076	-1.09362847645908
83481	EPPK1	2.32711469257799	0.965806301962915	3.68842308319307	6.4628666226936	3.49101289644767	0.00151066059765017	0.125446326384076	-1.09532623517168
100131089	SRP14-DT	-1.70075106204425	-2.69606212267336	-0.705440001415152	-2.73396706823952	-3.48957154531747	0.00151644989872809	0.125446326384076	-1.11879074087237
5509	PPP1R3D	1.00857077988862	0.418086805184928	1.5990547545923	2.59434623676433	3.48809618686082	0.00152239800725087	0.125446326384076	-1.10871800472869
131870	NUDT16	-1.09197258788068	-1.73134932372763	-0.452595852033724	2.19807196055161	-3.48774795338065	0.00152380524491469	0.125446326384076	-1.11313782258669
84290	CAPNS2	1.38967434020309	0.575839917966567	2.20350876243962	1.91666628136408	3.48712222565557	0.00152633701843094	0.125446326384076	-1.09162236422777
7351	UCP2	-1.0873787960009	-1.72428345938401	-0.450474132617778	3.27196793571	-3.48655577896737	0.00152863244014567	0.125446326384076	-1.12803048976804
3309	HSPA5	1.21275077813157	0.502087576341267	1.92341397992187	8.73226867615043	3.48496098259005	0.00153511300031046	0.125446326384076	-1.08286738157188
401934	RNF223	2.26121216429194	0.936079951421677	3.58634437716221	5.33079718814477	3.48475530607086	0.00153595071149014	0.125446326384076	-1.12495182982392
4212	MEIS2	2.14781823469947	0.888737281497429	3.40689918790152	-2.7413983548739	3.48364632722233	0.00154047515299637	0.125446326384076	-1.13671366663703
5678	PSG9	2.82191529155994	1.16698301427155	4.47684756884833	0.305018640053268	3.48220177801842	0.00154638798792104	0.125446326384076	-1.10302480111035
100286979	ANAPC1P1	-1.01202751769585	-1.60587195769797	-0.418183077693727	0.843580715146583	-3.48024495957701	0.00155443264275357	0.125446326384076	-1.10061112297014
6317	SERPINB3	1.98694651929126	0.820987819573021	3.1529052190095	11.0299667184715	3.48011180709581	0.00155498151192644	0.125446326384076	-1.10252995865774
5650	KLK7	2.75943396689173	1.13948277681792	4.37938515696555	7.570443926192	3.47863020029366	0.0015611015107778	0.125446326384076	-1.11034291734827
386618	KCTD4	2.56137862009349	1.05731831249373	4.06543892769325	4.65001973603951	3.47775285821091	0.00156473647121077	0.125446326384076	-1.14345886146529
1469	CST1	-4.92749626875485	-7.82231303107296	-2.03267950643675	-2.85479621829485	-3.47612521329649	0.00157150172608247	0.125446326384076	-1.10784130383624
221223	CES5A	3.09332081651499	1.27549325614602	4.91114837688397	-0.172369315952027	3.47506127662977	0.00157593921444003	0.125446326384076	-1.12765661180623
7327	UBE2G2	-1.12821983437283	-1.79142698400658	-0.465012684739088	3.47140916468456	-3.4740392226145	0.00158021341994325	0.125446326384076	-1.15750100193772
344454	AOX2P	2.42517804513174	0.998878456745637	3.85147763351784	3.28406615193722	3.47234650994668	0.00158731695580865	0.125446326384076	-1.14299566312881
348254	CCDC144CP	-1.86118834458938	-2.95639194610661	-0.76598474307216	-0.324905376572715	-3.47044884548614	0.00159531726780277	0.125446326384076	-1.11567413450224
168667	BMPER	2.59627394183379	1.06746812795786	4.12507975570971	4.41781475304786	3.46807415623539	0.00160538355163718	0.125446326384076	-1.16538968481581
285740	PHACTR2-AS1	-1.50202983171557	-2.38687585267806	-0.617183810753086	-1.01909330283705	-3.46657852563989	0.00161175498287264	0.125446326384076	-1.13423699824682
57495	NWD2	2.37495558150101	0.975783184224036	3.77412797877797	4.17170790799839	3.46636626162314	0.0016126612112753	0.125446326384076	-1.16955300336603
5463	POU6F1	-1.02214997724286	-1.62483887184292	-0.419461082642796	0.655901128364729	-3.46347151875722	0.00162506910796787	0.125446326384076	-1.13619030146912
125170	MIEF2	2.10258731134192	0.861960767513755	3.34321385517008	4.68586706968688	3.46101241156682	0.00163568212019856	0.125446326384076	-1.18595394873783
6564	SLC15A1	2.35574360046646	0.965461818891178	3.74602538204174	7.25098217303199	3.46031292263647	0.00163871318420305	0.125446326384076	-1.15601882127051
8647	ABCB11	2.28007727149502	0.934317024018073	3.62583751897197	0.727185808972396	3.45996779400241	0.00164021071277661	0.125446326384076	-1.14233356221855
79838	TMC5	2.0389264407956	0.835432631098195	3.242420250493	7.47964573037401	3.45977521723067	0.00164104688647602	0.125446326384076	-1.15314988836551
10076	PTPRU	2.2395156924879	0.914801866088299	3.56422951888751	0.622892136845606	3.45240889699354	0.00167334255275957	0.125446326384076	-1.15965791248151
65988	ZNF747	-1.6020815185111	-2.54975827294689	-0.654404764075317	0.528686932286187	-3.45234801870509	0.0016736119976395	0.125446326384076	-1.16154071784616
386679	KRTAP10-2	-3.55892951309304	-5.66517934565487	-1.4526796805312	-3.39895549162261	-3.4506402934058	0.00168118741599171	0.125446326384076	-1.18953364102331
100507064	TEX26-AS1	-1.84859520726754	-2.94310923899719	-0.754081175537895	-2.67247104735923	-3.44913883127436	0.00168787520093873	0.125446326384076	-1.20163480111819
9509	ADAMTS2	-2.01453856451454	-3.20797127955189	-0.821105849477189	-1.20325946026041	-3.44721073198085	0.00169650098637106	0.125446326384076	-1.17567780460535
161436	EML5	-1.34149194082605	-2.13717974070137	-0.545804140950724	-0.681953078091567	-3.44298836567974	0.00171553959576115	0.125446326384076	-1.18180421638771
347169	OR1B1	-2.2822995664817	-3.63608321909172	-0.928515913871675	-3.92151047131029	-3.44281406564681	0.00171632992953379	0.125446326384076	-1.22336975205731
286827	TRIM59	-1.78993600131623	-2.85233085871233	-0.727541143920126	0.212425415675202	-3.44065977222154	0.00172612727017414	0.125446326384076	-1.18483691298397
120224	TMEM45B	2.18947387471976	0.88953279153402	3.4894149579055	5.57106658783964	3.43958688622371	0.00173102667922835	0.125446326384076	-1.22940546631054
83538	ODAD4	-1.82913899545816	-2.915258966803	-0.743019024113316	-3.4435102644205	-3.43921317233608	0.00173273641986139	0.125446326384076	-1.23187099310162
92106	OXNAD1	-1.08139922494299	-1.72405099783152	-0.438747452054457	2.15721690815598	-3.43637483823313	0.00174577510066217	0.125446326384076	-1.23388305025571
123591	TMEM266	-3.48379507773316	-5.55525463608075	-1.41233551938557	-1.89438733094664	-3.43452220647314	0.00175433670382014	0.125446326384076	-1.20102412237808
338324	S100A7A	2.23824041376903	0.906893000924965	3.56958782661309	9.18126672561075	3.43325072811364	0.00176023604441816	0.125446326384076	-1.20043133713394
9760	TOX	-1.27534368815244	-2.0342661945665	-0.516421181738375	-0.276785784165667	-3.43178436406354	0.001767063376896	0.125446326384076	-1.20319748402247
144110	TMEM86A	2.32904389717388	0.943037616435946	3.71505017791181	8.04961954165874	3.43164743338984	0.00176770222357749	0.125446326384076	-1.21257178392276
83850	ESYT3	2.02020861127239	0.817699636630999	3.22271758591377	7.91102165430042	3.43082114486202	0.00177156198509715	0.125446326384076	-1.21502966051831
147948	ZNF582	-1.62014939127749	-2.58479800707669	-0.655500775478296	-2.10782477792039	-3.4298577058823	0.00177607267361952	0.125446326384076	-1.23494135280669
64078	SLC28A3	1.78545538757109	0.721398945267262	2.84951182987492	4.73638586594344	3.42668768691168	0.00179099261692829	0.125446326384076	-1.26834846080821
83544	DNAL1	-1.28714478295893	-2.0542721933073	-0.520017372610563	0.338967256722158	-3.42649487258857	0.00179190400341071	0.125446326384076	-1.21744013394915
56241	SUSD2	2.51370952517077	1.01405713771631	4.01336191262524	1.33413777546732	3.42306127964115	0.0018082088894376	0.125446326384076	-1.22257538863477
729041	FAAHP1	2.49487336264798	1.00468760510583	3.98505912019013	1.61749119915341	3.4189935715611	0.00182771020229291	0.125446326384076	-1.23377353911489
100506411	MAP3K9-DT	1.84924204219529	0.743775822146091	2.9547082622445	5.61865057514769	3.41616208746923	0.00184140442534191	0.125446326384076	-1.28355012783544
57536	KIAA1328	-1.557860034775	-2.48917257493605	-0.626547494613954	0.71140502298137	-3.41604176426691	0.00184198854444988	0.125446326384076	-1.2481437659454
51776	MAP3K20	1.33120163808605	0.535224340387499	2.1271789357846	5.86006877683367	3.41533531236207	0.00184542168102345	0.125446326384076	-1.27993387592671
100505588	LHX2-AS1	-2.03441286240832	-3.25094534582419	-0.817880378992445	-4.00786690021916	-3.41511686316909	0.00184648452473581	0.125446326384076	-1.28230238030754
85453	TSPYL5	-2.36793809001123	-3.78448560608956	-0.951390573932906	1.0973110921942	-3.41373168419315	0.00185323773343494	0.125446326384076	-1.26268408554006
25849	PARM1	-1.71421177188987	-2.7396943935464	-0.688729150233335	2.32365095316458	-3.4137078794404	0.00185335399745713	0.125446326384076	-1.28978817653718
100505724	KRTAP9-7	-5.97785070178473	-9.55602844394114	-2.39967295962831	-2.22639784185534	-3.41171968064289	0.00186308936140105	0.125446326384076	-1.24829482984836
2813	GP2	-3.35768024090695	-5.36845576045639	-1.34690472135751	-3.67503980748268	-3.41009071447446	0.00187110245086931	0.125446326384076	-1.28319547318593
5555	PRH2	-1.63255290248539	-2.61048067768045	-0.65462512729033	-2.663897704561	-3.40918578236173	0.00187556827344467	0.125446326384076	-1.28958414521924
93099	DMKN	2.40086111634873	0.961957550624553	3.8397646820729	9.46744863686862	3.40741895929528	0.00188431715056696	0.125446326384076	-1.25823027760363
58530	LY6G6D	-4.37822358297239	-7.00325052898321	-1.75319663696157	-2.15201268643955	-3.40607617515679	0.00189099259236476	0.125446326384076	-1.26194770811955
100132463	CLDN24	1.78527523856387	0.713554663137565	2.85699581399018	-2.8609606968389	3.40183934055584	0.00191220514603725	0.125446326384076	-1.31095546298686
201229	LYRM9	-1.38143731752445	-2.21077280733801	-0.552101827710885	-1.2442802495586	-3.40166169408492	0.00191309956047835	0.125446326384076	-1.2818182776043
389208	TMPRSS11F	1.84874586861641	0.738547039342779	2.95894469789005	4.95488314599202	3.40068681711906	0.00191801505427796	0.125446326384076	-1.32812908386863
338322	NLRP10	2.59824680045793	1.03722676001394	4.15926684090193	5.97932524607539	3.39908565707456	0.0019261148012458	0.125446326384076	-1.31955542610037
51440	HPCAL4	-3.84515666153514	-6.15709959529392	-1.53321372777636	-3.04032962311304	-3.39646477673594	0.00193944417847009	0.125446326384076	-1.29617899075757
126410	CYP4F22	2.31549887569683	0.921425569139917	3.70957218225374	5.96259584658128	3.39194771597779	0.00196262613982338	0.125446326384076	-1.33616972056907
100507391	LINC01968	-3.31272784467088	-5.30783495575415	-1.31762073358761	-2.13853112740834	-3.39085897495665	0.00196825346390816	0.125446326384076	-1.30149480991083
118932	ANKRD22	1.29201521587867	0.513387492414273	2.07064293934306	6.05805351776915	3.38865965287589	0.00197966845745236	0.125446326384076	-1.33873926680918
9657	IQCB1	-1.09591436592341	-1.75667772748131	-0.435151004365514	1.3692705995756	-3.38704410889882	0.00198809411538509	0.125446326384076	-1.32965197832877
221301	CALHM4	-5.53727555189541	-8.87643123668068	-2.19811986711015	-2.45016610992262	-3.38648888249063	0.00199099779531588	0.125446326384076	-1.30456475727265
339541	ARMH1	-1.9731870451496	-3.16309001123966	-0.783284079059549	-1.43987770699066	-3.38646736528702	0.00199111040651503	0.125446326384076	-1.31276824048344
4152	MBD1	1.59212499737916	0.631926451134191	2.55232354362412	6.95430411228807	3.38615086365025	0.00199276754040867	0.125446326384076	-1.33030978658183
79088	ZNF426	1.97728310846692	0.78237663784057	3.17218957909326	5.33911492327829	3.37928740579907	0.00202903165070164	0.125446326384076	-1.37435197518114
22987	SV2C	-3.11682200534257	-5.00072218224931	-1.23292182843583	-2.31290218561063	-3.37865852711053	0.00203238603474803	0.125446326384076	-1.33247691082377
51458	RHCG	2.16596250490448	0.856789379035568	3.4751356307734	9.01411801518102	3.37865648909112	0.00203239691404342	0.125446326384076	-1.32501451065404
5636	PRPSAP2	-1.01847827829781	-1.63418448133697	-0.402772075258644	1.7865706789434	-3.37806831710555	0.00203553902156248	0.125446326384076	-1.36178048641224
345079	SOWAHB	2.53024709482898	1.00028606919868	4.06020812045929	-1.29651041116819	3.37732421274023	0.00203952084852999	0.125446326384076	-1.35262953518651
337972	KRTAP19-5	-5.90771327106351	-9.47992692205814	-2.33549962006887	-1.66544966099166	-3.37731967012068	0.00203954517987012	0.125446326384076	-1.32684463334652
8529	CYP4F2	2.7908695770351	1.10150001302847	4.48023914104173	3.20502855410741	3.37368913354877	0.00205908084473013	0.125446326384076	-1.36806616769158
1375	CPT1B	1.48330627205271	0.584680935655865	2.38193160844956	-0.76554116818289	3.37087276577725	0.00207435951005476	0.125446326384076	-1.35998618223402
2629	GBA1	2.04447320592737	0.805792023261023	3.28315438859372	8.23626782926549	3.37063766542167	0.00207563984368018	0.125446326384076	-1.34975637934317
28595	TRBV7-3	-1.76521097370713	-2.83485020237061	-0.695571745043638	-3.87389908575518	-3.37015195416	0.00207828739018361	0.125446326384076	-1.37760949221359
5676	PSG7	2.34760398052484	0.924362112000583	3.77084584904909	4.12150476494247	3.36849814395056	0.00208732649237047	0.125446326384076	-1.40092844333643
127733	UBXN10	-3.26724607166304	-5.24825035633342	-1.28624178699266	-2.23629204644176	-3.36811270810498	0.00208943857157113	0.125446326384076	-1.35298637709311
401237	CASC15	-1.76836928488467	-2.84130636156974	-0.695432208199595	-2.77526958870983	-3.36580457345254	0.00210212961394872	0.125446326384076	-1.38193820863335
2630	GBA1LP	1.87370454831081	0.736819960845704	3.01058913577591	6.97392392362822	3.36569624746166	0.00210272705285675	0.125446326384076	-1.37858577684807
273	AMPH	1.74501244278587	0.683919919413387	2.80610496615835	-2.05863191030927	3.35842349874091	0.00214321370419338	0.125446326384076	-1.40196898377528
83755	KRTAP4-12	-7.02873476935289	-11.3035327942504	-2.75393674445538	-0.501637909411465	-3.3577761634717	0.00214685349783948	0.125446326384076	-1.37246419244814
126767	AADACL3	3.28052405013104	1.28473780122185	5.27631029904022	-0.111762441610567	3.3567530052206	0.00215261857933692	0.125446326384076	-1.38334791884974
30061	SLC40A1	-2.9968698508947	-4.82095914132341	-1.17278056046598	3.55921321918226	-3.35515026585739	0.00216167932498793	0.125446326384076	-1.42070020898922
3892	KRT86	-6.87091701713213	-11.0544937598968	-2.68734027436747	2.50709557973426	-3.35395436993246	0.0021684639657383	0.125446326384076	-1.38309245091055
654790	PCP4L1	1.42943218807562	0.55898845195074	2.29987592420051	1.21987998597103	3.3536137328092	0.00217040023878465	0.125446326384076	-1.38475067155637
27148	STK36	-1.22511519492293	-1.9721337382018	-0.478096651644066	1.49571372322451	-3.34915872488689	0.00219587736506304	0.125446326384076	-1.42155378638812
3886	KRT35	-5.9822894379577	-9.63018096707657	-2.33439790883883	-1.98009694605379	-3.34900419721494	0.00219676621525257	0.125446326384076	-1.39005539816852
6196	RPS6KA2	1.14449899327248	0.44659961953023	1.84239836701474	4.09930337578028	3.34898184158023	0.00219689483453756	0.125446326384076	-1.45595974008509
7464	CORO2A	1.9628227886558	0.765796637458935	3.15984893985267	6.16260212793448	3.3486336684912	0.00219889892365565	0.125446326384076	-1.43308985442897
134111	UBE2QL1	-2.11764210734927	-3.40966447180054	-0.825619742897997	-1.81384528269875	-3.34713106933265	0.00220756809829143	0.125446326384076	-1.40256799225984
9252	RPS6KA5	1.13309302469441	0.441690099912486	1.82449594947634	4.1627203057366	3.34675977147566	0.00220971534473926	0.125446326384076	-1.46125965971618
26154	ABCA12	2.1612611093431	0.842346246353043	3.48017597233315	8.5023645844071	3.34642166044558	0.00221167241680228	0.125446326384076	-1.40239411907628
729375	FAM86HP	2.42119588014461	0.943521285863615	3.8988704744256	-0.970740442742278	3.34611841543028	0.0022134290938957	0.125446326384076	-1.41554008301386
100507421	TMEM178B	-1.50590387667557	-2.42534799392311	-0.586459759428032	-4.28408331724506	-3.34473796112572	0.00222144294612799	0.125446326384076	-1.4302114071708
728130	NUTM2D	-1.16742467923093	-1.88083664000794	-0.454012718453917	-0.814053665557586	-3.3417862682597	0.00223867194340955	0.125446326384076	-1.40732224179253
83992	CTTNBP2	-2.3159564766345	-3.7315661215024	-0.900346831766605	-0.590291309888276	-3.34100454914567	0.002243256312157	0.125446326384076	-1.40588544379745
255189	PLA2G4F	2.32440787598648	0.903595680438178	3.74522007153478	4.96914833742582	3.34091824705834	0.00224376298131861	0.125446326384076	-1.46696274347689
25818	KLK5	2.5087588834375	0.975188918328857	4.04232884854614	8.01540299988401	3.34076183327628	0.00224468154833067	0.125446326384076	-1.42245409955391
646324	LINC00607	-2.00889852358375	-3.23695066883385	-0.780846378333649	-3.31713379709754	-3.34065308373795	0.00224532041196474	0.125446326384076	-1.43841699534345
285782	CAGE1	-1.69099018135432	-2.72471335604418	-0.657267006664467	-3.2360900563459	-3.34061955949993	0.00224551738982505	0.125446326384076	-1.43957934466169
114771	PGLYRP3	2.20665506828614	0.857659974592627	3.55565016197964	4.89333087857059	3.34052147700455	0.00224609378711844	0.125446326384076	-1.46884249483853
387914	SHISA2	-3.85871973068655	-6.21838239071848	-1.49905707065462	-1.80893346707323	-3.339515795185	0.00225201205111596	0.125446326384076	-1.40955764631311
5459	POU4F3	-2.03886704944641	-3.28596003386684	-0.791774065025985	-3.93327564486995	-3.33872198957273	0.00225669404852007	0.125446326384076	-1.44332627279532
634	CEACAM1	1.39269007694329	0.540795693554891	2.24458446033168	5.56216984382617	3.33855790125523	0.00225766303558825	0.125446326384076	-1.465210776942
23175	LPIN1	1.48822113036554	0.577845110184351	2.39859715054672	6.38037724594938	3.33838825112611	0.00225866528741436	0.125446326384076	-1.45069545868448
8687	KRT38	-5.59411356043495	-9.01786960036467	-2.17035752050522	0.342402835089282	-3.33671146256929	0.00226859439038612	0.125446326384076	-1.42153705788311
54544	CRCT1	2.07474491716986	0.804532061429226	3.3449577729105	9.40315823695945	3.33563399894491	0.00227499672874014	0.125446326384076	-1.41960797814312
80036	TRPM3	-2.41741669234168	-3.898435777645	-0.936397607038356	-3.81022952872617	-3.33335100626375	0.00228861983603602	0.125446326384076	-1.45381216726431
6785	ELOVL4	2.30370450942474	0.892002936836776	3.7154060820127	6.54485341224163	3.332529943337	0.00229353844640975	0.125446326384076	-1.46474156755022
3237	HOXD11	1.46877571909239	0.568253710795187	2.36929772738958	-4.3217107818328	3.33082134879644	0.00230380645344098	0.125446326384076	-1.45564087180622
8893	EIF2B5	-1.34729480446713	-2.17374651207505	-0.520843096859214	3.34506452966165	-3.32916515249164	0.00231380174292291	0.125446326384076	-1.49832790351689
26020	LRP10	1.47773436611802	0.57119751465663	2.38427121757941	8.527655876419	3.32890266267521	0.0023153897145123	0.125446326384076	-1.43986566007797
79671	NLRX1	2.22353750076176	0.859404499652421	3.58767050187109	6.19082577360658	3.32872508830995	0.00231646457141899	0.125446326384076	-1.47973588282311
248	ALPI	-3.30504337220401	-5.33273931388989	-1.27734743051812	-3.79177438303593	-3.3286222935864	0.00231708700666523	0.125446326384076	-1.45804564381609
730755	KRTAP2-3	-5.85311801176296	-9.44427373463085	-2.26196228889508	-1.16689008317474	-3.32845913376724	0.00231807529047265	0.125446326384076	-1.43792735434368
7477	WNT7B	2.22060907930537	0.857745753831211	3.58347240477953	1.32701430591665	3.32743815822292	0.00232426870233127	0.125446326384076	-1.43908982876545
163051	ZNF709	-1.28968591302967	-2.08121311806877	-0.498158707990578	-1.1388191426912	-3.32742516066367	0.0023243476501969	0.125446326384076	-1.44231901495121
6701	SPRR2B	2.08764480823933	0.806271532586797	3.36901808389187	9.98558263632924	3.32714044814082	0.00232607765604949	0.125446326384076	-1.43672975205488
6545	SLC7A4	2.40680775697644	0.929527161567828	3.88408835238505	-2.38703005976737	3.32712100133132	0.00232619586633742	0.125446326384076	-1.46681156630602
401331	RASA4CP	1.95849628451523	0.756300283599987	3.16069228543047	2.98343118891477	3.32688400781261	0.00232763693036666	0.125446326384076	-1.48413813212031
55040	EPN3	2.13635942422411	0.824591173736129	3.44812767471209	8.65050363253861	3.3258862528416	0.00233371330199161	0.125446326384076	-1.44733489435533
481	ATP1B1	2.04394140109228	0.788555883022604	3.29932691916196	8.08438697426743	3.32492239081073	0.00233959774247272	0.125446326384076	-1.45579406792142
84648	LCE3D	2.01114639450772	0.775153352448328	3.24713943656711	11.1352291482845	3.32290438764436	0.0023519640071909	0.125446326384076	-1.44882711486059
6339	SCNN1D	2.12951619280241	0.818275563584981	3.44075682201983	6.86610892535448	3.316566698196	0.0023912109850037	0.125446326384076	-1.4950614611204
84708	LNX1	1.83464944173604	0.704965410773557	2.96433347269852	7.29165610121627	3.3165480199578	0.00239132757731958	0.125446326384076	-1.48619752478432
54933	RHBDL2	1.95289863352443	0.749427712629412	3.15636955441946	2.23585727752492	3.31386099192655	0.00240815744294401	0.125446326384076	-1.49312243444103
56950	SMYD2	-1.30419595213937	-2.10838452113901	-0.500007383139731	1.3325221042564	-3.31188416530757	0.00242061165273483	0.125446326384076	-1.50318108427864
149708	WFDC5	2.07870093607603	0.79635486827909	3.36104700387298	7.16591444520873	3.31037317110477	0.00243017277386317	0.125446326384076	-1.50376015842759
389791	PTGES2-AS1	2.07170687612018	0.793362728192589	3.35005102404777	-0.19827823287896	3.30956340860135	0.00243531163118076	0.125446326384076	-1.48365509216486
79465	ULBP3	1.73555934433259	0.664574515192767	2.8065441734724	-3.44243588360155	3.30937769625276	0.00243649165650295	0.125446326384076	-1.50359371033162
2150	F2RL1	1.13081743159817	0.432757804888856	1.82887705830748	2.23709060514101	3.30818783450415	0.00244406514010009	0.125446326384076	-1.51870394041538
55062	WIPI1	-1.23045243078336	-1.99018414375855	-0.47072071780817	4.94058792817057	-3.30746121178154	0.00244870121842226	0.125446326384076	-1.53200805113685
22893	BAHD1	-1.27353307772844	-2.06012003509014	-0.486946120366728	2.80423072362559	-3.30638692510601	0.00245557098112115	0.125446326384076	-1.54948030601643
100129271	KPLCE	2.05925152229031	0.787072157113525	3.3314308874671	8.55404931347724	3.30560711850633	0.00246056921859151	0.125446326384076	-1.49394603979751
85462	FHDC1	1.35339306240504	0.51709123369444	2.18969489111564	4.18654095730706	3.30484492656223	0.00246546399620742	0.125446326384076	-1.55844098663598
147111	NOTUM	-2.40313246699694	-3.88898939118674	-0.91727554280714	-2.90235933548489	-3.30286562352465	0.00247821874850894	0.125446326384076	-1.51021382454316
54463	RETREG1	-1.5056298335992	-2.4368443074545	-0.574415359743906	1.26294325025982	-3.30186019232557	0.00248472205906962	0.125446326384076	-1.52466862329644
79720	VPS37B	1.32752702530927	0.506209918301376	2.14884413231717	7.59909530494483	3.30082643480032	0.00249142567732337	0.125446326384076	-1.5149272102938
642475	MROH6	1.84663683465537	0.703526852192787	2.98974681711795	5.48358374836898	3.29901023696648	0.00250324527988996	0.125446326384076	-1.55979860426025
100128292	DLG5-AS1	1.90283980405543	0.723885378765779	3.08179422934507	-2.45026163770762	3.29606218698852	0.00252254556426104	0.125446326384076	-1.53330849631998
203076	C8orf74	2.69350989355665	1.0244512939076	4.36256849320571	-0.47574724302323	3.29562035619028	0.00252545042450555	0.125446326384076	-1.51781393970406
3269	HRH1	1.16982540585459	0.444407818955906	1.89524299275327	2.36131298056327	3.29323828084292	0.00254116703438577	0.125446326384076	-1.55586049855271
2257	FGF12	-2.12818201998747	-3.44822068060859	-0.808143359366355	-3.97102991616132	-3.29239781897149	0.00254673466613772	0.125446326384076	-1.54017348461122
161176	SYNE3	-1.09577779607471	-1.77573782899489	-0.415817763154519	2.42146488690829	-3.29101071393548	0.00255594915313367	0.125446326384076	-1.57983685087504
84518	CNFN	2.04868524785905	0.777362122146506	3.32000837357159	9.64156014548852	3.29086055072689	0.00255694859955464	0.125446326384076	-1.51825856745421
26074	CFAP61	-1.66955515495307	-2.70587785065966	-0.63323245924647	-3.17513885773428	-3.29000037792398	0.00256268091499413	0.125446326384076	-1.54533877389926
124975	GGT6	2.04795298994313	0.775680236981742	3.32022574290452	4.15963055426948	3.28722887653154	0.00258123462801818	0.125446326384076	-1.59375834559283
54346	UNC93A	1.97575354842657	0.747696286264453	3.20381081058869	5.1466812866796	3.28552169532519	0.00259272738879085	0.125446326384076	-1.59575428616874
81851	KRTAP1-1	-7.01023370733718	-11.3677304509084	-2.65273696376597	0.0817859698401649	-3.28538002176238	0.00259368334051612	0.125446326384076	-1.53409633167378
196374	KRT78	2.28023614773875	0.86226661786701	3.6982056776105	6.55508207027728	3.28399973881285	0.00260301461119619	0.125446326384076	-1.57672568055763
7093	TLL2	1.73796839875644	0.656727444286505	2.81920935322638	-0.317346288906922	3.28253658100832	0.00261294132592321	0.125446326384076	-1.54169796519652
55872	PBK	2.13716596643905	0.807070570086621	3.46726136279147	-3.15885043851094	3.28129778738219	0.00262137424531065	0.125446326384076	-1.56238435898463
64405	CDH22	2.09613813907439	0.791402310346031	3.40087396780274	-3.90243679515804	3.28085848311152	0.00262437101792984	0.125446326384076	-1.56118836057905
8976	WASL	1.75334412476718	0.661598158373302	2.84509009116106	7.57260660224752	3.27971233164158	0.00263220512876402	0.125446326384076	-1.56514814930785
64064	OXCT2	-4.08499872434341	-6.62924211631732	-1.54075533236949	-0.10843857654289	-3.27886439971169	0.0026380153028013	0.125446326384076	-1.55045576218514
57447	NDRG2	2.00981589523346	0.757928117123807	3.26170367334312	8.70557177743454	3.27854435460874	0.00264021150379599	0.125446326384076	-1.55297144688502
1903	S1PR3	-2.82222478498744	-4.58025048536851	-1.06419908460636	0.887870552722995	-3.2783594420349	0.00264148120316563	0.125446326384076	-1.56854337869839
57704	GBA2	1.73596107250176	0.654502131513368	2.81742001349016	9.07848386687404	3.27808441560771	0.00264337075175165	0.125446326384076	-1.54969529224105
140701	ABHD16B	1.65148758448875	0.622065084188953	2.68091008478854	4.11205041814159	3.27621084061713	0.00265627756348581	0.125446326384076	-1.62324813509621
6704	SPRR2E	1.97952829673791	0.745188182040753	3.21386841143506	11.1564517957217	3.27504338333169	0.00266435057701262	0.125446326384076	-1.55283347322929
55640	FLVCR2	1.56737446194683	0.589851371311485	2.54489755258217	4.95911437980655	3.27443163733819	0.00266859021868705	0.125446326384076	-1.62393360398699
10350	ABCA9	-1.57965210687436	-2.56492234859103	-0.594381865157684	-1.04206668752442	-3.27413265649444	0.00267066462805338	0.125446326384076	-1.55516581707518
245973	ATP6V1C2	2.07377823938313	0.779895591896701	3.36766088686957	7.71028011734415	3.27308746516524	0.00267792860987129	0.125446326384076	-1.5794723073542
59344	ALOXE3	2.02403705675328	0.761130582133365	3.2869435313732	6.46400785954421	3.27293557041317	0.00267898584030394	0.125446326384076	-1.60286155114713
27179	IL36A	2.05133825755183	0.771004431039001	3.33167208406465	7.36228998434621	3.27193182778782	0.0026859822448942	0.125446326384076	-1.58804531222969
140825	NEURL2	1.3712050622681	0.514928432611179	2.22748169192502	-0.464825888165823	3.2702315438813	0.00269787377400095	0.125446326384076	-1.5689196869871
100505912	LOC100505912	-1.40193776560152	-2.27759444523038	-0.526281085972667	-4.51816891974032	-3.26952796624366	0.00270280924771794	0.125446326384076	-1.58691454353428
26085	KLK13	2.3381695360519	0.876368803328057	3.79997026877573	7.06919964077245	3.26646499883519	0.00272439652545981	0.125446326384076	-1.60731332084433
5476	CTSA	1.33157758987903	0.498935232680874	2.16421994707718	7.08560636035536	3.26586451387926	0.00272864798567064	0.125446326384076	-1.60345308946516
83902	KRTAP17-1	-3.80057168362361	-6.17780644577558	-1.42333692147163	-2.18311079387185	-3.26487863846935	0.00273564182951472	0.125446326384076	-1.57403732183818
353299	RGSL1	1.934390690169	0.723970747410698	3.1448106329273	-0.0120599900356797	3.2636104065059	0.00274466400823316	0.125446326384076	-1.57934619073349
155066	ATP6V0E2	-2.34797249980879	-3.81744399004407	-0.878501009573498	0.129592218287866	-3.26303722151112	0.00274875099179026	0.125446326384076	-1.58649951939771
153642	ARSK	-1.60624858755343	-2.61151973176338	-0.600977443343485	-2.26149902164691	-3.26301994681486	0.00274887425618317	0.125446326384076	-1.59250812832792
7873	MANF	1.0781383705532	0.403167202499852	1.75310953860655	3.93223510219617	3.26196627863923	0.00275640278424383	0.125446326384076	-1.65926960547577
563	AZGP1	2.20896303794106	0.825960929305387	3.59196514657674	8.92765841818802	3.26178846913455	0.00275767519302621	0.125446326384076	-1.5888091700348
692094	MSMP	1.59698363384646	0.59701752763498	2.59694974005794	3.9052883972037	3.26140980084408	0.00276038682897135	0.125446326384076	-1.65679554784237
3084	NRG1	-2.02042983997263	-3.28561641191855	-0.755243268026712	0.745978464902867	-3.26121466463277	0.00276178519349574	0.125446326384076	-1.60388446067887
353500	BMP8A	-1.97643513595964	-3.21451776535649	-0.738352506562779	0.71795291082381	-3.26004144977582	0.00277020689141344	0.125446326384076	-1.6053791683848
10417	SPON2	-1.88428903956621	-3.06501775970928	-0.703560319423129	-1.61326681528419	-3.25902416854794	0.00277752917685956	0.125446326384076	-1.59099346102054
123745	PLA2G4E	2.11912225204362	0.790437667011275	3.44780683707597	6.85139121706207	3.25704907116195	0.00279179874919728	0.125446326384076	-1.63209508983502
56169	GSDMC	1.74833144589597	0.651317952818129	2.84534493897382	3.88859400845038	3.25463271812389	0.00280935188457101	0.125446326384076	-1.67072780766709
146433	IL34	2.48043631159362	0.923778982121383	4.03709364106585	0.130156625602173	3.25405767396676	0.0028135447414842	0.125446326384076	-1.59992585707352
221785	ZSCAN25	-1.42152116527742	-2.31378694332808	-0.529255387226754	1.85036747812067	-3.25348853283261	0.00281770046354721	0.125446326384076	-1.65288019167781
24141	LAMP5	-3.10516729753011	-5.05445577139398	-1.15587882366624	-1.96161121107827	-3.2531124462978	0.00282044977862288	0.125446326384076	-1.60057341693014
54514	DDX4	-1.83881281832131	-2.99401542377626	-0.683610212866349	-4.45995165395069	-3.2506450450373	0.00283855116435473	0.125446326384076	-1.62660064605039
79025	FNDC11	1.55671784681476	0.578066438034312	2.53536925559521	-0.529962906196805	3.2484191729833	0.00285497612989353	0.125446326384076	-1.6168474456097
3613	IMPA2	1.22558013146303	0.454860141689831	1.99630012123624	4.34923491882676	3.24739617605662	0.00286255545727895	0.125446326384076	-1.69226812206423
9545	RAB3D	1.58225697874503	0.586474273311191	2.57803968417886	5.61441836719513	3.24490978457529	0.00288105746756629	0.125446326384076	-1.68224112066616
93100	NAPRT	1.36296131105047	0.505034111873699	2.22088851022723	5.32083599247354	3.24431696763568	0.00288548569118077	0.125446326384076	-1.68805824613275
6647	SOD1	-1.08841197438456	-1.77378619365162	-0.403037755117497	3.26181096217673	-3.24306559817795	0.00289485459369969	0.125446326384076	-1.70062421708152
57464	STRIP2	1.60215853523447	0.593215688102512	2.61110138236642	5.59531310809701	3.24286678425264	0.00289634577837219	0.125446326384076	-1.68725362843884
153218	SPINK13	-1.77502847306421	-2.89298762973344	-0.657069316394983	-2.6185306899647	-3.24242226473585	0.00289968251707702	0.125446326384076	-1.63909198114386
1820	ARID3A	-1.12309874400039	-1.83048079278207	-0.415716695218709	3.738237655912	-3.24230669755154	0.00290055061300225	0.125446326384076	-1.70107527463804
80740	LY6G6C	2.37178028841859	0.877539449825764	3.86602112701142	2.31995256615892	3.24148517709444	0.00290672873699441	0.125446326384076	-1.65424658313652
147968	CAPN12	-3.776090727487	-6.15507320496637	-1.39710825000763	1.159858907641	-3.24146520149966	0.00290687911742579	0.125446326384076	-1.65432235945779
340152	ZC3H12D	-1.07365661056377	-1.75017990177411	-0.397133319353436	1.8834453405347	-3.24095376741336	0.00291073183912987	0.125446326384076	-1.68194357181743
353132	LCE1B	2.25098444613571	0.832009825589704	3.66995906668171	7.68457075036048	3.23957510326583	0.0029211419405043	0.125446326384076	-1.65677633260836
317648	NOP14-AS1	1.70966408118359	0.631911057300028	2.78741710506715	3.8281950801178	3.23952789493572	0.00292149903490855	0.125446326384076	-1.70573432222872
56127	PCDHB9	1.77759526676278	0.65664248396418	2.89854804956139	-3.85686211279314	3.23843923210358	0.0029297455369334	0.125446326384076	-1.65013289985412
27111	SDCBP2	1.91436286253024	0.706938924077671	3.12178680098282	7.47140359763767	3.23783464016616	0.00293433488107511	0.125446326384076	-1.66294276885381
692211	SNORD98	-1.57775089562182	-2.5746947960155	-0.580806995228132	-3.6241013287189	-3.23189990055507	0.00297975147749303	0.125446326384076	-1.66682655288399
27034	ACAD8	1.82746916843555	0.672211469261439	2.98272686760965	5.86674242202302	3.23043772622865	0.00299104395645419	0.125446326384076	-1.71149693403346
145447	ABHD12B	2.25620850167437	0.829895415173197	3.68252158817554	3.35233725690321	3.23038697751178	0.00299143662751271	0.125446326384076	-1.71135112479343
162073	ITPRIPL2	-1.02921474484772	-1.67994519525996	-0.378484294435479	3.32392528615366	-3.22994447176312	0.00299486263338199	0.125446326384076	-1.73143412093226
10614	HEXIM1	1.04636877516014	0.384782930771494	1.70795461954879	7.21757573605957	3.22989759763513	0.00299522576629318	0.125446326384076	-1.68098300095303
388533	KRTDAP	2.10341383077399	0.772444888539049	3.43438277300893	8.2810610229211	3.22735686503342	0.00301497197816716	0.125446326384076	-1.67382896479609
84073	MYCBPAP	1.94994127665669	0.71579964261216	3.18408291070121	5.35850257841268	3.22661178268979	0.00302078625066285	0.125446326384076	-1.72935148994641
50487	PLA2G3	2.00642605057073	0.736457253182518	3.27639484795895	4.31226812124419	3.22641548679333	0.00302231983762292	0.125446326384076	-1.73616371783501
128218	TMEM125	2.26030603419143	0.82952204041886	3.691090027964	2.88779147341374	3.22614109865338	0.00302446477972921	0.125446326384076	-1.70840621361524
3882	KRT32	-4.80762158434668	-7.85108666470937	-1.76415650398399	-2.28903446474945	-3.2259092032577	0.00302627868473999	0.125446326384076	-1.65892816769171
57149	LYRM1	1.02056462603456	0.374445658418764	1.66668359365035	5.2432560283454	3.22565716472787	0.00302825133233137	0.125446326384076	-1.73125298668626
10750	GRAP	-1.95122202441447	-3.18688019271078	-0.715563856118154	-0.627540749109977	-3.22476841454192	0.00303521720572208	0.125446326384076	-1.66133377848694
255783	INAFM1	1.13328084220655	0.415438322554714	1.85112336185838	3.21091776182315	3.22402614078318	0.00304104677697586	0.125446326384076	-1.73892205804739
83401	ELOVL3	-2.35343068736712	-3.84417990288489	-0.862681471849357	-2.42697160849777	-3.2239404332189	0.00304172058564647	0.125446326384076	-1.67117873578721
100302149	MIR1249	-2.33409249995234	-3.81273413046471	-0.855450869439979	-2.05104118704207	-3.22363097470064	0.00304415465115204	0.125446326384076	-1.66780445226576
11145	PLAAT3	-1.59793650960326	-2.61088461245158	-0.584988406754945	0.340176531549614	-3.22153245242873	0.0030607099796447	0.125446326384076	-1.68107377194946
125058	TBC1D16	-1.75232437693511	-2.86318922327281	-0.641459530597416	2.09903750121467	-3.22139118052759	0.00306182757069956	0.125446326384076	-1.73243498702682
323	APBB2	1.47019042762001	0.537838787046856	2.40254206819317	4.264487049712	3.22020883925211	0.00307119631007261	0.125446326384076	-1.75439187364741
200845	KCTD6	-1.38123521090431	-2.25758442352827	-0.50488599828035	-0.403909942804087	-3.21870093811428	0.0030831845721041	0.125446326384076	-1.67486817230095
89795	NAV3	1.78801255889531	0.653309312186132	2.92271580560448	6.43268895596924	3.21794379073583	0.00308922099920496	0.125446326384076	-1.72838540628313
80765	STARD5	1.84659979997435	0.674302320509299	3.0188972794394	5.20836021287489	3.21680799401356	0.00309829746122232	0.125446326384076	-1.75401060566103
9842	PLEKHM1	1.36323232409098	0.497052034636437	2.22941261354553	6.77044805137232	3.21404360697911	0.00312049522075931	0.125446326384076	-1.72798481973464
100507140	LINC01792	1.60532700461889	0.58526080793537	2.62539320130241	2.70917766850282	3.21384806647158	0.00312207114285828	0.125446326384076	-1.74363397144247
3034	HAL	2.12013337572507	0.772830837084337	3.4674359143658	9.8515698253502	3.21357352763098	0.00312428502272559	0.125446326384076	-1.68773804259727
64108	RTP4	1.57256606199059	0.573212486449987	2.57191963753119	0.341282591358271	3.21351191513087	0.00312478207201031	0.125446326384076	-1.68505406709087
399687	MYO18A	1.57156798431478	0.572785793602453	2.57035017502711	6.88681465009063	3.21330958440205	0.00312641487615865	0.125446326384076	-1.72820452372455
341346	SMCO2	1.63772337463298	0.596860532711178	2.67858621655477	-0.184746634148	3.21319608531094	0.003127331168573	0.125446326384076	-1.68805651170427
27086	FOXP1	-1.02783508442381	-1.68146421532397	-0.374205953523653	4.85412869866988	-3.21130994875274	0.00314259586019932	0.125446326384076	-1.75734632938978
10331	B3GNT3	2.90344838331712	1.05627586937502	4.75062089725922	2.76654280984709	3.2099394365159	0.00315373225261318	0.125446326384076	-1.72948851254343
219855	SLC37A2	1.82733374685459	0.664727708427066	2.98993978528212	6.62329456794697	3.20978162746478	0.00315501698589048	0.125446326384076	-1.74331354676196
54622	ARL15	-1.04159013831051	-1.70447284344145	-0.378707433179582	2.33311074497829	-3.2088569553355	0.00316255486906808	0.125446326384076	-1.76762541848402
23225	NUP210	-1.12234799742998	-1.8366363164274	-0.408059678432562	2.22095064374294	-3.2088112705065	0.00316292773599754	0.125446326384076	-1.76510783136472
79802	HHIPL2	-1.62074763215829	-2.65249592617952	-0.588999338137061	-3.85238625641263	-3.20798126086454	0.0031697093738686	0.125446326384076	-1.71593991350487
23192	ATG4B	-1.34504872233482	-2.20173902809761	-0.488358416572036	4.69776958251844	-3.20630144075902	0.00318347702915993	0.125446326384076	-1.76862677898882
8313	AXIN2	-1.9116368885163	-3.12928502357034	-0.69398875346225	1.8073890587011	-3.2060757622934	0.00318533102355182	0.125446326384076	-1.75991109211693
285268	ZNF621	-1.02411102778731	-1.67651143041937	-0.371710625155254	2.03934042522065	-3.20570097066653	0.00318841229538756	0.125446326384076	-1.76723921364894
10903	MTMR11	1.48837680231895	0.540165388169317	2.43658821646858	-0.0824150719700957	3.20551563909432	0.00318993701408194	0.125446326384076	-1.70299063512099
203238	CCDC171	-1.18010562136054	-1.93216387948353	-0.428047363237551	-0.886169881385049	-3.20449487255961	0.00319834734712474	0.125446326384076	-1.7047607989523
9853	RUSC2	1.84644959493394	0.669210928319597	3.02368826154828	7.4006957866883	3.20304562466238	0.00321032448528884	0.125446326384076	-1.7425053040562
6705	SPRR2F	2.06300926687349	0.747431425198783	3.37858710854821	9.40268569403534	3.20239438154379	0.0032157205687454	0.125446326384076	-1.71553902255562
375607	NAT16	-2.63841993044885	-4.32113740854992	-0.955702452347779	-3.90479197371127	-3.20201159058155	0.00321889635348477	0.125446326384076	-1.72697880699024
26219	OR1J4	1.74947779089402	0.633450582800895	2.86550499898714	-2.59946906184218	3.20128129767522	0.00322496347508882	0.125446326384076	-1.73017372707721
9688	NUP93	-1.04282091373644	-1.70830407694116	-0.377337750531711	2.55937215137743	-3.20009481750972	0.00323484383448965	0.125446326384076	-1.79251596634762
266675	BEST4	-1.69576801393287	-2.77802226398736	-0.613513763878374	-1.48393002835569	-3.19983309313906	0.00323702722686921	0.125446326384076	-1.71664051441675
130026	ICA1L	-1.18971854674204	-1.94908234924617	-0.430354744237914	-1.11541948733134	-3.19951777361183	0.00323965960015776	0.125446326384076	-1.71671514522468
57685	CACHD1	1.84217630485794	0.666364281106339	3.01798832860955	3.3233012916239	3.1995100694391	0.00323972394230751	0.125446326384076	-1.78796519081801
55512	SMPD3	2.15504740875349	0.779447694106805	3.53064712340018	9.71024140134852	3.19929979327329	0.00324148055623388	0.125446326384076	-1.71998692383746
729178	STXBP5-AS1	1.69835671589427	0.61383758490562	2.78287584688292	2.98632141989521	3.19802520226222	0.00325214780112324	0.125446326384076	-1.78523018663649
84239	ATP13A4	1.51285869168069	0.546554524037132	2.47916285932426	6.3630419489369	3.19723603014696	0.00325876932278132	0.125446326384076	-1.77557687649435
6318	SERPINB4	1.82255377655147	0.658181765685364	2.98692578741758	11.1646436121208	3.19652996960862	0.00326470442644625	0.125446326384076	-1.72197476863356
84612	PARD6B	1.96387210948401	0.709122805426966	3.21862141354105	4.96514871909917	3.1962918346276	0.00326670850548043	0.125446326384076	-1.80382904080609
1073	CFL2	-1.59601865477604	-2.61575674357943	-0.576280565972654	0.462280181394313	-3.19624092845823	0.00326713707052546	0.125446326384076	-1.7410002741177
7051	TGM1	2.10889427903816	0.761347597017717	3.4564409610586	8.79205252631051	3.19595882903885	0.0032695129627527	0.125446326384076	-1.73665753830532
448835	LCE6A	2.1759066386403	0.784524758810599	3.56728851847001	7.16325722144518	3.19362633171659	0.00328922108735295	0.125446326384076	-1.77032399733499
1258	CNGB1	1.97149009389405	0.71052573597029	3.23245445181781	4.05963806852883	3.19287542735609	0.00329558989026726	0.125446326384076	-1.81267872077433
84627	ZNF469	-1.06262483983015	-1.74247389223981	-0.382775787420492	0.927964573395914	-3.19196156696558	0.00330335671505838	0.125446326384076	-1.76168170107987
414325	DEFB103A	1.95683088718643	0.703992263405307	3.20966951096755	6.54257093363112	3.18968904912474	0.0033227466074403	0.125446326384076	-1.79117177683206
340654	LIPM	1.90715067731509	0.686096883261038	3.12820447136914	4.57184055666083	3.18963064675425	0.0033232463476508	0.125446326384076	-1.82173538086994
283761	LINC00928	1.51036425579866	0.54322666660117	2.47750184499614	-4.29794981779252	3.18921370982112	0.00332681610193508	0.125446326384076	-1.75135078866493
5266	PI3	1.7396358035991	0.625471248221604	2.85380035897661	10.5354169061335	3.18859371316362	0.00333213120440556	0.125446326384076	-1.73894561913575
1139	CHRNA7	-1.564090725367	-2.56597358315548	-0.56220786757851	-1.55838860407876	-3.18812382842913	0.00333616483558321	0.125446326384076	-1.74283929669442
10458	BAIAP2	1.34273805608174	0.482260137854906	2.20321597430857	6.23508073154321	3.18670421262193	0.00334837961798856	0.125446326384076	-1.80145273049469
55076	TMEM45A	1.8891099561931	0.678222762230696	3.0999971501555	6.62577687958989	3.18598507550795	0.00335458358343942	0.125446326384076	-1.79756205253484
347	APOD	-2.81838001681221	-4.62502233251668	-1.01173770110774	0.270487004261305	-3.18579303980914	0.00335624212533407	0.125446326384076	-1.76253092226631
23678	SGK3	-1.10051585669227	-1.80613134864948	-0.394900364735063	3.13845983003804	-3.1850656147094	0.00336253174030319	0.125446326384076	-1.83386359108737
5670	PSG2	2.42701280677456	0.870675951029768	3.98334966251936	1.58519533899663	3.18462758241874	0.00336632458012637	0.125446326384076	-1.75882946135304
728492	SERF1B	-1.31432649805168	-2.15755464502733	-0.471098351076027	-0.45208606388675	-3.18308587410674	0.00337970649730942	0.125446326384076	-1.75179348556172
84560	MT4	-4.2556113982127	-6.98648000909394	-1.52474278733146	-2.93431883826226	-3.18237492765292	0.00338589457751471	0.125446326384076	-1.75260907082394
353140	LCE2C	2.07786773673507	0.743659706510738	3.4120757669594	8.31572958575621	3.1804204402649	0.00340296229911077	0.125446326384076	-1.77807952278987
29775	CARD10	2.57256206541017	0.920500035567909	4.22462409525244	0.481184229848861	3.18001887677697	0.00340647915332529	0.125446326384076	-1.75706919361177
4900	NRGN	1.85542606628288	0.663742361762071	3.04710977080368	2.37719543039189	3.1796025693807	0.00341012880036564	0.125446326384076	-1.80502403271866
728190	NUTM2A-AS1	-1.33041094239257	-2.1850901012465	-0.475731783538638	0.206310784092573	-3.17887082636814	0.00341655283918309	0.125446326384076	-1.77181168219824
440163	RNASE13	2.7175412298846	0.971268582381192	4.46381387738801	1.08620442522333	3.17800280842935	0.00342418824475528	0.125446326384076	-1.76332050113036
10198	MPHOSPH9	-1.00035250906878	-1.64342159454844	-0.357283423589125	0.992998295662817	-3.17676888298108	0.00343507037913875	0.125446326384076	-1.79776279002943
9172	MYOM2	-1.73960651192679	-2.85812601075562	-0.621087013097948	-0.254990332948629	-3.17612547844419	0.00344075774053876	0.125446326384076	-1.77042266246633
64772	ENGASE	-2.04229117475655	-3.35557207591507	-0.729010273598024	4.2464361040541	-3.17577860530019	0.00344382765066399	0.125446326384076	-1.83812441804432
641451	SNORA19	-1.49451855649881	-2.45635248538659	-0.532684627611023	-2.79081990446882	-3.17315586655239	0.00346712436813549	0.125446326384076	-1.7861372230037
5669	PSG1	2.76516295621569	0.985486559959083	4.5448393524723	1.28487586803575	3.17299856808235	0.00346852636185506	0.125446326384076	-1.77633177402581
55287	TMEM40	1.74102799175837	0.620486031864294	2.86156995165245	7.7836480976812	3.17298351841285	0.00346866052722452	0.125446326384076	-1.80210850975134
594855	CPLX3	2.37347565527919	0.845860292283611	3.90109101827477	2.30940742316279	3.17293335774489	0.00346910773727104	0.125446326384076	-1.80962019477315
27254	CSDC2	-4.50605347415219	-7.40648597853324	-1.60562096977115	-1.94629680310076	-3.17266168741879	0.00347153078549267	0.125446326384076	-1.7752736803529
5653	KLK6	2.83230336805708	1.00835336702599	4.65625336908816	8.85266776406716	3.17115175858389	0.00348502745013625	0.125446326384076	-1.79363595489709
9024	BRSK2	2.1976469475212	0.781882255638011	3.6134116394044	1.45164020160726	3.16998373165542	0.00349550236018654	0.125446326384076	-1.79146784099334
117178	SSX2IP	-1.8485512803874	-3.04003809973504	-0.657064461039759	0.486829277925366	-3.16834486215782	0.00351025052319949	0.125446326384076	-1.80454282220166
10052	GJC1	1.87843024984662	0.666840880738847	3.09001961895438	2.33599766195254	3.16613774901083	0.00353020625285034	0.125446326384076	-1.83303754684578
1833	EPYC	-2.82379577192024	-4.6453257579937	-1.00226578584678	-3.71370423909737	-3.16582675446365	0.0035330268215054	0.125446326384076	-1.80019385950435
8029	CUBN	-1.44738422365035	-2.38123801647891	-0.513530430821778	0.145161334571406	-3.16515610293016	0.00353911663091305	0.125446326384076	-1.80101282752538
6006	RHCE	2.11346037299113	0.749728168426761	3.47719257755551	2.80752723393588	3.16486507025815	0.00354176245312968	0.125446326384076	-1.84898483819312
5413	SEPTIN5	2.06994732841657	0.733754238811167	3.40614041802197	3.88677070955823	3.16359047733686	0.003553372241512	0.125446326384076	-1.87643590823972
5733	PTGER3	2.0878046806935	0.739831013498115	3.43577834788889	5.60376497622533	3.16299601676103	0.00355879938007457	0.125446326384076	-1.87137753156934
221584	ZSCAN12P1	1.54429429889069	0.546852136560155	2.54173646122122	3.98337020046544	3.16178643918244	0.00356986669111766	0.125446326384076	-1.88724102986289
64063	PRSS22	2.14709795380082	0.759813325183995	3.53438258241764	7.71970601384963	3.16065046608616	0.00358029046354837	0.125446326384076	-1.83314729147618
29780	PARVB	-1.07554930036099	-1.77064173673523	-0.38045686398674	2.52372672592848	-3.15993351904601	0.00358688417583865	0.125446326384076	-1.88376037861017
54676	GTPBP2	1.24379192728415	0.439842880988395	2.0477409735799	7.19065994809915	3.15943478795318	0.00359147780823214	0.125446326384076	-1.84158495094135
83895	KRTAP1-5	-6.61483118821036	-10.8921060554259	-2.33755632099482	0.899831697416251	-3.15821572714656	0.0036027297966282	0.125446326384076	-1.81671505914236
114991	ZNF618	-1.87679948675134	-3.09038979526977	-0.663209178232913	1.61471628792294	-3.15817333785423	0.00360312165670989	0.125446326384076	-1.86335115633595
2043	EPHA4	1.68214873970476	0.594105703596471	2.77019177581305	3.56589000543982	3.15724662213872	0.00361169868810995	0.125446326384076	-1.89114930089675
29925	GMPPB	1.29597175950835	0.45727485809006	2.13466866092664	3.92667538704903	3.15559083336373	0.00362707206224089	0.125446326384076	-1.90317860996182
5673	PSG5	2.77864868454002	0.979777451763671	4.57751991731637	1.44966576219018	3.15445074401872	0.0036376936581437	0.125446326384076	-1.8192301248957
23460	ABCA6	-1.51430372147484	-2.49485572743063	-0.533751715519056	0.444822627588166	-3.15378834268155	0.00364387852480386	0.125446326384076	-1.83362249634404
2760	GM2A	2.27278851610024	0.800465254948684	3.7451117772518	9.7236306985927	3.15243426361537	0.00365655286197098	0.125446326384076	-1.82258286605161
440533	PSG8	2.5627041942193	0.902244133524797	4.2231642549138	-0.428446969717353	3.15181147360374	0.00366239636737605	0.125446326384076	-1.82090113154439
2312	FLG	2.62656125733672	0.924203597064976	4.32891891760846	12.1812746910406	3.15084406900592	0.00367149099869563	0.125446326384076	-1.82169719401303
10514	MYBBP1A	1.52453013057671	0.536208230581473	2.51285203057195	4.34121896148917	3.15012494375414	0.0036782655043652	0.125446326384076	-1.91497048577118
284348	LYPD5	2.21292811935098	0.778182599964407	3.64767363873755	7.59249717585506	3.14979737394176	0.00368135532321491	0.125446326384076	-1.86036707733872
55316	RSAD1	1.92725440450127	0.676844315844004	3.17766449315853	5.04499622742961	3.14757990667479	0.0037023369352641	0.125446326384076	-1.91458622128488
124872	B4GALNT2	1.63515809759234	0.573813392194413	2.69650280299026	-4.20929531348078	3.14625180752833	0.0037149579672738	0.125446326384076	-1.84013247406822
10016	PDCD6	1.34523321988396	0.471837326306807	2.21862911346111	5.5236062948188	3.14540537199015	0.00372302312356103	0.125446326384076	-1.91073709330033
6703	SPRR2D	2.00174195598627	0.702042930005059	3.30144098196747	10.1681204811609	3.14525227306497	0.00372448369106911	0.125446326384076	-1.83426598843004
64399	HHIP	-3.0718313484534	-5.06676968493691	-1.07689301196988	-3.41833892320185	-3.14454691318735	0.00373121990739935	0.125446326384076	-1.84093122145181
383	ARG1	2.20131824030864	0.771681303936029	3.63095517668125	9.13034980966165	3.14446857191245	0.00373196878678614	0.125446326384076	-1.84630413285482
83899	KRTAP9-2	-6.68151586810871	-11.0225754052413	-2.34045633097615	-0.692708541852233	-3.14318141830907	0.00374429349309015	0.125446326384076	-1.851584092045
100507066	CLIP1-AS1	1.25701302146902	0.440241127575338	2.07378491536271	0.350316860562474	3.14288997904432	0.00374708945925185	0.125446326384076	-1.8382654685936
9764	KIAA0513	1.2876460674208	0.450844966730426	2.12444716811117	4.94701161878653	3.14242158630103	0.00375158722929051	0.125446326384076	-1.92771325849985
641518	LEF1-AS1	-3.2790920692484	-5.41013537672558	-1.14804876177121	-2.99384509456057	-3.14232804579516	0.0037524860746334	0.125446326384076	-1.84123204010141
83896	KRTAP3-1	-6.80851786971844	-11.2343085415061	-2.38272719793077	0.123011891432912	-3.14160731110915	0.00375941862135753	0.125446326384076	-1.85292613426126
55891	LENEP	-1.42615924612491	-2.35352915731573	-0.498789334934096	-4.24546767470337	-3.14054634978689	0.00376964595214596	0.125446326384076	-1.85405212999483
152926	PPM1K	-1.35994077225169	-2.24459593732237	-0.475285607181017	1.93122760779332	-3.13932416770581	0.00378146030291663	0.125446326384076	-1.91566748600909
126917	IFFO2	1.99114132936852	0.695642874022306	3.28663978471473	8.00228217216302	3.13874022955964	0.0037871174651258	0.125446326384076	-1.87574530270901
1787	TRDMT1	-1.21638801791243	-2.00793980599318	-0.424836229831677	1.09382856661656	-3.13821710745725	0.00379219230045892	0.125446326384076	-1.88898065979887
10991	SLC38A3	-4.22913346514034	-6.98198814517075	-1.47627878510994	-1.46108161276827	-3.13731619486174	0.00380094731212943	0.125446326384076	-1.85366176890089
5522	PPP2R2C	1.99311992476232	0.694994004482985	3.29124584504166	7.12109683880169	3.13549992941993	0.00381865632093331	0.125446326384076	-1.90102977485357
921	CD5	-1.05255658344001	-1.73810102077988	-0.367012146100147	2.73261867357458	-3.13545106509521	0.00381913384491666	0.125446326384076	-1.94334304268155
100130827	SBK3	2.82648339994288	0.984836399619303	4.66813040026646	0.720762525505296	3.1342254703092	0.00383112955149499	0.125446326384076	-1.85505347648529
50964	SOST	3.1827358144387	1.10887998836094	5.25659164051646	2.807468873492	3.13409543232313	0.00383240442605076	0.125446326384076	-1.89490209286158
23568	ARL2BP	-1.3193214459164	-2.17928373182498	-0.459359160007819	2.73117792976234	-3.13300727259327	0.00384308846644498	0.125446326384076	-1.94785634895683
254225	RNF169	1.3847560366457	0.482090113898802	2.28742195939259	6.75816965647413	3.13282694958647	0.0038448617002852	0.125446326384076	-1.91160359387103
9227	LRAT	2.09330405349272	0.728567945518967	3.45804016146647	-1.93368950638491	3.13237550109795	0.00384930451103148	0.125446326384076	-1.87007246111695
3491	CCN1	1.88054469183468	0.654463957047753	3.10662542662162	2.83364904640004	3.13223816499825	0.00385065703893426	0.125446326384076	-1.92499363110753
8710	SERPINB7	2.01889661296592	0.702447886844271	3.33534533908757	8.84813401644733	3.13184541275183	0.00385452748516218	0.125446326384076	-1.87696169664432
145282	MIPOL1	1.65833280758715	0.57658748993831	2.74007812523599	-3.33359102018899	3.13066685305602	0.00386616409374932	0.125446326384076	-1.87409353307765
196294	IMMP1L	-1.13892140823619	-1.88200553931897	-0.395837277153418	-0.978093628764314	-3.1300116642567	0.00387264763756643	0.125446326384076	-1.86369659318823
353141	LCE2D	2.0770372040173	0.721868944270959	3.43220546376364	6.88798189664007	3.12997768214098	0.00387298419666658	0.125446326384076	-1.9191816808978
26086	GPSM1	2.06464226621805	0.717448744341892	3.4118357880942	7.74674170561485	3.12971660668703	0.00387557082021033	0.125446326384076	-1.90121324276101
257068	PLCXD2	2.07113050558831	0.719680895141551	3.42258011603508	4.74596384942508	3.12966457713224	0.00387608650354346	0.125446326384076	-1.95731116753621
100506746	AFF1-AS1	1.75414687677042	0.609037832490829	2.89925592105	0.69945006103731	3.12830649318275	0.00388957012258348	0.125446326384076	-1.87146010077118
51251	NT5C3A	1.74742745409097	0.60631054018941	2.88854436799254	7.48387070155045	3.12722549777945	0.0039003346503293	0.125446326384076	-1.91032146424992
3162	HMOX1	1.7384649908536	0.60314088252628	2.87378909918091	8.6763729253874	3.12706044150049	0.00390198077483426	0.125446326384076	-1.8889830450666
2786	GNG4	-1.79067766166059	-2.96010312670606	-0.621252196615129	0.208747934677332	-3.12705165734764	0.00390206839872442	0.125446326384076	-1.88747948893083
54538	ROBO4	2.16053273548722	0.74941625088233	3.5716492200921	3.50835403973229	3.12671409946247	0.00390543703592317	0.125446326384076	-1.95301218921828
57478	USP31	-1.12813297773233	-1.86505273404747	-0.391213221417193	2.37456850092548	-3.12629734170386	0.00390959986843512	0.125446326384076	-1.95706232800367
9615	GDA	1.99187909581619	0.690393746266389	3.293364445366	7.67925103966743	3.1254595060359	0.00391798149172258	0.125509848276505	-1.9116291342731
642819	ZNF487	-1.4568312286765	-2.40901557390321	-0.504646883449802	-1.1467469321371	-3.12448462423979	0.0039277556764327	0.125617699896351	-1.87540060174347
57211	ADGRG6	2.07707131972299	0.718845179416691	3.4352974600293	5.99107772736592	3.12298221369262	0.00394286440967719	0.125812833333446	-1.95466670925981
353131	LCE1A	2.07533688685227	0.718069285819449	3.43260448788509	7.34158805664082	3.12257809901223	0.00394693776594071	0.125812833333446	-1.92573371215115
6791	AURKAP1	-1.10507134860092	-1.8279281198779	-0.38221457732394	0.0544043888421466	-3.12196659516286	0.0039531091728336	0.125812833333446	-1.89144366327448
8600	TNFSF11	-1.87249741129154	-3.09760381590528	-0.647391006677796	-2.13601607097079	-3.12131501892591	0.00395969512017011	0.125818189353217	-1.88603282155578
25797	QPCT	1.28259452883013	0.44300295260332	2.12218610505694	6.40457005608344	3.119690402293	0.00397616186690241	0.125937471163355	-1.94890296108333
6083	SNORD21	-1.41605228216221	-2.34300978611272	-0.489094778211704	-3.6050384706546	-3.11967713690538	0.00397629659016153	0.125937471163355	-1.89762725829315
847	CAT	-1.08432768945836	-1.79441675871641	-0.374238620200307	4.27993389408269	-3.11844369510728	0.00398884245303714	0.12613105853515	-1.97915115932584
6725	SRMS	2.06871367229227	0.713058802630857	3.42436854195368	3.81550407181172	3.11631559261171	0.00401057704562139	0.126530994788332	-1.98365147462818
22997	IGSF9B	2.30888432528899	0.795661386412592	3.82210726416538	1.85150656359517	3.11594257765246	0.00401439830442961	0.126530994788332	-1.92245967024819
57572	DOCK6	1.48278932640511	0.510605044019454	2.45497360879076	5.81878175420036	3.11473456340987	0.00402679733477535	0.126573815277513	-1.9745944804114
8804	CREG1	1.49103173685064	0.513386206846625	2.46867726685466	7.99530871642863	3.11455249385858	0.00402866925443345	0.126573815277513	-1.92687491694212
51332	SPTBN5	1.26793722494772	0.436331770615497	2.09954267927994	5.46411472305334	3.11365585687012	0.00403789999223715	0.126660846956495	-1.98360277093098
114770	PGLYRP2	2.40565797430194	0.825255042528025	3.98606090607586	1.91640771594449	3.10853843194666	0.00409097006129492	0.127509488158485	-1.93839188419941
448834	KPRP	2.27828607751695	0.780749656239704	3.77582249879419	10.3355065952797	3.10685545965578	0.00410856800950458	0.127658895726921	-1.91638400879652
126668	TDRD10	-1.60578949161985	-2.66167734580607	-0.549901637433636	-3.60040293397779	-3.10571073836361	0.00412057893664987	0.127658895726921	-1.92597165591816
6649	SOD3	2.67334170250058	0.915473482215853	4.4312099227853	1.8316945125002	3.10569172404672	0.00412077872549626	0.127658895726921	-1.9365193792011
729665	CCDC175	-1.35716409771914	-2.24960183086327	-0.464726364575008	-4.0566566815137	-3.10559360916673	0.00412180979317222	0.127658895726921	-1.925746531677
6698	SPRR1A	2.12578945246336	0.727353624509214	3.5242252804175	7.06883359699277	3.10433007362685	0.00413510999106919	0.127693267275946	-1.97286495216529
479	ATP12A	2.2894295957734	0.783116063417866	3.79574312812894	9.59074940173847	3.10385983751418	0.00414007020976896	0.127693267275946	-1.92949511578262
113026	PLCD3	1.99646401111222	0.681567239456944	3.31136078276749	7.46971318760506	3.10070188421123	0.00417352855822082	0.127693267275946	-1.97120326335155
56106	PCDHGA10	1.85052239097386	0.631558017042478	3.06948676490525	-0.845876458526959	3.10022716850881	0.00417858035870682	0.127693267275946	-1.93049706690037
85280	KRTAP9-4	-6.43027124073068	-10.6661423087232	-2.19440017273814	-0.267098930979517	-3.10010744813962	0.00417985531086784	0.127693267275946	-1.94555139376246
838	CASP5	1.26523881076849	0.431674690549156	2.09880293098782	4.09091016908754	3.09972866150282	0.00418389160872136	0.127693267275946	-2.03148965055661
147183	KRT25	-3.43767755935944	-5.70444263423442	-1.17091248448446	-2.13453269089673	-3.09705425063522	0.00421249556574595	0.127693267275946	-1.93357275673181
729956	SHISA7	2.13519350108404	0.727207803228416	3.54317919893966	0.154834416400956	3.09691426123508	0.00421399792910852	0.127693267275946	-1.93357573350864
56300	IL36G	1.73525582295207	0.59075160646561	2.87976003943852	8.60144220733733	3.09625199777408	0.00422111224605271	0.127693267275946	-1.95761771909993
94137	RP1L1	2.42072109591642	0.823828721946084	4.01761346988675	0.279021227842523	3.09570304562651	0.00422701799220871	0.127693267275946	-1.93612764817295
25937	WWTR1	1.89833825934326	0.645978346141485	3.15069817254503	6.67963492800757	3.09552723386643	0.0042289110760492	0.127693267275946	-2.0001343759101
9077	DIRAS3	-1.30719170157245	-2.16956599711028	-0.44481740603462	-4.17573123303114	-3.09552036394992	0.00422898506546197	0.127693267275946	-1.94607824033727
693152	MIR567	-1.34836742064154	-2.23806572171834	-0.458669119564746	-4.31759851100359	-3.09496452654015	0.00423497555384441	0.127693267275946	-1.9470210276602
51301	GCNT4	1.94961033675467	0.662371805722487	3.23684886778684	4.63986088577663	3.09299326352365	0.00425628587092359	0.127693267275946	-2.04155066471688
119385	AGAP11	1.8261334517688	0.619578542263122	3.03268836127448	4.08980924840069	3.0908334761685	0.00427975142506703	0.127693267275946	-2.04662350370981
100506476	MIDEAS-AS1	2.47297933207515	0.838481197461963	4.10747746668835	0.546158518420535	3.08977065296227	0.00429134390146128	0.127693267275946	-1.94952144054075
7314	UBB	1.42423977246728	0.482747230371002	2.36573231456355	8.76197708990791	3.08927387453523	0.00429677263246427	0.127693267275946	-1.96889981622931
811	CALR	1.17870438552876	0.399384901045056	1.95802387001247	8.11415415251546	3.08872719007612	0.00430275428556455	0.127693267275946	-1.97960696237962
124540	MSI2	-1.13591695006634	-1.88708849514316	-0.38474540498952	1.99051749788392	-3.08814467583661	0.004309136699772	0.127693267275946	-2.03264823200192
112724	RDH13	1.42642406044518	0.483082153533568	2.36976596735679	6.06335678485292	3.08794612206494	0.00431131424582053	0.127693267275946	-2.02912904197523
653145	ANXA8	1.71407944444217	0.580380805594617	2.84777808328972	4.44690536933639	3.08761760114121	0.00431491944650011	0.127693267275946	-2.05581975527796
84871	AGBL4	-2.0286783482522	-3.37056932495758	-0.686787371546809	-3.55642583440823	-3.08735200090266	0.0043178362509076	0.127693267275946	-1.96284456136829
285386	TPRG1	1.77691613284565	0.601482346898843	2.95234991879246	5.24707158170516	3.08715863970425	0.00431996091131266	0.127693267275946	-2.04898370696787
256957	HEATR9	-1.18666421522085	-1.97170654216399	-0.401621888277713	-3.95248635899225	-3.08691704876552	0.00432261692039943	0.127693267275946	-1.96392343468299
1474	CST6	1.76544795553035	0.597498765731794	2.93339714532891	6.70716275454124	3.08689001498221	0.00432291422182302	0.127693267275946	-2.01797358041683
79575	ABHD8	2.05602628639612	0.695765366859768	3.41628720593247	5.08185615213397	3.08671568161907	0.00432483190365865	0.127693267275946	-2.05205738434778
7302	TYRO3P	-1.28648612986412	-2.13811501806802	-0.434857241660229	-1.63486236066745	-3.08492712995402	0.00434455294659978	0.127728973156326	-1.96031038976383
23504	RIMBP2	-3.19766055541809	-5.31486080142925	-1.08046030940693	-0.605605896700847	-3.08432838258711	0.00435117399359438	0.127728973156326	-1.97037384932618
164656	TMPRSS6	2.24928888780916	0.759782375083846	3.73879540053448	1.19325928460319	3.08384838125584	0.00435648886146858	0.127728973156326	-1.97160359243999
10370	CITED2	2.00722102729545	0.676788861689957	3.33765319290094	8.0647376668243	3.0810067381482	0.00438808004283235	0.127917465741068	-2.00242512922074
728643	HNRNPA1P33	2.08068431296717	0.701503817044637	3.4598648088897	1.3709843683468	3.08088347271983	0.00438945533345519	0.127917465741068	-1.98542515962786
4440	MSI1	-2.43848434117073	-4.05646624126538	-0.820502441076078	-1.62794267272396	-3.07777238388239	0.00442430232753431	0.128004969823038	-1.97376217488974
7784	ZP3	-1.0245113255621	-1.70437360069506	-0.344649050429142	0.584475432125563	-3.07741457851577	0.00442832690466111	0.128004969823038	-2.00390771481651
3743	KCNA7	1.96075720430229	0.659512365787225	3.26200204281736	-1.98028391539212	3.07719477196852	0.00443080100472056	0.128004969823038	-1.98296140620373
84000	TMPRSS13	1.92914177537559	0.648590924218753	3.20969262653244	7.70209016985776	3.07650413386024	0.0044385832543477	0.128004969823038	-2.01931426616232
92196	DAPL1	-3.06322460185351	-5.09720268452758	-1.02924651917945	0.645730313602467	-3.07554976653857	0.00444935866128942	0.128004969823038	-2.01577994163575
26508	HEYL	-1.83372081568966	-3.05144175312614	-0.615999878253178	-3.70888489859828	-3.07521601718093	0.00445313277103826	0.128004969823038	-1.98773642004747
85289	KRTAP4-5	-6.10822881088104	-10.1670689455289	-2.04938867623321	-1.78173484087112	-3.0732899614985	0.00447497259423313	0.128004969823038	-2.00036878793638
124220	ZG16B	1.97811639656865	0.663294853126441	3.29293794001086	1.39117623349786	3.07238204053089	0.00448530294002277	0.128004969823038	-2.00695921598299
284110	GSDMA	1.76381559479895	0.591373992712594	2.93625719688531	8.98692774651107	3.07221881291409	0.00448716255163152	0.128004969823038	-2.0040673605408
353137	LCE1F	2.11821531708338	0.709937568331916	3.52649306583484	7.29743421106316	3.07165173154797	0.00449362886981913	0.128004969823038	-2.0402723210365
51750	RTEL1	1.61920153954134	0.542572447315852	2.69583063176684	5.95578369958901	3.07131940374598	0.00449742245698612	0.128004969823038	-2.0698763943118
4286	MITF	-1.45156450919792	-2.41682651992048	-0.486302498475354	3.76379583094033	-3.07101058458369	0.00450095041880122	0.128004969823038	-2.08868944808302
343578	ARHGAP40	1.80987261781961	0.606299914036553	3.01344532160266	4.25144337717081	3.07090135616095	0.00450219887848264	0.128004969823038	-2.09263902253491
93650	ACP4	-1.27091473713965	-2.11673476495746	-0.425094709321834	-3.82435926200568	-3.06851773464778	0.00452952536815177	0.128004969823038	-2.00142271132944
221421	RSPH9	1.24084410238693	0.415020540242706	2.06666766453116	-1.82363198221326	3.06845767648127	0.00453021592453782	0.128004969823038	-2.00112696635656
57717	PCDHB16	1.75456932264781	0.586673386898348	2.92246525839727	-3.3463360069278	3.06800858865228	0.00453538276751885	0.128004969823038	-2.00164667293994
1893	ECM1	2.05430893363093	0.686359101261124	3.42225876600073	6.61750192790635	3.06680223180103	0.00454928989908759	0.128004969823038	-2.06672702561412
973	CD79A	-1.88515184639549	-3.14046246438112	-0.629841228409873	-2.75132513995379	-3.06679906278917	0.00454932648546074	0.128004969823038	-2.0018929892041
80271	ITPKC	1.59110718901281	0.531553376719527	2.6506610013061	7.17449222409878	3.06666690204431	0.00455085253591726	0.128004969823038	-2.05087727058246
151009	LINC01106	1.7578928029715	0.586806724590177	2.92897888135282	-3.52064588867926	3.06544660803318	0.00456496619843041	0.128034566981728	-2.00654444929911
84616	KRTAP4-4	-6.26411864056271	-10.4397817991414	-2.08845548198408	-0.609098516818998	-3.06354809727973	0.00458700675030647	0.128143472502808	-2.02560179312581
79098	C1orf116	1.89473182331122	0.631687804826639	3.1577758417958	6.9865762650421	3.06351103741752	0.00458743799789672	0.128143472502808	-2.06425548554213
151313	FAHD2B	-1.84510945842998	-3.07580650801786	-0.614412408842109	-1.53238329490035	-3.0616896219327	0.00460868049269405	0.128507838962854	-2.00727215465179
643008	SMIM5	1.70995174972161	0.569216510812212	2.85068698863101	3.96615622778248	3.06118223700336	0.00461461456923485	0.128507838962854	-2.11403426829564
57594	HOMEZ	1.52549732370756	0.507145949207471	2.54384869820764	3.40661037143676	3.05917261240178	0.00463818939797656	0.128789127999595	-2.11240663072655
64137	ABCG4	1.94099905630519	0.644938679860232	3.23705943275014	4.10670659202139	3.05837177614553	0.00464761584317687	0.128789127999595	-2.11911877623062
283455	KSR2	-2.47642925112115	-4.13008024850939	-0.822778253732914	-3.84324348810796	-3.05824485949316	0.00464911141839066	0.128789127999595	-2.02148794924375
9827	RGP1	1.39714322018878	0.464143490408579	2.33014294996899	5.18488657888303	3.05808530640703	0.00465099222768241	0.128789127999595	-2.1148526169088
81871	KRTAP4-6	-6.74107073810477	-11.244733166681	-2.23740830952852	-0.826265507004091	-3.05670297950257	0.00466731738048291	0.128991876587879	-2.04064766325045
3670	ISL1	1.4717885614122	0.488383894729216	2.45519322809519	-4.14419762063419	3.05635181951271	0.00467147321486325	0.128991876587879	-2.02412444788487
55800	SCN3B	-2.95896622057886	-4.93702930347803	-0.98090313767969	-1.59815401158092	-3.05485116589296	0.00468927249792146	0.129083247652676	-2.02310765715475
100288428	LMCD1-AS1	-1.41147719791808	-2.35506554294768	-0.467888852888481	-4.07882077542783	-3.05479087786887	0.0046899889204777	0.129083247652676	-2.02887252839825
53905	DUOX1	1.91513207862096	0.634684531583503	3.19557962565842	6.52929045178747	3.05440853566479	0.00469453484194635	0.129083247652676	-2.0956638696091
55894	DEFB103B	1.90763401010281	0.631244200587694	3.18402381961793	4.86528276416662	3.05212217901749	0.0047218063767203	0.12916697013951	-2.13256487685657
6590	SLPI	1.45482831086035	0.481242542085864	2.42841407963484	7.37697602769015	3.05160075134391	0.00472804698602895	0.12916697013951	-2.07883065321371
4593	MUSK	-1.50609912623609	-2.51403335007944	-0.498164902392741	-3.5469179295214	-3.05148719089297	0.00472940715197794	0.12916697013951	-2.03605135951569
10129	FRY	1.14975857466236	0.380028293281443	1.91948885604327	7.84572776088478	3.0504103890059	0.00474232299749645	0.12916697013951	-2.06877919968256
6700	SPRR2A	1.99244053590969	0.658424029751109	3.32645704206827	11.118268004635	3.05010192193683	0.00474602911901979	0.12916697013951	-2.03239733221708
26496	OR10A3	2.11040611861788	0.697112778996806	3.52369945823896	-2.56883260455707	3.04946681374012	0.00475366838521237	0.12916697013951	-2.03971360734553
5583	PRKCH	1.23016199719743	0.406148940044859	2.05417505435001	8.01579976557531	3.04872603388105	0.00476259346232752	0.12916697013951	-2.06942243448503
728224	KRTAP4-8	-6.08825371698947	-10.1670174417423	-2.00948999223665	-0.724566800550796	-3.04827666000849	0.00476801537297551	0.12916697013951	-2.05849624833922
57540	DISP3	1.96773196775031	0.649396947644002	3.28606698785663	-0.838207133635285	3.04810791610221	0.00477005286309642	0.12916697013951	-2.0375844511681
220164	DOK6	-1.71954822285258	-2.87219025548576	-0.566906190219393	-0.0250928684140905	-3.04656250910678	0.00478875132410705	0.129245325831607	-2.0559520856427
158219	TTC39B	1.67613336797058	0.552478919183386	2.79978781675778	5.37702491846531	3.04625309029784	0.00479250345648373	0.129245325831607	-2.13860946592696
1087	CEACAM7	1.72766620587725	0.568971250142319	2.88636116161218	-3.20985012635191	3.0449552074629	0.0048082725368292	0.129486515226012	-2.04856403057981
65124	SOWAHC	1.93551944518881	0.637165334594435	3.23387355578318	7.00810323511775	3.04434991175457	0.0048156436311938	0.129507123991158	-2.10639572047292
80725	SRCIN1	2.11106960169604	0.693905920125663	3.52823328326642	3.4275119897181	3.04209466643514	0.00484320188974631	0.129865311729523	-2.14222491055555
3945	LDHB	-1.23441957844354	-2.06315633728066	-0.405682819606425	2.94183505846146	-3.04184012988966	0.00484632162248291	0.129865311729523	-2.15689488968358
2984	GUCY2C	1.77858952120853	0.584381534505159	2.97279750791189	3.31457916463573	3.04148685841956	0.00485065466512295	0.129865311729523	-2.14659170804114
79070	POGLUT2	-1.61229343503515	-2.69498364925486	-0.529603220815441	-3.14359835594199	-3.04109551372263	0.00485545898993831	0.129865311729523	-2.05664713449444
91409	CCDC74B	-1.53044940361546	-2.55926383091741	-0.501634976313509	-4.26998055151312	-3.03789050876483	0.00489497550716333	0.130429508434515	-2.06284169148103
100306975	NDUFAF4P1	1.87497135024381	0.614472090416849	3.13547061007078	-1.46453814549492	3.03768143830355	0.00489756385167462	0.130429508434515	-2.06144398917795
3884	KRT33B	-5.6404019761682	-9.433116797532	-1.84768715480441	2.26499703075578	-3.03703679520132	0.00490555287902027	0.130429508434515	-2.10224924936106
144348	ZNF664	-1.54005269629171	-2.57587814146571	-0.504227251117704	3.80883547622629	-3.03626163830756	0.00491517574446103	0.130429508434515	-2.16530486754551
54187	NANS	1.11567808542673	0.365257393359702	1.86609877749376	4.13822452302394	3.03615744045247	0.00491647063163001	0.130429508434515	-2.17551722236309
26239	LCE2B	2.01152055535913	0.65757319239975	3.36546791831851	7.92680467396443	3.03398116647859	0.00494358976553365	0.130971726153091	-2.10848208733815
204219	CERS3	1.96334385214514	0.640996711753071	3.28569099253721	5.7048089558481	3.03208291192012	0.00496736034400376	0.131131797116506	-2.16461674754688
100289255	TMEM238L	1.61799854979644	0.52737673892271	2.70862036067017	4.22160047837466	3.02966169273968	0.0049978371600547	0.131131797116506	-2.1871465478078
6252	RTN1	-1.11429848554682	-1.86560721397467	-0.362989757118976	2.47543921908496	-3.02881880000059	0.00500848856711626	0.131131797116506	-2.17894157884487
128488	WFDC12	2.11011650193165	0.687128094319467	3.53310490954383	6.92525903771304	3.02827462965777	0.00501537654301141	0.131131797116506	-2.14507097797066
1999	ELF3	1.60706126850358	0.523290087673483	2.69083244933367	6.01652974093734	3.02820325886393	0.00501628060389307	0.131131797116506	-2.16472302781685
2662	GDF10	1.49113600660056	0.485389581244977	2.49688243195615	-4.04977460626691	3.02774256267032	0.005022120011025	0.131131797116506	-2.0822124573259
197358	NLRC3	-1.04567673530868	-1.75119382260975	-0.340159648007603	0.29143468278895	-3.02677470239057	0.00503440883783382	0.131131797116506	-2.10358810915316
9830	TRIM14	1.22757204767787	0.399174752193162	2.05596934316258	3.8946020273926	3.02620611731215	0.00504164140976411	0.131131797116506	-2.19664701750901
6464	SHC1	1.79354929550656	0.583186023443918	3.0039125675692	7.46299596396123	3.02613129844323	0.00504259386203851	0.131131797116506	-2.13474228237078
353133	LCE1C	2.0834158592702	0.677064688178038	3.48976703036237	7.92900153131578	3.02532734586275	0.00505283904788667	0.131131797116506	-2.12776205598819
10321	CRISP3	2.2704880473684	0.737647487340383	3.80332860739642	1.1829193017696	3.02490975689448	0.00505816839415121	0.131131797116506	-2.10079630605767
79183	TTPAL	1.17531986961174	0.381600336540969	1.96903940268251	6.52837054827605	3.02398196308638	0.00507002816701411	0.131131797116506	-2.1587511363886
4580	MTX1	1.41655393473408	0.459483188372832	2.37362468109533	4.50985703748871	3.02259012592856	0.00508786919967944	0.13124694165752	-2.20330732584882
10279	PRSS16	1.83242422790374	0.593674389629283	3.0711740661782	-1.49942328109136	3.0208739273735	0.00510995003245962	0.131360949618118	-2.09572899614162
414235	DIP2C-AS1	-1.60863219358066	-2.69635745330406	-0.520906933857266	-1.96861824762853	-3.02014454086809	0.00511936192292142	0.131360949618118	-2.09417620527314
3881	KRT31	-6.05519556643971	-10.1501254474441	-1.96026568543535	2.31733596582852	-3.01975626567923	0.0051243788723326	0.131360949618118	-2.13391872134439
6415	SELENOW	1.43591171231638	0.464691832206682	2.40713159242608	5.33161450434466	3.01925893941363	0.00513081169822605	0.131360949618118	-2.19912882779392
64834	ELOVL1	1.6815240029472	0.54412836486396	2.81891964103044	6.89074625819728	3.0191292034738	0.00513249106898638	0.131360949618118	-2.16349534973216
144742	LINC00934	-1.54753152410719	-2.59454299011972	-0.500520058094657	-4.46884424243615	-3.01841015458819	0.00514180827858422	0.131427837420657	-2.10192967629101
374897	SBSN	2.02323975558814	0.653388538109647	3.39309097306663	10.4703578117096	3.01622778594029	0.00517018508972034	0.131981092036416	-2.1075509688723
131578	LRRC15	-3.74272695317983	-6.27803415807056	-1.20741974828911	2.27880402786424	-3.01472526469056	0.00518980829849135	0.132309742122136	-2.18305012972342
23348	DOCK9	1.63799935796331	0.527781929107364	2.74821678681926	7.87521297257026	3.01297739049188	0.00521272476169113	0.132642607175877	-2.15294103629862
50604	IL20	2.15595537927346	0.694537719963826	3.6173730385831	0.368067584105295	3.01269803161569	0.00521639633423112	0.132642607175877	-2.11160669649259
9180	OSMR	1.56557140124186	0.503945128024871	2.62719767445886	5.77429488615501	3.01155922083386	0.00523138895308557	0.132851529048242	-2.20723702286912
347746	PWARSN	-1.35879053769176	-2.28100328953774	-0.436577785845786	-1.73476248892868	-3.00892648572867	0.0052662059252255	0.133145536487612	-2.11687882078422
55219	MACO1	1.67193818143172	0.537126181603147	2.8067501812603	6.86645395880387	3.0087526278477	0.00526851285143836	0.133145536487612	-2.18674868865098
3746	KCNC1	-2.25458291686079	-3.78533728453811	-0.723828549183466	-3.67636325250538	-3.00781340900112	0.00528099196104144	0.133145536487612	-2.1233911817331
342897	NCCRP1	1.88485998001496	0.605117822799955	3.16460213722997	9.21860770274107	3.00778509688137	0.00528136857026582	0.133145536487612	-2.14012668432755
26206	SPAG8	1.93277575746816	0.620338935195446	3.24521257974088	2.92964780270768	3.00741422389519	0.00528630429376162	0.133145536487612	-2.20746624562551
7357	UGCG	1.45212487145882	0.465487395791666	2.43876234712597	7.45628810029747	3.00563710123053	0.0053100156976349	0.133145536487612	-2.17761523397984
7443	VRK1	-1.09310308907512	-1.83588335986232	-0.350322818287915	2.12891051005482	-3.00532156849151	0.00531423624759209	0.133145536487612	-2.22199841401703
100289462	DEFB4B	1.68932540213632	0.541376824103367	2.83727398016927	8.3522057618132	3.00525317394016	0.00531515150901784	0.133145536487612	-2.15998411905191
57115	PGLYRP4	2.02687583224731	0.649527665835797	3.40422399865883	4.86790338560808	3.00520149023443	0.00531584324370124	0.133145536487612	-2.23710397249969
10814	CPLX2	-2.5005561705745	-4.19986746958601	-0.801244871562984	-3.16592170273519	-3.00506490054217	0.00531767177096661	0.133145536487612	-2.1269726517272
162967	ZNF320	-1.1469612519206	-1.9267481744466	-0.367174329394593	-0.463669282563775	-3.00374447588967	0.00533537908143132	0.13330736698141	-2.13394973009377
140258	KRTAP13-1	-5.01268287302014	-8.42225398470534	-1.60311176133493	-2.29675031687289	-3.00234546940466	0.0053542011860815	0.13330736698141	-2.14068564215563
55466	DNAJA4	1.47477150124182	0.471449276716086	2.47809372576756	5.38375314050703	3.00174980182998	0.00536223433591425	0.13330736698141	-2.23717099061228
8654	PDE5A	-1.11748357854245	-1.87775821320852	-0.357208943876374	0.893145883075153	-3.00165541901413	0.00536350822710226	0.13330736698141	-2.18196749657461
4642	MYO1D	1.50190893954672	0.479606181346393	2.52421169774704	7.11026934521588	3.0002279743185	0.00538280955986414	0.133368124742252	-2.19812772234422
114899	C1QTNF3	-1.42861652151045	-2.40112926236465	-0.456103780656245	-2.95563202569824	-2.99992608970456	0.00538689994857089	0.133368124742252	-2.13942346643077
79887	PLBD1	1.69335043780362	0.54018305347883	2.8465178221284	7.14041955208181	2.99878051483853	0.0054024487479826	0.133368124742252	-2.20214555451672
1673	DEFB4A	1.72185031213762	0.549116201660695	2.89458442261455	9.94822094226974	2.99837551482389	0.00540795595342268	0.133368124742252	-2.14953876217373
100132103	FAM66E	1.85118482509112	0.590216582500652	3.11215306768159	-1.47960253568731	2.99802892696842	0.00541267309318707	0.133368124742252	-2.1416986702465
7003	TEAD1	1.72911273018897	0.551101235133621	2.90712422524433	6.35274705325682	2.99753295371054	0.00541943018653939	0.133368124742252	-2.22502413439105
7181	NR2C1	-1.12933768201777	-1.89877850696847	-0.359896857067078	1.59717525220983	-2.99735912330025	0.00542180032744581	0.133368124742252	-2.22080805912946
10850	CCL27	2.91190315430429	0.924701718622015	4.89910458998657	-0.876218841233361	2.99243841295169	0.00548930213247575	0.134466576963363	-2.15086348649379
123016	TTC8	-1.94367328069793	-3.27100599826678	-0.616340563129079	-0.186283684762537	-2.99043007253685	0.00551708054670031	0.134466576963363	-2.17366374958317
64411	ARAP3	1.30738098366086	0.414286290510526	2.20047567681119	5.39701303061683	2.98947441782559	0.00553034543033901	0.134466576963363	-2.26361056901183
151011	SEPTIN10	1.34427312360756	0.425941708995645	2.26260453821948	4.11679404657124	2.98936028947598	0.00553193159748613	0.134466576963363	-2.27888798324556
83900	KRTAP9-3	-6.63375891387798	-11.1659712018081	-2.10154662594783	-0.526785773503294	-2.98909437070459	0.0055356290353069	0.134466576963363	-2.18615989646808
56998	CTNNBIP1	1.59985377065439	0.506761096600821	2.69294644470795	6.57624566301075	2.98891450023177	0.00553813135156647	0.134466576963363	-2.23753515987425
166824	RASSF6	1.72919958576528	0.547639939049441	2.91075923248112	-2.86408371414778	2.98868166262212	0.00554137212588315	0.134466576963363	-2.16215069006901
8372	HYAL3	-1.25022816009518	-2.10451818887932	-0.395938131311048	-0.75184774809237	-2.98864358534283	0.00554190227933678	0.134466576963363	-2.16184662242849
100128378	LINC00696	2.1012336792417	0.66520735668327	3.53726000180014	1.91958256466626	2.98814824135948	0.00554880337920865	0.134467602286014	-2.20585361480975
2203	FBP1	-1.40069773671388	-2.35815950733327	-0.443235966094488	2.05743793373295	-2.98753616154933	0.00555734208093744	0.134494028429437	-2.25941300639403
3752	KCND3	1.95582765393184	0.618699973844981	3.29295533401871	2.77034192732176	2.9870871220962	0.00556361423393388	0.134494028429437	-2.24648496870954
1493	CTLA4	-1.58491553670395	-2.66867698853748	-0.501154084870412	1.8113421078146	-2.98650062214512	0.00557181652614933	0.134526432260046	-2.25367186033628
9902	MRC2	-1.60056416481757	-2.69560835210383	-0.505519977531301	2.08107406739773	-2.98491268341121	0.0055940816262875	0.134855736681655	-2.26551828920143
23303	KIF13B	1.58634310738911	0.500888164962749	2.67179804981547	7.05467174079839	2.98452699795428	0.0055995021774906	0.134855736681655	-2.2346242605407
114880	OSBPL6	1.92207328305987	0.605921509203251	3.2382250569165	2.68834785338787	2.98231940943964	0.00563062421866441	0.135114305761219	-2.25525266305325
131408	FAM131A	1.23142968755021	0.387818432985263	2.07504094211516	4.57627454452093	2.98096887047384	0.00564974448249926	0.135218208856893	-2.29600994499709
653240	KRTAP4-11	-6.03844740216886	-10.1753378259691	-1.90155697836859	-1.26840636008144	-2.98085915702054	0.00565130044902206	0.135218208856893	-2.20182824245687
1149	CIDEA	2.86450670662378	0.901797123421357	4.8272162898262	-0.706727386222334	2.98046472949694	0.00565689761004753	0.135218208856893	-2.17501859805551
6558	SLC12A2	-1.48475631183985	-2.50222088051421	-0.46729174316549	3.14779022003377	-2.98006729921854	0.00566254269173729	0.135218208856893	-2.2940480484616
9941	EXOG	-1.29418882769333	-2.18159689768735	-0.406780757699318	-0.959108481952724	-2.97827268861647	0.00568809975769343	0.135498415248578	-2.1818192576971
9629	CLCA3P	1.72624934840176	0.541669309409518	2.910829387394	-0.486868437257234	2.97597517332639	0.00572097814382096	0.135993518310736	-2.18399740016711
81850	KRTAP1-3	-6.53635609563291	-11.0221864895563	-2.05052570170951	-0.171579363485895	-2.97565817972796	0.00572552855345101	0.135993518310736	-2.21420151718059
387266	KRTAP5-3	-3.35626893583975	-5.65986441906096	-1.05267345261853	-1.61674089119995	-2.97536822957029	0.00572969375795296	0.135993518310736	-2.19185642750911
360132	FKBP9P1	2.2924352045026	0.718420054602241	3.86645035440295	2.49873796479692	2.97425600760677	0.00574569772099017	0.13620846894802	-2.25615686346795
3949	LDLR	1.45976427260056	0.457236286543107	2.46229225865801	6.18546868518793	2.97355798376529	0.00575576331745465	0.136282294491182	-2.28058792362731
899	CCNF	1.89723453518066	0.59313334709145	3.20133572326987	4.75876138761777	2.97098129331101	0.00579306427180675	0.136786429767174	-2.31471137002652
5875	RABGGTA	1.22594565501048	0.383171114056364	2.0687201959646	4.3982471521342	2.97063981436465	0.00579802476289468	0.136786429767174	-2.32046358333372
5955	RCN2	-1.07976810273622	-1.82247062162775	-0.337065583844687	1.88097845788537	-2.96896982339052	0.0058223418382864	0.136786429767174	-2.29400075093767
8309	ACOX2	-2.56129093058365	-4.3233631184666	-0.799218742700706	-2.25440877071138	-2.96842035954153	0.00583036377545223	0.136786429767174	-2.19946507298531
55222	LRRC20	2.25871026354068	0.704740163198179	3.81268036388318	4.88454447444197	2.96830178549582	0.00583209627757563	0.136786429767174	-2.31776453084757
53833	IL20RB	1.77843610588918	0.554738673904617	3.00213353787374	4.02901618408786	2.96793513160818	0.00583745659264011	0.136786429767174	-2.32224035479008
378825	PICSAR	2.12683630406075	0.663332757362035	3.59033985075947	-1.3291762762382	2.96777158284542	0.00583984910559166	0.136786429767174	-2.20203989462739
7358	UGDH	1.52814942513051	0.47571704835503	2.58058180190598	4.80370314516986	2.96525337326305	0.00587680470362804	0.137377966349903	-2.3279858296976
6702	SPRR2C	1.94579441539634	0.605611264665816	3.28597756612687	6.04594183649526	2.96498831025368	0.00588070744290744	0.137377966349903	-2.30557623671489
966	CD59	1.1087453298796	0.344992438187266	1.87249822157194	8.13528892662741	2.96462060245492	0.00588612556663701	0.137377966349903	-2.24851353787424
84140	FAM161A	-1.44288177848941	-2.43719111553085	-0.448572441447973	-3.3126109831346	-2.96346237485798	0.00590322278055743	0.137497945980663	-2.21274748958281
390093	OR10A6	1.80139392603549	0.559970360887858	3.04281749118312	-3.43471727963862	2.96332234183805	0.00590529306379586	0.137497945980663	-2.21227070933865
1515	CTSV	1.89922266647586	0.589706536582445	3.20873879636928	6.83309615969011	2.96179652315942	0.00592789571965675	0.137860492982053	-2.29214999389644
27163	NAAA	-1.15420535752463	-1.95065546245176	-0.357755252597506	3.18019510753607	-2.95947515527787	0.00596244026904455	0.13848220071971	-2.34268580935457
57152	SLURP1	2.20561247347019	0.682877028782681	3.72834791815769	6.08714514795543	2.95797799353641	0.00598482063994864	0.138492139251653	-2.32117839293852
28231	SLCO4A1	1.56492544544175	0.484379214682084	2.64547167620141	7.26842946417751	2.95760713871886	0.00599037664296872	0.138492139251653	-2.287779506333
1002	CDH4	1.97910137591016	0.611412218019901	3.34679053380041	0.546998628197872	2.95509075334888	0.00602820522225049	0.139092111405872	-2.23588372716082
6947	TCN1	2.08140376903808	0.642807824053895	3.51999971402227	5.10262202925531	2.95466121424811	0.00603468497611825	0.139092111405872	-2.34680187385427
7466	WFS1	1.61987935076791	0.500022014950503	2.73973668658531	2.76833820858904	2.95399772462204	0.0060447069073095	0.139092111405872	-2.32613259929062
11147	ANKRD13C-DT	1.87771516870459	0.578633590708956	3.17679674670022	0.286856852647646	2.95177654064504	0.00607837230199647	0.139388179981263	-2.23853277440177
100130987	LOC100130987	1.31131333951169	0.403875462807163	2.21875121621621	-0.286401789999364	2.9510717088461	0.00608909209895498	0.139388179981263	-2.23592151272225
9955	HS3ST3A1	1.34495818174337	0.414178798233239	2.2757375652535	0.551697736188023	2.95088450792714	0.00609194224371609	0.139388179981263	-2.2504646754507
7867	MAPKAPK3	1.49254040027409	0.458861669774199	2.52621913077399	6.66969979722108	2.94870076043189	0.00612528325112319	0.139960580580734	-2.32260429682292
386617	KCTD8	1.57784551113879	0.484594856074194	2.67109616620338	-3.89796591124004	2.94737176495211	0.00614565845582931	0.140006640511906	-2.24375283734537
6340	SCNN1G	1.65060841723285	0.506505542036047	2.79471129242966	6.21170140431459	2.94624707811674	0.00616295139142908	0.140167821379312	-2.34090103443033
150696	PROM2	1.6249360458807	0.497901831333513	2.75197026042789	6.80815527856213	2.94434948786505	0.00619223264941459	0.140510758651703	-2.32908314753511
10017	BCL2L10	1.97571980272724	0.605382648301587	3.34605695715289	-3.2025404454754	2.9443409971922	0.00619236396200314	0.140510758651703	-2.25023007529455
6280	S100A9	1.46596683984862	0.448992824457225	2.48294085524002	11.9539419404574	2.94377407740145	0.00620113762396077	0.140547171234394	-2.24953948338185
79017	GGCT	2.02638109143454	0.62003101906213	3.43273116380694	5.66287235483478	2.94250948088127	0.00622075090417001	0.140652926294515	-2.36409340913484
4014	LORICRIN	2.55613088195901	0.781491744544457	4.33077001937356	6.88026817445842	2.94146183994553	0.00623704370349518	0.140652926294515	-2.33946595076509
79723	SUV39H2	-1.35305559740336	-2.29253356570713	-0.413577629099591	0.892204294302195	-2.94116391306324	0.00624168439121952	0.140652926294515	-2.31484767329759
163404	PLPPR5	-2.0430442087947	-3.46209814981911	-0.6239902677703	-3.76400620191233	-2.94014701310006	0.00625754882713134	0.140652926294515	-2.25882794308982
2527	FUT5	2.03206931026657	0.620571308934271	3.44356731159888	-1.94394781992208	2.94000748262351	0.00625972858284053	0.140652926294515	-2.25874656626507
54854	FAM83E	1.55738439297836	0.475552241140735	2.63921654481599	0.0360312455684784	2.93985641837342	0.00626208932908159	0.140652926294515	-2.26126048579055
51182	HSPA14	-1.24919690568041	-2.11705045099381	-0.381343360367011	2.34954617270466	-2.93950798469057	0.00626753766170001	0.140652926294515	-2.37381260368711
100506126	LINC00867	-2.04986504887317	-3.47405390857534	-0.625676189170994	-4.08445998939464	-2.93932678794041	0.00627037274069913	0.140652926294515	-2.26039074218481
100507055	LRCOL1	-1.6228602803188	-2.75061314452801	-0.49510741610959	-4.05138277472488	-2.93871438333516	0.00627996364843919	0.1407070712316	-2.26165257247304
7067	THRA	-1.641119743482	-2.78263831408909	-0.499601172874898	2.38514368609715	-2.93594202550641	0.00632355541999483	0.141158091695417	-2.38121779446598
1191	CLU	1.59947146872997	0.486794114740511	2.71214882271943	1.13909600292648	2.93560375737811	0.00632889378221226	0.141158091695417	-2.29669304452451
495	ATP4A	-1.60308708925149	-2.71850270349774	-0.487671475005252	-3.94307876127932	-2.93501674359787	0.0063381678200859	0.141204295582709	-2.26905379245705
92521	SPECC1	-1.21446059340962	-2.05987675285545	-0.3690444339638	4.12012829609618	-2.93361467254267	0.00636037066784301	0.141538100956938	-2.39307856567065
57509	MTUS1	-2.79928102807938	-4.7486808095253	-0.849881246633451	1.1253030447226	-2.93248482972236	0.00637831602413621	0.141697489579704	-2.34385747138135
64395	GMCL1	-1.70913913152187	-2.89977115005106	-0.518507112992693	2.52601698356437	-2.9315009996064	0.00639398120339976	0.141697489579704	-2.39346593747872
100505921	GLCCI1-DT	1.42371278294086	0.431518410027745	2.41590715585397	-4.09371984745109	2.93032514068472	0.00641275166958529	0.141697489579704	-2.27761862634191
5412	UBL3	1.487326555744	0.450713521665154	2.52393958982284	8.01953091347404	2.93008253200166	0.00641663095195622	0.141697489579704	-2.32791362768244
220136	CFAP53	1.71145555537593	0.518037496840395	2.90487361391147	1.28473012484497	2.92862123227318	0.00644004387907997	0.141705188173869	-2.31516140834761
10734	STAG3	-1.19764973381643	-2.03308995938731	-0.362209508245542	-1.14770863310922	-2.92755205768989	0.00645722527527941	0.141762487706442	-2.28428787646944
23209	MLC1	-2.1023252909624	-3.56943471036414	-0.635215871560664	-1.48849572877801	-2.92635894874309	0.00647644937933578	0.142025492261608	-2.2877287065573
9394	HS6ST1	1.94369271149245	0.586639630520153	3.30074579246476	6.02528157204571	2.92496690908053	0.00649894709971531	0.142251436942021	-2.39390467883307
339665	SLC35E4	1.70680585992025	0.514902326400491	2.89870939344	5.17617808701312	2.9243759548521	0.00650852022121869	0.142251436942021	-2.41271198681503
7039	TGFA	1.57434245394733	0.474654750392278	2.67403015750238	7.88215687603919	2.92361394253108	0.00652088404379286	0.142283050282862	-2.34560434837694
945	CD33	-1.20607511340633	-2.0485896801233	-0.363560546689354	-0.211151865582599	-2.92339247131109	0.00652448162225417	0.142283050282862	-2.30946594769269
26112	CCDC69	1.45087891362146	0.436909545099601	2.46484828214331	5.89891769961901	2.92210972696848	0.00654535541308791	0.142424339246208	-2.40081588899763
646576	HHIP-AS1	-1.39016773000995	-2.36171088432564	-0.418624575694266	-4.43229708653146	-2.92210147442081	0.00654548990873928	0.142424339246208	-2.29441837951667
745	MYRF	2.33595099067544	0.702556225834216	3.96934575551666	4.45831133439568	2.92053727756354	0.00657102953609793	0.142821545515743	-2.42323498160918
1123	CHN1	-1.56542087456119	-2.66104769432368	-0.469794054798701	-0.774838995736572	-2.91782104513919	0.0066156028619763	0.143003023066691	-2.31068924007672
149466	C1orf210	2.0338632558844	0.610308087510121	3.45741842425867	2.10394305844936	2.91767983807954	0.00661792785492029	0.143003023066691	-2.36877643101168
112399	EGLN3	1.71473768778967	0.514464336452781	2.91501103912656	7.83683499025126	2.91747884540873	0.0066212385562813	0.143003023066691	-2.36096182638893
256126	SYCE2	-1.33722792786154	-2.27330383010196	-0.401152025621125	-4.146041816397	-2.91732329183006	0.00662380186939069	0.143003023066691	-2.30403434030391
79814	AGMAT	-1.60583072094932	-2.72997688595246	-0.481684555946176	-1.82756733245027	-2.91720645082996	0.006625727867494	0.143003023066691	-2.30302075700641
56126	PCDHB10	1.64795401491465	0.494262224226054	2.80164580560325	-2.95248543643538	2.91706074428397	0.00662813042375316	0.143003023066691	-2.30469766855405
2674	GFRA1	2.09033609646976	0.626278703070747	3.55439348986877	1.14775415020493	2.91573603626312	0.00665001130212694	0.143110287133039	-2.33169487395349
10457	GPNMB	-1.58917635051221	-2.70250144895108	-0.475851252073346	5.83682686557109	-2.91501155113674	0.00666200681656563	0.143211232060054	-2.38840450675266
9601	PDIA4	1.22544505426044	0.366630085237822	2.08426002328307	5.35905227329701	2.91396562512235	0.00667936055426988	0.143427013873451	-2.43045910847226
5519	PPP2R1B	-1.68997391365566	-2.87518037327871	-0.5047674540326	4.22116210687916	-2.91189812981568	0.0067137895083784	0.143524036266684	-2.4329855811006
3887	KRT81	-6.39298984262004	-10.8767562339878	-1.90922345125224	1.73772329143205	-2.91173082045583	0.00671658293943041	0.143524036266684	-2.35801691626702
10455	ECI2	-1.0443791599975	-1.77695700131952	-0.311801318675493	0.368156061398552	-2.91135124853354	0.0067229244168591	0.143524036266684	-2.35376711240871
23432	GPR161	-1.48551292771938	-2.52754731254752	-0.443478542891246	0.296137315154033	-2.9112839898299	0.00672404869173505	0.143524036266684	-2.35449024145003
100422926	MIR3137	1.57416766085836	0.469859961167949	2.67847536054878	-3.5502229061089	2.91105943356561	0.00672780358730335	0.143524036266684	-2.31622836948534
898	CCNE1	1.71922930060338	0.512321280212172	2.9261373209946	4.72657123682237	2.90904083230058	0.006761646386436	0.143932765913222	-2.45227255551932
163742	SLC25A3P1	-1.83807560762539	-3.1300711947207	-0.546080020530076	-4.24385313836206	-2.90531032712046	0.00682461321019209	0.144958333679107	-2.32777250726137
25984	KRT23	1.57750437994174	0.468225470008549	2.68678328987493	8.71079513411424	2.9041564197647	0.00684420165026285	0.145217070728791	-2.36838555843065
128346	C1orf162	-1.20788046447505	-2.05773002452108	-0.35803090442903	1.28588362714992	-2.90249907347059	0.0068724291593225	0.145344092414798	-2.41527280671439
8322	FZD4	-1.7358144385648	-2.95768154740855	-0.513947329721061	-1.34482822230265	-2.90114548846244	0.006895564513768	0.145676230918558	-2.33807246176527
272	AMPD3	1.26900875944403	0.375502538978365	2.1625149799097	8.70062021821945	2.9003955217507	0.0069084144842775	0.145735130409518	-2.37469788177102
220388	CCDC89	-1.52376739677278	-2.59675222640584	-0.450782567139726	-3.54907009161424	-2.90011541423434	0.006913219652173	0.145735130409518	-2.33827663343972
54993	ZSCAN2	-1.39651050913285	-2.38030521152708	-0.412715806738614	-1.92219231175395	-2.89887784424879	0.00693448758193504	0.14575144536369	-2.33958941031811
255743	NPNT	2.14339762727131	0.633391308934787	3.65340394560784	-2.45726347578754	2.89877273275438	0.00693629678777466	0.14575144536369	-2.34075766308493
114795	TMEM132B	2.13253379050524	0.629779847950972	3.6352877330595	-2.09354335465313	2.89799900313733	0.00694962812439452	0.145875224174255	-2.34212578896025
10998	SLC27A5	-1.13913556629413	-1.94312722957809	-0.335143903010171	-2.10769863224209	-2.89343714554798	0.00702872127881292	0.147377626386232	-2.3504461979813
6523	SLC5A1	1.86797415419459	0.548546798666864	3.18740150972232	7.31465385817899	2.89118289146693	0.00706811796024446	0.14785477594703	-2.43220684017154
100132386	KRTAP4-9	-6.34592550540782	-10.8294209948603	-1.86243001595534	-0.0275815921365565	-2.89046968462451	0.00708062567412728	0.14785477594703	-2.39535936445873
51700	CYB5R2	1.62161863611998	0.475688190772181	2.76754908146777	4.45257628445756	2.88988562767327	0.00709088398561678	0.14785477594703	-2.49637831349403
124857	WFIKKN2	1.82745361007043	0.535939692489501	3.11896752765136	-0.0834241225913132	2.88959819280661	0.00709593760208352	0.14785477594703	-2.36158670849776
79603	CERS4	1.50581821304557	0.441411079712934	2.57022534637821	3.47288481891453	2.88904931842686	0.00710559722322254	0.14785477594703	-2.49156189247134
23581	CASP14	2.07168784457106	0.607045809178878	3.53632987996325	6.07461945778177	2.88857075506641	0.00711402955669662	0.14785477594703	-2.47270866298819
4879	NPPB	-1.338776047229	-2.28573399089602	-0.391818103561989	-4.38535337131424	-2.88713723911747	0.00713934472657931	0.14785477594703	-2.36356580881797
125981	ACER1	1.93673251289318	0.566750742692131	3.30671428309422	2.74965236437336	2.88698841750169	0.00714197770068032	0.14785477594703	-2.4648069485317
388931	MFSD2B	2.3599383987664	0.690062066117501	4.02981473141529	2.58941753979086	2.88606789512785	0.00715828406769212	0.148036032855595	-2.45153522338602
100271702	LINC00940	-1.42978297278629	-2.44233271414705	-0.417233231425518	-4.24232364145943	-2.88365924856329	0.00720111762088444	0.148373845087419	-2.37047843267343
642273	FAM110C	1.60971347147401	0.469429804327501	2.74999713862051	6.74891160195493	2.88287532693293	0.00721511030883772	0.148373845087419	-2.46379545804782
5447	POR	1.34231606960991	0.391263108901612	2.29336903031821	7.29392406478456	2.88230724828544	0.00722526629174174	0.148373845087419	-2.44815094982073
100505839	SH3PXD2A-AS1	1.60225176422688	0.466495586096929	2.73800794235683	2.12235438723473	2.88095076908562	0.00724957163356977	0.148373845087419	-2.45829530643971
4892	NRAP	1.67935271048958	0.488844816671508	2.86986060430765	-3.82679957874747	2.88071189930392	0.0072538596623835	0.148373845087419	-2.37601773158792
6361	CCL17	-1.60295659150155	-2.73935512707964	-0.466558055923455	1.68856734729458	-2.88058889892408	0.00725606861399097	0.148373845087419	-2.48061593631409
94059	LENG9	1.57751826015737	0.458978400203744	2.696058120111	3.11135319595255	2.88013680028735	0.00726419325557405	0.148373845087419	-2.50089161884022
8853	ASAP2	1.75803145120637	0.511289481930408	3.00477342048232	5.73306452786996	2.87965359097335	0.00727288646108257	0.148373845087419	-2.4989495423985
4978	OPCML	-1.8028637219571	-3.08257318224834	-0.523154261665856	-4.18673279356514	-2.87701221400473	0.00732057978545549	0.148373845087419	-2.38358086354206
284266	SIGLEC15	1.25917761725596	0.365170963321281	2.15318427119065	1.40450179099368	2.87631489584974	0.00733321979527138	0.148373845087419	-2.44071524416424
83901	KRTAP9-8	-6.31499105695456	-10.8004154944108	-1.82956661949832	-0.0744002475109576	-2.87514254642785	0.00735451685477867	0.148373845087419	-2.42787216623107
85441	HELZ2	1.50189061345715	0.43488101617145	2.56890021074284	8.85464467910005	2.87448577438707	0.00736647331185176	0.148373845087419	-2.42774901413181
85290	KRTAP4-3	-6.36942281848549	-10.8952344856572	-1.84361115131381	-1.22477171420049	-2.87404648477897	0.00737448074251497	0.148373845087419	-2.43002753607966
339521	CCNQP1	-1.32207960528323	-2.26151720665094	-0.382642003915514	-4.41676066414961	-2.87395426813849	0.00737616272074221	0.148373845087419	-2.38951211270337
92659	MILIP	1.64962612830986	0.476774602033499	2.82247765458622	-1.6668654390799	2.87231903147825	0.00740604856749234	0.148373845087419	-2.39259890735886
100129316	LOC100129316	-1.48047212832449	-2.53307503586479	-0.427869220784179	-3.52868129898207	-2.87227393243246	0.00740687441854843	0.148373845087419	-2.39306203306792
5868	RAB5A	1.31992402257548	0.381210594611184	2.25863745053977	8.30149310690644	2.87148193980357	0.00742139148268305	0.148373845087419	-2.44487092119703
84985	FAM83A	1.92422661252667	0.555645700163981	3.29280752488936	5.61864608926185	2.87128250365849	0.00742505132761175	0.148373845087419	-2.52039712786023
728279	KRTAP2-2	-6.32878295221954	-10.8300759702046	-1.82748993423446	-0.681477741091088	-2.87126385050172	0.00742539371786802	0.148373845087419	-2.43678987870991
9058	SLC13A2	-2.27210680014719	-3.88840131839803	-0.655812281896344	-3.62710799472087	-2.87077018994856	0.00743446056880562	0.148373845087419	-2.3957877538287
9865	TRIL	2.02998990860379	0.585610860890401	3.47436895631718	-1.63013608859722	2.87013870574463	0.00744607396558193	0.148373845087419	-2.39678719935709
147409	DSG4	-5.19557789489409	-8.8925389713507	-1.49861681843749	0.125376825262499	-2.86998197176192	0.00744895904836034	0.148373845087419	-2.44219209356853
2528	FUT6	2.32980261380942	0.671852621829616	3.98775260578922	-1.16104313946955	2.86970918377433	0.00745398290716489	0.148373845087419	-2.39751345671867
7004	TEAD4	1.87904890124852	0.541724873167129	3.21637292932992	2.34155328188281	2.86940348309547	0.00745961670070018	0.148373845087419	-2.48641621873943
26290	GALNT8	-1.85450356981247	-3.17446913094153	-0.534538008683402	-3.608301306399	-2.86916325174854	0.00746404676539253	0.148373845087419	-2.39909083142043
1	A1BG	-1.22678694978435	-2.10002702110371	-0.353546878464986	0.0398329180012034	-2.86896782268241	0.0074676524661809	0.148373845087419	-2.43152461901402
161835	FSIP1	-1.47857849731027	-2.53136692323079	-0.425790071389741	-3.21501878165085	-2.8680945923485	0.0074837837657597	0.148373845087419	-2.40124788340987
4485	MST1	-1.32261247622061	-2.26442312435206	-0.380801828089169	0.328798942814702	-2.86786831113848	0.00748796923784948	0.148373845087419	-2.4468899603282
2982	GUCY1A1	-2.62642560329953	-4.49676762406373	-0.756083582535327	-1.16204987321197	-2.8677035804849	0.00749101760942651	0.148373845087419	-2.41473834989703
353142	LCE3A	1.86747555461422	0.537171328609507	3.19777978061894	8.24571486901625	2.86677851665756	0.00750815780383667	0.148373845087419	-2.45983264916372
25831	HECTD1	1.4599049189871	0.419908328484227	2.49990150948997	9.41182403888552	2.86670393616471	0.00750954128775531	0.148373845087419	-2.432606816787
337973	KRTAP19-6	-2.57804433166044	-4.41461921649773	-0.741469446823151	-3.81970559005724	-2.86663188071987	0.0075108781594506	0.148373845087419	-2.40386523589205
7108	TM7SF2	1.73021274257076	0.497427279719414	2.9629982054221	5.25273800750863	2.86617159774834	0.00751942325059159	0.148373845087419	-2.53856076102985
338579	ANKRD30BP3	2.50182169712442	0.719198192115273	4.28444520213358	-0.714747575283099	2.86607078589633	0.00752129603041417	0.148373845087419	-2.4052152524669
57127	RHBG	2.13056413899812	0.611528271939556	3.64960000605668	1.04967564962786	2.86428857567853	0.00755447670104926	0.148383911380035	-2.43635350133221
5865	RAB3B	2.26082208409088	0.648626989007607	3.87301717917414	1.01294868316834	2.86377555493738	0.00756405348330545	0.148383911380035	-2.4354075415289
81691	REXO5	1.03898671979523	0.297877997141014	1.78009544244944	4.32418743995442	2.86297963006395	0.00757893398200379	0.148383911380035	-2.55822638288963
7200	TRH	2.01506870760812	0.577516184108	3.45262123110825	-1.29182391596137	2.86257137320032	0.00758657738210137	0.148383911380035	-2.41160471465776
441179	LOC441179	-2.06589375924033	-3.53987564537235	-0.591911873108315	-3.99155636247484	-2.86223984772031	0.00759278955201974	0.148383911380035	-2.41261236037329
85285	KRTAP4-1	-6.21122121498863	-10.6429433785423	-1.77949905143498	-1.03815554854421	-2.86216494285823	0.00759419379253895	0.148383911380035	-2.45504934269041
146547	PRSS36	1.67351439135615	0.479344126689741	2.86768465602255	2.40550971317568	2.8618929508614	0.00759929487874436	0.148383911380035	-2.51131456874972
100169750	PRINS	1.84897831244486	0.528860654126052	3.16909597076367	-2.00647409877896	2.86028535960153	0.00762951044281947	0.148383911380035	-2.41641449448294
5158	PDE6B	-1.4564270328364	-2.49641943406373	-0.416434631609081	-2.18560036475433	-2.85988619649108	0.00763703043735591	0.148383911380035	-2.41701553227918
100507524	ARHGEF26-AS1	1.39020466583479	0.397248761271635	2.38316057039795	-3.94259189549943	2.85916333200666	0.00765066653010001	0.148383911380035	-2.4184487386218
55064	SPATA6L	1.50699899100776	0.43050063018071	2.58349735183481	1.27065365353568	2.85883950680597	0.00765678258689922	0.148383911380035	-2.46719910163838
1497	CTNS	1.21466769174611	0.346983118923978	2.08235226456824	5.14209177098571	2.85881327823524	0.00765727816488056	0.148383911380035	-2.55542575510437
55450	CAMK2N1	-2.59530939084844	-4.44953022822998	-0.741088553466904	0.702098117876152	-2.85836619716788	0.00766573022032318	0.148383911380035	-2.48794637970744
6640	SNTA1	-1.7411123490329	-2.98510969209314	-0.497115005972668	-0.696290832884941	-2.85823234389379	0.0076682624200493	0.148383911380035	-2.43643310466171
100505678	STARD4-AS1	-1.17080873129978	-2.00734666990225	-0.334270792697319	-1.38332589675911	-2.85818606219311	0.00766913814775596	0.148383911380035	-2.42261223228885
148789	B3GALNT2	-1.39231776172271	-2.38783903275782	-0.39679649068761	2.79542101969071	-2.8561302298965	0.00770813302899189	0.148526339104826	-2.56422823158933
28680	TRAV8-6	-1.54357675395889	-2.64762403863611	-0.439529469281676	-3.65770259299027	-2.85516191516075	0.00772656451571653	0.148526339104826	-2.42657218463799
83667	SESN2	1.31303193668818	0.373866964024525	2.25219690935183	7.14312843985032	2.85511489178028	0.00772746064202613	0.148526339104826	-2.51006568997532
54991	C1orf159	1.36916006165118	0.389145254990186	2.34917486831217	2.98180355013817	2.85306569153829	0.00776660744437407	0.148986633020503	-2.55863698467625
23120	ATP10B	1.93694355760127	0.549632326287812	3.32425478891472	3.61790415611913	2.85123655093082	0.00780170786714618	0.14936765892129	-2.56926136086855
55423	SIRPG	-1.70272038983559	-2.9226150227698	-0.482825756901394	-1.34152713004333	-2.85043539693952	0.00781712861394203	0.149370567992482	-2.44051851511603
100132929	FAM25BP	1.93142768117219	0.547532543077875	3.3153228192665	3.40099231672598	2.85013515008139	0.00782291519837715	0.149370567992482	-2.56722612423471
353139	LCE2A	1.90095006266687	0.538190568616488	3.26370955671725	6.95383521082735	2.84866695870637	0.00785126936009675	0.149370567992482	-2.53357752058081
27013	CNPPD1	-1.03687691743773	-1.78038092006646	-0.293372914809001	4.66697654810234	-2.84796129002125	0.00786493181777036	0.149370567992482	-2.57153653341551
100506965	PWAR6	-1.71083823043256	-2.93767372553145	-0.484002735333677	-2.65408762846946	-2.84782173456377	0.00786763639917455	0.149370567992482	-2.44066684843065
157638	LRATD2	1.67633419209245	0.474128372902625	2.87854001128228	5.41728871862758	2.84755396936793	0.00787282813161566	0.149370567992482	-2.5754591325291
121549	ASCL4	-2.32557542016125	-3.99347991395249	-0.657670926370015	-3.39777308777839	-2.84740626441898	0.00787569337981783	0.149370567992482	-2.44153872205291
1366	CLDN7	1.92384729192965	0.544005254117226	3.30368932974207	4.473155782937	2.84728808569658	0.00787798657097177	0.149370567992482	-2.5870468914604
388574	RPL23AP87	1.72048121080547	0.486456543150924	2.95450587846001	2.74185631454511	2.84718888338254	0.00787991202046624	0.149370567992482	-2.55591149142007
85293	KRTAP3-3	-6.24293223027337	-10.7211762141141	-1.7646882464326	-0.76708908820804	-2.84689241782452	0.00788566885346693	0.149370567992482	-2.48775763309071
137695	TMEM68	-1.31579982257665	-2.25982634868169	-0.371773296471615	0.885590051927876	-2.84639922323236	0.00789525457783199	0.149407785712738	-2.51712292215015
4882	NPR2	1.78470738883067	0.503799286799839	3.06561549086149	8.10988965099627	2.84537319160877	0.00791523163877441	0.149440262159261	-2.50785667330685
7988	ZNF212	1.46556875546312	0.413478871576325	2.51765863934991	4.3793646101134	2.8447462873099	0.00792746098677028	0.149440262159261	-2.59586084131212
4741	NEFM	-1.47656731984711	-2.53715053436892	-0.415984105325297	-0.894989808276387	-2.8431429046136	0.00795881988802805	0.149887285211134	-2.46076104080695
171546	SPTSSA	1.49261580954163	0.420202115894207	2.56502950318906	5.01948196095596	2.84233899162475	0.00797458665446298	0.149897067983796	-2.59411117131671
25885	POLR1A	-1.72829841416156	-2.97004618958189	-0.486550638741224	2.8693068714837	-2.84233672965738	0.00797463105876557	0.149897067983796	-2.59174800633804
348793	WDR53	1.69524427386731	0.476936572086497	2.91355197564812	5.04240423655241	2.84161661081616	0.00798877941484682	0.149938965777314	-2.59539194194806
2122	MECOM	2.18738045084493	0.614668793094075	3.76009210859578	1.30291461912146	2.84030780208797	0.00801455435240041	0.149938965777314	-2.49350384062069
23604	DAPK2	1.1205873818972	0.31477596651158	1.92639879728282	3.05824862303322	2.83989641074141	0.00802267219605457	0.149938965777314	-2.5947803809836
5567	PRKACB	-1.0218382181683	-1.75676815034609	-0.286908285990504	0.920511806581481	-2.83939878786275	0.00803250194676704	0.149938965777314	-2.53100112567288
282996	RBM20	-2.6365142452479	-4.53294413843971	-0.740084352056092	-2.9271858993415	-2.83911847731377	0.00803804402101285	0.149938965777314	-2.45809037259228
254173	TTLL10	2.10291275084291	0.589256442882987	3.61656905880282	1.99483118098944	2.83716220379789	0.00807682207800832	0.149955691239993	-2.53255040557183
1238	ACKR2	2.35590783731055	0.660135402535898	4.0516802720852	2.70982137079878	2.83714094796512	0.0080772443839418	0.149955691239993	-2.55841283836016
126375	ZNF792	-1.35678969796926	-2.33355905978485	-0.380020336153675	-1.13728137746005	-2.83668227527836	0.00808636224355378	0.149955691239993	-2.46902171364663
27189	IL17C	1.79776318161622	0.503513536684926	3.09201282654751	1.80780726886354	2.83664255381729	0.00808715231327923	0.149955691239993	-2.53561995933426
284023	RNF227	1.92521577522896	0.538842532762714	3.3115890176952	5.76398513620118	2.83589032054337	0.00810212812406439	0.149955691239993	-2.593623871358
3883	KRT33A	-6.42798088047499	-11.06133096715	-1.79463079379999	0.273433920846942	-2.83315050990005	0.00815689418850481	0.149955691239993	-2.51460534220803
81870	KRTAP9-9	-6.2971997973059	-10.8380178623758	-1.75638173223602	-1.21717182584201	-2.83206722238353	0.00817864383318534	0.149955691239993	-2.51768093718293
10555	AGPAT2	-1.01405368738404	-1.74529414780829	-0.282813226959801	2.91825432548423	-2.83198482287278	0.00818030043304508	0.149955691239993	-2.62024848271818
340277	FAM221A	-1.25149634762723	-2.15399065488541	-0.349002040369042	-0.791637824536969	-2.83188296962633	0.00818234857602409	0.149955691239993	-2.48357156904236
997	CDC34	1.41270274246439	0.393952545842874	2.43145293908592	6.42570233750719	2.8318697153671	0.00818261513823559	0.149955691239993	-2.5813122203738
2524	FUT2	1.79514158776328	0.500562997206507	3.08972017832005	3.5212683722533	2.8317862859184	0.0081842932117581	0.149955691239993	-2.61218427402199
9776	ATG13	1.07650806516131	0.30015523875206	1.85286089157057	6.60566609984366	2.831707139813	0.00818588543035716	0.149955691239993	-2.57357896190523
730112	CIMIP2B	1.78744994386091	0.498351518641792	3.07654836908002	1.11408245737005	2.83163972946646	0.00818724178482069	0.149955691239993	-2.5124511286565
83595	SOX7	2.3915809049634	0.66664362962593	4.11651818030087	1.48893879787469	2.83140475043392	0.00819197141736967	0.149955691239993	-2.51799910728353
9025	RNF8	-1.4972969627473	-2.57734763781067	-0.417246287683928	1.11976667146627	-2.83109209623423	0.00819826846790747	0.149955691239993	-2.5619470134155
726	CAPN5	1.47281903400124	0.410315192710423	2.53532287529206	0.133796683806273	2.83079920974431	0.00820417151013022	0.149955691239993	-2.48603196240343
143570	XRRA1	1.30093763049541	0.362275765119056	2.23959949587176	4.54017630155092	2.83033269488048	0.00821358222924923	0.149955691239993	-2.62672881414759
23475	QPRT	-1.49257518648698	-2.56953292442739	-0.415617448546559	-1.31979304176794	-2.83026918361518	0.00821486418728656	0.149955691239993	-2.4805397828117
8986	RPS6KA4	1.58506109519757	0.440775324168279	2.72934686622687	4.10331682439091	2.82879643016761	0.00824464410090433	0.149971531875545	-2.62922360045508
2006	ELN	1.87700884417308	0.521881495747121	3.23213619259904	-3.30298038880549	2.82863164237695	0.00824798250586782	0.149971531875545	-2.47830177697588
728361	OVOL3	-1.21121789892644	-2.08571259095781	-0.336723206895062	-4.27520504570435	-2.82849417487455	0.00825076840580058	0.149971531875545	-2.47858232282302
8991	SELENBP1	-3.53346524842472	-6.08474582729369	-0.982184669555744	-0.0258049160926429	-2.8283476332769	0.00825373917374568	0.149971531875545	-2.52726819000895
8771	TNFRSF6B	1.79786624002204	0.499584721717403	3.09614775832667	4.20199738015778	2.82799533711885	0.00826088521821554	0.149971531875545	-2.62982519155133
26511	CHIC2	1.15848393502484	0.321589408398852	1.99537846165083	5.86605564320792	2.82689367773327	0.00828326901814284	0.149979936325194	-2.60605100531329
54329	GPR85	-2.17574277902274	-3.74755861161247	-0.603926946433013	-1.05198574559377	-2.82680648005423	0.00828504315430679	0.149979936325194	-2.49573323330344
7263	TST	1.50359913798264	0.416399595002838	2.59079868096244	4.22098055898181	2.82431409412088	0.00833590475886058	0.150622500274158	-2.64011353053215
50865	HEBP1	-1.22685936834945	-2.11455262260033	-0.33916611409857	1.67944386428148	-2.82242266068221	0.00837469842382619	0.151061150233416	-2.60445516294817
4064	CD180	-1.19639783832489	-2.06256743895248	-0.330228237697305	1.22080777818031	-2.82073877483263	0.00840937785397561	0.151531114730875	-2.58647995916326
4902	NRTN	2.08745254522244	0.575834109612168	3.59907098083271	-1.79893364051216	2.82010070924149	0.00842255393677587	0.151629173489891	-2.49493934791282
85291	KRTAP4-2	-5.66565090956877	-9.77007551068293	-1.56122630845462	-1.16005592769288	-2.81895222898385	0.0084463189684277	0.15186041594867	-2.54205470771824
51012	PRELID3B	1.34971270985073	0.370862094395377	2.32856332530608	6.68627500636319	2.8158862405662	0.00851007097923824	0.152783829256379	-2.60693881390503
93190	CFAP107	1.72266847337758	0.473143209355588	2.97219373739958	-3.4574388875149	2.81544372196736	0.0085193096211528	0.152807101738007	-2.50400604391837
9728	SECISBP2L	1.22872497018435	0.336928221822258	2.12052171854644	6.69657212587792	2.81370774481695	0.00855564332285612	0.152807101738007	-2.61043028948813
23729	SHPK	1.67233958088107	0.458417314564807	2.88626184719734	5.15761766148252	2.8133500834902	0.00856314716210026	0.152807101738007	-2.65442511353599
3697	ITIH1	-1.74814195975881	-3.01721729079426	-0.479066628723369	-0.336577480302624	-2.81306314771462	0.00856917162425744	0.152807101738007	-2.5389264749168
6538	SLC6A11	1.825859910877	0.500280507720718	3.15143931403327	3.81450699698901	2.81288444996069	0.00857292554666091	0.152807101738007	-2.65786180470989
113146	AHNAK2	1.82047788458572	0.498590838239313	3.14236493093213	6.8654116551334	2.81242692492972	0.0085825438594841	0.152807101738007	-2.61307158065391
23232	TBC1D12	1.22641849474801	0.335515868084189	2.11732112141182	4.55356542785975	2.8112446256944	0.0086074456531778	0.152807101738007	-2.66794434276936
100129543	ZNF730	-1.4838645536598	-2.56180020433583	-0.405928902983782	-4.20510367665159	-2.81119914038385	0.00860840502606911	0.152807101738007	-2.51226270202476
4925	NUCB2	1.29772737679641	0.354912653648064	2.24054209994476	3.81060131817468	2.81091230747124	0.00861445719749305	0.152807101738007	-2.66885755973711
100507244	MAMDC2-AS1	-1.45556830897029	-2.51307593016495	-0.398060687775639	-3.82362786764801	-2.81086036631789	0.00861555358225259	0.152807101738007	-2.51292804593289
2281	FKBP1B	1.53765865914202	0.420423730336272	2.65489358794777	1.86466862170831	2.81064256993479	0.00862015230005569	0.152807101738007	-2.5970932241185
728113	ANXA8L1	1.48431969390701	0.405692240756275	2.56294714705775	5.06209793213822	2.81025782889491	0.00862828164366102	0.152807101738007	-2.6625827470171
85377	MICALL1	1.55899311544002	0.42561758276514	2.6923686481149	6.1133273111755	2.8090569941243	0.00865370084821372	0.153118957697861	-2.64015619075218
23500	DAAM2	-1.6505703249339	-2.85171957755199	-0.449421072315808	1.32956879545647	-2.80625572144501	0.00871327147597574	0.153589674300598	-2.6250315850229
100506195	LARGE-AS1	1.69552559407039	0.461658916962411	2.92939227117837	1.17948064872339	2.80624962820474	0.00871340147052127	0.153589674300598	-2.56678784187848
622	BDH1	1.47000273874973	0.400085703802623	2.53991977369684	5.41060955565928	2.80580980126032	0.00872278964442545	0.153589674300598	-2.66487749369622
148213	ZNF681	1.49706394462747	0.407278929830449	2.5868489594245	3.13122056024567	2.80536713888369	0.00873224792326652	0.153589674300598	-2.66376814561465
9411	ARHGAP29	1.76516787775436	0.48015505374265	3.05018070176608	7.44927319346952	2.80523171477499	0.00873514342490013	0.153589674300598	-2.61062048002145
6279	S100A8	1.37813761603021	0.374164822271184	2.38211040978923	11.8509224170847	2.80324353389145	0.0087777565259527	0.15409912106289	-2.53182179629984
112937	GLB1L3	1.84489062157295	0.500586201953484	3.18919504119242	4.75761506210651	2.80261332862662	0.00879130450367289	0.15409912106289	-2.68263191080466
55507	GPRC5D	-5.1687333729817	-8.9351505116297	-1.4023162343337	0.8698296523239	-2.80250179126764	0.00879370434502867	0.15409912106289	-2.59293185996526
643866	CBLN3	-1.18643847676902	-2.05125210337212	-0.321624850165913	-1.25178697127985	-2.80164358426742	0.00881219012039844	0.15409912106289	-2.5370074548082
53347	UBASH3A	-1.5106390858504	-2.61194234177686	-0.409335829923932	-0.775306421672916	-2.80119911535112	0.00882177830136534	0.15409912106289	-2.54854727358989
1490	CCN2	1.88259436082668	0.510054429846158	3.25513429180719	1.4766984101321	2.80105703315221	0.00882484539328478	0.15409912106289	-2.58999177060486
84617	TUBB6	1.5006006924287	0.406453596303722	2.59474778855367	6.74431802409429	2.80078400034525	0.00883074209043715	0.15409912106289	-2.63856023417909
203111	ERICH5	-1.53994822744776	-2.66286154901191	-0.417034905883621	-3.94683819120832	-2.80059347455509	0.0088348590703743	0.15409912106289	-2.53284954074153
4322	MMP13	-1.75359129235513	-3.03255309531827	-0.474629489391996	-1.67416507315659	-2.80001909123154	0.0088472815404523	0.154178626311615	-2.5389112443609
1016	CDH18	1.68242248247109	0.454963685472834	2.90988127946935	-3.00000447542608	2.79909943695566	0.00886720547584127	0.154339449073234	-2.53574589372838
10349	ABCA10	-1.09456794564069	-1.89320729078634	-0.295928600495037	0.103773016743271	-2.79886666793641	0.00887225499135604	0.154339449073234	-2.57780170865729
4938	OAS1	1.41995591690054	0.383599890603416	2.45631194319767	4.19485024643021	2.79805386645315	0.00888990845219828	0.154385575620226	-2.69732465174832
1382	CRABP2	1.91157788897943	0.516192136908668	3.30696364105019	5.83289102207744	2.79761469571718	0.008899460626514	0.154385575620226	-2.67405052525778
10804	GJB6	1.70978966922883	0.461202730161003	2.95837660829666	5.81152403258195	2.79649525924085	0.00892385246327548	0.154385575620226	-2.67612556638938
7058	THBS2	1.57414583028895	0.424542476358316	2.72374918421958	4.02014587296966	2.79632166537507	0.00892764057772606	0.154385575620226	-2.69898611489284
81872	KRTAP2-1	-5.86586383729205	-10.1503060441698	-1.58142163041433	-1.39613106842783	-2.79594017807647	0.00893597058050819	0.154385575620226	-2.58919138697526
79924	ADM2	1.86065066639204	0.501581289572214	3.21972004321187	-1.99714473954927	2.79584700626324	0.00893800614977898	0.154385575620226	-2.54206619257471
7433	VIPR1	1.81542711699736	0.489221544811681	3.14163268918304	4.41934869003743	2.79549137258785	0.00894577984721128	0.154385575620226	-2.69990693479403
130367	SGPP2	1.30619963088081	0.351220205730971	2.26117905603066	2.88920736774174	2.79322376366182	0.00899549616220606	0.155090841222939	-2.68712242524343
54922	RASIP1	1.85008666043788	0.497310859784151	3.20286246109162	3.13487917067752	2.79290672951616	0.00900246760069901	0.155090841222939	-2.68371486738917
64147	KIF9	1.46397816898193	0.392493164644221	2.53546317331963	2.45540480470146	2.79022155584326	0.00906171682947486	0.155802416472916	-2.6699581283495
84818	IL17RC	1.29866074469651	0.34751964096347	2.24980184842954	3.18900564880952	2.78830931287966	0.00910413373700884	0.155802416472916	-2.7051092787147
5672	PSG4	2.43465053344709	0.651477962924979	4.2178231039692	4.7392079332647	2.78826112264964	0.00910520508125225	0.155802416472916	-2.70951426359866
5671	PSG3	2.21231295882028	0.591527359462193	3.83309855817837	-1.37493706221552	2.78747627914551	0.00912267002361659	0.155802416472916	-2.55887225976681
7070	THY1	2.19069868909592	0.585707195114908	3.79569018307694	-1.34391473828459	2.78740515991374	0.00912425417413816	0.155802416472916	-2.55905076106025
2745	GLRX	1.23578499330156	0.330318480184639	2.14125150641848	6.57546245176978	2.78715235947016	0.00912988728345675	0.155802416472916	-2.67056796810875
83886	PRSS27	1.84498592613568	0.493039074087776	3.19693277818358	6.53569230925206	2.78691437152604	0.00913519330691009	0.155802416472916	-2.67683512734514
140700	SAMD10	1.20426064429721	0.32180601172454	2.08671527686989	1.93526730030373	2.78688015304826	0.00913595645731047	0.155802416472916	-2.65957945296926
91543	RSAD2	1.47762322220937	0.394810637785836	2.56043580663291	6.27177895393108	2.78676661888352	0.00913848895717532	0.155802416472916	-2.68242107713471
100132618	ZRANB2-AS1	1.59399928556404	0.425808114551793	2.76219045657629	0.00570973089877017	2.78653427408862	0.00914367370521904	0.155802416472916	-2.57162274530076
26297	SERGEF	-1.01219258600642	-1.75405980521979	-0.270325366793055	1.00516141188262	-2.78629539327796	0.00914900717799838	0.155802416472916	-2.64719984338403
7455	ZAN	1.33149851731151	0.355571655201824	2.30742537942119	-4.10173626059944	2.78620842780901	0.0091509495729228	0.155802416472916	-2.5609159126648
7077	TIMP2	1.30384859683065	0.347843757504866	2.25985343615643	6.23417883863698	2.78520559965383	0.00917337592588022	0.155802416472916	-2.68570457584213
404550	C16orf74	1.82143359762454	0.485883869986797	3.15698332526229	-1.00551593986658	2.78511714293936	0.00917535656288368	0.155802416472916	-2.56403889593841
200933	FBXO45	1.72413265039117	0.459893643007511	2.98837165777482	7.23815801295522	2.78504153573438	0.00917704980378964	0.155802416472916	-2.65911012987688
1827	RCAN1	1.13911931113067	0.303823291270983	1.97441533099035	3.86043403022518	2.78496017252745	0.00917887227881752	0.155802416472916	-2.72632205415916
100422826	MIR4274	1.35681788038357	0.361659180023614	2.35197658074352	-4.22228492352643	2.7843216240284	0.00919318706881017	0.155910408723204	-2.56461942071951
55924	INKA2	1.21750630617444	0.324342349871785	2.1106702624771	3.66428968093781	2.78374991626055	0.00920602119092561	0.155993124847102	-2.72679852082232
113457	TUBA3D	-1.4145838130862	-2.45320140991347	-0.375966216258928	-3.99254640283494	-2.78139835976826	0.0092589874441369	0.156425268368925	-2.57000282803375
57094	CPA6	-2.06398247656886	-3.57992615802208	-0.548038795115649	-3.90251989494099	-2.78043742130329	0.00928071360706693	0.156425268368925	-2.57187056143471
51268	PIPOX	1.64643788389592	0.437103568176893	2.85577219961495	0.0727058364046917	2.7802839998785	0.00928418677932184	0.156425268368925	-2.58558844003447
27285	TEKT2	-2.28387267014165	-3.9615303427545	-0.606214997528805	-2.95126974840954	-2.78008917413355	0.00928859902251284	0.156425268368925	-2.57316153926157
6706	SPRR2G	1.81003972657075	0.48028318928985	3.13979626385165	9.81030423846345	2.77975268990381	0.00929622405002625	0.156425268368925	-2.60661219163777
6461	SHB	1.44437782485988	0.383209958066064	2.50554569165369	6.2889046366411	2.77962947297113	0.00929901772028448	0.156425268368925	-2.6967305924125
81610	FAM83D	2.10690374810813	0.558879679871229	3.65492781634503	4.73290343865288	2.77943916870805	0.00930333399225537	0.156425268368925	-2.73103290437068
767846	PFN1P2	-1.16647338480098	-2.02410949147805	-0.308837278123901	-1.00623452631063	-2.77755049988514	0.00934627256535005	0.156832484931039	-2.58830792630816
81796	SLCO5A1	-1.36455073053309	-2.36803134504299	-0.361070116023198	1.20933325907746	-2.77696806597866	0.00935955151080418	0.156832484931039	-2.67963558764662
57608	JCAD	1.77630354570468	0.469848661786345	3.08275842962301	-0.567440103144606	2.77659765382618	0.00936800575086878	0.156840096281625	-2.58298436190736
118424	UBE2J2	1.26126984065167	0.333397779394472	2.18914190190888	5.26038507969044	2.77594015632181	0.00938303001035301	0.156918739008356	-2.73130159442237
25776	CBY1	1.00931164745233	0.266438839685811	1.75218445521885	1.08680837806581	2.77460401106082	0.00941363138668164	0.157080735140608	-2.64415295620984
137872	ADHFE1	-1.24866754519229	-2.16796583692603	-0.329369253458545	-2.36696773725372	-2.77383457475943	0.00943129596656553	0.157080735140608	-2.58510095563292
79056	PRRG4	1.10043968503544	0.290133116202764	1.91074625386812	2.98226713414742	2.77336525731866	0.00944208570906316	0.157080735140608	-2.73519440836539
10140	TOB1	1.23408569804286	0.325316312897407	2.14285508318832	6.96043036041164	2.77320399815406	0.00944579577118969	0.157080735140608	-2.68802070491122
6560	SLC12A4	1.36710997971615	0.360311891942559	2.37390806748975	4.34119610887126	2.77300886503945	0.00945028699101396	0.157080735140608	-2.75116836139164
8416	ANXA9	1.87534872228163	0.494171045628778	3.25652639893449	4.62143560347265	2.77282635256649	0.00945448954174536	0.157080735140608	-2.74716741043752
23291	FBXW11	1.25609669264284	0.330458481974532	2.18173490331115	6.64643610505977	2.77122625128203	0.00949140863976481	0.157529627172392	-2.70216608918778
119548	PNLIPRP3	1.62414341909551	0.426716848993263	2.82156998919776	6.02966536679436	2.76991009130551	0.00952187751056051	0.157529627172392	-2.72623344636306
23589	CARHSP1	1.51782959959327	0.39874955325342	2.63690964593313	5.13289290247684	2.76982322234499	0.0095238917299881	0.157529627172392	-2.7479471999457
353135	LCE1E	1.93878747615054	0.508964817588239	3.36861013471284	6.13003019869834	2.76909730509793	0.00954073908270982	0.157529627172392	-2.72682964937398
56129	PCDHB7	1.33031953403301	0.349139156787714	2.3114999112783	-4.418430585984	2.76883643039869	0.00954680037071682	0.157529627172392	-2.59471962156872
1647	GADD45A	1.07588177051202	0.282175044666748	1.86958849635728	6.1911999458699	2.76818222007167	0.00956201646847206	0.157529627172392	-2.72075180317514
84210	ANKRD20A1	-1.83824469221375	-3.19466304685758	-0.481826337569925	-2.09876378345895	-2.76757786935546	0.00957609306813397	0.157529627172392	-2.60036318029804
23189	KANK1	1.48092190004709	0.387448620885894	2.57439517920829	4.9580063891001	2.76575793563244	0.00961860041709793	0.158065935605369	-2.75973134029585
10994	ILVBL	-1.46140173946377	-2.54111032678572	-0.381693152141825	2.87026071602185	-2.76409681695948	0.00965755251543434	0.158240890720998	-2.76250264087835
100287616	LOXL1-AS1	1.94006767566295	0.506656581381964	3.37347876994394	0.0122242814301939	2.76398896392727	0.00966008669301882	0.158240890720998	-2.61449972477057
166336	PRICKLE2	1.9883203613584	0.51899967758988	3.45764104512693	1.63002821214847	2.76350308708435	0.00967151085772834	0.158240890720998	-2.67391343772943
254428	SLC41A1	1.56032528334216	0.406989998081916	2.7136605686024	4.59039917194764	2.76280194527397	0.00968801872502042	0.158240890720998	-2.77049130453829
89777	SERPINB12	2.39802522182496	0.625038522646183	4.17101192100374	4.19046716410881	2.76209400597276	0.00970471338726218	0.158240890720998	-2.76314391723473
29953	TRHDE	-1.88699322477027	-3.28237374397338	-0.491612705567158	-3.57297744793695	-2.76164513308213	0.00971531267544978	0.158240890720998	-2.60808178637813
57381	RHOJ	2.27766845968781	0.593052513478587	3.96228440589703	0.742116746507061	2.76108506588494	0.00972855279976423	0.158240890720998	-2.63605841040167
4843	NOS2	1.94563598778998	0.50656025213344	3.38471172344652	5.42785580443864	2.76101093377687	0.00973030656568871	0.158240890720998	-2.76142944594746
3787	KCNS1	1.07169809972889	0.278897304317096	1.86449889514069	4.7119247717089	2.76056876543663	0.00974077322387016	0.158240890720998	-2.77443740784052
388820	SMIM34	1.99598960712617	0.519044778165373	3.47293443608697	3.80865157316595	2.75984180837646	0.00975800407769097	0.158240890720998	-2.76899052466082
400578	KRT16P2	1.50380097629787	0.39049945366381	2.61710249893193	5.57521181570991	2.75846670148001	0.00979067587067434	0.158240890720998	-2.76191438815659
201176	ARHGAP27	1.07603943519026	0.279044006548651	1.87303486383187	6.28682870100013	2.75716364771745	0.00982173014697655	0.158282627644165	-2.74160457418952
127602	DNAH14	-1.30324791702996	-2.26858703364025	-0.337908800419665	0.888057013204552	-2.75700352398522	0.00982555255511088	0.158282627644165	-2.70541030112062
9771	RAPGEF5	1.42062464828413	0.367808272733168	2.4734410238351	6.13664645860108	2.75560459694662	0.00985900641284679	0.158473669654942	-2.75176476792359
85294	KRTAP2-4	-6.02495381441103	-10.4901904326205	-1.55971719620159	-0.706368268575495	-2.75549375352479	0.00986166166687219	0.158473669654942	-2.67711712341373
7151	TOP1P1	1.07432302830982	0.277281612585214	1.87136444403443	2.83412175053296	2.75260682706189	0.00993105405265542	0.159209832938537	-2.77422812921302
100131117	ZBTB20-AS1	-1.44160123923281	-2.5111393392289	-0.372063139236726	-1.97288086764112	-2.75257444378996	0.00993183502595415	0.159209832938537	-2.62870275856608
58489	ABHD17C	1.35398089776357	0.349155441990343	2.3588063535368	4.87924344936115	2.75176976739779	0.00995125951493873	0.159390884632658	-2.79074627648403
91156	IGFN1	1.82617992916232	0.470743945704842	3.1816159126198	4.25063807672789	2.7514063851165	0.00996004302406837	0.159401341621927	-2.79375232220891
151174	LINC02610	-1.46845197503269	-2.55938491867737	-0.377519031388011	-4.03136141664645	-2.74885528937167	0.0100219113721417	0.159993354536207	-2.63269316395738
1160	CKMT2	1.66607246998674	0.428230782214601	2.90391415775887	2.42085317272033	2.74864700979966	0.0100269783373054	0.159993354536207	-2.75132969263922
55803	ADAP2	1.6567067827059	0.425773844557033	2.88763972085477	4.81677570266455	2.74853608865897	0.0100296777722519	0.159993354536207	-2.79824904175492
54831	BEST2	1.7332199454403	0.444447125513968	3.02199276536662	-3.09377334814816	2.74642343505463	0.0100812223298285	0.160554316633865	-2.63738540122911
1757	SARDH	-1.67951977385647	-2.9296359602501	-0.429403587462841	-2.36879083070252	-2.74362612349463	0.0101498523236374	0.161089975295894	-2.64439410018983
440119	FZD10-AS1	-2.33840912317517	-4.07923686785175	-0.597581378498583	-2.52863325245143	-2.74318364871604	0.0101607480450089	0.161089975295894	-2.64667997973797
595135	PGM5P2	-1.19697996218577	-2.08812453610269	-0.305835388268859	-1.98253965145782	-2.74301952885551	0.0101647921941684	0.161089975295894	-2.64597557038713
2167	FABP4	-3.84698199940239	-6.71115090091762	-0.982813097887163	-1.85730599893217	-2.74291099654486	0.0101674674127333	0.161089975295894	-2.6692194944242
10493	VAT1	1.46600379387919	0.374083421485349	2.55792416627304	6.31653861709105	2.7417907804512	0.0101951181589411	0.161089975295894	-2.77603545197142
26119	LDLRAP1	1.72367755488268	0.439727014276887	3.00762809548848	3.65339570370559	2.74156103104539	0.0102007978358421	0.161089975295894	-2.80921689789731
390	RND3	1.62558943909293	0.414625818656463	2.83655305952939	6.70884345678879	2.74138453968395	0.0102051629194619	0.161089975295894	-2.76591817513621
116844	LRG1	1.37994566046579	0.351922790541574	2.40796853039001	6.54454898483053	2.74125473698819	0.0102083743869161	0.161089975295894	-2.76981360145438
6652	SORD	1.82943582642692	0.466521908787621	3.19234974406623	4.18636729929706	2.74118874328938	0.0102100075088568	0.161089975295894	-2.81493270584219
337959	KRTAP13-2	-4.73641650479116	-8.2651854035262	-1.20764760605612	-1.92042108232153	-2.74104935286922	0.0102134577553072	0.161089975295894	-2.6837041811855
80755	AARSD1	-1.06037254832463	-1.85099718918896	-0.269747907460293	-0.311390276399281	-2.73891350032095	0.0102664616856134	0.161609328625529	-2.68412958132678
79852	EPHX3	1.6953996524283	0.430721804008011	2.96007750084858	6.2838979881432	2.73767799047013	0.0102972397064745	0.161631212526367	-2.78729516307078
54977	SLC25A38	-1.06941432797477	-1.86740756292944	-0.271421093020094	0.536776284955427	-2.73676164849253	0.0103201225447473	0.161747999510098	-2.72644875335904
8428	STK24	1.14537630169356	0.290687288561309	2.00006531482581	7.28778466121114	2.73671932115163	0.0103211806879435	0.161747999510098	-2.75377350268465
127534	GJB4	2.47444570880427	0.627457120402003	4.32143429720653	1.3637948255947	2.73592320991266	0.0103411016058806	0.161930748389209	-2.70408361173039
51252	FAM178B	-2.20192913843997	-3.84682312087524	-0.557035156004696	-1.99295104413326	-2.73372996474143	0.0103961686848456	0.162409071437069	-2.66894467266564
81689	ISCA1	-1.1393241356013	-1.99045425243283	-0.288194018769764	2.79011167678393	-2.73364129210679	0.0103984007919949	0.162409071437069	-2.82843200676899
1413	CRYBA4	-1.25537865943404	-2.19338433277422	-0.317372986093858	-4.56773328715049	-2.73312480013624	0.0104114110603924	0.162409071437069	-2.6630813699777
6334	SCN8A	-1.93766523014023	-3.38550304926559	-0.489827411014868	-1.86771744856031	-2.73305905550187	0.0104130682375106	0.162409071437069	-2.66991127009639
100132476	KRTAP4-7	-6.2470622498319	-10.9159545609193	-1.57816993874455	-0.617336609361036	-2.73244961795048	0.0104284416200532	0.162519553228254	-2.72481876395402
23276	KLHL18	1.52999739821761	0.386138952396653	2.67385584403856	7.02587965775313	2.7315464838836	0.0104512626485743	0.162619382590227	-2.77600489517473
6751	SSTR1	-1.85151528293197	-3.23608308879684	-0.46694747706709	-4.13006519437409	-2.73088403449578	0.0104680315375686	0.162748420534523	-2.66717559895043
23005	MAPKBP1	1.47854733163116	0.372587305261781	2.58450735800053	6.31857560511273	2.73014672674647	0.010486724903068	0.162779874435951	-2.80051649023659
80178	TEDC2	1.46960913843617	0.370103890785229	2.5691143860871	-1.51599960413208	2.72957306389064	0.0105012908537854	0.162779874435951	-2.67019919624582
157739	TDH	-1.81743658529018	-3.17717511654447	-0.457698054035889	-3.9856123439516	-2.72956881765086	0.0105013987410548	0.162779874435951	-2.66966057110753
54797	MED18	1.14770244129208	0.288739642570331	2.00666524001384	4.11664437003472	2.72863305972109	0.0105251994855926	0.162779874435951	-2.84739502626298
1124	CHN2	-1.30379119092548	-2.27965591376279	-0.327926468088177	0.336612143961539	-2.72840357615148	0.01053104402487	0.162779874435951	-2.73567575041561
337880	KRTAP11-1	-6.34373658065154	-11.092742171583	-1.59473098972006	0.278128508715431	-2.72792638510209	0.0105432069401912	0.162779874435951	-2.73234394017271
7053	TGM3	1.50282349196513	0.377709366145803	2.62793761778445	10.0731731369864	2.72773128265369	0.0105481835993743	0.162779874435951	-2.7052405295638
54809	SAMD9	1.19413175243084	0.300012031565005	2.08825147329667	7.09259512263193	2.72738695580319	0.0105569720169402	0.162779874435951	-2.77975800059658
22802	CLCA4	1.9559979504137	0.491383388016276	3.42061251281113	0.0628300704079294	2.72731457773288	0.0105588202263598	0.162779874435951	-2.68885611545217
10424	PGRMC2	1.54598929816512	0.387801257074472	2.70417733925577	5.15944872982385	2.72594816540013	0.0105937689860399	0.162779874435951	-2.84058837265813
5972	REN	1.96663686723166	0.493298153542545	3.43997558092077	4.43077096689193	2.72591156459972	0.0105947066094167	0.162779874435951	-2.84672592609671
4163	MCC	1.0949167529643	0.274553177375038	1.91528032855357	4.42846533256975	2.72561755594665	0.0106022412071526	0.162779874435951	-2.85235500864365
8511	MMP23A	-1.19889543028852	-2.09722475849292	-0.300566102084128	-3.946967871489	-2.7254355263168	0.0106069086117003	0.162779874435951	-2.67752026290292
55432	YOD1	1.53149969949474	0.383007355444841	2.67999204354463	9.15369501280262	2.72319661031819	0.0106644735959954	0.163224116367572	-2.73379280948276
55751	TMEM184C	-1.40810439386697	-2.46418398595268	-0.352024801781273	2.67798279703209	-2.7228792964197	0.0106726556448753	0.163224116367572	-2.84772780932909
2121	EVC	1.6462932563816	0.411413244724563	2.88117326803865	4.61682141388623	2.72252969029382	0.0106816771459553	0.163224116367572	-2.85546597242593
84260	TCHP	1.17861531875526	0.294217760952672	2.06301287655785	2.28830786485495	2.72154007150672	0.0107072526339915	0.163224116367572	-2.81457163347786
2326	FMO1	1.77351869655961	0.442696994563574	3.10434039855564	-3.59018457590721	2.72148586624477	0.0107086551528854	0.163224116367572	-2.68544534891394
100506599	PPP1R26-AS1	-1.77123682630428	-3.10037398325203	-0.44209966935653	-3.2999654422004	-2.72142907516209	0.0107101247618533	0.163224116367572	-2.68520542980579
285498	RNF212	-2.20099754956741	-3.85276497457208	-0.549230124562744	-3.55883855888194	-2.72120241941276	0.0107159919124258	0.163224116367572	-2.68577918451906
9531	BAG3	1.19811016415761	0.29887426921956	2.09734605909566	5.52498832689769	2.7209045352361	0.0107237074264206	0.163224116367572	-2.84098868555991
79641	ROGDI	-1.0533772645006	-1.84400771516184	-0.262746813839366	1.01665878860077	-2.72082487853548	0.0107257714975289	0.163224116367572	-2.78480630784592
22977	AKR7A3	-1.29710341527604	-2.27074921051696	-0.323457620035128	-2.92349333850519	-2.72059437982128	0.0107317462890997	0.163224116367572	-2.68674431510732
197407	ZNF48	-1.28256922581585	-2.24550401030422	-0.319634441327477	-1.16076386196657	-2.7200327078627	0.0107463184843573	0.163319049523895	-2.7002413642417
100507099	FRY-AS1	1.52307004603794	0.378976020149103	2.66716407192677	2.1766266793272	2.71861898595685	0.0107830783289018	0.163634135010339	-2.80569693916705
642280	ZNF876P	-1.26391653096462	-2.21345757375309	-0.314375488176146	-2.94646625964746	-2.71828406439635	0.0107918041984611	0.163634135010339	-2.69111771061611
22983	MAST1	-1.46592984284871	-2.56752004312654	-0.36433964257087	-1.98509393562696	-2.71758607627267	0.0108100103972752	0.163634135010339	-2.69643154497953
4249	MGAT5	1.00005151148347	0.24850830240927	1.75159472055766	5.44035066764232	2.71743147948866	0.0108140467485857	0.163634135010339	-2.84923783813404
8638	OASL	1.37129976954964	0.340717048245126	2.40188249085415	6.84547714311944	2.71731341338348	0.0108171302715327	0.163634135010339	-2.81034102615317
4584	MUC3A	1.32818713870066	0.32972719866297	2.32664707873835	-4.23610346970705	2.71655693720993	0.0108369065803286	0.163673433493182	-2.69525111911748
5930	RBBP6	1.08578301999344	0.269423161729784	1.9021428782571	8.6936586733873	2.71613649205537	0.0108479127245747	0.163673433493182	-2.75581225179588
50511	SYCP3	-1.47590666539172	-2.58560730111422	-0.36620602966922	-3.40087995589367	-2.71608430299498	0.0108492796240093	0.163673433493182	-2.69524103539781
388963	C2orf81	-1.29444248867376	-2.26786297341347	-0.321022003934045	-3.18248821041547	-2.7156416746642	0.010860879100857	0.163673433493182	-2.69605962687515
50861	STMN3	1.91741133564837	0.475506422104354	3.35931624919238	3.98651753389936	2.71561910387107	0.0108614708989865	0.163673433493182	-2.86677372618624
285313	IGSF10	-1.81005208262017	-3.17295865528532	-0.447145509955007	-1.78042389522846	-2.71215915941307	0.0109525461257771	0.164741901579412	-2.71058356504358
162605	KRT28	-1.44223935567363	-2.52827200280725	-0.356206708540018	-4.28656046944996	-2.71196854497563	0.0109575842723567	0.164741901579412	-2.70337169322823
4891	SLC11A2	1.00477739905568	0.247894873352002	1.76165992475937	6.64970296235691	2.71101278305636	0.0109828787169133	0.164945037038037	-2.82623414784642
161291	TMEM30B	1.68730502752345	0.416157656084123	2.95845239896277	6.22958663172771	2.71074011782973	0.0109901048421093	0.164945037038037	-2.84538014113825
191	AHCY	1.33386663143486	0.328875701599214	2.33885756127051	5.65503339236812	2.71044408451235	0.0109979552863348	0.164945037038037	-2.8603007823345
90527	DUOXA1	1.6850389181148	0.415340155895269	2.95473768033433	4.73758537966017	2.71018805038666	0.0110047492193702	0.164945037038037	-2.88019528657386
23022	PALLD	1.26333228279517	0.310679095411247	2.2159854701791	4.50913659411302	2.70815149717659	0.0110589292946857	0.165630488023158	-2.88810817067099
54935	DUSP23	-1.11620124634381	-1.95818312748959	-0.274219365198025	0.73283120036001	-2.70725985685228	0.0110827285565918	0.165733709650635	-2.79882542518203
643161	FAM25A	1.63532817110222	0.401326700920618	2.86932964128382	7.05140567141544	2.70632174768237	0.0111078197110241	0.165835461033146	-2.82827405911122
1514	CTSL	1.05851842596484	0.259648451002208	1.85738840092747	6.97311656221803	2.70590478063955	0.0111189891278954	0.165835461033146	-2.82672795771002
55612	FERMT1	1.69065003746019	0.414629643458656	2.96667043146171	7.06609665792307	2.70574141587341	0.0111233680825599	0.165835461033146	-2.82976361528015
5097	PCDH1	1.72333487178275	0.422243544087485	3.02442619947801	6.01587179741382	2.70490539641888	0.0111458025781364	0.165937575401888	-2.86418870261956
221322	TBC1D32	-1.01485932217317	-1.78107666586981	-0.248641978476535	1.11854483395901	-2.70485540372788	0.0111471454631107	0.165937575401888	-2.82328761225296
23263	MCF2L	1.79708350265172	0.439787231449571	3.15437977385388	1.39041066340531	2.70385742700439	0.0111739843324294	0.165959062755514	-2.78643562569007
339789	LINC00299	-1.57572963183059	-2.76663463122572	-0.38482463243546	-0.638885966371951	-2.70205864121005	0.0112225118411357	0.166427643453453	-2.75145055024006
388555	IGFL3	2.14587871598784	0.523702378002247	3.76805505397344	-1.1153860847264	2.70145225541129	0.0112389151132352	0.166544921235809	-2.72581760242985
8548	BLZF1	1.20764982664443	0.294537314907453	2.12076233838142	5.75514009498697	2.70089011935976	0.0112541413560027	0.166612426254481	-2.87662967901014
497048	KU-MEL-3	-1.40874998736076	-2.47407980218447	-0.343420172537052	-3.53178751833958	-2.70047418472463	0.0112654199067766	0.166612426254481	-2.72495206774009
283358	B4GALNT3	1.41676695096865	0.345293794447627	2.48824010748966	4.86827231846536	2.70027072896168	0.011270940683584	0.166612426254481	-2.89990531388015
9914	ATP2C2	1.31093438893344	0.319387062050024	2.30248171581685	5.77997020213235	2.69996226547214	0.0112793156590333	0.166612426254481	-2.87864534867104
25759	SHC2	1.79283909964308	0.436355038585216	3.14932316070093	-1.28385326451603	2.69908652094968	0.0113031242965862	0.166612426254481	-2.72939172247799
100507377	LINC02882	1.50210974983855	0.365535520080183	2.63868397959692	-4.1261997248116	2.69894507565146	0.0113069741249832	0.166612426254481	-2.72885524388553
130574	LYPD6	-2.89796319858165	-5.09108233989588	-0.704844057267418	-2.08730285782107	-2.69849008717597	0.0113193661978264	0.166612426254481	-2.7420679159163
153571	IRX2-DT	1.98219857061565	0.482031125397361	3.48236601583395	-1.58434594231508	2.69834582140222	0.0113232980655618	0.166612426254481	-2.73010737691185
345274	SLC10A6	1.65516865616297	0.402476165704185	2.90786114662176	4.39281623359021	2.6982859124806	0.0113249312175015	0.166612426254481	-2.90759722650849
3872	KRT17	1.81820565319331	0.441810033687928	3.19460127269868	10.6900259283263	2.69767674619309	0.0113415499164462	0.166612426254481	-2.7562359685109
25859	PART1	-1.16968275252542	-2.05536547775191	-0.284000027298931	0.411972792253985	-2.69699473358869	0.011360182912481	0.166612426254481	-2.80297164325166
8681	JMJD7-PLA2G4B	1.32252825857163	0.32092420646002	2.32413231068323	4.11396783327781	2.69649161372126	0.0113739467365194	0.166612426254481	-2.91411489588988
390792	KRT39	-4.89443563978621	-8.60178238607042	-1.18708889350201	-0.276093949226655	-2.69606029861631	0.0113857585747109	0.166612426254481	-2.798210605235
100134391	LOC100134391	-1.30157219717901	-2.28761692404692	-0.315527470311086	-4.33199883089254	-2.695639642443	0.0113972895238857	0.166612426254481	-2.73450429797854
56103	PCDHGB2	1.62818660888407	0.394363001544198	2.86201021622395	-3.45868807371357	2.69489152971824	0.011417823548235	0.166612426254481	-2.73600905731089
145567	TTC7B	1.01586257005807	0.246049126714968	1.78567601340117	3.42631831697633	2.69488138347572	0.0114181022767928	0.166612426254481	-2.91317056295466
84803	GPAT3	1.29540855062161	0.313619985703988	2.27719711553924	6.97729137150734	2.69450489121651	0.0114284494223315	0.166612426254481	-2.85240446108372
1573	CYP2J2	1.83650061688271	0.444311596001555	3.22868963776387	-2.88184250149998	2.69390986375915	0.0114448203977581	0.166612426254481	-2.73759635620735
145781	GCOM1	1.49642697584577	0.36195981228837	2.63089413940318	7.08561015213706	2.69372827499784	0.0114498207958595	0.166612426254481	-2.85224916388114
7476	WNT7A	2.30088339093773	0.556519951546914	4.04524683032854	-0.0119165403100777	2.69369127710665	0.0114508398540773	0.166612426254481	-2.75099055694729
10265	IRX5	1.50083921525509	0.362951441321895	2.63872698918828	2.14501866411474	2.69354927024495	0.0114547520310882	0.166612426254481	-2.857607978676
653125	GOLGA8K	-1.46726420743156	-2.57983235710771	-0.354696057755415	-2.78600977400915	-2.69322034746716	0.011463818378706	0.166612426254481	-2.73927274501944
10105	PPIF	1.12573630670732	0.272082794035159	1.97938981937948	10.979993592893	2.69305502835169	0.0114683777195674	0.166612426254481	-2.75776465563974
387856	CCDC184	-1.34508312039944	-2.36514761679539	-0.325018624003487	-3.87188721624193	-2.69284698935842	0.0114741176345683	0.166612426254481	-2.73955443970107
2004	ELK3	1.40170950813505	0.338085747615523	2.46533326865458	4.93860602419139	2.69128800089685	0.0115172162966519	0.167008154952559	-2.91757039635852
285613	RELL2	1.5766343343549	0.379794910405305	2.77347375830449	6.04380493486071	2.69020440766295	0.0115472613400978	0.167196498207251	-2.89295608917292
316	AOX1	2.35584905304624	0.565354583847973	4.14634352224451	-0.508005019048577	2.68698141709107	0.0116370581501746	0.168001750250383	-2.75744079928967
222223	ELAPOR2	-1.10029403246474	-1.93654152200201	-0.264046542927473	-0.188047518230285	-2.68697803909565	0.0116371526059689	0.168001750250383	-2.79266577063483
340481	ZDHHC21	1.53563898283964	0.368225426376854	2.70305253930242	5.22725649474381	2.686300435696	0.0116561142570577	0.168005291016118	-2.92255936982145
88455	ANKRD13A	1.14222647396054	0.27382169187509	2.01063125604599	8.24841003933263	2.68608778474739	0.0116620708858064	0.168005291016118	-2.82974572456632
154810	AMOTL1	1.50238570816369	0.360079710001959	2.64469170632542	4.40279612942784	2.68589587821099	0.0116674488706962	0.168005291016118	-2.93453986355608
2752	GLUL	1.21806652663278	0.291832313803714	2.14430073946185	12.0107533192075	2.68559411327188	0.011675910197924	0.168005291016118	-2.76035602929023
8848	TSC22D1	1.10308155100837	0.264212787322816	1.94195031469393	5.82041837550536	2.68536784481766	0.0116822583934988	0.168005291016118	-2.90635363250072
143903	LAYN	-1.22476662496277	-2.15625517780058	-0.293278072124956	0.26177642406138	-2.68513427023325	0.0116888149424119	0.168005291016118	-2.81985868827617
116986	AGAP2	1.1354322010785	0.271753127110533	1.99911127504646	3.63482597816571	2.68471998628307	0.0117004525204375	0.1680493565298	-2.93740028896313
1734	DIO2	1.67022501419244	0.399568770729669	2.94088125765522	6.6845818189595	2.68433735649941	0.0117112104927455	0.168072704436968	-2.88616416265092
26504	CNNM4	1.82412706567337	0.436013129736458	3.21224100161028	7.02999888627857	2.68361468269572	0.0117315542380556	0.168126550319502	-2.87809880498035
93664	CADPS2	1.82127605022263	0.435148485110095	3.20740361533516	-2.67281963970902	2.68326003896743	0.0117415497284774	0.16814688270767	-2.7576859719407
100133091	LINC03009	-1.01151332502342	-1.78151381959282	-0.24151283045402	2.89367678478992	-2.68269185400912	0.0117575803271751	0.168253549134501	-2.93796387697597
100128164	FHL1P1	1.41275242284772	0.33638828801522	2.48911655768022	0.266834130776665	2.68038407390422	0.0118229010898204	0.168984527276192	-2.79210364739015
349196	LINC00965	1.75181472595789	0.416333741386034	3.08729571052975	-3.60608291850534	2.67880222199396	0.0118678697832341	0.168984527276192	-2.76676809022385
196264	MPZL3	1.28740363439106	0.30590420853726	2.26890306024486	6.2109966314657	2.67864319171343	0.011872399475976	0.168984527276192	-2.90987444897179
55531	ELMOD1	2.02153035216664	0.479951734955135	3.56310896937815	4.2951635129668	2.67796425040899	0.0118917560149967	0.168984527276192	-2.94662333499154
55567	DNAH3	1.26962035200684	0.301416341746281	2.2378243622674	2.58334151751128	2.67791744724969	0.0118930914496949	0.168984527276192	-2.91740308897549
150379	PNPLA5	2.22144122858352	0.52737398509498	3.91550847207206	-1.70597122239778	2.67790008612683	0.0118935868501719	0.168984527276192	-2.76900009091972
100131067	CKMT2-AS1	1.42999526490761	0.339358200622327	2.52063232919289	3.12043509907906	2.67759280959137	0.0119023581807828	0.168984527276192	-2.93447740689893
2201	FBN2	1.60635729150976	0.381005954543803	2.83170862847571	1.09263621513389	2.67714384245394	0.0119151849546824	0.168984527276192	-2.832326428545
26285	CLDN17	2.10122670691787	0.498357982580894	3.70409543125484	4.48820023468156	2.67710338752741	0.0119163413641784	0.168984527276192	-2.94822607802125
3712	IVD	-1.08501431427359	-1.91304760771268	-0.256981020834494	0.607302374037194	-2.67594914074232	0.0119493797158309	0.168984527276192	-2.85470756759025
9517	SPTLC2	1.39830449991005	0.331094417990609	2.4655145818295	5.73806839322159	2.67572836332401	0.0119557088011335	0.168984527276192	-2.93111040462292
11005	SPINK5	1.71587082055619	0.406141187597488	3.02560045351488	7.75232583588184	2.6754270986228	0.0119643502714913	0.168984527276192	-2.87092496553119
23158	TBC1D9	1.37660390960813	0.325704391882185	2.42750342733407	6.21051357713635	2.67508750165569	0.011974098234646	0.168984527276192	-2.91772947079384
3231	HOXD1	2.30040103988883	0.544007844107656	4.05679423567001	-0.615127883905067	2.67468101852242	0.0119857758527201	0.168984527276192	-2.78023125638466
4137	MAPT	1.42023526019532	0.335845940172803	2.50462458021783	-1.21735689190802	2.67463944646592	0.0119869707495536	0.168984527276192	-2.77620025009607
326340	ZAR1	-2.58279568079046	-4.55565253671246	-0.609938824868465	-1.98569931631552	-2.67352754200953	0.0120189711580726	0.169163553912128	-2.78963538115599
158297	SAXO1	-1.37435988849153	-2.42426579791308	-0.324453979069978	-4.00400026449613	-2.67325432267064	0.0120268465217443	0.169163553912128	-2.77675062869475
100128310	LOC100128310	1.69406295239961	0.399904643448903	2.98822126135032	-3.56248205412115	2.67320537893344	0.0120282577992097	0.169163553912128	-2.77729558530244
27245	AHDC1	1.41441243711302	0.33359832678886	2.49522654743718	3.60234634149894	2.6724848196873	0.0120490527479189	0.16921323719409	-2.95844160516848
644945	KRT16P3	1.78991541681779	0.421552958417086	3.15827787521849	3.41101262534451	2.67129311297382	0.0120835182015333	0.169575786929892	-2.95007966367966
79690	GAL3ST4	1.68152939877734	0.395630316366066	2.96742848118861	-2.20961591772247	2.67047037591842	0.0121073661635445	0.169597917461501	-2.78186154667088
3959	LGALS3BP	1.35032902492638	0.317315992355916	2.38334205749684	4.3010881090443	2.66946350907477	0.0121366109342107	0.169834587698217	-2.97044762859529
5132	PDC	-1.28307914635234	-2.26538921280988	-0.300769079894798	-4.14707794871778	-2.66744232717548	0.0121955153257092	0.170134371302155	-2.78783355915669
3617	IMPG1	-1.70413386280485	-3.00889732306901	-0.399370402540689	-0.786429522877577	-2.66724006993943	0.0122014244351354	0.170134371302155	-2.81770420371582
145264	SERPINA12	2.11240747973735	0.492873965399135	3.73194099407557	4.7386500750739	2.66365481334487	0.0123066137290093	0.17112699119373	-2.97546686107858
83897	KRTAP3-2	-5.54989980063363	-9.80547025077303	-1.29432935049423	-0.0345900127363005	-2.66328439324872	0.0123175295802858	0.171144696967756	-2.86664221041395
2118	ETV4	1.71646538797227	0.399966676254807	3.03296409968974	0.96432976296895	2.66259307636208	0.0123379259804504	0.171202413657831	-2.85180837039593
151887	CCDC80	-1.46577895497042	-2.59015442019013	-0.341403489750707	-0.408828954683565	-2.66224063503582	0.012348336386411	0.171208723377361	-2.83905771861253
11069	RAPGEF4	1.65305679627919	0.384738743115967	2.92137484944241	5.97812093406015	2.66164289887273	0.0123660109871122	0.171332611591755	-2.95495606183145
3156	HMGCR	1.32956780170897	0.309312273958931	2.34982332945901	7.41003757857072	2.66128704063559	0.0123765446134138	0.171357455611566	-2.90709639313259
23452	ANGPTL2	1.46751159887238	0.341230372224111	2.59379282552064	-0.245354370982352	2.66087751543616	0.012388677142775	0.171391098001973	-2.8154388513772
55304	SPTLC3	1.94416608997402	0.451027531639784	3.43730464830826	3.65296731386255	2.65903123932193	0.0124435120917069	0.171799334195714	-2.97836990373372
3889	KRT83	-6.25917909207192	-11.0679602421624	-1.45039794198145	0.339601559529986	-2.65810756764823	0.0124710300384137	0.171971004943936	-2.87458487319612
23205	ACSBG1	1.82747401344647	0.423424834392863	3.23152319250008	2.41626614542136	2.65802509264012	0.0124734898765762	0.171971004943936	-2.93556554587979
2557	GABRA4	1.57552136720195	0.364621368912514	2.78642136549139	-3.81816495663499	2.65708963491176	0.0125014217376886	0.172234977629927	-2.80802363732122
23213	SULF1	-1.58594085358364	-2.80538601576759	-0.366495691399692	-3.3307427817694	-2.65591944085969	0.0125364444743895	0.172574393100999	-2.80927905667737
112611	RWDD2A	1.27585199828378	0.294748182492984	2.25695581407458	0.317223084242583	2.65567863536616	0.0125436628497283	0.172574393100999	-2.84314702473104
26018	LRIG1	1.20703582124924	0.278730674137195	2.13534096836128	3.67901322088779	2.65533663150448	0.0125539213843857	0.17259441005672	-2.99799372471889
644759	TMPRSS11GP	1.64878122700513	0.380526099356336	2.91703635465392	1.32567163779313	2.6548903775717	0.0125673186676769	0.172657521008974	-2.88677899212598
79901	CYBRD1	-1.04325552297764	-1.84590515537214	-0.24060589058314	2.5731359025316	-2.65432970775064	0.0125841697458391	0.1727679606913	-2.99060776232876
6236	RRAD	1.66418473496036	0.383248549360249	2.94512092056047	4.39225775913742	2.65316479556658	0.012619248665344	0.172941973200131	-3.00226545741511
200162	SPAG17	-1.51089375101161	-2.67400611007103	-0.347781391952187	-2.38360461874759	-2.65278736805743	0.0126306335952094	0.172941973200131	-2.81770247479245
135250	RAET1E	2.54576396760272	0.585597941310019	4.50592999389541	0.909230301903044	2.6522561427441	0.0126466739426296	0.172941973200131	-2.85529669742143
23164	MPRIP	1.32829726255192	0.305394019004704	2.35120050609914	6.41058106113781	2.6518619277919	0.0126585894990871	0.172941973200131	-2.95905230839171
83938	LRMDA	-1.07738062045881	-1.90705649305506	-0.247704747862549	-0.671099700964379	-2.65186178540534	0.0126585938047532	0.172941973200131	-2.84469433466168
84649	DGAT2	1.11725011324615	0.256567141413237	1.97793308507906	7.68266994735971	2.65092464682298	0.0126869617009179	0.173208832971098	-2.91834612736118
1917	EEF1A2	1.74890352745904	0.401208993443826	3.09659806147425	4.29005951392013	2.65011410217059	0.0127115451428195	0.173321945864417	-3.00793575316402
10693	CCT6B	-1.12026124545885	-1.98380867049058	-0.256713820427127	-1.23771098782436	-2.64925220843479	0.0127377345394076	0.173465322720027	-2.83541742466203
7458	EIF4H	1.22695388969237	0.280847644047235	2.1730601353375	7.84311523039917	2.64836914031431	0.0127646193375045	0.173465322720027	-2.91917164452427
22885	ABLIM3	-1.54146691977386	-2.73012850513056	-0.352805334417152	1.40126793850125	-2.64829382506386	0.0127669147310441	0.173465322720027	-2.95807645863835
389114	ZNF662	1.61926260350946	0.370222673706092	2.86830253331283	4.08177648091359	2.647470625398	0.012792028523383	0.17355551501794	-3.01360715396792
29108	PYCARD	1.0013236238089	0.228810209390165	1.77383703822763	3.21952377246981	2.64702851211682	0.0128055352491136	0.173618615877505	-3.00988235260119
645367	GGT8P	1.57860986981498	0.360501974959361	2.79671776467059	-0.284466193397691	2.64654475239429	0.0128203294708489	0.173699073445745	-2.84162723221062
27133	KCNH5	1.61107365467181	0.367676349695614	2.85447095964801	1.58707538711203	2.64603546345654	0.0128359215795518	0.173790222767344	-2.91924352735078
93343	MVB12A	1.21620358970496	0.27726527434012	2.15514190506979	2.89650647122685	2.64520543030032	0.0128613711779573	0.17389460823714	-2.99869568987254
492303	GEMIN8P4	-1.53484083896272	-2.71996732605828	-0.349714351867156	-1.79755427797445	-2.64477559181482	0.012874568847554	0.173906826879275	-2.838915136379
645027	EVPLL	1.63451870095101	0.372341400778107	2.89669600112392	-3.21256098545662	2.64459830310741	0.0128800159463763	0.173906826879275	-2.83090169959387
4867	NPHP1	-1.53801323138202	-2.72592150607036	-0.35010495669368	-2.86376512503845	-2.64403591791727	0.0128973090956479	0.174020471314643	-2.83225497522067
144481	SOCS2-AS1	-1.20832967301604	-2.14197868705981	-0.274680658972277	-1.31839823182445	-2.64296848184823	0.0129301917215376	0.174344160041777	-2.84731027116774
6283	S100A12	1.23043752508007	0.27939402584886	2.18148102431129	6.13785200498894	2.64210073902662	0.0129569801175001	0.174585288799718	-2.98751379544567
5453	POU3F1	1.72072373205267	0.390451571137354	3.05099589296799	0.902558878048667	2.6415621453119	0.0129736331540988	0.174689614001448	-2.89238020113202
442721	LMOD2	1.38102314441098	0.31302962801223	2.44901666080973	1.74640670802233	2.64072104872742	0.0129996791905039	0.174800212983421	-2.94584143713422
23553	HYAL4	2.19071521827925	0.496302973694073	3.88512746286443	2.28139383988888	2.6403228266952	0.0130120277697659	0.174846336138629	-2.95629744864587
4860	PNP	1.31411227409911	0.297497693318581	2.33072685487963	7.18464017471534	2.6397714276495	0.0130291442450659	0.174894650473525	-2.95850891634745
30832	ZNF354C	-1.49739644816741	-2.65586312211591	-0.338929774218922	-1.9379931291734	-2.6396323379975	0.0130334651538801	0.174894650473525	-2.84617333492046
646999	LOC646999	-1.40033617729643	-2.48448723439047	-0.316185120202401	-2.88012604252266	-2.63774432669554	0.0130922492158337	0.175563300873064	-2.8438287852196
55521	TRIM36	-1.02648138331278	-1.8214186862328	-0.23154408039277	0.4818531804472	-2.63698941566004	0.0131158225308281	0.175589547974747	-2.92604146152067
92737	DNER	1.71327432277123	0.386142013038282	3.04040663250418	-0.560964302770783	2.63634880800553	0.0131358574450029	0.175589547974747	-2.85525458780095
729522	AACSP1	-1.69695645620175	-3.0118271047388	-0.382085807664702	-3.79507050828642	-2.63559001791328	0.013159625260624	0.175666203692821	-2.84759528527149
7764	ZNF217	1.08621455744742	0.244240955882551	1.92818815901229	7.51057506931164	2.63455536722017	0.0131920982881215	0.175794527858786	-2.95603685434754
7005	TEAD3	1.46726674551555	0.329702614352575	2.60483087667852	5.82318475069553	2.63404609880498	0.0132081092375606	0.175794527858786	-3.01544327142452
337974	KRTAP19-7	-3.10577635402958	-5.51371089193065	-0.6978418161285	-3.39100197073907	-2.63399950785484	0.0132095749162656	0.175794527858786	-2.85455381478757
100505621	NDUFV1-DT	-1.15984492664459	-2.05918616211176	-0.260503691177425	-2.76596923934815	-2.63369577439514	0.0132191335990374	0.175794527858786	-2.85124741977146
5680	PSG11	2.77080101334926	0.622148446561143	4.91945358013738	0.742067477020009	2.63347577470301	0.0132260611370421	0.175794527858786	-2.88015848070806
57519	STARD9	-1.21428834926427	-2.15617180182354	-0.272404896704999	2.07695858093711	-2.6327816807611	0.0132479394553198	0.175887082259306	-3.01936030360897
1470	CST2	-2.03857601595893	-3.62031350334251	-0.456838528575337	-4.07156177896276	-2.63198063256991	0.0132732308027916	0.175887082259306	-2.85456166398395
165530	CLEC4F	-1.4141408359229	-2.51143963854597	-0.316842033299834	-0.444478942047763	-2.63183067567154	0.0132779703419519	0.175887082259306	-2.89450854092573
259294	TAS2R19	-1.44830639341683	-2.5721320203474	-0.324480766486256	-2.24844219169849	-2.63179285182337	0.0132791660509226	0.175887082259306	-2.85821649236638
147495	APCDD1	-2.18714548661557	-3.88440383548022	-0.489887137750928	2.01612739452238	-2.63160016854032	0.0132852588159194	0.175887082259306	-3.01535389852704
647219	ASCL5	1.48590022820369	0.332685368446946	2.63911508796043	-3.87454641156455	2.6312953965632	0.0132949011933105	0.175887082259306	-2.85664759011467
144717	PHETA1	1.74972213894756	0.391343760977978	3.10810051691714	3.61309705765787	2.63050125445238	0.0133200567894201	0.176088815479826	-3.0409115298405
3416	IDE	1.80199049140901	0.402647421431201	3.20133356138681	7.82526022466044	2.62977431936602	0.0133431222271017	0.176102459744724	-2.96252820914113
256815	C10orf67	1.39490169294012	0.311161520118375	2.47864186576187	-3.61074140271507	2.62850383720835	0.0133835232837085	0.176214891858365	-2.86142498731945
146664	MGAT5B	-2.34664606601265	-4.17022123604951	-0.523070895975781	-2.80909756090878	-2.62793190796909	0.0134017475395919	0.176218149237894	-2.86603173894783
5287	PIK3C2B	1.34432942862246	0.299406284483541	2.38925257276139	5.96103796135727	2.62731136043712	0.0134215470413676	0.176295603802874	-3.02419090508877
100131378	C11orf91	1.57135013769856	0.349436982093688	2.79326329330343	1.6834396956684	2.62616986595945	0.0134580390450558	0.17660298224787	-2.96812449060846
54762	GRAMD1C	1.2937351301392	0.287533359054651	2.29993690122375	5.565071475393	2.62573250271458	0.0134720453232051	0.176668527465844	-3.03888753723327
1823	DSC1	2.03273722346431	0.451035120119982	3.61443932680864	6.30290229584173	2.62450094982241	0.0135115577129513	0.176880022358865	-3.02454416706693
171024	SYNPO2	1.12503505937376	0.249157262135895	2.00091285661163	-0.292050718671242	2.62308718336528	0.0135570486745748	0.177203762305024	-2.88918706681958
144165	PRICKLE1	1.35330621634802	0.299699086265065	2.40691334643098	-0.824618491679354	2.62305599787997	0.0135580537341258	0.177203762305024	-2.87782497279888
100505624	GTF3C2-AS1	-1.1623294110265	-2.06737361252162	-0.257285209531391	-3.75883862217977	-2.62270608132945	0.0135693357388031	0.177233062731002	-2.87160572448518
55789	DEPDC1B	1.28667797572014	0.284387394381459	2.28896855705882	0.687772717547296	2.62159985448174	0.0136050600019444	0.177260291453901	-2.92920228335439
2067	ERCC1	1.38535354563185	0.306164948816363	2.46454214244733	5.71662515392781	2.62152171338463	0.0136075867706259	0.177260291453901	-3.04378686388724
201799	TMEM154	1.08300336204909	0.239017598947804	1.92698912515038	6.79805607650292	2.62050426275142	0.0136405267882805	0.177404226689216	-3.00908746050435
89848	FCHSD1	1.37631270687211	0.303716063339535	2.44890935040469	10.4119785939143	2.62041980007689	0.0136432645938727	0.177404226689216	-2.91053718274558
90550	MCU	1.26590735584627	0.279323256966443	2.2524914547261	4.46826801763695	2.6203421228044	0.0136457829047354	0.177404226689216	-3.07199225643557
2049	EPHB3	1.48507204946787	0.327299915622836	2.6428441833129	6.16210234135415	2.61947717339464	0.0136738538613871	0.177651361797544	-3.03516839210701
100506658	OCLN	1.46105820238984	0.321863190901006	2.60025321387867	5.01311941229429	2.61914552031783	0.0136846314853681	0.177673642563338	-3.06648011464935
374654	KIF7	-1.71177089954383	-3.04678050289029	-0.376761296197365	-1.66574327047552	-2.61849311069593	0.0137058556283712	0.177746596460824	-2.89161090738316
5286	PIK3C2A	1.09477557880642	0.240485425280388	1.94906573233245	6.95521946054194	2.61703714383195	0.0137533311677773	0.178018701877305	-3.01002435191392
23551	RASD2	2.08422691359605	0.457823032540505	3.71063079465159	2.48223305471795	2.61701844767894	0.0137539417943697	0.178018701877305	-3.01417606957111
9099	USP2	1.52560824194337	0.334643878545846	2.7165726053409	7.39278308369939	2.61598016147901	0.0137878922819847	0.178305823343213	-3.0018791934219
117144	CATSPER1	1.64633725186458	0.36013203553021	2.93254246819895	1.94930046259943	2.61395872049959	0.0138542135566408	0.178997232590329	-3.00788237076535
56108	PCDHGA7	1.63318626578413	0.356768816786815	2.90960371478145	-3.62993810282812	2.61296247590446	0.0138870079454165	0.178997232590329	-2.89072495053573
1041	CDSN	2.47557959432345	0.539878234514289	4.41128095413262	7.29464039163175	2.61173269302691	0.0139275891953749	0.179238300557741	-3.0222097026976
153743	PPP1R2B	-1.20946708408325	-2.15523250988996	-0.263701658276549	1.47194673187843	-2.61156479975612	0.0139331379775566	0.179238300557741	-3.0349103808609
51299	NRN1	-1.4220430283621	-2.53436133666635	-0.309724720057862	-1.57693164207447	-2.61080140855028	0.0139583934965989	0.17927636505213	-2.90606424542194
33	ACADL	1.16939041888512	0.254564437947014	2.08421639982323	-4.34733588200457	2.6104250455063	0.0139708604484383	0.17927636505213	-2.89637168457715
100506343	INKA2-AS1	1.20047590829798	0.261311739184349	2.13964007741161	-1.74840584200234	2.61037030387887	0.0139726746136014	0.17927636505213	-2.89514759062242
693220	MIR635	-1.2365285957211	-2.20406674874639	-0.268990442695809	-0.507457941777698	-2.60991432446206	0.013987794488226	0.179352982957273	-2.93499966273989
10988	METAP2	-1.45726044864719	-2.59829300186887	-0.316227895425512	3.61128499341675	-2.60813056946113	0.0140470880380321	0.179630986809951	-3.09039867748894
100507433	ZNF571-AS1	-1.32134218160049	-2.35614907211755	-0.286535291083422	-3.31865769688132	-2.60763123073557	0.0140637281686896	0.179630986809951	-2.89954266393619
6774	STAT3	1.29459873390346	0.280486171226278	2.30871129658063	10.2909719948763	2.60698901749055	0.0140851563531365	0.179630986809951	-2.93900745782034
91683	SYT12	1.77530314423108	0.384366374142904	3.16623991431927	-2.40789806739941	2.60648554386387	0.0141019764832113	0.179642137071708	-2.9018399029588
256227	STEAP1B	1.47578875175694	0.31879313264494	2.63278437086894	3.05634602405247	2.60484968930193	0.0141567559507792	0.179992550671755	-3.08220947177699
5639	PRRG2	1.44390609923918	0.311754515502228	2.57605768297614	1.00211759154823	2.60450118212053	0.0141684517744389	0.179992550671755	-2.97456541966991
154790	CLEC2L	-1.85082714270992	-3.30218260877161	-0.399471676648224	-4.08220077325627	-2.60424748471259	0.0141769714331364	0.179992550671755	-2.90638408575611
28558	TRBV29-1	-1.42370738693108	-2.54014328214539	-0.307271491716768	-3.98249099599857	-2.60421678336406	0.0141780027667894	0.179992550671755	-2.90632974512507
64396	GMCL2	-1.86241109451402	-3.32314691221224	-0.401675276815803	-2.08020646518973	-2.60371867505633	0.0141947451630766	0.179992550671755	-2.91545899390709
100133190	ADIRF-AS1	1.44526567088156	0.311187985397013	2.57934335636612	5.00325626153758	2.60252594815696	0.0142349095205895	0.179992550671755	-3.10089077379933
93134	ZNF561	1.24358890041579	0.267576386213025	2.21960141461856	4.39669903036471	2.60202603337682	0.0142517751393392	0.179992550671755	-3.1104807873928
388719	LINC00272	1.73527650725909	0.373359993965808	3.09719302055238	-0.513409608347515	2.602006564186	0.0142524323455352	0.179992550671755	-2.92125137538278
81553	CYRIA	-1.05227135693967	-1.87843707390385	-0.226105639975496	6.49065574794122	-2.60106236967704	0.0142843384947393	0.180208787766644	-3.03315585356251
8841	HDAC3	1.33073766465302	0.285767482438045	2.375707846868	6.92027899206362	2.6006310132252	0.0142989368660644	0.18022054523275	-3.04689361487225
79029	AFG2B	1.33478745361676	0.286367372479783	2.38320753475374	4.23880865828609	2.59996182623236	0.014321611473776	0.18022054523275	-3.11507329093558
11163	NUDT4	1.42009501959958	0.30440936124681	2.53578067795236	5.95903882849931	2.59935586240992	0.0143421725677592	0.18022054523275	-3.08208488553591
1295	COL8A1	1.64834276727095	0.353245554962553	2.94343997957934	-4.20081323220894	2.59917394378607	0.014348350623276	0.18022054523275	-2.91738396553632
3782	KCNN3	1.62775509662896	0.348636488316207	2.90687370494171	0.820919471181585	2.59877352190992	0.014361957852713	0.18022054523275	-2.97371805696903
100506119	LINC01503	1.25776120134862	0.269377948567239	2.24614445413001	1.00832219658773	2.59874102253305	0.0143630627783182	0.18022054523275	-2.99347023763255
25841	ABTB2	1.18713556177352	0.254199712051386	2.12007141149566	6.07902936620729	2.59859572314059	0.0143680036826722	0.18022054523275	-3.07787240177714
10139	ARFRP1	1.27141705342163	0.27210058014511	2.27073352669814	4.88221375829964	2.59821551663108	0.0143809400508799	0.180267474231138	-3.11180750872926
10666	CD226	-1.25200259957503	-2.23681875139759	-0.267186447752471	2.71488221367171	-2.59621260542629	0.0144492665352365	0.180892637562779	-3.11332717261744
692234	SNORD103A	-1.29316061747764	-2.31057576890614	-0.275745466049134	-1.74760237941551	-2.59563998334747	0.0144688559136215	0.180954667019596	-2.93091056781273
51129	ANGPTL4	1.61261297080796	0.343395553957957	2.88183038765796	5.85613939194908	2.59468303326202	0.0145016480343453	0.181085866059452	-3.09614364813828
647121	EMBP1	1.02979819686654	0.218821775622088	1.84077461811099	1.27288038309554	2.59318849396347	0.0145529995815627	0.181393043529714	-3.02609328565682
129880	BBS5	-1.36938931248122	-2.44820685448676	-0.290571770475686	-0.749639299247128	-2.59220366792904	0.0145869296232805	0.181459009299805	-2.96204728760457
1400	CRMP1	1.48367991435226	0.314696578409233	2.65266325029528	2.80516293556919	2.59192292826951	0.0145966153035564	0.181459009299805	-3.09775931616881
642826	BMS1P2	-1.01174194003071	-1.80896775165455	-0.214516128406865	-4.07797529655916	-2.59166335700014	0.0146055759589437	0.181459009299805	-2.92979622121397
56907	SPIRE1	1.32591611744954	0.280939942387628	2.37089229251144	7.03676706215738	2.59119351043669	0.0146218084759569	0.181545633420605	-3.06199932069115
3868	KRT16	1.769109101912	0.37435440552393	3.16386379830007	10.5738104995121	2.59028154219126	0.0146533633302553	0.181822270942819	-2.96847036827411
4645	MYO5B	1.39783647984795	0.295438064255185	2.50023489544071	7.63504759594461	2.58945266308794	0.0146820978994977	0.182063585907433	-3.04595616377712
3429	IFI27	1.53028016927504	0.323074203869813	2.73748613468026	7.40162776716003	2.58868831798412	0.0147086414944066	0.18227744405679	-3.05690596857834
2793	GNGT2	-1.11490629978219	-1.99460901542305	-0.235203584141328	-1.45512211890247	-2.58816895288354	0.0147267029451027	0.182385983094592	-2.94810173056113
641384	LINC02912	-1.40700002199255	-2.51738657045794	-0.296613473527167	-1.97831219307147	-2.58767719617926	0.0147438232017672	0.182476935117745	-2.94355521758447
27178	IL37	1.93331608048086	0.406926362973341	3.45970579798837	3.44931999851911	2.58659014083711	0.0147817338548947	0.182476935117745	-3.12461562383921
5045	FURIN	1.02741613083714	0.216218552641344	1.83861370903294	8.08060616218225	2.58648474325436	0.0147854143496754	0.182476935117745	-3.03430740238865
126789	PUSL1	1.20550508951621	0.253521584480254	2.15748859455218	3.71790355347362	2.58600768518715	0.0148020838762724	0.182476935117745	-3.14197574204957
28976	ACAD9	1.15866902518563	0.243663040724424	2.07367500964684	4.84749311001253	2.58598290122778	0.0148029503609069	0.182476935117745	-3.13742267476627
8437	RASAL1	1.18835620281876	0.24983856042574	2.12687384521177	6.15866388469882	2.58579673536888	0.0148094605009313	0.182476935117745	-3.10149746219053
54796	BNC2	-1.92615138842243	-3.44745718345854	-0.404845593386314	0.662592827444633	-2.58561634715158	0.0148157711264517	0.182476935117745	-3.04755472035958
283219	KCTD21	1.04768593323637	0.220106891108708	1.87526497536404	1.0003726775856	2.58530517407041	0.0148266629232499	0.182476935117745	-3.02292712989431
348801	LNP1	-1.67340298382793	-2.99536659507479	-0.351439372581059	-3.10420534039771	-2.58506355340255	0.0148351253298853	0.182476935117745	-2.94211113308002
51	ACOX1	1.11837893502564	0.2348633748355	2.00189449521577	7.47241033429317	2.58502627793129	0.0148364312459926	0.182476935117745	-3.05751522579675
9542	NRG2	-2.47081550059846	-4.42432805260308	-0.51730294859384	0.0626488571731463	-2.58293987878364	0.0149096963813407	0.182945890601378	-3.02483260075985
84706	GPT2	1.43745950037393	0.300525935613896	2.57439306513397	5.39585160895766	2.58196717035164	0.0149439678869636	0.182945890601378	-3.13412552599703
823	CAPN1	1.16240685791168	0.242968446590332	2.08184526923302	6.06412034199623	2.58181848940383	0.0149492127897683	0.182945890601378	-3.11270232187729
196549	EEF1DP3	1.39704972094764	0.291254173573588	2.50284526832169	3.22279742170685	2.58004459386931	0.0150119206228533	0.183062768008215	-3.14028742321819
4778	NFE2	1.64175149640377	0.341962899004209	2.94154009380334	3.76492426117245	2.57943675829015	0.0150334637333958	0.183062768008215	-3.1514516152884
51104	ABHD17B	1.39463329986174	0.290365334737397	2.49890126498608	6.58129372921888	2.57914490921396	0.0150438177030149	0.183075137223841	-3.10258417380905
5768	QSOX1	1.25111564893228	0.26002061363204	2.24221068423252	8.57024265334237	2.57793725072451	0.0150867321188559	0.183412085339725	-3.03847694614495
5606	MAP2K3	1.04922826574998	0.21803058732013	1.88042594417982	8.9127729591595	2.57783933712603	0.0150902164576881	0.183412085339725	-3.02740382052711
165829	GPR156	-1.85551074895808	-3.32587273693308	-0.385148760983079	-3.18557714427114	-2.57708886349933	0.0151169474234843	0.183623143889349	-2.95708630168686
493861	EID3	1.0423758834694	0.216260179920255	1.86849158701854	6.17075586061002	2.57675818129949	0.0151287398175371	0.183652596980071	-3.11793997020306
51744	CD244	-1.29369714435613	-2.31919461551118	-0.26819967320108	0.241087455051734	-2.57625123007667	0.0151468346250523	0.183758473282271	-3.03647605119824
284344	LOC284344	2.0669131385442	0.428047248864033	3.70577902822437	0.799115159523094	2.57554413301386	0.0151721067417862	0.183951238511266	-3.00706221178143
339005	WHAMMP3	-1.18502494561141	-2.12511611608909	-0.24493377513373	-1.25819865799822	-2.57423212234056	0.0152191021876455	0.184058278750247	-2.97939936909625
685	BTC	2.41275595093332	0.497606688888571	4.32790521297806	-2.19463350579461	2.57276994907928	0.0152716349238212	0.18447344589126	-2.96541399982648
403313	PLPP6	1.30984893742237	0.267807204543642	2.35189067030111	2.35942903519896	2.56700246718385	0.0154804869738571	0.186104186278638	-3.13204256077799
256236	NAPSB	-1.0432180488591	-1.87352959185712	-0.212906505861083	0.896660128490466	-2.5658082847643	0.0155240592324913	0.186104186278638	-3.09304778440426
27124	INPP5J	1.36329254019056	0.278160093613212	2.44842498676791	0.53644004610138	2.56564459170226	0.015530040742252	0.186104186278638	-3.02772783785991
27289	RND1	1.45803135413234	0.297237224748288	2.61882548351639	5.35416849108207	2.56508550595397	0.0155504863615881	0.186235360488048	-3.16963742475319
1816	DRD5	1.43266627689464	0.291235652525016	2.57409690126427	-4.09140381801785	2.56321894460055	0.0156189262801157	0.186712835196139	-2.98397225425843
3292	HSD17B1	1.42897484954726	0.289930372148364	2.56801932694616	2.03832791594922	2.56197028795189	0.0156648651448659	0.187147886145701	-3.12219087564276
283848	CES4A	1.65305544312036	0.334861527954022	2.97124935828671	6.19438375872313	2.56093351479208	0.0157031034932636	0.187384384810295	-3.15456320240342
26070	MYRF-AS1	2.34222574446816	0.474255622442602	4.21019586649372	-1.50080570606774	2.5606428641037	0.0157138387579206	0.187390394677027	-2.99029970481097
388403	YPEL2	1.14582680631168	0.231114601550582	2.06053901107277	5.54014661731529	2.55814225177964	0.0158064800114727	0.188098603945098	-3.17683011419262
79919	MAB21L4	1.74398699444186	0.351689145122722	3.136284843761	6.95581456630881	2.55800433431234	0.0158116041469789	0.188098603945098	-3.1357304339362
7434	VIPR2	1.97401775758115	0.397042683017024	3.55099283214528	0.815694095035582	2.55632703197939	0.0158740449258355	0.188498274240463	-3.04829610657331
79623	GALNT14	1.17738061556727	0.23642779081286	2.11833344032168	0.249734475316757	2.55528424543834	0.015912979346496	0.188741270240396	-3.04070358879991
64856	VWA1	1.65458644623985	0.332243832513144	2.97692905996655	2.76579732335426	2.55526328625472	0.0159137628006822	0.188741270240396	-3.16731676389905
5595	MAPK3	1.0243345123126	0.205593272805363	1.84307575181983	5.39659349538138	2.55496717966769	0.0159248350700663	0.188758398759764	-3.18671913977775
283870	BRICD5	-1.23742387466298	-2.2269138216345	-0.247933927691464	-1.69177681901574	-2.55386120636695	0.0159662534926907	0.188968615581839	-3.00965666680063
348926	FAM86EP	1.42304972772817	0.284993649868396	2.56110580558794	-1.84085107739725	2.55356313786627	0.0159774330850818	0.188968615581839	-3.00041165530635
285971	ZNF775	-1.02749660950195	-1.84943390983378	-0.205559309170128	-0.248881150661353	-2.55288877800126	0.0160027528345955	0.189036317432796	-3.05403836743284
7498	XDH	1.66932213169543	0.333914795968048	3.00472946742281	6.06423653594279	2.55279875891344	0.0160061355235114	0.189036317432796	-3.17530894468956
51228	GLTP	1.58865649312045	0.317333495812374	2.85997949042853	8.98453113652283	2.55190372233408	0.0160398046551391	0.189199520234674	-3.08068186098672
7378	UPP1	1.30672128537026	0.260876580140376	2.35256599060015	8.35220441656664	2.55156096670681	0.0160527156039947	0.189199520234674	-3.09808890854196
26249	KLHL3	-1.33706057885489	-2.40735994901313	-0.266761208696639	-1.2145764903348	-2.55115003790421	0.0160682071507642	0.189199520234674	-3.02563355436007
439965	SHLD2P3	-1.16518968366425	-2.09839153355764	-0.231987833770864	-1.58728246150932	-2.54982999812691	0.0161180645564001	0.189376590311061	-3.01757777299325
606293	KLKP1	1.81312888038945	0.360934231827963	3.26532352895094	-1.16873629419196	2.54972903774965	0.0161218836638185	0.189376590311061	-3.01155957000979
2901	GRIK5	-1.34783785424917	-2.42823725016489	-0.267438458333451	-3.10823047603763	-2.54767193614591	0.0161998813651984	0.190116848998329	-3.01061843224542
8796	SCEL	1.91500977408377	0.379561046732099	3.45045850143545	4.92210193701853	2.54698192248445	0.0162261220345519	0.190226213042457	-3.21508760835
81573	ANKRD13C	1.4535859699883	0.288022388376673	2.61914955159992	5.38306949531473	2.54680057701416	0.0162330249640414	0.190226213042457	-3.20605254869868
651	BMP3	-1.22598017037874	-2.20919389364499	-0.242766447112496	-4.48650687958255	-2.54639457588817	0.0162484892545811	0.190293686879368	-3.01404462646441
285848	PNPLA1	1.27176943625305	0.251507303694911	2.29203156881119	5.04581512338712	2.54558030415262	0.0162795452582625	0.19042611873336	-3.21607856574603
91433	RCCD1	-1.18982545063998	-2.14443977150688	-0.235211129773074	-0.384057921017481	-2.54533820068686	0.0162887895468076	0.19042611873336	-3.0645466748059
134121	CFAP90	-1.51887960872913	-2.7375007249225	-0.300258492535756	-4.21971390542183	-2.54533435169726	0.0162889365527082	0.19042611873336	-3.01556256312266
57530	CGN	1.56842418299101	0.309685857562691	2.82716250841934	4.28930063392144	2.54459260507606	0.0163172892188079	0.190643894597573	-3.22621531240565
254773	LYG2	-2.51554897669002	-4.53597154386638	-0.495126409513659	-2.33976339464126	-2.54261586750756	0.0163930709228689	0.191227461408722	-3.03309610861445
406881	MIRLET7A1	1.98342000063557	0.389785489911851	3.57705451135928	-1.67010602815678	2.54165235999851	0.0164301262508871	0.191403919643678	-3.02387960003687
643650	LINC00842	1.57434269757564	0.309379535625344	2.83930585952593	0.206045518953725	2.54162563525967	0.0164311551522729	0.191403919643678	-3.05725694411381
79962	DNAJC22	-1.60281375397186	-2.89093874395343	-0.314688763990302	-3.14389509417624	-2.54106188019401	0.0164528735555726	0.191425067282837	-3.02317526771078
7450	VWF	1.72868249316834	0.339166846807876	3.11819813952879	6.29846036936907	2.54063325723547	0.016469403772865	0.191425067282837	-3.19283633729167
5205	ATP8B1	1.43430721234075	0.281379678988892	2.58723474569261	5.38079306125226	2.54056527542117	0.0164720269577224	0.191425067282837	-3.21854078331407
3853	KRT6A	1.83969078874606	0.360731032646715	3.3186505448454	11.4881042770991	2.54026288934717	0.0164836996683753	0.191447234596266	-3.04754062927367
374378	GALNT18	1.30908770613876	0.256345014415391	2.36183039786213	4.02855750580474	2.53943262930344	0.0165157886192257	0.191706356352824	-3.23873786395254
90952	ESAM	1.98935365241017	0.389313127998759	3.58939417682157	2.27362410083463	2.53904968732313	0.0165306084563109	0.191764839518328	-3.16462559442353
10718	NRG3	1.56430634141746	0.305816980431039	2.82279570240388	-4.26299613175727	2.53841393828446	0.0165552389989703	0.1918690691291	-3.03018939626331
81562	LMAN2L	1.46168160110948	0.285634732213836	2.63772847000513	3.18778061107283	2.53815614940236	0.0165652360399593	0.1918690691291	-3.22341795855315
9507	ADAMTS4	1.81526585585424	0.352138478267447	3.27839323344103	2.69556923192177	2.53365972828829	0.0167405048212771	0.193370182374464	-3.20318251595619
29091	STXBP6	1.8286708072566	0.354488571651121	3.30285304286208	3.62186721228575	2.53322954641905	0.0167573624465394	0.193370182374464	-3.23708954151614
9388	LIPG	1.55097785147752	0.299885249491404	2.80207045346363	4.603500934684	2.53166551754821	0.0168187843305097	0.193370182374464	-3.25123790601132
401135	SYT14P1	1.61348393183159	0.311946489396171	2.915021374267	0.838392284292883	2.5316179412742	0.016820655974174	0.193370182374464	-3.10677694974743
353091	RAET1G	2.16424608940879	0.417989665484373	3.91050251333321	-0.0415201699441968	2.53098056965846	0.0168457486015129	0.193370182374464	-3.06330959118812
79777	ACBD4	1.32261117624938	0.255136865719514	2.39008548677925	2.32437606190206	2.5302587907492	0.0168742059080934	0.193370182374464	-3.20391348964963
5137	PDE1C	1.07438109418873	0.207218831092835	1.94154335728462	-0.512045502335051	2.53016109634631	0.016878061071297	0.193370182374464	-3.0607370838062
55601	DDX60	1.02242521961093	0.19719607655724	1.84765436266462	5.88030959123457	2.53015532497019	0.0168782888435843	0.193370182374464	-3.22203412892891
9806	SPOCK2	-1.04736882788125	-1.8930041630196	-0.201733492742905	2.75966235326687	-2.52933706786881	0.0169106107479673	0.193370182374464	-3.25128761694551
347168	OR1J1	1.74531963041339	0.336158933270492	3.15448032755629	-2.65626216778578	2.52932500810769	0.0169110875458514	0.193370182374464	-3.04434354741005
60385	TSKS	1.12095667803563	0.215837566458262	2.026075789613	-4.20019388132054	2.52914238528436	0.0169183092842993	0.193370182374464	-3.04687460400145
348938	NIPAL4	1.50135753976841	0.288867930928253	2.71384714860857	6.42587421503016	2.52869407156863	0.0169360497052817	0.193370182374464	-3.21077730980091
[truncated: 747 more rows]

## Sheet: T vs S
ENTREZID	SYMBOL	log2FC	Confidence interval L	Confidence interval R	Average expression	t	P-value	Adjusted P-value	B
[truncated: 1,013 more rows]

## Sheet: LL vs UL
ENTREZID	SYMBOL	log2FC	Confidence interval L	Confidence interval R	Average expression	t	P-value	Adjusted P-value	B
[truncated: 486 more rows]

[truncated: 2 more sheets: S vs UL, S vs LL]
