# Supplementary material for: Transcriptomic Profiling of Psoriatic Lesions by Tape-Stripping Reveals Site-Specific Differences
Source: J Clin Med. 2026 May 22;15(11):4034. doi: 10.3390/jcm15114034 (PMC13258650; doi:10.3390/jcm15114034)
Supplement: Supplementary file 1 [file jcm-15-04034-s001.zip › Supplementary Table S5.xlsx]

## Sheet: T vs UL
Table S5: Gene ontology enrichment analysis for the intra-disease approach
GO Function	Term	P-value	Adjusted P-value	Genes
Biological Process	Epidermis Development (GO:0008544)	4.578685771952779E-9	1.3589539371155847E-5	CERS3;KRTDAP;SPRR2E;SPRR2F;SPRR2G;CDSN;CRABP2;SPINK5;KLK5;POU2F3;GLI2;KLK6;KPLCE;LCE2B;NTF4;CASP14;SCEL;SPRR2B;SPRR1A;SPRR1B;S100A7;SPRR2D
Biological Process	Keratinocyte Differentiation (GO:0030216)	7.860653298108839E-8	1.0741176327423207E-4	CERS3;SPRR2F;SPRR2G;CDSN;POU2F3;TGM1;BCR;SCEL;SPRR2B;SPRR1A;TGM3;IVL;SPRR1B;S100A7
Biological Process	Epidermal Cell Differentiation (GO:0009913)	1.0856984158446637E-7	1.0741176327423207E-4	CERS3;SPRR2F;SPRR2G;CDSN;SPINK5;POU2F3;GLI2;TGM1;BCR;SCEL;SPRR2B;SPRR1A;TGM3;IVL;SPRR1B;S100A7
Biological Process	Skin Development (GO:0043588)	2.381515461985106E-6	0.0017670844727929488	CERS3;SPRR2F;SPRR2G;CDSN;POU2F3;TGM1;BCR;SCEL;ACER1;DACT2;SPRR2B;SPRR1A;TGM3;IVL;SPRR1B;S100A7
Biological Process	Sphingolipid Metabolic Process (GO:0006665)	1.5227450499537856E-5	0.009039014616525672	CERS3;ELOVL4;TECR;SPNS2;ALOX12B;ELOVL7;FUT3;SMPD3;ALDH3B2;FUT5;ACER1;SMPD1;SPTSSA;DEGS2;MFSD2B;ALOXE3
Biological Process	Ceramide Metabolic Process (GO:0006672)	5.541405464761937E-5	0.027411485699022384	CERS3;FUT5;ACER1;SMPD1;GBA1;ALOX12B;SPTSSA;DEGS2;CYP4F22;ALOXE3;PNPLA1;FUT3
Biological Process	Sphingolipid Biosynthetic Process (GO:0030148)	1.1100462712476166E-4	0.04706596190089894	CERS3;ELOVL4;SPNS2;GBA1;ALOX12B;ELOVL7;CYP4F22;FUT2;ACER1;SMPD1;SPTSSA;DEGS2;MFSD2B;ALOXE3;PNPLA1
Biological Process	Defense Response to Bacterium (GO:0042742)	1.4985894026529336E-4	0.050055154087845416	DEFB103A;WFDC12;COLEC12;PGLYRP4;PGLYRP3;PGLYRP2;SHC1;DEFB1;WFDC5;LCE3A;RNASE7;S100A12;PI3;SPRR2A;GBP6;IL33;GSDMA;IL18;RNASE13;ISG15;TF;OAS1;OAS2;LCN2;DEFB4A;S100A9;TLR3;LTF
Biological Process	Peptide Cross-Linking (GO:0018149)	1.5178449689710538E-4	0.050055154087845416	SPRR2E;TGM1;PI3;SPRR1A;IVL;SPRR1B;TGM3
Biological Process	Phospholipid Catabolic Process (GO:0009395)	1.7312407225629766E-4	0.05138322464566915	SMPD3;PLA2G4F;PLA2G4D;PLA2G4E;SMPD1;LIPG;PLBD1;GDPD3
Biological Process	Long-Chain Fatty Acid Metabolic Process (GO:0001676)	5.039253031078586E-4	0.12484455662959595	CYP2J2;GSTM2;DAGLA;CYP4F2;ALOX12B;CYP2C19;CYP4F8;CYP4Z1;FADS2;CYP2C9;PNPLA3;ADTRP;SLC27A2;ALOXE3
Biological Process	Antimicrobial Humoral Response (GO:0019730)	5.047623583406845E-4	0.12484455662959595	DEFB103A;WFDC12;PGLYRP4;CXCL6;PGLYRP3;CCL22;DEFB1;WFDC5;TF;RNASE7;S100A12;IL36RN;PI3;SPRR2A;DEFB4A;S100A9;CCL17;S100A7;LTF;PF4
Biological Process	Ceramide Biosynthetic Process (GO:0046513)	7.211601610966164E-4	0.15742625515716588	CERS3;SMPD1;ALOX12B;GBA1;SPTSSA;DEGS2;CYP4F22;ALOXE3;PNPLA1
Biological Process	Cellular Response to Purine-Containing Compound (GO:0071415)	7.425766752696503E-4	0.15742625515716588	RYR2;GSTM2;P2RY1;CASQ2
Biological Process	Acylglycerol Catabolic Process (GO:0046464)	0.001068169220000969	0.20121112763033763	LIPE;DAGLA;LIPG;PNPLA3;PNPLA5;PNPLA1;ABHD12B
Biological Process	Carboxylic Acid Metabolic Process (GO:0019752)	0.001098727854551394	0.20121112763033763	CSGALNACT1;CYP2J2;PON3;CYP2C9;CYP4F2;CYP4F22;CYP4F8;S100A9
Biological Process	Lipid Transport (GO:0006869)	0.0011524896124379177	0.20121112763033763	GLTP;CRABP2;ABCA6;ATP8B1;SPNS2;MTTP;ABCA4;ABCA12;ABCB11;RBP7;CEACAM1;GM2A;NPC1L1;MFSD2B;PRELID3B;PPARD
Biological Process	Triglyceride Catabolic Process (GO:0019433)	0.001929520416388013	0.29175876612343216	LIPE;LIPG;PNPLA3;PNPLA5;PNPLA1
Biological Process	Glycosphingolipid Catabolic Process (GO:0046479)	0.001929520416388013	0.29175876612343216	NEU2;NEU4;GM2A;SMPD1;GBA2
Biological Process	Positive Regulation of Lipoprotein Particle Clearance (GO:0010986)	0.001966029421316928	0.29175876612343216	LIPG;LDLRAP1;GPLD1
Biological Process	Inflammatory Response (GO:0006954)	0.002110557918949718	0.2982921858782268	SERPINA3;CXCL6;CD40;NRROS;PTGER3;IL36A;IL36B;ADORA1;CCR7;IL36RN;TNFRSF4;PTGDR;PTGIR;GSDMA;CCL22;VCAM1;IL37;STAT3;IL18;IL36G;IL1F10;IFI27;TNFSF4;TRIM14;CARD18;S100A9;TLR3;PF4
Biological Process	Arachidonate Metabolic Process (GO:0019369)	0.002279440171446986	0.30751720131157523	CYP2J2;CYP4Z1;CYP2C9;DAGLA;CYP4F2;ALOX12B;CYP2C19;CYP4F8;ALOXE3
Biological Process	Ear Morphogenesis (GO:0042471)	0.0024331531583688735	0.3139825466973398	TIFAB;DCANP1;GSC;NOG;MYO6;SOBP
Biological Process	Intracellular Sodium Ion Homeostasis (GO:0006883)	0.0025996531680676097	0.3214904417843611	SCNN1G;SCNN1D;TMPRSS3;SCNN1B;ATP1A2
Biological Process	Sodium Ion Homeostasis (GO:0055078)	0.0030411324644167618	0.33787019812093305	SCNN1G;SCNN1D;TMPRSS3;CYP4F2;SCNN1B;ATP1A2
Biological Process	Defense Response to Fungus (GO:0050832)	0.0031151921109669437	0.33787019812093305	NLRP10;RNASE7;CARD9;S100A12;IL36RN;DEFB4A;S100A9;LTF
Biological Process	Linoleic Acid Metabolic Process (GO:0043651)	0.003423576586473789	0.33787019812093305	CYP2J2;FADS2;GSTM2;ALOX12B;ALOXE3
Biological Process	Ammonium Homeostasis (GO:0097272)	0.003756643038406601	0.33787019812093305	RHCG;RHBG;RHCE
Biological Process	Regulation of Relaxation of Muscle (GO:1901077)	0.003756643038406601	0.33787019812093305	PLN;TIFAB;DCANP1
Biological Process	Cellular Response to Caffeine (GO:0071313)	0.003756643038406601	0.33787019812093305	RYR2;GSTM2;CASQ2
Biological Process	Response to Caffeine (GO:0031000)	0.003756643038406601	0.33787019812093305	RYR2;GSTM2;CASQ2
Biological Process	Keratinocyte Proliferation (GO:0043616)	0.003756643038406601	0.33787019812093305	FERMT1;SDR16C5;KLK8
Biological Process	Norepinephrine Transport (GO:0015874)	0.003756643038406601	0.33787019812093305	SLC22A3;SLC29A4;SLC6A2
Biological Process	Unsaturated Fatty Acid Metabolic Process (GO:0033559)	0.003968008928974915	0.3463838382705161	CYP2J2;CYP4Z1;FADS2;GSTM2;DAGLA;CYP4F2;ALOX12B;CYP4F8;ALOXE3
Biological Process	Biogenic Amine Metabolic Process (GO:0006576)	0.004325997653021079	0.3668446009761875	SLC22A3;SRMS;NPR2;SLC29A4
Biological Process	Fatty Acid Metabolic Process (GO:0006631)	0.004887415568430554	0.38049570659168264	CYP2J2;ACBD4;ELOVL4;CYP4F2;ALOX12B;CYP2C19;ABCB11;HSD17B8;ACSF2;LIPG;PNPLA3;THEM4;SLC27A2;ALOXE3;CRAT;PPARD
Biological Process	Glycerophospholipid Metabolic Process (GO:0006650)	0.0051149311207111	0.38049570659168264	PLA2G2F;PLA2G4F;PLA2G4D;PLA2G4E;PNPLA3;LCAT;GDPD3;GPLD1;PLCD1;PLA1A
Biological Process	Icosanoid Metabolic Process (GO:0006690)	0.005115799742264254	0.38049570659168264	CYP2J2;CYP4Z1;CYP2C9;DAGLA;CYP4F2;ALOX12B;CYP4F22;CYP4F8;ALOXE3
Biological Process	Hippo Signaling (GO:0035329)	0.005605680088958963	0.38049570659168264	WWTR1;WWC1;AMOTL2;AMOTL1;TEAD1
Biological Process	Multicellular Organismal-Level Water Homeostasis (GO:0050891)	0.005605680088958963	0.38049570659168264	SCNN1G;CYP4F2;MYO5B;SCNN1B;CFTR
Biological Process	Defense Response to Gram-positive Bacterium (GO:0050830)	0.005685128801326677	0.38049570659168264	GBP6;DEFB103A;PGLYRP4;PGLYRP3;PGLYRP2;IL18;DEFB1;RNASE13;LCE3A;RNASE7;SPRR2A;DEFB4A;LTF
Biological Process	Cellular Response to Alcohol (GO:0097306)	0.005778438692005972	0.38049570659168264	GRAMD1C;SCNN1G;SFRP1;OSBPL7;SCNN1D;SCNN1B;TNFSF4;CFTR;GPLD1
Biological Process	Negative Regulation of Secretion (GO:0051048)	0.005954777885534664	0.38049570659168264	TIFAB;DCANP1;CYP4F2;PTGER3
Biological Process	Catecholamine Transport (GO:0051937)	0.006281768740900421	0.38049570659168264	SLC22A3;SLC29A4;SLC6A2
Biological Process	Catecholamine Uptake (GO:0090493)	0.006281768740900421	0.38049570659168264	SLC22A3;SLC29A4;SLC6A2
Biological Process	Estrogen Biosynthetic Process (GO:0006703)	0.006281768740900421	0.38049570659168264	HSD17B1;HSD17B2;HSD17B8
Biological Process	Ganglioside Catabolic Process (GO:0006689)	0.006281768740900421	0.38049570659168264	NEU2;NEU4;GM2A
Biological Process	Hepoxilin Biosynthetic Process (GO:0051122)	0.006281768740900421	0.38049570659168264	GSTM2;ALOX12B;ALOXE3
Biological Process	Hepoxilin Metabolic Process (GO:0051121)	0.006281768740900421	0.38049570659168264	GSTM2;ALOX12B;ALOXE3
Biological Process	Lipid Metabolic Process (GO:0006629)	0.0071265947806576435	0.4220751532698707	ABCB4;MTTP;LCAT;ABCB11;CYP2C19;PLB1;LIPE;FADS2;ALDH3B2;LIPG;HSD17B2;THEM4;CYP2J2;ACBD4;HMGCS1;CYP3A43;PLAAT3;ACSF2;SULT2B1;CYP2C9;FAM135B;DHRS9;PAFAH1B3;PLCD1;PLA1A;PPARD
Biological Process	Membrane Lipid Biosynthetic Process (GO:0046467)	0.007252639089205999	0.4220751532698707	CERS3;ACER1;ELOVL4;SPNS2;SPTSSA;ELOVL7;DEGS2;MFSD2B
Biological Process	Glycolipid Catabolic Process (GO:0019377)	0.007945490731055539	0.451961617882569	NEU2;GM2A;SMPD1;GBA2
Biological Process	Cellular Component Disassembly (GO:0022411)	0.008223021349615474	0.451961617882569	KIF9;MMP7;TMPRSS6;CTSK;KLK5;PLAAT3;CTSV;KLK6
Biological Process	Negative Regulation of Small GTPase Mediated Signal Transduction (GO:0051058)	0.008223021349615474	0.451961617882569	ARHGAP44;TGFB2;STMN3;ARHGAP29;SPRY2;FBP1;CGNL1;RASIP1
Biological Process	Regulation of Heart Contraction (GO:0008016)	0.00866115569250994	0.45399419338731684	CYP2J2;RYR2;TGFB2;PLN;KCND3;KCNJ12;RNF207;ATP1A2;AGXT;SCN4B
Biological Process	Amide Biosynthetic Process (GO:0043604)	0.00866115569250994	0.45399419338731684	CERS3;GGT6;SMPD1;GBA1;ALOX12B;SPTSSA;DEGS2;CYP4F22;ALOXE3;PNPLA1
Biological Process	Ammonium Transmembrane Transport (GO:0072488)	0.009605295928764374	0.45399419338731684	RHCG;RHBG;RHCE
Biological Process	Response to Auditory Stimulus (GO:0010996)	0.009605295928764374	0.45399419338731684	TIFAB;DCANP1;ATP1A2
Biological Process	Sensory Perception of Sour Taste (GO:0050915)	0.009605295928764374	0.45399419338731684	SCNN1G;SCNN1D;SCNN1B
Biological Process	Dopamine Uptake (GO:0090494)	0.009605295928764374	0.45399419338731684	SLC22A3;SLC29A4;SLC6A2
Biological Process	Phosphatidylglycerol Acyl-Chain Remodeling (GO:0036148)	0.009605295928764374	0.45399419338731684	PLA2G2F;PLA2G4F;PLA2G4D
Biological Process	poly-N-acetyllactosamine Metabolic Process (GO:0030309)	0.009605295928764374	0.45399419338731684	B3GNT7;B3GNT3;GAL3ST3
Biological Process	Antimicrobial Humoral Immune Response Mediated by Antimicrobial Peptide (GO:0061844)	0.009636669199259084	0.45399419338731684	DEFB103A;PGLYRP4;CXCL6;PGLYRP3;CCL22;DEFB1;RNASE7;S100A12;DEFB4A;S100A9;CCL17;S100A7;LTF;PF4
Biological Process	Monocyte Chemotaxis (GO:0002548)	0.010479032235636933	0.4859651199276628	PDGFB;S100A12;TNFSF11;MSMP;PF4
Biological Process	Sphingolipid Catabolic Process (GO:0030149)	0.0108808488477148	0.4968362981541158	NEU2;SMPD3;ALDH3B2;GM2A;SMPD1;GBA2
Biological Process	Antibacterial Humoral Response (GO:0019731)	0.013097725349114579	0.5729482639945656	WFDC12;TF;RNASE7;DEFB1;PI3;SPRR2A;WFDC5;LTF
Biological Process	Epoxygenase P450 Pathway (GO:0019373)	0.013126847018743415	0.5729482639945656	CYP2J2;CYP2C9;CYP4F2;CYP2C19
Biological Process	Membrane Lipid Metabolic Process (GO:0006643)	0.013126847018743415	0.5729482639945656	TECR;ALOX12B;FUT2;ALOXE3
Biological Process	Organic Acid Metabolic Process (GO:0006082)	0.013771347169296412	0.5847337378025292	CYP2J2;CYP2C9;CYP2C19
Biological Process	Cellular Response to Lipid (GO:0071396)	0.013790890042512481	0.5847337378025292	CXCL6;IL37;WNT3A;TESC;CD180;IL18;IL36G;PTK6;ATP1A2;TFPI;IL1F10;SFRP1;IL36A;BRINP1;IL36B;TNFSF4;ANKRD1;IL36RN;ADTRP;VIM;CFTR;GPLD1;PF4
Biological Process	Lipid Translocation (GO:0034204)	0.014985188757581336	0.626423101866217	TMEM30B;ATP8B1;ABCB4;ABCA4;ATP10A
Biological Process	Sensory Perception of Taste (GO:0050909)	0.016365990928393772	0.656408933452334	SCNN1G;SCNN1D;SCNN1B;TAS1R3
Biological Process	Lymphocyte Migration (GO:0072676)	0.016365990928393772	0.656408933452334	SAA2;CCR6;MSMP;MYO1G
Biological Process	Reg of Cardiac Muscle Contraction by Reg of the Release of Sequestered Calcium Ion (GO:0010881)	0.016365990928393772	0.656408933452334	RYR2;GSTM2;CASQ2;ATP1A2
Biological Process	Phospholipid Translocation (GO:0045332)	0.016737798698891762	0.659524374349986	P2RX7;TMEM30B;ATP8B1;ABCB4;ABCA4;ATP10A
Biological Process	Extracellular Matrix Disassembly (GO:0022617)	0.016888090448315005	0.659524374349986	KIF9;MMP7;TMPRSS6;CTSK;KLK5;CTSV;KLK6
Biological Process	Heme Catabolic Process (GO:0042167)	0.018806981725110878	0.6911324759922925	AMBP;HMOX1;HMOX2
Biological Process	Monoamine Transport (GO:0015844)	0.018806981725110878	0.6911324759922925	SLC22A3;SLC29A4;SLC6A2
Biological Process	Pigment Catabolic Process (GO:0046149)	0.018806981725110878	0.6911324759922925	AMBP;HMOX1;HMOX2
Biological Process	Positive Regulation of Defense Response to Bacterium (GO:1900426)	0.018806981725110878	0.6911324759922925	NLRP10;KLK5;KLK6
Biological Process	Negative Regulation of Epithelial to Mesenchymal Transition (GO:0010719)	0.01909463040140431	0.6911324759922925	EPHA4;SFRP1;NOG;SPRY2;LDLRAD4;VASN
Biological Process	Regulation of Blood Circulation (GO:1903522)	0.01909463040140431	0.6911324759922925	CYP2J2;PLN;KCND3;KCNJ12;KCNMB4;AGXT
Biological Process	Cholesterol Metabolic Process (GO:0008203)	0.019875919946895335	0.6957824063723492	SULT2B1;HMGCS1;NPC1L1;LCAT;GBA1;LDLRAP1;GBA2;TM7SF2;PPARD
Biological Process	Amyloid Precursor Protein Metabolic Process (GO:0042982)	0.020063831170476883	0.6957824063723492	ACHE;TMCC2;LDLRAP1;KLK6
Biological Process	Glycerolipid Catabolic Process (GO:0046503)	0.020063831170476883	0.6957824063723492	PLA2G4F;PLA2G4D;PLA2G4E;GDPD3
Biological Process	Potassium Ion Transport (GO:0006813)	0.020169548698678676	0.6957824063723492	KCNF1;KCNH5;SLC24A3;KCND3;KCNJ12;KCNK13;KCNA3;ATP1A2;LRRC55;KCNQ4;KCNMB4;KCNN1;KCNQ5;CNGB1
Biological Process	Amide Transport (GO:0042886)	0.020629667035298765	0.6957824063723492	GLTP;SEC14L2;SLC14A1;AQP11;ABCB9
Biological Process	Glycerophospholipid Catabolic Process (GO:0046475)	0.020629667035298765	0.6957824063723492	PLA2G4F;PLA2G4D;PLA2G4E;GDPD3;ABHD12B
Biological Process	Phospholipid Metabolic Process (GO:0006644)	0.021682267914726626	0.7002750541189393	SMPD3;SMPD1;LIPG;PNPLA3;PLBD1;LCAT;PLAAT3;PLB1;PLCD1
Biological Process	Positive Regulation of NF-kappaB Transcription Factor Activity (GO:0051092)	0.023395909885064077	0.7002750541189393	ALK;TRIM62;TRAF5;CARD9;IL18;TNFSF11;TRIM14;S100A12;AGXT;CARD14;S100A9;LTF
Biological Process	Regulation of Extrinsic Apoptotic Signaling Pathway in Absence of Ligand (GO:2001239)	0.023908450454428683	0.7002750541189393	EYA2;IFI6;BCL2;INHBA;PF4
Biological Process	Response to Acidic pH (GO:0010447)	0.02423564565129169	0.7002750541189393	SCNN1G;SCNN1D;SCNN1B;GPR31
Biological Process	Regulation of B Cell Differentiation (GO:0045577)	0.02423564565129169	0.7002750541189393	IL4I1;SFRP1;FCRL3;INHBA
Biological Process	Omega-Hydroxylase P450 Pathway (GO:0097267)	0.024724612653547605	0.7002750541189393	CYP2C9;CYP4F2;CYP2C19
Biological Process	Regulation of Immune Response (GO:0050776)	0.025004944458784248	0.7002750541189393	IL4I1;CARD10;TGFB2;AMBP;IL15;TNFSF4;SPINK5;SPNS2;CARD9;HLA-DOA;CARD14
Biological Process	Extracellular Matrix Organization (GO:0030198)	0.025622516604997897	0.7002750541189393	TGFB2;COLGALT2;COL16A1;MMP7;TMPRSS6;SPINK5;KLK5;SCX;CTSV;LOXL1;ADAMTS10;KLK6;SMOC2;C6ORF15;KIF9;CTSK;GFOD2;ADAMTS9
Biological Process	Proteoglycan Biosynthetic Process (GO:0030166)	0.026024669566407966	0.7002750541189393	CSGALNACT1;EXTL1;B3GNT7;B3GAT1;B3GNT3;GAL3ST3;CHST5
Biological Process	Positive Regulation of Cell Cycle (GO:0045787)	0.02623164512460893	0.7002750541189393	TGM1;SMOC2;TGFB2;CITED2;USP2;PTK6;NUPR1;MEIS2
Biological Process	Regulation of SMAD Protein Signal Transduction (GO:0060390)	0.02623164512460893	0.7002750541189393	ACVRL1;PSG9;TGFB2;BMPER;NOG;LDLRAD4;INHBA;BMP7
Biological Process	Regulation of Inflammatory Response (GO:0050727)	0.026555203359897556	0.7002750541189393	IL33;IL20;DAGLA;IL15;IL37;STAT3;IL18;CXCL17;GPR31;GBA1;USP18;IL22RA1;NLRP10;TNFSF4;NLRP4;NLRP2;S100A12;SAA2;ENPP3;AGXT;S100A9;TLR3;PPARD
Biological Process	Regulation of Small GTPase Mediated Signal Transduction (GO:0051056)	0.02665553069455275	0.7002750541189393	DOCK6;ARHGEF25;DOCK9;RASGRF2;ARHGAP29;FOXM1;KALRN;ARHGAP44;BCR;ARHGAP32;ARHGAP40;MCF2L;CHN1;PLEKHG4B;EPS8L1;CGNL1
Biological Process	Positive Regulation of SMAD Protein Signal Transduction (GO:0060391)	0.02749386603195482	0.7002750541189393	ACVRL1;PSG9;TGFB2;BMPER;INHBA;BMP7
Biological Process	Phospholipid Transport (GO:0015914)	0.02866141007079221	0.7002750541189393	TMEM30B;ATP8B1;ABCB4;MTTP;ABCA4;ATP10A;ABCA12;PRELID3B
Biological Process	Neutrophil Migration (GO:1990266)	0.028749329282791395	0.7002750541189393	CXCL6;TGFB2;S100A12;SAA2;S100A9;CD177;PF4
Biological Process	Inorganic Cation Transmembrane Transport (GO:0098662)	0.03025828249141902	0.7002750541189393	SLC24A3;KCNA3;ATP1A2;ATP2C2;ATP12A;SLC6A2;LRRC55;UCP2;KCNN1;TRPM8;SLC39A2;RHBG;KCNF1;KCNH5;KCND3;KCNK13;SLC6A12;MCOLN2;P2RX7;SCNN1G;SCNN1D;SCNN1B;KCNQ4;KCNQ5;RHCG;SCN4B;RHCE
Biological Process	Potassium Ion Transmembrane Transport (GO:0071805)	0.03037550956305618	0.7002750541189393	KCNF1;KCNH5;SLC24A3;KCND3;KCNJ12;KCNK13;KCNA3;ATP1A2;ATP12A;LRRC55;KCNQ4;KCNN1;KCNQ5;SLC12A8
Biological Process	Regulation of Filopodium Assembly (GO:0051489)	0.030760012154233022	0.7002750541189393	ARHGAP44;TENM2;DPYSL3;CCR7;WASL;RAB5A
Biological Process	Negative Regulation of Proteolysis (GO:0045861)	0.030760012154233022	0.7002750541189393	SERPINB3;EPHA4;SERPINB4;CDKN2A;TM4SF20;PTPN3
Biological Process	Dorsal/Ventral Pattern Formation (GO:0009953)	0.03142698418024744	0.7002750541189393	ACVRL1;SFRP1;NOG;MDFI;GLI2
Biological Process	Regulation of Lymphocyte Migration (GO:2000401)	0.031524164035569686	0.7002750541189393	SPNS2;CCR6;WASL
Biological Process	Cellular Response to Cholesterol (GO:0071397)	0.031524164035569686	0.7002750541189393	GRAMD1C;OSBPL7;GPLD1
Biological Process	Detection of Bacterium (GO:0016045)	0.031524164035569686	0.7002750541189393	PGLYRP4;PGLYRP3;PGLYRP2
Biological Process	Detection of Calcium Ion (GO:0005513)	0.031524164035569686	0.7002750541189393	RYR2;CASQ2;KCNMB4
Biological Process	Very Long-Chain Fatty Acid Biosynthetic Process (GO:0042761)	0.031524164035569686	0.7002750541189393	ELOVL4;TECR;ELOVL7
Biological Process	Porphyrin-Containing Compound Catabolic Process (GO:0006787)	0.031524164035569686	0.7002750541189393	AMBP;HMOX1;HMOX2
Biological Process	Positive Regulation of Neuroinflammatory Response (GO:0150078)	0.031524164035569686	0.7002750541189393	IL33;IL18;NUPR1
Biological Process	Regulation of Macrophage Proliferation (GO:0120040)	0.03185213352629947	0.7002750541189393	IL33;IL34
Biological Process	Astrocyte Differentiation (GO:0048708)	0.03185213352629947	0.7002750541189393	STAT3;S100A9
Biological Process	Regulation of Phospholipase A2 Activity (GO:0032429)	0.03185213352629947	0.7002750541189393	ANXA8L1;PLA2R1
Biological Process	Autocrine Signaling (GO:0035425)	0.03185213352629947	0.7002750541189393	SERPINB3;S100A9
Biological Process	Cellular Response to Interleukin-18 (GO:0071351)	0.03185213352629947	0.7002750541189393	IL18;PDGFB
Biological Process	Diadenosine Polyphosphate Catabolic Process (GO:0015961)	0.03185213352629947	0.7002750541189393	NUDT4B;NUDT4
Biological Process	Epithelial Fluid Transport (GO:0042045)	0.03185213352629947	0.7002750541189393	SLC5A1;CFTR
Biological Process	Tyrosine Phosphorylation of STAT Protein (GO:0007260)	0.03185213352629947	0.7002750541189393	IL15;PTK6
Biological Process	Glycosylceramide Catabolic Process (GO:0046477)	0.03185213352629947	0.7002750541189393	GBA1;GBA2
Biological Process	Hemoglobin Metabolic Process (GO:0020027)	0.03185213352629947	0.7002750541189393	AMBP;INHBA
Biological Process	Histamine Metabolic Process (GO:0001692)	0.03185213352629947	0.7002750541189393	SLC22A3;SLC29A4
Biological Process	Inflammatory Response to Wounding (GO:0090594)	0.03185213352629947	0.7002750541189393	HMOX1;TLR3
Biological Process	Interleukin-18-Mediated Signaling Pathway (GO:0035655)	0.03185213352629947	0.7002750541189393	IL18;PDGFB
Biological Process	Menaquinone Metabolic Process (GO:0009233)	0.03185213352629947	0.7002750541189393	CYP4F2;CYP4F8
Biological Process	Monoterpenoid Metabolic Process (GO:0016098)	0.03185213352629947	0.7002750541189393	CYP2C9;CYP2C19
Biological Process	Phosphatidylinositol Acyl-Chain Remodeling (GO:0036149)	0.03185213352629947	0.7002750541189393	PLA2G4D;PLA2G4E
Biological Process	Positive Regulation of T-helper 2 Cell Differentiation (GO:0045630)	0.03185213352629947	0.7002750541189393	TNFSF4;IL18
Biological Process	Positive Regulation of Fever Generation (GO:0031622)	0.03185213352629947	0.7002750541189393	PTGER3;TNFSF11
Biological Process	Purine Ribonucleoside Catabolic Process (GO:0046130)	0.03185213352629947	0.7002750541189393	ENPP4;XDH
Biological Process	Cellular Response to Molecule of Bacterial Origin (GO:0071219)	0.03323890597010806	0.7112710405999405	CXCL6;IL37;CD180;IL18;IL36G;IL1F10;IL36A;IL36B;TNFSF4;ANKRD1;IL36RN;VIM;PF4
Biological Process	Regulation of Neuroinflammatory Response (GO:0150077)	0.03404456107748269	0.7112710405999405	IL33;DAGLA;IL18;NUPR1
Biological Process	Cellular Response to pH (GO:0071467)	0.03404456107748269	0.7112710405999405	SCNN1G;SCNN1D;SCNN1B;GPLD1
Biological Process	Negative Regulation of Calcium Ion Transmembrane Transport (GO:1903170)	0.03404456107748269	0.7112710405999405	PLN;BIN1;UCP2;ATP1A2
Biological Process	Positive Regulation of Epidermal Cell Differentiation (GO:0045606)	0.03404456107748269	0.7112710405999405	SULT2B1;IL20;TRIM16;ETV4
Biological Process	Positive Regulation of Smoothened Signaling Pathway (GO:0045880)	0.03404456107748269	0.7112710405999405	TEDC2;SFRP1;EVC;DCDC2
Biological Process	Detection of Chemical Stimulus Involved in Sensory Perception of Taste (GO:0050912)	0.03426946051408069	0.7112710405999405	RTP4;TAS2R30;TAS2R43;CA6;TAS1R3;TAS2R19
Biological Process	Positive Regulation of Actin Filament Polymerization (GO:0030838)	0.03426946051408069	0.7112710405999405	FCHSD1;BIN1;CDC42EP5;C15ORF62;CCR7;LMOD2
Biological Process	Sodium Ion Transmembrane Transport (GO:0035725)	0.03527815052242443	0.7246325801338622	SCNN1G;SLC24A3;SCNN1D;SCNN1B;SLC6A12;ATP1A2;SLC5A1;ATP12A;SLC6A2;SCN4B
Biological Process	Cellular Response to Lipopolysaccharide (GO:0071222)	0.03719414865579323	0.7246325801338622	CXCL6;IL37;CD180;IL18;IL36G;IL1F10;IL36A;IL36B;TNFSF4;ANKRD1;IL36RN;VIM;PF4
Biological Process	Regulation of Endothelial Cell Migration (GO:0010594)	0.03774975197021224	0.7246325801338622	ACVRL1;SMOC2;CEACAM1;BMPER;DNAJA4;PDCD6;AGXT;ADAMTS9;GPLD1;SASH1
Biological Process	Heterophilic Cell-Cell Adhesion via Plasma Membrane Cell Adhesion Molecules (GO:0007157)	0.03802722984264238	0.7246325801338622	VCAM1;PSG5;PSG11;PSG2;CEACAM8;NECTIN4
Biological Process	Lipid Catabolic Process (GO:0016042)	0.03802722984264238	0.7246325801338622	LIPE;LIPG;PLBD1;PLAAT3;PLA1A;PPARD
Biological Process	Regulation of Humoral Immune Response (GO:0002920)	0.03919499267580631	0.7246325801338622	SPNS2;CCR7;ZP4
Biological Process	Cellular Response to Acidic pH (GO:0071468)	0.03919499267580631	0.7246325801338622	SCNN1G;SCNN1D;SCNN1B
Biological Process	Fatty Acid Elongation (GO:0030497)	0.03919499267580631	0.7246325801338622	ELOVL4;TECR;ELOVL7
Biological Process	Negative Regulation of Ras Protein Signal Transduction (GO:0046580)	0.03919499267580631	0.7246325801338622	TGFB2;SPRY2;FBP1
Biological Process	Negative Regulation of Interleukin-12 Production (GO:0032695)	0.03919499267580631	0.7246325801338622	CCR7;TIGIT;SLAMF1
Biological Process	Steroid Hormone Biosynthetic Process (GO:0120178)	0.039694773827370376	0.7246325801338622	HSD17B1;HSD17B2;SERPINA6;HSD17B8
Biological Process	Negative Regulation of Natural Killer Cell Mediated Cytotoxicity (GO:0045953)	0.039694773827370376	0.7246325801338622	SERPINB4;CEACAM1;NECTIN4;TIGIT
Biological Process	Positive Regulation of Heart Contraction (GO:0045823)	0.039694773827370376	0.7246325801338622	RYR2;TGFB2;NPPA;ATP1A2
Biological Process	Regulation of Cardiac Muscle Contraction by Calcium Ion Signaling (GO:0010882)	0.039694773827370376	0.7246325801338622	RYR2;GSTM2;CASQ2;ATP1A2
Biological Process	Apoptotic Mitochondrial Changes (GO:0008637)	0.04027451514879378	0.7246325801338622	GGCT;BIK;BCL2;THEM4;BOK
Biological Process	Positive Regulation of Lymphocyte Proliferation (GO:0050671)	0.04054057199743348	0.7246325801338622	VCAM1;IL15;FCRL3;TNFSF4;IL18;BCL2;TNFRSF4;S100A9;ZP4
Biological Process	Negative Regulation of MAPK Cascade (GO:0043409)	0.04147316166099513	0.7246325801338622	EPHA4;HDAC3;AMBP;GBA1;FOXM1;DUSP7;P2RX7;PP2D1;MECOM;SMPD1;DUSP13B;SPRY2;AGXT
Biological Process	Neutrophil Chemotaxis (GO:0030593)	0.04203761604079045	0.7246325801338622	CXCL6;TGFB2;S100A12;SAA2;S100A9;PF4
Biological Process	Positive Regulation of Myeloid Leukocyte Differentiation (GO:0002763)	0.04203761604079045	0.7246325801338622	OCSTAMP;IL34;TESC;CTNNBIP1;TNFSF11;PF4
Biological Process	Monoatomic Cation Transmembrane Transport (GO:0098655)	0.04397804771466377	0.7246325801338622	SLC24A3;KCNA3;ATP1A2;ATP2C2;ATP12A;SLC6A2;LRRC55;UCP2;KCNN1;TRPM8;SLC39A2;KCNF1;KCNH5;KCND3;KCNK13;SLC6A12;MCOLN2;P2RX7;SCNN1G;SCNN1D;SCNN1B;KCNQ4;SLC29A4;KCNQ5;SCN4B;CNGB1
Biological Process	Actin Filament Bundle Assembly (GO:0051017)	0.045209267959206476	0.7246325801338622	DPYSL3;PAWR;FSCN3;ADD2;AIF1L
Biological Process	Negative Regulation of JNK Cascade (GO:0046329)	0.045209267959206476	0.7246325801338622	SERPINB3;HDAC3;MECOM;AMBP;NPPA
Biological Process	Sodium Ion Import Across Plasma Membrane (GO:0098719)	0.04584546398151969	0.7246325801338622	SCNN1G;SCNN1D;SCNN1B;SLC5A1
Biological Process	Regulation of Epithelial to Mesenchymal Transition (GO:0010717)	0.04587491748027344	0.7246325801338622	SERPINB3;EPHA4;WWTR1;SFRP1;TGFB2;TNXB;SPRY2;LDLRAD4;AGXT;VASN
Biological Process	Regulation of Muscle Organ Development (GO:0048634)	0.04589990736696971	0.7246325801338622	TIFAB;DCANP1
Biological Process	Antigen Processing and Presentation of Endogenous Peptide Antigen via MHC Class I (GO:0019885)	0.04589990736696971	0.7246325801338622	SEC14L2;IDE
Biological Process	Regulation of Osteoclast Development (GO:2001204)	0.04589990736696971	0.7246325801338622	SIGLEC15;LTF
Biological Process	Regulation of Type 2 Immune Response (GO:0002828)	0.04589990736696971	0.7246325801338622	TNFSF4;IL27RA
Biological Process	Regulation of Type B Pancreatic Cell Proliferation (GO:0061469)	0.04589990736696971	0.7246325801338622	SFRP1;NUPR1
Biological Process	Dorsal/Ventral Axis Specification (GO:0009950)	0.04589990736696971	0.7246325801338622	SFRP1;MDFI
Biological Process	Fatty Acid Elongation, Monounsaturated Fatty Acid (GO:0034625)	0.04589990736696971	0.7246325801338622	ELOVL4;ELOVL7
Biological Process	Fatty Acid Elongation, Polyunsaturated Fatty Acid (GO:0034626)	0.04589990736696971	0.7246325801338622	ELOVL4;ELOVL7
Biological Process	Fatty Acid Elongation, Unsaturated Fatty Acid (GO:0019368)	0.04589990736696971	0.7246325801338622	ELOVL4;ELOVL7
Biological Process	Interleukin-27-Mediated Signaling Pathway (GO:0070106)	0.04589990736696971	0.7246325801338622	OAS1;OAS2
Biological Process	Ketone Catabolic Process (GO:0042182)	0.04589990736696971	0.7246325801338622	CYP4F2;CYP4F8
Biological Process	Lipoprotein Metabolic Process (GO:0042157)	0.04589990736696971	0.7246325801338622	NPC1L1;MTTP
Biological Process	Negative Regulation of Digestive System Process (GO:0060457)	0.04589990736696971	0.7246325801338622	TIFAB;PTGER3
Biological Process	Negative Regulation of Leukocyte Migration (GO:0002686)	0.04589990736696971	0.7246325801338622	HMOX1;HOXA7
Biological Process	Negative Regulation of Lymphocyte Differentiation (GO:0045620)	0.04589990736696971	0.7246325801338622	SFRP1;INHBA
Biological Process	Pharyngeal Arch Artery Morphogenesis (GO:0061626)	0.04589990736696971	0.7246325801338622	TGFB2;NOG
Biological Process	Positive Regulation of Blood Circulation (GO:1903524)	0.04589990736696971	0.7246325801338622	TGFB2;ATP1A2
Biological Process	Positive Regulation of Gastrulation (GO:2000543)	0.04589990736696971	0.7246325801338622	TENM4;SCX
Biological Process	Positive Regulation of Humoral Immune Response (GO:0002922)	0.04589990736696971	0.7246325801338622	CCR7;ZP4
Biological Process	Positive Regulation of Icosanoid Secretion (GO:0032305)	0.04589990736696971	0.7246325801338622	CYP4F2;PLA2R1
Biological Process	Positive Regulation of Sterol Transport (GO:0032373)	0.04589990736696971	0.7246325801338622	ABCB4;LIPG
Biological Process	Response to Prostaglandin E (GO:0034695)	0.04771759651263368	0.7300300332448287	SFRP1;TNFSF4;CCR7
Biological Process	Sphingoid Biosynthetic Process (GO:0046520)	0.04771759651263368	0.7300300332448287	ACER1;GBA1;SPTSSA
Biological Process	Sphingosine Biosynthetic Process (GO:0046512)	0.04771759651263368	0.7300300332448287	ACER1;GBA1;SPTSSA
Biological Process	Fucosylation (GO:0036065)	0.04771759651263368	0.7300300332448287	FUT5;FUT2;FUT3
Biological Process	Negative Regulation of Peptidyl-Tyrosine Phosphorylation (GO:0050732)	0.04771759651263368	0.7300300332448287	SFRP1;PTK6;SRCIN1
Biological Process	Regulation of Cell Projection Organization (GO:0031344)	0.04771759651263368	0.7300300332448287	FAM110C;SPRY2;PROM2
Molecular Function	Serine-Type Endopeptidase Inhibitor Activity (GO:0004867)	3.1058807900764013E-7	2.0560930830305777E-4	SERPINB3;WFDC12;SERPINA3;SERPINB4;SERPINB12;AMBP;SPINK5;SERPINA9;SERPINA6;SERPINB7;TFPI;WFDC5;SERPINA4;PI3;SERPINI1;AGXT
Molecular Function	Carboxylic Ester Hydrolase Activity (GO:0052689)	2.393899500221126E-6	7.923807345731927E-4	PLA2G2F;ACHE;PON3;PLA2G4F;DAGLA;PLA2G4D;PLA2G4E;ABHD8;LCAT;PLAAT3;GDPD3;PLB1;ABHD12B;LIPE;LIPG;ASPG;PNPLA3;PNPLA5;PAFAH1B3;PNPLA1;PLA1A
Molecular Function	Triacylglycerol Lipase Activity (GO:0004806)	2.459734405867947E-5	0.003854367707938308	LIPE;DAGLA;LIPG;PNPLA3;LIPM;PNPLA5;LIPK;PNPLA1
Molecular Function	Endopeptidase Inhibitor Activity (GO:0004866)	2.590985645100991E-5	0.003854367707938308	WFDC12;SERPINB3;SERPINA3;SERPINB4;SERPINB12;AMBP;SPINK5;PZP;SERPINA9;SERPINA6;SERPINB7;TFPI;WFDC5;SERPINA4;BIN1;PI3;SERPINI1;ERC2;AGXT;LTF
Molecular Function	Phospholipase Activity (GO:0004620)	2.911153857959447E-5	0.003854367707938308	PLA2G2F;PLA2G4F;PLA2G4D;PLA2G4E;PLAAT3;GDPD3;PLB1;ABHD12B;SMPD3;SMPD1;LIPG;ASPG;PNPLA3;PLBD1;GPLD1;PLA1A
Molecular Function	Phospholipase A1 Activity (GO:0008970)	6.348439880543876E-4	0.07004445334866743	PLA2G4F;PLA2G4D;PLA2G4E;LIPG;PLAAT3;PLA1A
Molecular Function	Oxidoreductase, Paired Donors, W Incorp or Reduc of O2, Reduced Flavin or Flavoprotein as One Donor, and Incorp of O (GO:0016712)	0.001098727854551394	0.08967655311267823	CYP2J2;CYP2C9;CYP4F2;CYP3A43;HMOX1;CYP2C19;CYP2C18;HMOX2
Molecular Function	Channel Activity (GO:0015267)	0.0011964441750365229	0.08967655311267823	TMEM266;SCNN1G;SLC14A1;GSDMA;BCL2;AQP11;CLDN17;RHCG;RHBG;RHCE;BOK
Molecular Function	Lipase Activity (GO:0016298)	0.001219167640504689	0.08967655311267823	LIPE;DAGLA;LIPG;PNPLA3;LCAT;PLBD1;PNPLA5;PNPLA1;ABHD12B
Molecular Function	Serine-Type Peptidase Activity (GO:0008236)	0.0015141336985349282	0.10023565084301225	TMPRSS11B;MMP7;TMPRSS3;KLK5;PROZ;KLK13;PRSS16;CTSV;KLK9;PRSS22;KLK8;TMPRSS13;KLK10;KLK11;KLK6;F7;CTSK;PRSS8;RHBDL2
Molecular Function	Phospholipase A2 Activity (GO:0004623)	0.0020265321785093255	0.12196039110665213	PLA2G2F;PLA2G4F;PLA2G4D;PLA2G4E;PNPLA3;PLAAT3;PLB1
Molecular Function	Testosterone Dehydrogenase [NAD(P)+] Activity (GO:0030283)	0.003756643038406601	0.20230581996633085	DHRS9;HSD17B1;HSD17B2
Molecular Function	Cytokine Activity (GO:0005125)	0.003972772899640938	0.20230581996633085	GDF10;CXCL6;IL33;TGFB2;IL20;CCL22;WNT3A;IL15;IL37;IL18;IL36G;BMP8B;INHBA;BMP7;IL1F10;IL36A;IL36B;TNFSF11;FAM3D;S100A9;PF4
Molecular Function	Lipoprotein Lipase Activity (GO:0004465)	0.004325997653021079	0.2045578890214253	LIPG;PNPLA3;LIPM;LIPK
Molecular Function	Arachidonate Epoxygenase Activity (GO:0008392)	0.005954777885534664	0.26280419734826316	CYP2J2;CYP2C9;CYP4Z1;CYP4F2
Molecular Function	Serine-Type Endopeptidase Activity (GO:0004252)	0.007531889527016824	0.3116319291803211	MMP7;TMPRSS3;KLK5;PROZ;KLK13;CTSV;KLK9;PRSS22;KLK8;TMPRSS13;KLK10;KLK11;KLK6;F7;CTSK;RHBDL2
Molecular Function	CCR6 Chemokine Receptor Binding (GO:0031731)	0.009605295928764374	0.3346687318337903	DEFB103A;DEFB1;DEFB4A
Molecular Function	Ammonium Channel Activity (GO:0008519)	0.009605295928764374	0.3346687318337903	RHCG;RHBG;RHCE
Molecular Function	Interleukin-1 Receptor Binding (GO:0005149)	0.009605295928764374	0.3346687318337903	IL36A;IL36B;IL37
Molecular Function	Peptidoglycan Binding (GO:0042834)	0.010327510091838715	0.3418405840398615	PGLYRP4;PGLYRP3;PGLYRP2;RNASE7
Molecular Function	Calcium Ion Binding (GO:0005509)	0.012303581555324636	0.364665273042969	ANXA8L1;PDCD6;ITIH1;RASGRP3;S100A7A;S100A12;ENPP3;SLC25A23;SNCB;TGM3;PLA2G2F;PLA2G4F;PLA2G4D;PLA2G4E;TESC;HPCAL4;AIF1L;SMOC2;GJB2;CABYR;VSNL1;CASQ2;ESYT3;S100P;FKBP9;DNASE1L2;S100A9;PADI1;ADGRL3;S100A7
Molecular Function	Calcium-Dependent Phospholipase A2 Activity (GO:0047498)	0.013126847018743415	0.364665273042969	PLA2G2F;PLA2G4F;PLA2G4D;PLA2G4E
Molecular Function	RAGE Receptor Binding (GO:0050786)	0.013771347169296412	0.364665273042969	S100A12;S100A9;S100A7
Molecular Function	Estradiol 17-Beta-Dehydrogenase [NAD(P)+] Activity (GO:0004303)	0.013771347169296412	0.364665273042969	HSD17B1;HSD17B2;HSD17B8
Molecular Function	Prostaglandin Receptor Activity (GO:0004955)	0.013771347169296412	0.364665273042969	PTGIR;PTGER3;PTGDR
Molecular Function	Phosphoric Diester Hydrolase Activity (GO:0008081)	0.01501607643649926	0.3823324077293273	SMPD3;SMPD1;GDPD3;ENPP3;GDPD5;PLCXD2;GPLD1
Molecular Function	Glycerophospholipid Flippase Activity (GO:0140333)	0.018806981725110878	0.4611193297045704	ATP8B1;ABCA4;ATP10A
Molecular Function	Phosphatidylcholine Transporter Activity (GO:0008525)	0.020063831170476883	0.47436629410198916	ATP8B1;ABCB4;MTTP;ATP10A
Molecular Function	Fucosyltransferase Activity (GO:0008417)	0.024724612653547605	0.5455897858882838	FUT5;FUT2;FUT3
Molecular Function	Monoamine Transmembrane Transporter Activity (GO:0008504)	0.024724612653547605	0.5455897858882838	SLC22A3;SLC29A4;SLC6A2
Molecular Function	Calcium-Dependent Phospholipid Binding (GO:0005544)	0.03166038281846328	0.6193931155169313	ANXA8L1;PLA2G4F;PLA2G4D;CPNE4;PLA2G4E;ESYT3;ANXA9
Molecular Function	Bis(5'-Adenosyl)-Pentaphosphatase Activity (GO:0034432)	0.03185213352629947	0.6193931155169313	NUDT4B;NUDT4
Molecular Function	Ceramide 1-Phosphate Transfer Activity (GO:1902388)	0.03185213352629947	0.6193931155169313	GLTP;MTTP
Molecular Function	Retinyl-Palmitate Esterase Activity (GO:0050253)	0.03185213352629947	0.6193931155169313	LIPE;PLB1
Molecular Function	Lysophospholipase Activity (GO:0004622)	0.03404456107748269	0.6193931155169313	ASPG;GDPD3;PLB1;ABHD12B
Molecular Function	Potassium Channel Activity (GO:0005267)	0.03504810529820258	0.6193931155169313	P2RX7;KCNH5;KCNK13;KCNA3;KCNQ4;KCNMB4;KCNN1;KCNQ5;LRRC55
Molecular Function	CARD Domain Binding (GO:0050700)	0.03919499267580631	0.6193931155169313	CARD9;CARD18;CARD14
Molecular Function	Transforming Growth Factor Beta Binding (GO:0050431)	0.039694773827370376	0.6193931155169313	ACVRL1;NRROS;WFIKKN2;VASN
Molecular Function	Cholesterol Binding (GO:0015485)	0.041554363559942034	0.6193931155169313	SULT2B1;GRAMD1C;OSBPL7;STARD5;NPC1L1;OSBP2;PROM2
Molecular Function	CCR Chemokine Receptor Binding (GO:0048020)	0.04203761604079045	0.6193931155169313	DEFB103A;CCL22;DEFB1;DEFB4A;MSMP;NES
Molecular Function	Inorganic Cation Transmembrane Transporter Activity (GO:0022890)	0.04203761604079045	0.6193931155169313	GRIA1;UCP2;SLC39A2;RHCG;RHBG;RHCE
Molecular Function	Sterol Ester Esterase Activity (GO:0004771)	0.04589990736696971	0.6193931155169313	LIPE;LCAT
Molecular Function	Aminophospholipid Flippase Activity (GO:0015247)	0.04589990736696971	0.6193931155169313	TMEM30B;ATP8B1
Molecular Function	Arachidonate Binding (GO:0050544)	0.04589990736696971	0.6193931155169313	GPR31;S100A9
Molecular Function	Ceramide Transfer Activity (GO:0120017)	0.04589990736696971	0.6193931155169313	GLTP;MTTP
Molecular Function	Fatty Acid Elongase Activity (GO:0009922)	0.04589990736696971	0.6193931155169313	ELOVL4;ELOVL7
Molecular Function	Icosatetraenoic Acid Binding (GO:0050543)	0.04589990736696971	0.6193931155169313	GPR31;S100A9
Molecular Function	Oxidoreductase, Paired Donors, W Oxidation of a Pair of Donors Resulting in the Reduc of O2 to Two Molecules of H2O (GO:0016717)	0.04589990736696971	0.6193931155169313	FADS2;DEGS2
Molecular Function	Voltage-Gated Potassium Channel Activity (GO:0005249)	0.0465870561634989	0.6193931155169313	KCNH5;KCND3;KCNJ12;KCNK13;KCNA3;KCNQ4;KCNN1;KCNQ5;LRRC55
Molecular Function	Arachidonate Monooxygenase Activity (GO:0008391)	0.04771759651263368	0.6193931155169313	CYP2J2;CYP2C9;CYP4F2
Molecular Function	Monoacylglycerol Lipase Activity (GO:0047372)	0.04771759651263368	0.6193931155169313	LIPE;DAGLA;ABHD12B

## Sheet: T vs LL
GO Function	Term	P-value	Adjusted P-value	Genes
Biological Process	Epidermis Development (GO:0008544)	8.20830317335285E-12	3.1331093212687827E-8	SPRR2E;SPRR2F;SPRR2G;CRABP2;BNC1;KLK5;ATP2A2;KRT85;KLK6;KRT83;CASP14;SCEL;UGCG;KRTAP5-3;CCN2;SPRR2B;SPRR2D;CERS3;KRTDAP;CDSN;SPINK5;KRT34;KRT32;KRT10;KRT31;OVOL3;OVOL2;KPLCE;LCE2B;FLG2;RIMBP2;SPRR1A;SPRR1B
Biological Process	Intermediate Filament Organization (GO:0045109)	1.1700750506260444E-9	2.2330882341198058E-6	KRT81;KRT80;KRT23;KRT86;KRT85;KRT83;KRT33B;KRT33A;KRT28;KRT25;KRT6A;KRT71;KRT3;KRT1;KRT35;KRT34;KRT78;KRT77;KRT32;KRT10;KRT31;KRT39;KRT17;KRT38;KRT16;KRT36;EPPK1
Biological Process	Epidermal Cell Differentiation (GO:0009913)	2.4683043565865836E-9	3.1405059096969963E-6	CERS3;FLG;SPRR2F;CSTA;SPRR2G;ANXA1;CDSN;SPINK5;KRT10;OVOL3;EREG;OVOL2;TGM1;SCEL;UGCG;KRT16;LORICRIN;PITX2;SPRR2B;SPRR1A;TGM3;SPRR1B;EPHA2
Biological Process	Keratinocyte Differentiation (GO:0030216)	8.74886210767822E-9	8.310659840639982E-6	FLG;CERS3;SPRR2F;CSTA;SPRR2G;ANXA1;CDSN;KRT10;EREG;TGM1;SCEL;UGCG;KRT16;LORICRIN;SPRR2B;SPRR1A;TGM3;SPRR1B;EPHA2
Biological Process	Skin Development (GO:0043588)	1.0886376526905925E-8	8.310659840639982E-6	FLG;SPRR2F;CSTA;SPRR2G;ASCL4;TGM1;SCEL;UGCG;SPRR2B;TGM3;CERS3;ANXA1;CDSN;DHCR24;KRT10;ASPRV1;EREG;ACER1;KRT16;COL5A3;LORICRIN;SPRR1A;AHDC1;SPRR1B;EPHA2
Biological Process	Peptide Cross-Linking (GO:0018149)	1.937969201404159E-7	1.2328714069599457E-4	FLG;SPRR2E;TGM1;CSTA;ANXA1;KRT1;LORICRIN;KRT10;PI3;SPRR1A;SPRR1B;TGM3
Biological Process	Sphingolipid Metabolic Process (GO:0006665)	2.3216838860751887E-7	1.2659810561641422E-4	ALOX12B;FUT3;SMPD3;FUT6;ALDH3B2;FUT5;SPTLC2;SPTLC3;SMPD1;SPTSSA;MFSD2B;ALOXE3;CERS3;CERS4;ELOVL1;ELOVL4;ELOVL3;SPNS2;ELOVL7;SGPP2;ACER1;FA2H;DEGS2;PLPP1;ABCG2
Biological Process	Sphingolipid Biosynthetic Process (GO:0030148)	6.643665387785701E-7	3.169858848147253E-4	GBA1;ALOX12B;CYP4F22;FUT2;FUT6;UGCG;SPTLC2;SPTLC3;SMPD1;SPTSSA;LARGE1;MFSD2B;ALOXE3;CERS3;CERS4;ELOVL1;ELOVL4;ELOVL3;SPNS2;ELOVL7;ACER1;FA2H;DEGS2;PNPLA1;ABCG2
Biological Process	Ceramide Metabolic Process (GO:0006672)	3.6007914426167268E-6	0.0015271356596075606	CERS3;CERS4;GBA1;ALOX12B;CYP4F22;FUT3;FUT6;FUT5;ACER1;FA2H;SPTLC2;SPTLC3;SMPD1;SPTSSA;DEGS2;ALOXE3;PLPP1;PNPLA1
Biological Process	Membrane Lipid Biosynthetic Process (GO:0046467)	1.627813155850948E-5	0.006213362815883069	CERS3;CERS4;ELOVL1;ELOVL4;ELOVL3;SPNS2;ELOVL7;ACER1;FA2H;SCCPDH;SPTLC2;SPTLC3;SPTSSA;DEGS2;MFSD2B;ABCG2
Biological Process	Establishment of Skin Barrier (GO:0061436)	1.794412744110624E-5	0.006226612222063866	FLG;FA2H;FLG2;RCAN1;UGCG;KRT16;TMEM79;IL18;ALOX12B;ALOXE3
Biological Process	Fatty Acid Metabolic Process (GO:0006631)	2.2779634049382923E-5	0.007245821930541217	HPGD;ECI2;ALOX12B;ABCB11;HSD17B8;LIPG;ALOXE3;UGT1A7;CYP2J2;KRTAP11-1;CPT1A;ACBD4;ELOVL4;CYP4F2;ACAD9;CYP4B1;CPT1B;CYP4F12;FA2H;ACOX2;ACOX1;NAAA;SLC27A6;ECHDC3;ACSBG1;LPIN1;CRAT;SLC27A5;PNLIPRP3;PPARD
Biological Process	Skin Epidermis Development (GO:0098773)	4.7825513221607916E-5	0.014042306458990572	FLG;FA2H;FLG2;RCAN1;UGCG;KRT16;TMEM79;IL18;ALOX12B;ALOXE3
Biological Process	Very Long-Chain Fatty Acid Metabolic Process (GO:0000038)	1.2964845078458225E-4	0.0353477240460536	ELOVL1;ELOVL4;ACOX2;ACOX1;CYP4F2;ELOVL3;SLC27A6;ACSBG1;ELOVL7;CYP4F12;SLC27A5
Biological Process	Epithelial Cell Differentiation (GO:0030855)	1.9889262865534395E-4	0.05013229437782735	EHF;KRT23;GATA3;KRT33B;LGALS3;KRT33A;KRT28;KRT25;CPT1A;TGFB2;KRT3;SPINK5;KRT35;KRT34;PLAAT3;KRT32;KRT10;KRT31;OVOL3;OVOL2;SULT1B1;KRT39;DHRS9;KRT17;KRT38;KRT16;KRT36;RHCG
Biological Process	Amide Biosynthetic Process (GO:0043604)	2.2926698091309337E-4	0.05013229437782735	CERS3;CERS4;GGT6;GBA1;ALOX12B;CYP4F22;FA2H;SPTLC2;SPTLC3;SMPD1;CARNS1;HAGH;SPTSSA;DEGS2;NANS;ALOXE3;LDLR;PNPLA1
Biological Process	Ceramide Biosynthetic Process (GO:0046513)	2.3408032005774944E-4	0.05013229437782735	CERS3;CERS4;ALOX12B;GBA1;CYP4F22;FA2H;SPTLC2;SPTLC3;SMPD1;SPTSSA;DEGS2;ALOXE3;PNPLA1
Biological Process	Smooth Muscle Contraction (GO:0006939)	2.364111340845932E-4	0.05013229437782735	EDNRA;SMTN;ROCK2;BDKRB2;APBB2;APBB1;PIK3C2A
Biological Process	Monoatomic Cation Homeostasis (GO:0055080)	3.233133116719663E-4	0.06495194266588923	SLC12A2;SLC12A4;TMPRSS6;WFS1;KCNA1;CYP4F2;SLC11A2;SLC40A1;CYBRD1;SLC39A14;CYP4F12;UNC80;SCNN1G;CNNM1;TRPV6;TFR2;SCNN1B;SCNN1A;HMOX1;CNNM4
Biological Process	Supramolecular Fiber Organization (GO:0097435)	3.5852952646455414E-4	0.06842536012576016	COLGALT2;STMN3;KRT23;LOXL4;RND3;LMOD2;RND1;ADAMTS2;KRT28;KRT25;KRT6A;KRT71;KRT3;KRT1;MYO7B;KRT35;KRT34;KRT78;SHROOM3;KRT77;MYO7A;KRT32;KRT31;CLIP2;KRT39;KRT38;KRT36;RHOJ;MAPT;PRKN;KRT81;KRT80;TNXB;FURIN;KRT86;KRT85;FBLN5;KRT83;KRT33B;KRT33A;TGFB2;CDSN;TRPV3;KRT10;MYO1D;MYO1E;TPPP3;MYO1B;TPPP2;KRT17;KRT16;MYO5B;COL5A3;TLL2;EPPK1;TLL1
Biological Process	Lipid Transport (GO:0006869)	5.391088965664575E-4	0.08794481860645105	GLTP;SLC10A4;SLC10A6;CRABP2;OSBPL5;ABCA6;ATP8B1;SPNS2;ABCA9;ABCA12;ABCB11;CEACAM1;FABP4;GM2A;NPC1L1;CPTP;FABP7;RIMBP2;MFSD2B;LDLR;SLC27A5;PRELID3A;PRELID3B;PPARD
Biological Process	ERBB4 Signaling Pathway (GO:0038130)	5.430407464096586E-4	0.08794481860645105	NRG3;NRG1;NRG2;EREG
Biological Process	Multicellular Organismal-Level Water Homeostasis (GO:0050891)	5.52967159170769E-4	0.08794481860645105	SCNN1G;WFS1;CYP4F2;MYO5B;SCNN1B;SCNN1A;CYP4F12;PRKACB
Biological Process	Sphingosine Metabolic Process (GO:0006670)	5.52967159170769E-4	0.08794481860645105	ACER1;SPTLC2;SPTLC3;NAAA;GBA1;SPTSSA;SGPP2;PLPP1
Biological Process	Sodium Ion Homeostasis (GO:0055078)	6.234072955893015E-4	0.09518182589057456	SLC12A2;ATP4A;SCNN1G;SCNN1D;CYP4F2;SCNN1B;SCNN1A;ATP1B1;CYP4F12
Biological Process	Lipid Metabolic Process (GO:0006629)	8.105087831501493E-4	0.11898892404938922	PRKAA2;ABCB4;PLPPR5;PLA2G3;LCAT;SDR9C7;ABCB11;CLU;AGPAT2;CYP3A5;LIPE;ALDH3B2;ACADL;LIPG;HSD17B2;APOD;LDLR;UGT1A7;CYP2J2;KRTAP11-1;CPT1A;ACBD4;PLA2G2E;MUSK;HMGCS1;CIDEA;CYP4B1;PLAAT3;DHCR24;CPT1B;CYP4F12;SULT2B1;PLPP6;FA2H;FAM135A;BDH1;DHRS9;ACOX1;LPCAT3;ANGPTL8;NAAA;ECHDC3;PLPP1;PPARD
Biological Process	Defense Response to Fungus (GO:0050832)	9.038140762711462E-4	0.1277725307084061	SLC48A1;GPR15LG;TSLP;NLRP10;RARRES2;RNASE7;S100A12;IL36RN;ANG;DEFB4A;S100A9;S100A8
Biological Process	Intracellular Sodium Ion Homeostasis (GO:0006883)	0.001009954485557064	0.1376784382632612	SLC12A2;ATP4A;SCNN1G;SCNN1D;SCNN1B;SCNN1A;ATP1B1
Biological Process	Positive Regulation of Epidermis Development (GO:0045684)	0.00108369486132787	0.1425437305528691	SULT2B1;IL20;TMEM79;KRT10;ELAPOR2
Biological Process	Regulation of Regulated Secretory Pathway (GO:1903305)	0.0011203332241514468	0.1425437305528691	SYT5;RIMS3;SYT1;SYT12;TRPV6;RAB3D;SEPTIN5;RAB5A;SYT7;SYT17
Biological Process	Interleukin-27-Mediated Signaling Pathway (GO:0070106)	0.0014938101288092067	0.18393139553757232	OAS1;OAS2;OAS3;OASL
Biological Process	Phospholipid Catabolic Process (GO:0009395)	0.0015789163547316957	0.18833511643784007	SMPD3;PLPP6;PLA2G4F;PLA2G4D;PLA2G4E;SMPD1;LIPG;PLBD1;GDPD3
Biological Process	Inorganic Cation Transmembrane Transport (GO:0098662)	0.001716140072754652	0.19850020174862143	KCNC1;SLC40A1;ATP2A2;ATP12A;SLC6A2;SLC39A2;KCNH5;SLC30A8;KCND3;SLC30A2;KCNK12;TRPC1;SLC11A2;KCNK15;SLC6A11;HTR3A;ATP1B1;SLC39A14;SCNN1G;SCNN1D;SCN8A;SCNN1B;SCNN1A;KCNA10;RHCG;RHCE;KCNA1;SLC41A1;KCNA6;CACNA1C;ATP2C2;KCNA7;UCP2;KCNN3;CACNA1S;SCN3B;ATP6V0E2;RHBG;TRPM3;SLC12A2;KCNJ5;SLC12A4;SLC31A1;TRPV3;TRPV1;ATP4A;KCNS1;TRPV6;P2RX2
Biological Process	Regulation of Protein Polymerization (GO:0032271)	0.0018757224368908993	0.21057742769448715	CAMSAP3;FCHSD1;TPPP3;TPPP2;ARHGAP40;DAAM2;ESAM;MAPT;GBA2;METAP2
Biological Process	ERBB Signaling Pathway (GO:0038127)	0.0021254765790537458	0.23179840292137566	GRB7;SHC1;TGFA;NRG1;PTK6;NRG2;PIK3C2A;EREG;BTC;EPGN;GAREM1;NRG3;FAM83A;MAPK3
Biological Process	Inorganic Cation Import Across Plasma Membrane (GO:0098659)	0.0021944860743850804	0.23267648183132922	SLC12A2;KCNJ5;SLC12A4;SLC30A8;KCNJ12;CACNA2D1;TRPV3;CACNA1C;SLC5A1;TRPV1;ATP12A;ATP1B1;SLC39A14;SCNN1G;ATP4A;SCNN1D;TRPV6;SCNN1B;SCNN1A;CACNA1S
Biological Process	Multicellular Organismal-Level Iron Ion Homeostasis (GO:0060586)	0.0027961887188951975	0.28086979842165705	TMPRSS6;TFR2;SLC11A2;SLC40A1;CYBRD1;HMOX1
Biological Process	Regulation of Peptidase Activity (GO:0052547)	0.0027961887188951975	0.28086979842165705	SERPINB3;SERPINB4;CSTA;ECM1;FURIN;PRSS22
Biological Process	Cilium Movement Involved in Cell Motility (GO:0060294)	0.003039853735772653	0.2900780427361054	DNAH3;DNAH10;DNAH2;DNAH14;TEKT2;RSPH9;TEKT5
Biological Process	Hippo Signaling (GO:0035329)	0.003039853735772653	0.2900780427361054	TEAD4;WWTR1;STK24;WWC1;AMOTL1;TEAD1;TEAD3
Biological Process	Negative Regulation of Lymphocyte Migration (GO:2000402)	0.0033214473174303597	0.30185629549123055	CD200R1;LRCH1;APOD;GCSAM;WASL
Biological Process	Sphingoid Metabolic Process (GO:0046519)	0.0033214473174303597	0.30185629549123055	SPTLC3;NAAA;DEGS2;SGPP2;PLPP1
Biological Process	Protein Processing (GO:0016485)	0.0036381833963438303	0.32295223311266047	CPM;KLK1;MYRF;HOMER2;C1R;ECEL1;FURIN;HPR;MMEL1;PCSK5;ASPRV1;KLK6;F7;IMMP1L;ADAMTS13;CTSL;DLC1;ATG4B;TLL2;TLL1;PRSS3;METAP2
Biological Process	Epithelium Development (GO:0060429)	0.003978465799822563	0.3451319081346073	KANK2;EHF;KRT23;KRT33B;LGALS3;KRT33A;KRT28;KRT25;WNT3;KRT6A;CPT1A;TGFB2;KRT3;WNT7B;SPINK5;KRT35;KRT34;KRT32;KRT10;KRT31;SULT1B1;KRT39;DHRS9;KRT17;KRT38;KRT16;KRT36;RHCG
Biological Process	Cilium Movement (GO:0003341)	0.004777061341254592	0.405200958657084	CFAP61;DNAH3;SPAG17;DNAH2;DNAH10;ODAD4;DNAH14;RSPH9;CAMSAP3;CFAP100;TEKT2;TEKT5;CFAP53;CCDC40
Biological Process	Biogenic Amine Metabolic Process (GO:0006576)	0.0052079293579397135	0.43214492085338885	SLC22A3;SULT1B1;SRMS;NPR2;TRH
Biological Process	Epithelial Cell Migration (GO:0010631)	0.00575816372333638	0.4391275537181748	KANK2;KANK1;FERMT1;LRG1;DAAM2;KRT16
Biological Process	Stress-Activated Protein Kinase Signaling Cascade (GO:0031098)	0.00575816372333638	0.4391275537181748	MAP2K3;MAPK8;MAP3K20;PBK;MAPK13;MAPK3
Biological Process	Ammonium Transmembrane Transport (GO:0072488)	0.005867305538283184	0.4391275537181748	SLC12A2;RHCG;RHBG;RHCE
Biological Process	Magnesium Ion Homeostasis (GO:0010960)	0.005867305538283184	0.4391275537181748	CNNM1;KCNA1;SLC41A1;CNNM4
Biological Process	Sensory Perception of Sour Taste (GO:0050915)	0.005867305538283184	0.4391275537181748	SCNN1G;SCNN1D;SCNN1B;SCNN1A
Biological Process	Long-Chain Fatty Acid Metabolic Process (GO:0001676)	0.00625431073879927	0.45784491272005917	CYP2J2;ELOVL1;KRTAP11-1;CPT1A;MUSK;CYP4F2;ACAD9;ELOVL3;ALOX12B;PTGR1;CYP4F12;FA2H;ACADL;SLC27A6;ACSBG1;ALOXE3;SLC27A5
Biological Process	Acylglycerol Catabolic Process (GO:0046464)	0.0063889501662388135	0.45784491272005917	LIPE;FA2H;LIPG;PNPLA5;ABHD16B;PNLIPRP3;PNPLA1;ABHD12B
Biological Process	Monoatomic Cation Transmembrane Transport (GO:0098655)	0.00647724005420047	0.45784491272005917	KCNC1;KCNA1;SLC40A1;SLC41A1;ATP2A2;KCNA6;CACNA1C;ATP2C2;KCNA7;ATP12A;SLC6A2;UCP2;KCNN3;CACNA1S;SCN3B;ATP6V0E2;SLC39A2;TRPM3;SLC12A2;KCNJ5;SLC12A4;KCNH5;SLC30A8;KCND3;SLC31A1;SLC30A2;KCNK12;TRPC1;SLC11A2;KCNK15;TRPV3;SLC6A11;TRPV1;ATP1B1;SLC39A14;ATP4A;SCNN1G;KCNS1;SCNN1D;TRPV6;P2RX2;SCN8A;SCNN1B;SCNN1A;KCNA10;CNGB1
Biological Process	Cellular Response to Acidic pH (GO:0071468)	0.0077427640086446875	0.5280130235194412	SCNN1G;SCNN1D;SCNN1B;SCNN1A;TRPV1
Biological Process	Linoleic Acid Metabolic Process (GO:0043651)	0.007884920707521129	0.5280130235194412	CYP2J2;ELOVL1;MUSK;ELOVL3;ALOX12B;ALOXE3
Biological Process	Negative Regulation of Reproductive Process (GO:2000242)	0.007884920707521129	0.5280130235194412	PAEP;SPINK13;CALR;SULF1;ZP3;ZP4
Biological Process	Cellular Response to Acetylcholine (GO:1905145)	0.009357475445156005	0.5633003281014706	CHRNA1;CHRNA3;LYNX1;PSCA;ROCK2;LY6G6F;LY6E
Biological Process	Cholesterol Metabolic Process (GO:0008203)	0.00962221304524656	0.5633003281014706	HMGCS1;OSBPL5;LCAT;GBA1;DHCR24;HMGCR;GBA2;TM7SF2;SULT2B1;PLPP6;NPC1L1;LDLRAP1;ABCG1;PPARD
Biological Process	Astrocyte Differentiation (GO:0048708)	0.009660918756398969	0.5633003281014706	EIF2B5;STAT3;S100A9
Biological Process	Cellular Response to Magnesium Ion (GO:0071286)	0.009660918756398969	0.5633003281014706	KCNA1;SLC41A1;FBP1
Biological Process	Podocyte Cell Migration (GO:0090521)	0.009660918756398969	0.5633003281014706	KANK2;KANK1;DAAM2
Biological Process	Renal System Process Involved in Regulation of Blood Volume (GO:0001977)	0.009660918756398969	0.5633003281014706	PTPRU;CYP4F2;CYP4F12
Biological Process	Response to Interleukin-4 (GO:0070670)	0.00969420678510742	0.5633003281014706	SHPK;LEF1;TCF7;GATA3
Biological Process	Lipid Catabolic Process (GO:0016042)	0.009738181515907728	0.5633003281014706	LIPE;FA2H;ACADL;ACOX1;ECI2;LIPG;PLBD1;PLAAT3;LPIN1;PPARD
Biological Process	Antimicrobial Humoral Response (GO:0019730)	0.009740063310111883	0.5633003281014706	DEFB103A;WFDC12;SLC48A1;PGLYRP4;PGLYRP3;DEFB1;WFDC5;NPPB;LGALS3;RNASE7;S100A12;IL36RN;PI3;PRSS3;SPRR2A;CCL17;KRT6A;CCL22;TSLP;RARRES2;SLPI;ANG;DEFB4A;S100A9;CCL27
Biological Process	Cellular Component Disassembly (GO:0022411)	0.010831472192367585	0.5925817498005994	ADAMTS4;KIF9;MMP13;MMP15;TMPRSS6;KLK5;PLAAT3;FURIN;CTSV;KLK6;SMAD7
Biological Process	Phospholipid Metabolic Process (GO:0006644)	0.010942184012395814	0.5925817498005994	PLA2G2E;MUSK;PLPPR5;LCAT;PLA2G3;PLAAT3;AGPAT2;SMPD3;PLPP6;SMPD1;LIPG;PLBD1;GPAT2;PLPP1
Biological Process	Regulation of Leukocyte Activation (GO:0002694)	0.011022610488824355	0.5925817498005994	MFHAS1;GPER1;SHPK;MYO18A;S100A9
Biological Process	Sphingoid Biosynthetic Process (GO:0046520)	0.011022610488824355	0.5925817498005994	ACER1;SPTLC2;SPTLC3;GBA1;SPTSSA
Biological Process	Sphingosine Biosynthetic Process (GO:0046512)	0.011022610488824355	0.5925817498005994	ACER1;SPTLC2;SPTLC3;GBA1;SPTSSA
Biological Process	Regulation of Epithelial to Mesenchymal Transition (GO:0010717)	0.012387888274095009	0.6567301325308423	SERPINB3;EPHA4;WWTR1;TGFB2;TNXB;LEF1;AXIN2;GATA3;IL17RD;VASN;OVOL2;SMAD7;OLFM1;LRG1;BAMBI;AGXT;PHLDB2
Biological Process	Triglyceride Metabolic Process (GO:0006641)	0.01261012683888768	0.6593541663566339	LIPE;DGAT2;LIPG;TMEM68;PLAAT3;GPAT3;PNPLA5;GPAT2;LPIN1;PNLIPRP3;PNPLA1
Biological Process	Protein Maturation (GO:0051604)	0.012880358572859785	0.6643828199000784	CPM;ISCA1;KLK5;FURIN;KLK9;KLK8;PCSK5;KLK6;ADAMTS13;CASP5;DUOXA2;HOMER2;TESC;ECEL1;KLK13;MMEL1;ASPRV1;KLK10;KLK11;F7;FKBP1B;ATG4B;TLL2;TLL1;CALR;METAP2
Biological Process	Enzyme-Linked Receptor Protein Signaling Pathway (GO:0007167)	0.013529025774040039	0.6806078557566784	GUCY2C;PTPRU;SHC2;SRMS;MUSK;TIE1;PTK6;NRG1;GP6;CD3E;NPPB;CD8B;CD8A;DOK6;TYRO3;BDKRB2;NRTN;FYN;SH2D6;SAMD10;EPHA2
Biological Process	Defense Response to Bacterium (GO:0042742)	0.013719956315373143	0.6806078557566784	DEFB103A;WFDC12;PGLYRP4;PGLYRP3;PGLYRP2;SHC1;DEFB1;WFDC5;GPR15LG;PYCARD;LCE3A;RNASE7;S100A12;PI3;SPRR2A;KRT6A;GBP6;GSDMC;GSDMA;TSLP;RARRES2;IL18;RNASE13;ISG15;SLPI;OAS1;OAS2;OAS3;LCN2;ANG;LYG2;DEFB4A;S100A9;S100A8
Biological Process	Phosphatidylserine Metabolic Process (GO:0006658)	0.013729841470595817	0.6806078557566784	PLA2G2F;OSBPL5;LPCAT3;PLA2G3;ABHD16B;ABHD12B
Biological Process	Regulation of T Cell Migration (GO:2000404)	0.014785210453785273	0.7045544593946669	GPR15LG;PYCARD;CD200R1;LRCH1;SPNS2;APOD;P4HB
Biological Process	Positive Regulation of Protein Maturation (GO:1903319)	0.01483615247122938	0.7045544593946669	CCBE1;BAG2;TFR2;ANGPTL8
Biological Process	Regulation of Monocyte Chemotactic Protein-1 Production (GO:0071637)	0.01483615247122938	0.7045544593946669	C1QTNF3;OAS1;OAS3;APOD
Biological Process	Renal Water Homeostasis (GO:0003091)	0.015135830670778802	0.7045544593946669	WFS1;CYP4F2;MYO5B;CYP4F12;PRKACB
Biological Process	Stress-Activated MAPK Cascade (GO:0051403)	0.015135830670778802	0.7045544593946669	MAPK8;MAP3K20;PBK;MAPK13;MAPK3
Biological Process	Monocarboxylic Acid Transport (GO:0015718)	0.01576097153934116	0.7248147995863279	SLC10A4;SLC10A6;CRABP2;ATP8B1;ABCB4;SLC16A12;SLC6A11;CEACAM1;FABP4;FABP7;RIMBP2;SLC27A5;ABCG2;PPARD
Biological Process	Positive Regulation of Signal Transduction (GO:0009967)	0.016597705288172917	0.7392356080246084	KANK1;TEDC2;TNXB;LAMA1;KLK5;GATA3;AGPAT2;KLK6;DLL4;CDH5;STK36;MGAT5;GPER1;TMEM108;TNFSF11;SASH1;ATP6V1C2;CCBE1;EPHA4;TGFB2;TSLP;VWF;STAT3;CD180;WNT7A;SORBS1;KIF7;SULF1;SLC39A14;SCIMP;F7;DEPDC1B;EVC;ULK3;CD226;CDH15;SHANK3;JCAD
Biological Process	Cellular Response to pH (GO:0071467)	0.017560268667297478	0.7392356080246084	SCNN1G;SCNN1D;GPR68;SCNN1B;SCNN1A;TRPV1
Biological Process	Regulation of Macrophage Chemotaxis (GO:0010758)	0.017560268667297478	0.7392356080246084	IL34;RARRES2;CXCL17;MTUS1;S100A9;MAPK3
Biological Process	Ammonium Homeostasis (GO:0097272)	0.01782805321259479	0.7392356080246084	RHCG;RHBG;RHCE
Biological Process	Fatty Acid Elongation, Monounsaturated Fatty Acid (GO:0034625)	0.01782805321259479	0.7392356080246084	ELOVL4;ELOVL3;ELOVL7
Biological Process	Fatty Acid Elongation, Polyunsaturated Fatty Acid (GO:0034626)	0.01782805321259479	0.7392356080246084	ELOVL4;ELOVL3;ELOVL7
Biological Process	Fatty Acid Elongation, Unsaturated Fatty Acid (GO:0019368)	0.01782805321259479	0.7392356080246084	ELOVL4;ELOVL3;ELOVL7
Biological Process	Keratinocyte Proliferation (GO:0043616)	0.01782805321259479	0.7392356080246084	FERMT1;KLK8;EREG
Biological Process	Monoacylglycerol Catabolic Process (GO:0052651)	0.01782805321259479	0.7392356080246084	FA2H;ABHD16B;ABHD12B
Biological Process	Cilium-Dependent Cell Motility (GO:0060285)	0.01820491148920964	0.7392356080246084	DNAH3;DNAH2;DNAH10;DNAH14;TEKT2;RSPH9;TEKT5
Biological Process	Zymogen Activation (GO:0031638)	0.01820491148920964	0.7392356080246084	KLK1;C1R;CTSL;DLC1;FURIN;HPR;PRSS3
Biological Process	Calcium-Dependent Cell-Cell Adhesion via Plasma Membrane Cell Adhesion Molecules (GO:0016339)	0.019944936784657554	0.8013665653372408	CDH5;CDH4;CDH22;PCDHB16;DSG1;CDH15;PCDHB10;PCDHB9;CDH18
Biological Process	Triglyceride Catabolic Process (GO:0019433)	0.02016016265894851	0.8015764673875673	LIPE;LIPG;PNPLA5;PNLIPRP3;PNPLA1
Biological Process	Calcium-Dependent Activation of Synaptic Vesicle Fusion (GO:0099502)	0.021415998524642255	0.8257057208945403	SYT5;SYT1;SYT12;SYT7
Biological Process	Diol Metabolic Process (GO:0034311)	0.021415998524642255	0.8257057208945403	NAAA;DEGS2;SGPP2;PLPP1
Biological Process	Positive Regulation of Synaptic Vesicle Fusion to Presynaptic Active Zone Membrane (GO:0031632)	0.021415998524642255	0.8257057208945403	SYT5;SYT1;SYT12;SYT7
Biological Process	Monocarboxylic Acid Catabolic Process (GO:0072329)	0.022063801404044278	0.8268274372524607	FA2H;ACOX1;ECI2;AGXT;LPIN1;PPARD
Biological Process	Nucleophagy (GO:0044804)	0.022063801404044278	0.8268274372524607	ULK3;ATG4B;WIPI1;ULK1;WIPI2;ATG13
Biological Process	Sterol Biosynthetic Process (GO:0016126)	0.022143571228796607	0.8268274372524607	PLPP6;HMGCS1;NPC1L1;FAXDC2;DHCR24;HMGCR;TM7SF2
Biological Process	Phospholipid Transport (GO:0015914)	0.022311560397433445	0.8268274372524607	OSBPL5;TMEM30B;ATP8B1;CPTP;ABCB4;ATP10B;ATP11A;ABCA12;LDLR;ABCG1;PRELID3A;PRELID3B
Biological Process	Extracellular Matrix Organization (GO:0030198)	0.023574911656685137	0.8652445941689152	COLGALT2;TMPRSS6;KLK5;LOXL4;FURIN;CTSV;ADAMTS10;KLK6;ADAMTS4;C6ORF15;ADAMTS2;ADAMTS13;SPOCK2;ADAMTS17;QSOX1;COL28A1;TGFB2;ITGA2;SPINK5;NPNT;KIF9;CCDC80;MMP13;MMP15;COL5A3;COL8A1;TLL2;TLL1
Biological Process	Defense Response to Gram-positive Bacterium (GO:0050830)	0.02464958756998204	0.8960711976630615	GBP6;DEFB103A;PGLYRP4;PGLYRP3;PGLYRP2;RARRES2;IL18;DEFB1;RNASE13;GPR15LG;LCE3A;RNASE7;ANG;LYG2;SPRR2A;DEFB4A;KRT6A
Biological Process	Icosanoid Metabolic Process (GO:0006690)	0.024991480291061147	0.8999290591601925	PYCARD;CYP2J2;FA2H;MUSK;HPGD;CYP4F2;ALOX12B;PTGR1;CYP4F22;ALOXE3;CYP4F12
Biological Process	Carboxylic Acid Biosynthetic Process (GO:0046394)	0.02616100569953957	0.9085485724331618	PYCARD;UGDH;MUSK;CARNS1;NANS
Biological Process	Motile Cilium Assembly (GO:0044458)	0.02616100569953957	0.9085485724331618	SPAG17;RSPH9;BBOF1;BBS5;CCDC40
Biological Process	Positive Regulation of Cell Migration Involved in Sprouting Angiogenesis (GO:0090050)	0.02616100569953957	0.9085485724331618	ANXA1;RHOJ;HMOX1;PIK3C2A;JCAD
Biological Process	Negative Regulation of Peptidase Activity (GO:0010466)	0.027284532380027014	0.9085485724331618	SERPINB3;SERPINB4;CSTA;ECM1;SPOCK2;TIMP2
Biological Process	Negative Regulation of Smoothened Signaling Pathway (GO:0045879)	0.027284532380027014	0.9085485724331618	KCTD21;HHIP;GPR161;ULK3;KIF7;KCTD6
Biological Process	Sodium Ion Import Across Plasma Membrane (GO:0098719)	0.027284532380027014	0.9085485724331618	SLC12A2;SCNN1G;SCNN1D;SCNN1B;SCNN1A;SLC5A1
Biological Process	Regulation of Inflammatory Response (GO:0050727)	0.027692209496363477	0.9085485724331618	SEMA7A;IL20;CXCL17;GBA1;NLRC3;GATA3;USP18;PYCARD;LGALS3;C1QTNF3;CDH5;CASP5;CAMK2N1;GPER1;NLRP2;S100A12;ANXA1;TSLP;IL37;STAT3;IL18;ISL1;FOXP1;MAPK13;IL22RA1;MFHAS1;CD200R1;NLRP10;LPCAT3;SHPK;TYRO3;AGXT;ZP3;S100A9;S100A8;PPARD
Biological Process	Epidermal Growth Factor Receptor Signaling Pathway (GO:0007173)	0.02790847339044139	0.9085485724331618	BTC;GRB7;EPGN;GAREM1;SHC1;TGFA;PIK3C2A;EREG;FAM83A;MAPK3
Biological Process	Positive Regulation of Epithelial to Mesenchymal Transition (GO:0010718)	0.02790847339044139	0.9085485724331618	SERPINB3;OLFM1;WWTR1;TGFB2;TNXB;LRG1;BAMBI;LEF1;AXIN2;AGXT
Biological Process	Estrogen Biosynthetic Process (GO:0006703)	0.028801251575691005	0.9085485724331618	HSD17B1;HSD17B2;HSD17B8
Biological Process	Fatty Acid Elongation, Saturated Fatty Acid (GO:0019367)	0.028801251575691005	0.9085485724331618	ELOVL4;ELOVL3;ELOVL7
Biological Process	Lens Fiber Cell Development (GO:0070307)	0.028801251575691005	0.9085485724331618	WNT7B;WNT7A;EPHA2
Biological Process	Long-Chain Fatty Acid Catabolic Process (GO:0042758)	0.028801251575691005	0.9085485724331618	ACADL;CYP4F2;CYP4F12
Biological Process	Photoreceptor Cell Differentiation (GO:0046530)	0.028801251575691005	0.9085485724331618	RP1L1;STAT3;NKD1
Biological Process	Positive Regulation of Lipopolysaccharide-Mediated Signaling Pathway (GO:0031666)	0.028801251575691005	0.9085485724331618	CD180;SCIMP;SASH1
Biological Process	Phospholipid Homeostasis (GO:0055091)	0.029520047929020538	0.916081487358304	LIPG;TLCD1;ABCB11;ABCG1
Biological Process	Regulation of Lymphocyte Migration (GO:2000401)	0.029520047929020538	0.916081487358304	GPR15LG;SPNS2;GCSAM;WASL
Biological Process	Intracellular Monoatomic Cation Homeostasis (GO:0030003)	0.030218293402626443	0.9301873057889123	TMPRSS6;SLC40A1;SLC41A1;ATP2A2;ATP2C2;ATP12A;CDH5;EDNRA;SLC22A17;STC2;HMOX1;CNNM4;DRD5;SLC12A2;CASR;SLC30A8;SLC30A2;SLC11A2;CYBRD1;ATP1B1;MT4;SLC39A14;SOD1;ATP4A;SCNN1G;SCNN1D;TFR2;SCNN1B;SCNN1A;ATP13A4;CALR
Biological Process	Regulation of Cytoskeleton Organization (GO:0051493)	0.031138950029312502	0.9508589780950866	SLC48A1;SIGLEC15;PRKAA2;ARHGEF26;ROCK2;STMN3;ARAP3;FZD10;BAIAP2;RND3;SORBS3;RND1;CAMSAP3;DAAM2;TAOK1;TRIM36;ESAM;MAPT;PHLDB2;S100A9;S100A8;MAPK3
Biological Process	Negative Regulation of Cytokine Production Involved in Inflammatory Response (GO:1900016)	0.03170608178070451	0.9537409849508323	PYCARD;PSG9;STAT3;HMOX1;NLRC3;APOD;APPL2
Biological Process	Lipid Modification (GO:0030258)	0.03173306394780081	0.9537409849508323	PLPP6;LPCAT3;PLPPR5;GBA1;ALOX12B;GBA2;CYP3A5;SGPP2;DGKI;PLPP1
Biological Process	Diol Biosynthetic Process (GO:0034312)	0.0331902794684533	0.9617748647647755	ACER1;SPTLC2;SPTLC3;GBA1;SPTSSA
Biological Process	Regulation of Bicellular Tight Junction Assembly (GO:2000810)	0.0331902794684533	0.9617748647647755	MYO1E;PRKCH;ROCK2;NPHP1;EPHA2
Biological Process	Triglyceride Biosynthetic Process (GO:0019432)	0.0331902794684533	0.9617748647647755	DGAT2;TMEM68;GPAT3;GPAT2;LPIN1
Biological Process	Regulation of Cholesterol Metabolic Process (GO:0090181)	0.03326022587082797	0.9617748647647755	ACADL;LPCAT3;GNB3;LDLRAP1;ABCG1;TTC39B
Biological Process	Secondary Alcohol Biosynthetic Process (GO:1902653)	0.03326022587082797	0.9617748647647755	PLPP6;HMGCS1;NPC1L1;DHCR24;HMGCR;TM7SF2
Biological Process	Cholesterol Homeostasis (GO:0042632)	0.03647455315037872	0.9966735804133111	DGAT2;IL18;LCAT;ABCB11;TTC39B;DISP3;ACOX1;NPC1L1;LIPG;LDLRAP1;ABCG4;LDLR;ABCG1;PNLIPRP3
Biological Process	Collagen Catabolic Process (GO:0030574)	0.037385400183503954	0.9966735804133111	MRC2;MMP13;TMPRSS6;CTSL;MMP15;FURIN;KLK6
Biological Process	External Encapsulating Structure Organization (GO:0045229)	0.038887379958604154	0.9966735804133111	COL28A1;ITGA2;SPINK5;FURIN;NPNT;ADAMTS10;TGM1;ADAMTS4;C6ORF15;ADAMTS2;CCDC80;ADAMTS13;MMP13;MMP15;COL5A3;SPOCK2;ADAMTS17;COL8A1
Biological Process	Cell-Cell Junction Organization (GO:0045216)	0.03898344895107672	0.9966735804133111	CDH5;CDH4;PARD6B;TGFB2;OCLN;CDH22;DSG1;F2RL1;CDH15;TLN2;CDH18;TJP2
Biological Process	ERBB2 Signaling Pathway (GO:0038128)	0.03919885549555047	0.9966735804133111	TGFA;NRG1;PTK6;EREG
Biological Process	Adipose Tissue Development (GO:0060612)	0.03919885549555047	0.9966735804133111	DGAT2;PGRMC2;SPTLC2;ARID5B
Biological Process	Cardiac Right Ventricle Morphogenesis (GO:0003215)	0.03919885549555047	0.9966735804133111	TGFB2;GATA3;ZFPM2;ISL1
Biological Process	Cardiocyte Differentiation (GO:0035051)	0.03919885549555047	0.9966735804133111	TGFB2;CBY1;NRG1;ASB2
Biological Process	Cellular Response to Interleukin-4 (GO:0071353)	0.03919885549555047	0.9966735804133111	SHPK;LEF1;TCF7;GATA3
Biological Process	Fatty Acid Elongation (GO:0030497)	0.03919885549555047	0.9966735804133111	ELOVL1;ELOVL4;ELOVL3;ELOVL7
Biological Process	Monoacylglycerol Metabolic Process (GO:0046462)	0.03919885549555047	0.9966735804133111	FA2H;DGAT2;ABHD16B;ABHD12B
Biological Process	Protein Localization to Phagophore Assembly Site (GO:0034497)	0.03919885549555047	0.9966735804133111	ATG4B;WIPI1;WIPI2;ATG13
Biological Process	Regulation of ERBB Signaling Pathway (GO:1901184)	0.03919885549555047	0.9966735804133111	RHBDF1;CEACAM1;IFI6;MVB12A
Biological Process	Regulation of Humoral Immune Response (GO:0002920)	0.03919885549555047	0.9966735804133111	SPNS2;CD59;ZP3;ZP4
Biological Process	Sterol Homeostasis (GO:0055092)	0.040020674719449985	0.9966735804133111	DGAT2;IL18;LCAT;ABCB11;TTC39B;DISP3;ACOX1;NPC1L1;LIPG;LDLRAP1;ABCG4;LDLR;ABCG1;PNLIPRP3
Biological Process	Cholesterol Biosynthetic Process (GO:0006695)	0.040021757185291836	0.9966735804133111	PLPP6;HMGCS1;NPC1L1;DHCR24;HMGCR;TM7SF2
Biological Process	Monocarboxylic Acid Metabolic Process (GO:0032787)	0.040306318619372214	0.9966735804133111	CYP2J2;KRTAP11-1;CPT1A;ACBD4;CYP4B1;ABCB11;GBA2;CPT1B;CYP2C18;CYP4F12;CYP3A5;LDHB;FA2H;NAAA;PCDHB16;ECHDC3;AGXT;SLC27A5;UGT1A7;PPARD
Biological Process	Extracellular Matrix Disassembly (GO:0022617)	0.04043259761077271	0.9966735804133111	ADAMTS4;KIF9;MMP13;TMPRSS6;MMP15;KLK5;FURIN;CTSV;KLK6
Biological Process	Cholesterol Transport (GO:0030301)	0.04045655334627839	0.9966735804133111	STARD5;OSBPL5;NPC1L1;LIPG;LCAT;LDLRAP1;CLU;ABCG4;LDLR;ABCG1
Biological Process	Response to Acidic pH (GO:0010447)	0.041285803701915307	0.9966735804133111	SCNN1G;SCNN1D;SCNN1B;SCNN1A;TRPV1
Biological Process	Neuron Development (GO:0048666)	0.041354363305804824	0.9966735804133111	PTPRU;TGFB2;SLC44A4;TNXB;CDNF;STMN3;GBA1;VRK1;FRY;GBA2;HS6ST1;MANF;RP1L1;UGCG;UGDH;ADGRF1;TAOK1;MICALL1;TBC1D24;TMEM108;NRTN;ULK1;MAPT;METAP2
Biological Process	N-acylphosphatidylethanolamine Metabolic Process (GO:0070292)	0.04256164359637666	0.9966735804133111	PLA2G4E;NAAA;PLAAT3
Biological Process	NAD Biosynthetic Process (GO:0009435)	0.04256164359637666	0.9966735804133111	NAPRT;QPRT;NMNAT2
Biological Process	Cobalamin Transport (GO:0015889)	0.04256164359637666	0.9966735804133111	CUBN;AMN;TCN1
Biological Process	Manganese Ion Transport (GO:0006828)	0.04256164359637666	0.9966735804133111	SLC11A2;ATP2C2;SLC39A14
Biological Process	Phosphatidylglycerol Acyl-Chain Remodeling (GO:0036148)	0.04256164359637666	0.9966735804133111	PLA2G2F;PLA2G4F;PLA2G4D
Biological Process	Regulation of Cell Killing (GO:0031341)	0.04256164359637666	0.9966735804133111	MAPK8;TGFB2;CD59
Biological Process	Regulation of Defense Response to Bacterium (GO:1900424)	0.04256164359637666	0.9966735804133111	MAPKBP1;NLRP10;FOXP1
Biological Process	Regulation of Intrinsic Apoptotic Signaling Pathway by P53 Class Mediator (GO:1902253)	0.04256164359637666	0.9966735804133111	PRKN;UBB;MSX1
Biological Process	Response to Magnesium Ion (GO:0032026)	0.04256164359637666	0.9966735804133111	KCNA1;SLC41A1;FBP1
Biological Process	Ventricular Trabecula Myocardium Morphogenesis (GO:0003222)	0.04256164359637666	0.9966735804133111	DLL4;TGFB2;NRG1
Biological Process	Cell-Cell Junction Assembly (GO:0007043)	0.043152003142329	0.9986794897941729	CDH5;CDH4;PARD6B;GJB2;GJB6;CDH22;LNX1;DSG1;CDH15;TLN2;CDH18;SMAD7
Biological Process	Negative Regulation of Interleukin-6 Production (GO:0032715)	0.04369386292785613	0.9986794897941729	C1QTNF3;CD200R1;GPNMB;SYT12;IL37;GBA1;NLRC3
Biological Process	Regulation of Cell Migration Involved in Sprouting Angiogenesis (GO:0090049)	0.04369386292785613	0.9986794897941729	DLL4;CARD10;ANXA1;RHOJ;HMOX1;PIK3C2A;JCAD
Biological Process	Sphingolipid Catabolic Process (GO:0030149)	0.04369386292785613	0.9986794897941729	SMPD3;ALDH3B2;GM2A;SMPD1;GBA2;SGPP2;PLPP1
Biological Process	Unsaturated Fatty Acid Metabolic Process (GO:0033559)	0.045380467400138354	0.9999960815115808	CYP2J2;ELOVL1;FA2H;MUSK;CYP4F2;ELOVL3;ALOX12B;PTGR1;ALOXE3;CYP4F12
Biological Process	Calcium Ion Import Across Plasma Membrane (GO:0098703)	0.04759272903971265	0.9999960815115808	TRPV6;CACNA2D1;TRPV3;CACNA1C;CACNA1S;TRPV1
Biological Process	Regulation of Actin Polymerization or Depolymerization (GO:0008064)	0.04759272903971265	0.9999960815115808	FCHSD1;ARHGAP40;DAAM2;ESAM;GBA2;NAA80
Biological Process	Sterol Transport (GO:0015918)	0.04759272903971265	0.9999960815115808	GRAMD1C;OSBPL5;NPC1L1;LCAT;LDLRAP1;LDLR
Molecular Function	Serine-Type Peptidase Activity (GO:0008236)	7.002708194799542E-4	0.275688152675293	KLK1;C1R;KLK5;FURIN;HPR;CTSV;KLK9;PRSS22;KLK8;PCSK5;KLK6;PRRG4;PRRG2;PRSS8;PRSS3;RHBDL2;RHBDF1;OVCH2;KLK13;PRSS16;PRSS36;TMPRSS13;KLK10;KLK11;F7;MMP13;DLC1;TLL2;TLL1
Molecular Function	Serine-Type Endopeptidase Activity (GO:0004252)	7.672007351903537E-4	0.275688152675293	KLK1;C1R;KLK5;FURIN;HPR;CTSV;KLK9;PRSS22;KLK8;PCSK5;KLK6;PRRG4;PRRG2;PRSS3;RHBDL2;RHBDF1;OVCH2;KLK13;PRSS36;TMPRSS13;KLK10;KLK11;F7;MMP13;DLC1;TLL2;TLL1
Molecular Function	Serine-Type Endopeptidase Inhibitor Activity (GO:0004867)	0.001019808209649666	0.275688152675293	SLC48A1;SERPINB3;WFDC12;SERPINA12;SERPINB4;SERPINB12;SERPINB2;SPINK5;FURIN;SERPINA9;SERPINB7;WFDC5;SLPI;PI3;AGXT
Molecular Function	Endopeptidase Inhibitor Activity (GO:0004866)	0.002609694464199977	0.44894896240600357	WFDC12;SLC48A1;SERPINB3;SERPINA12;SERPINB4;CSTA;SERPINB12;SERPINB2;SPINK5;FURIN;SERPINA9;SERPINB7;WFDC5;SGPP2;CST5;CST4;CST2;CST1;SLPI;SPOCK2;TIMP2;PI3;AGXT
Molecular Function	Acetylcholine Receptor Regulator Activity (GO:0030548)	0.0027961887188951975	0.44894896240600357	LYNX1;PSCA;LYPD6;SLURP1;LY6G6F;LY6E
Molecular Function	BMP Receptor Binding (GO:0070700)	0.0033214473174303597	0.44894896240600357	BMP4;PYCARD;BMP3;CDH5;ELAPOR2
Molecular Function	Calcium-Dependent Phospholipase A2 Activity (GO:0047498)	0.004082321887831097	0.4508787082561979	PLA2G2F;PLA2G4F;PLA2G2E;PLA2G4D;PLA2G4E;PLA2G3
Molecular Function	Triacylglycerol Lipase Activity (GO:0004806)	0.005550867977430588	0.4508787082561979	LIPE;LIPG;LIPM;PNPLA5;LIPK;PNLIPRP3;PNPLA1
Molecular Function	Transmembrane Receptor Protein Serine/Threonine Kinase Binding (GO:0070696)	0.00575816372333638	0.4508787082561979	BMP4;PYCARD;BMP3;CDH5;ELAPOR2;SMAD7
Molecular Function	Ammonium Channel Activity (GO:0008519)	0.005867305538283184	0.4508787082561979	SLC12A2;RHCG;RHBG;RHCE
Molecular Function	Endopeptidase Activity (GO:0004175)	0.006115494193363966	0.4508787082561979	KLK1;TMPRSS6;C1R;KLK5;FURIN;HPR;CTSV;IDE;KLK9;PRSS22;KLK8;PCSK5;ADAMTS10;KLK6;ADAMTS4;PRRG4;ADAMTS2;ADAMTS13;CASP5;CASP10;CTSL;PRRG2;ADAMTS17;ADGRG6;PRSS3;RHBDL2;CLCA4;RHBDF1;ECEL1;USP2;OVCH2;KLK13;ADAM11;MMEL1;PRSS36;ASPRV1;KLK10;TMPRSS13;KLK11;F7;MMP13;MMP15;DLC1;ATG4B;TLL2;KCTD11;TLL1
Molecular Function	Metallocarboxypeptidase Activity (GO:0004181)	0.009357475445156005	0.5013337989663662	CPA2;CPM;AGBL4;HOMER2;CPA6;CPA5;CPA4
Molecular Function	acyl-CoA Oxidase Activity (GO:0003997)	0.009660918756398969	0.5013337989663662	ACOX2;ACOX1;CRAT
Molecular Function	RAGE Receptor Binding (GO:0050786)	0.00969420678510742	0.5013337989663662	S100A12;S100B;S100A9;S100A8
Molecular Function	Estradiol 17-Beta-Dehydrogenase [NAD(P)+] Activity (GO:0004303)	0.00969420678510742	0.5013337989663662	DHRS11;HSD17B1;HSD17B2;HSD17B8
Molecular Function	Phosphatidylinositol Bisphosphate Binding (GO:1902936)	0.009890679141136696	0.5013337989663662	GSDMC;ANXA8L1;GSDMA;PLA2G4E;WIPI1;SNX21;WIPI2;SDCBP2;SYT7;MYO1B;ADAP2;MAPT;LDLRAP1;DEFB4A;TTPAL;PIRT;TRPM3;CLVS1
Molecular Function	Phospholipase A1 Activity (GO:0008970)	0.01052284043231933	0.5020013876829986	PLA2G4F;PLA2G4D;PLA2G4E;LIPG;PLAAT3;PNLIPRP3
Molecular Function	Channel Activity (GO:0015267)	0.012107934185195943	0.545529701344106	SLC12A2;GSDMC;SLC14A1;GSDMA;BEST2;TMEM266;SCNN1G;BEST4;BCL2L10;CLDN17;RHCG;RHBG;RHCE
Molecular Function	Calcium Ion Sensor Activity (GO:0061891)	0.013729841470595817	0.5639144036679055	SYT5;SYT1;SYT12;EFHD1;SYT7;SYT17
Molecular Function	Calcium-Dependent Phospholipid Binding (GO:0005544)	0.014601975927282386	0.5639144036679055	SYT5;ANXA8L1;PLA2G4F;PLA2G4D;SYT1;SYT12;PLA2G4E;ESYT3;ANXA9;SYT7;SYT17
Molecular Function	Metalloexopeptidase Activity (GO:0008235)	0.014601975927282386	0.5639144036679055	CPM;CPA2;AGBL4;MMP15;HOMER2;NUDT16;TRHDE;CPA6;CPA5;CPA4;METAP2
Molecular Function	Cysteine-Type Endopeptidase Inhibitor Activity (GO:0004869)	0.017560268667297478	0.5742456772215969	SERPINB3;CST2;CSTA;CST1;CST5;CST4
Molecular Function	Fatty Acid Elongase Activity (GO:0009922)	0.01782805321259479	0.5742456772215969	ELOVL4;ELOVL3;ELOVL7
Molecular Function	Testosterone Dehydrogenase [NAD(P)+] Activity (GO:0030283)	0.01782805321259479	0.5742456772215969	DHRS9;HSD17B1;HSD17B2
Molecular Function	Epidermal Growth Factor Receptor Binding (GO:0005154)	0.01820491148920964	0.5742456772215969	BTC;LINGO1;EPGN;SHC1;TGFA;GRAP;EREG
Molecular Function	Protein Serine/Threonine Kinase Inhibitor Activity (GO:0030291)	0.01840984908478609	0.5742456772215969	HEXIM1;PRKCH;HSPA5;PRKAR1B;CAMK2N1;PRKAR2B;ANKRD42;PYDC1;CDPF1;INKA2
Molecular Function	Carboxypeptidase Activity (GO:0004180)	0.02127791888225831	0.602886348482357	CTSA;CPM;CPA2;AGBL4;HOMER2;CPA6;CPA5;CPA4
Molecular Function	Fucosyltransferase Activity (GO:0008417)	0.021415998524642255	0.602886348482357	FUT6;FUT5;FUT2;FUT3
Molecular Function	Cholesterol Binding (GO:0015485)	0.022002390228796676	0.602886348482357	SULT2B1;GRAMD1C;OSBPL7;STARD5;OSBPL6;OSBPL5;NPC1L1;APOD;ABCG1;OSBP2;PROM2
Molecular Function	Monoatomic Ion Channel Activity (GO:0005216)	0.022301591189236386	0.602886348482357	TMC1;CHRNA3;TRPC1;KCNK15;TMC5;CALHM4;UNC80;SCNN1G;P2RX2;PIEZO1;ZACN;TRPM3;CNGB1
Molecular Function	Phospholipase Activity (GO:0004620)	0.0239480381591678	0.6265115789382285	PLA2G2F;PLA2G4F;PLA2G2E;PLA2G4D;PLA2G4E;PLAAT3;GDPD3;ABHD16B;ABHD12B;SMPD3;SMPD1;LIPG;PLBD1;NOTUM;PNLIPRP3
Molecular Function	Acetylcholine Receptor Inhibitor Activity (GO:0030550)	0.028801251575691005	0.6300199702746225	LYNX1;LYPD6;LY6G6F
Molecular Function	Alpha-(1->3)-Fucosyltransferase Activity (GO:0046920)	0.028801251575691005	0.6300199702746225	FUT6;FUT5;FUT3
Molecular Function	Glucosyltransferase Activity (GO:0046527)	0.028801251575691005	0.6300199702746225	POGLUT2;GBA1;GBA2
Molecular Function	Manganese Ion Transmembrane Transporter Activity (GO:0005384)	0.028801251575691005	0.6300199702746225	SLC11A2;ATP2C2;SLC39A14
Molecular Function	Natural Killer Cell Lectin-Like Receptor Binding (GO:0046703)	0.028801251575691005	0.6300199702746225	RAET1E;RAET1G;ULBP3
Molecular Function	Peptidyl-Proline 4-Dioxygenase Activity (GO:0031545)	0.028801251575691005	0.6300199702746225	EGLN3;P4HB;P4HTM
Molecular Function	Lipoprotein Lipase Activity (GO:0004465)	0.029520047929020538	0.6300199702746225	LIPG;LIPM;LIPK;PNLIPRP3
Molecular Function	Adenyl Nucleotide Binding (GO:0030554)	0.03170608178070451	0.6593239057474708	DUOX1;HPGD;HSD17B1;ALDH1A1;PCDHB16;SORD;TM7SF2
Molecular Function	Lipid Phosphatase Activity (GO:0042577)	0.0331902794684533	0.6729329162228906	PLPP6;PLPPR5;LPIN1;SGPP2;PLPP1
Molecular Function	Ligand-Gated Monoatomic Ion Channel Activity (GO:0015276)	0.037385400183503954	0.7191144365971139	CHRNA3;P2RX2;GRIK5;TRPV1;ZACN;BEST2;CNGB1
Molecular Function	Phospholipase A2 Activity (GO:0004623)	0.037385400183503954	0.7191144365971139	PLA2G2F;PLA2G4F;PLA2G2E;PLA2G4D;PLA2G4E;PLA2G3;PLAAT3
Molecular Function	Carboxylic Ester Hydrolase Activity (GO:0052689)	0.038887379958604154	0.7191144365971139	PLA2G2F;PLA2G4F;PLA2G2E;PLA2G4D;PLA2G4E;ABHD8;LCAT;PLAAT3;GDPD3;ABHD16B;ABHD12B;LIPE;FA2H;LIPG;PNPLA5;NOTUM;PNLIPRP3;PNPLA1
Molecular Function	Tropomyosin Binding (GO:0005523)	0.03919885549555047	0.7191144365971139	PYCARD;TNNT1;TNNT2;LMOD2
Molecular Function	Lipase Activity (GO:0016298)	0.04043259761077271	0.7191144365971139	LIPE;FA2H;LIPG;LCAT;PLBD1;PNPLA5;ABHD16B;PNPLA1;ABHD12B
Molecular Function	CCR6 Chemokine Receptor Binding (GO:0031731)	0.04256164359637666	0.7191144365971139	DEFB103A;DEFB1;DEFB4A
Molecular Function	Interleukin-1 Receptor Binding (GO:0005149)	0.04256164359637666	0.7191144365971139	IL36A;IL36B;IL37
Molecular Function	Iron Ion Transmembrane Transporter Activity (GO:0005381)	0.04256164359637666	0.7191144365971139	SLC11A2;SLC40A1;SLC39A14
Molecular Function	Cyclic Nucleotide Binding (GO:0030551)	0.04759272903971265	0.7587670267968897	PDE11A;PRKAR1B;PRKAR2B;PDE5A;CNGB1;RAPGEF4

## Sheet: T vs S
GO Function	Term	P-value	Adjusted P-value	Genes
Biological Process	Intermediate Filament Organization (GO:0045109)	4.795973707770186E-15	1.2575043061773428E-11	KRT82;KRT81;TCHH;KRT86;KRT85;KRT83;KRT33B;KRT33A;KRT28;KRT27;KRT26;KRT25;KRT71;KRT35;KRT13;KRT34;KRT32;KRT31;KRT74;KRT73;KRT72;GFAP;KRT39;KRT38;KRT36
Biological Process	Epithelial Cell Differentiation (GO:0030855)	2.9718413989112017E-6	0.0038960840739725856	FN3K;CPT1A;TGFB2;DLX3;KRT35;KRT13;KRT34;KRT32;KRT31;ACTL8;OVOL3;KRT33B;KRT33A;DMBT1;KRT28;KRT39;KRT27;KRT38;KRT26;KRT25;KRT36
Biological Process	Epithelium Development (GO:0060429)	1.7611571062733022E-5	0.015392513108828661	FN3K;CPT1A;TGFB2;DLX3;PTCH1;KRT35;KRT13;KRT34;KRT32;KRT31;ACTL8;KRT33B;KRT33A;DMBT1;KRT28;KRT39;KRT27;KRT38;KRT26;KRT25;KRT36;WNT3
Biological Process	Cellular Response to Retinoic Acid (GO:0071300)	2.0794434318232124E-4	0.13630751695601157	WNT6;WNT10B;LTK;WNT11;FZD4;TESC;FZD10;ZNF35;WNT3
Biological Process	Supramolecular Fiber Organization (GO:0097435)	5.526128657468965E-4	0.28979018679767254	KRT82;KRT81;TCHH;KRT86;KRT85;LMOD2;KRT83;KRT33B;KRT33A;FYCO1;ADAMTS14;KRT28;KRT27;KRT26;KRT25;KRT71;CARMIL1;TGFB2;KRT35;KRT13;KRT34;KRT32;KRT31;KRT74;KRT73;KRT72;GFAP;GREM1;KRT39;KRT38;MYO1A;KRT36
Biological Process	Canonical Wnt Signaling Pathway (GO:0060070)	0.0011772993992138847	0.5144798374564676	WNT6;WNT10B;WNT11;FZD4;LEF1;TCF7;FZD10;AXIN2;WNT3;LRP6
Biological Process	Endothelin Receptor Signaling Pathway (GO:0086100)	0.00230864907068702	0.7566597329176707	EDN1;EDNRA;PLCB4
Biological Process	Vitamin A Metabolic Process (GO:0006776)	0.00230864907068702	0.7566597329176707	RIMBP2;RLBP1;RPE65
Biological Process	Oligodendrocyte Differentiation (GO:0048709)	0.002705115473476373	0.7880903079394499	EIF2B5;EIF2B4;EIF2B3;EIF2B2;SOX13
Biological Process	Response to Retinoic Acid (GO:0032526)	0.0030533707062018857	0.8005937991661344	WNT6;WNT10B;LTK;WNT11;FZD4;TESC;FZD10;ZNF35;WNT3
Biological Process	Establishment of Centrosome Localization (GO:0051660)	0.00388830085901122	0.9268295320297654	MISP;MAD2L1;PARD3B
Biological Process	Negative Regulation of Smoothened Signaling Pathway (GO:0045879)	0.005175866378596335	0.9529026921651346	HHIP;PTCH1;GPR161;KIF7;GLI3
Biological Process	Sympathetic Nervous System Development (GO:0048485)	0.005700569689073293	0.9529026921651346	NTRK1;TFAP2B;SEMA3F;INSM1
Biological Process	Positive Regulation of Megakaryocyte Differentiation (GO:0045654)	0.005988096886845839	0.9529026921651346	PITHD1;TESC;MTURN
Biological Process	Long-Chain Fatty Acid Transport (GO:0015909)	0.006269750404916149	0.9529026921651346	CPT1A;FABP3;FABP4;FABP9;APOE
Biological Process	Mitochondrial RNA Metabolic Process (GO:0000959)	0.006269750404916149	0.9529026921651346	MTERF2;ELAC2;POLRMT;EARS2;TRMT61B
Biological Process	Action Potential (GO:0001508)	0.007109212024008662	0.9529026921651346	GNA14;KCNC1;KCNIP2;KCNS2;KCNA1;KCNC4;KCNA6;SLC4A3;SCN3B
Biological Process	Autonomic Nervous System Development (GO:0048483)	0.007299989212792741	0.9529026921651346	NTRK1;TFAP2B;KIF26A;FN1
Biological Process	Oligodendrocyte Development (GO:0014003)	0.007299989212792741	0.9529026921651346	EIF2B5;EIF2B4;EIF2B3;EIF2B2
Biological Process	Protein O-linked Glycosylation via Serine (GO:0018242)	0.008646385946931297	0.9529026921651346	POGLUT2;MGAT5B;GALNT17
Biological Process	Wnt Signaling Pathway (GO:0016055)	0.009048639230641753	0.9529026921651346	WNT6;WNT10B;WNT11;FZD4;LEF1;TCF7;FZD10;AXIN2;WNT3;LRP6
Biological Process	Cardiac Muscle Cell Action Potential (GO:0086001)	0.01005825043456902	0.9529026921651346	KCNIP2;CACNA1C;SLC4A3;SCN3B;FGF12;CACNA1G
Biological Process	Epidermis Development (GO:0008544)	0.011508731684567215	0.9529026921651346	ALDH3A2;KRTAP5-3;RIMBP2;KRT34;KRT32;KRT31;KRT85;FOXN1;OVOL3;KRT83
Biological Process	Primary Neural Tube Formation (GO:0014020)	0.012268644563391924	0.9529026921651346	TGFB2;DLC1;SEMA4C;COBL;CELSR1
Biological Process	Organic Cation Transport (GO:0015695)	0.012600206473517847	0.9529026921651346	SLC47A2;TSPO2;SLC35F3;SLC7A8;SLC6A15;SLC19A3;SLC25A42;SLC38A3
Biological Process	Antigen Receptor-Mediated Signaling Pathway (GO:0050851)	0.012810517936602135	0.9529026921651346	CD79B;EIF2B5;EIF2B4;EIF2B3;FYB2;EIF2B2;SLC7A8;HHLA2;CD28;CTLA4;FYN;HLA-A
Biological Process	Fatty Acid Transport (GO:0015908)	0.012961195722078182	0.9529026921651346	RBP7;FABP3;FABP4;FABP9;RIMBP2;APOE
Biological Process	T Cell Receptor Signaling Pathway (GO:0050852)	0.013409473469911799	0.9529026921651346	EIF2B5;EIF2B4;EIF2B3;FYB2;EIF2B2;HHLA2;CD28;CTLA4;FYN;HLA-A
Biological Process	Limb Morphogenesis (GO:0035108)	0.01377965214175139	0.9529026921651346	TFAP2B;TGFB2;PTCH1;GLI3
Biological Process	Pulmonary Valve Morphogenesis (GO:0003184)	0.01377965214175139	0.9529026921651346	BMP4;HEYL;TGFB2;SMAD6
Biological Process	Tube Closure (GO:0060606)	0.014221011435326414	0.9529026921651346	TGFB2;DLC1;SEMA4C;COBL;CELSR1
Biological Process	Catecholamine Biosynthetic Process (GO:0042423)	0.01574297478990564	0.9529026921651346	TGFB2;PEMT;INSM1
Biological Process	Neural Tube Closure (GO:0001843)	0.01637144905835377	0.9529026921651346	TGFB2;DLC1;SEMA4C;COBL;CELSR1
Biological Process	Atrioventricular Valve Morphogenesis (GO:0003181)	0.01654829240108915	0.9529026921651346	HEYL;TGFB2;AXIN2;SMAD6
Biological Process	Positive Regulation of Ion Transmembrane Transporter Activity (GO:0032414)	0.01654829240108915	0.9529026921651346	EDN1;TCAF1;EDNRA;WNK2
Biological Process	Pulmonary Valve Development (GO:0003177)	0.019641026400515987	0.9529026921651346	BMP4;HEYL;TGFB2;SMAD6
Biological Process	Cellular Response to Cholesterol (GO:0071397)	0.02021246842550248	0.9529026921651346	PTCH1;MLC1;LRP6
Biological Process	Amino Acid Transport (GO:0006865)	0.02267666405427287	0.9529026921651346	SLC7A8;SLC7A9;SLC6A15;SLC7A14;SLC1A5;SLC38A3
Biological Process	ERBB4 Signaling Pathway (GO:0038130)	0.023135377117100824	0.9529026921651346	NRG1;NRG2
Biological Process	Regulation of Protein Polyubiquitination (GO:1902914)	0.023135377117100824	0.9529026921651346	HAMP;SPSB4
Biological Process	Positive Regulation of Wnt Signaling Pathway, Planar Cell Polarity Pathway (GO:2000096)	0.023135377117100824	0.9529026921651346	PLEKHA4;NKD1
Biological Process	Positive Regulation of Granulocyte Differentiation (GO:0030854)	0.023135377117100824	0.9529026921651346	TESC;LEF1
Biological Process	Positive Regulation of Neuroepithelial Cell Differentiation (GO:1902913)	0.023135377117100824	0.9529026921651346	BMP4;LEF1
Biological Process	Positive Regulation of Odontoblast Differentiation (GO:1901331)	0.023135377117100824	0.9529026921651346	BMP4;LEF1
Biological Process	Cardiocyte Differentiation (GO:0035051)	0.025304850022724142	0.9529026921651346	GREM1;TGFB2;NRG1
Biological Process	Secondary Palate Development (GO:0062009)	0.025304850022724142	0.9529026921651346	TGFB2;WNT11;LEF1
Biological Process	Glial Cell Development (GO:0021782)	0.026833552609769017	0.9529026921651346	EIF2B5;EIF2B4;EIF2B3;EIF2B2
Biological Process	Monocarboxylic Acid Transport (GO:0015718)	0.028777036064324666	0.9529026921651346	SLC10A4;RBP7;SLC5A8;TSPO2;FABP4;RIMBP2;AKR1C4;ABCG2
Biological Process	Vesicle Transport Along Microtubule (GO:0047496)	0.030946319559776943	0.9529026921651346	FYCO1;KIF1A;DYNC1I1;TRAK2
Biological Process	Male Gamete Generation (GO:0048232)	0.030946319559776943	0.9529026921651346	DDX4;TDRD9;TEX14;HSPA2
Biological Process	Outflow Tract Septum Morphogenesis (GO:0003148)	0.030946319559776943	0.9529026921651346	BMP4;TGFB2;SMAD6;ZFPM2
Biological Process	Intracellular Potassium Ion Homeostasis (GO:0030007)	0.031019001887024264	0.9529026921651346	SLC12A2;ATP4A;FXYD2
Biological Process	Monosaccharide Transmembrane Transport (GO:0015749)	0.031019001887024264	0.9529026921651346	SLC45A3;SLC2A11;SLC5A10
Biological Process	Positive Regulation of Sodium Ion Transmembrane Transport (GO:1902307)	0.031019001887024264	0.9529026921651346	FXYD2;WNK2;FXYD7
Biological Process	SA Node Cell Action Potential (GO:0086015)	0.03354876662570512	0.9529026921651346	SCN3B;CACNA1G
Biological Process	Calcium Ion-Regulated Exocytosis of Neurotransmitter (GO:0048791)	0.03354876662570512	0.9529026921651346	RIMS2;SYT7
Biological Process	Collecting Duct Development (GO:0072044)	0.03354876662570512	0.9529026921651346	TFAP2B;PTCH1
Biological Process	Fatty Acid Alpha-Oxidation (GO:0001561)	0.03354876662570512	0.9529026921651346	KRTAP11-1;ILVBL
Biological Process	Hindlimb Morphogenesis (GO:0035137)	0.03354876662570512	0.9529026921651346	OSR2;TFAP2B
Biological Process	Nucleoside Diphosphate Metabolic Process (GO:0009132)	0.03354876662570512	0.9529026921651346	ENTPD3;ENTPD8
Biological Process	Phospholipase C-activating Dopamine Receptor Signaling Pathway (GO:0060158)	0.03354876662570512	0.9529026921651346	GNA14;DRD2
Biological Process	Positive Regulation of Autophagosome Maturation (GO:1901098)	0.03354876662570512	0.9529026921651346	FYCO1;IRGM
Biological Process	Embryonic Limb Morphogenesis (GO:0030326)	0.03381001118981278	0.9529026921651346	OSR2;TGFB2;PTCH1;CACNA1C;GLI3
Biological Process	Neutral Amino Acid Transport (GO:0015804)	0.03381001118981278	0.9529026921651346	SLC7A8;SLC7A9;SLC6A15;SLC1A5;SLC38A3
Biological Process	Response to Hexose (GO:0009746)	0.03540921083970027	0.9529026921651346	EIF2B5;EIF2B4;EIF2B3;EIF2B2
Biological Process	Meiosis I (GO:0007127)	0.03540921083970027	0.9529026921651346	DDX4;MEI1;TDRD9;HSF2BP
Biological Process	Melanosome Transport (GO:0032402)	0.03734862057524198	0.9529026921651346	BBS2;RAB17;BBS5
Biological Process	Multicellular Organismal-Level Iron Ion Homeostasis (GO:0060586)	0.03734862057524198	0.9529026921651346	SLC40A1;CYBRD1;HAMP
Biological Process	Pigment Granule Transport (GO:0051904)	0.03734862057524198	0.9529026921651346	BBS2;RAB17;BBS5
Biological Process	Cardiac Muscle Cell Action Potential Involved in Contraction (GO:0086002)	0.037521228429475445	0.9529026921651346	CACNA1C;SCN3B;FGF12;CACNA1G;SNTA1
Biological Process	Regulation of Cellular Component Biogenesis (GO:0044087)	0.037521228429475445	0.9529026921651346	SLC48A1;APOE;INSM1;IRGM;GFAP
Biological Process	Intracellular Monoatomic Cation Homeostasis (GO:0030003)	0.038625796118669176	0.9529026921651346	SLC12A2;EDN1;MECR;SLC40A1;CYBRD1;SMAD9;PTH1R;MT4;ACVR2B;ATP4A;CDH5;EDNRA;CXCL12;FXYD2;CCL5;DRD2;HAMP
Biological Process	Diterpenoid Metabolic Process (GO:0016101)	0.04022450390290308	0.9529026921651346	ALDH3A2;ALDH1A1;AKR1C4;RPE65
Biological Process	Fat-Soluble Vitamin Metabolic Process (GO:0006775)	0.04022450390290308	0.9529026921651346	RIMBP2;RLBP1;RPE65;LGMN
Biological Process	Limb Development (GO:0060173)	0.04022450390290308	0.9529026921651346	GREM1;PTCH1;SMOC1;GLI3
Biological Process	Male Meiotic Nuclear Division (GO:0007140)	0.041472184913585536	0.9529026921651346	DDX4;TDRD9;HSF2BP;TEX14;HSPA2
Biological Process	Regulation of Osteoblast Differentiation (GO:0045667)	0.04326155200749343	0.9529026921651346	GREM1;BMP4;BAMBI;PTCH1;SMOC1;PRKD1;SMAD6;ACVR2B;WNT3
Biological Process	Regulation of Multicellular Organism Growth (GO:0040014)	0.044282930520597556	0.9529026921651346	BBS2;GHSR;PTCH1
Biological Process	Establishment of Melanosome Localization (GO:0032401)	0.044282930520597556	0.9529026921651346	BBS2;RAB17;BBS5
Biological Process	Male Meiosis I (GO:0007141)	0.044282930520597556	0.9529026921651346	DDX4;TDRD9;HSF2BP
Biological Process	Membrane Depolarization During Cardiac Muscle Cell Action Potential (GO:0086012)	0.044282930520597556	0.9529026921651346	CACNA1C;SCN3B;CACNA1G
Biological Process	Cardiac Muscle Cell Contraction (GO:0086003)	0.045392904343628485	0.9529026921651346	CACNA1C;SCN3B;FGF12;CACNA1G
Biological Process	Cilium-Dependent Cell Motility (GO:0060285)	0.045392904343628485	0.9529026921651346	DNAH10;TEKT2;EFHC1;TEKT5
Biological Process	Peptide Hormone Secretion (GO:0030072)	0.045392904343628485	0.9529026921651346	RIMS2;GHSR;EDN1;PTPRN
Biological Process	Regulation of Cation Channel Activity (GO:2001257)	0.045392904343628485	0.9529026921651346	EDNRA;JPH2;EDN1;FGF12
Biological Process	Regulation of Protein Localization to Cell Cortex (GO:1904776)	0.04541297631610301	0.9529026921651346	GPSM2;MISP
Biological Process	Centromeric Sister Chromatid Cohesion (GO:0070601)	0.04541297631610301	0.9529026921651346	SGO1;PPP2R1B
Biological Process	Ketone Body Metabolic Process (GO:1902224)	0.04541297631610301	0.9529026921651346	OXCT2;HMGCS2
Biological Process	Lactate Metabolic Process (GO:0006089)	0.04541297631610301	0.9529026921651346	LDHB;LDHAL6B
Biological Process	Positive Regulation of Receptor Catabolic Process (GO:2000646)	0.04541297631610301	0.9529026921651346	APOE;HAMP
Biological Process	Positive Regulation of Tooth Mineralization (GO:0070172)	0.04541297631610301	0.9529026921651346	WNT6;ENAM
Biological Process	Postsynapse Organization (GO:0099173)	0.04541297631610301	0.9529026921651346	ARHGAP39;LGMN
Molecular Function	G Protein-Coupled Receptor Binding (GO:0001664)	3.3242723655644565E-4	0.19679692404141583	GNAZ;BBS1;WNT10B;RTP5;PACRG;HOMER2;NPFF;PTCH1;LRP6;POMC;WNT6;GNA14;CXCL12;WNT11;BAMBI;CCL5;FYN;WNT3
Molecular Function	Oxidoreductase Activity, Acting on the Aldehyde or Oxo Group of Donors, NAD or NADP as Acceptor (GO:0016620)	0.004224204802123125	0.768378943898445	ALDH3A2;ALDH6A1;ALDH1A1;AKR1C4;ALDH18A1
Molecular Function	Long-Chain Fatty Acid Binding (GO:0036041)	0.005988096886845839	0.768378943898445	FABP3;FABP4;FABP9
Molecular Function	Frizzled Binding (GO:0005109)	0.007649867563160547	0.768378943898445	WNT6;WNT10B;WNT11;BAMBI;WNT3;LRP6
Molecular Function	BMP Receptor Binding (GO:0070700)	0.01574297478990564	0.768378943898445	BMP4;BMP3;CDH5
Molecular Function	Protein Tyrosine Kinase Activator Activity (GO:0030296)	0.01637144905835377	0.768378943898445	GREM1;LTK;CCL5;STAP1;NRG1
Molecular Function	Monoatomic Cation Transmembrane Transporter Activity (GO:0008324)	0.018343003608147595	0.768378943898445	SLC12A2;CALHM2;PIEZO2;NALCN;CALHM4;CALHM5
Molecular Function	Receptor Ligand Activity (GO:0048018)	0.01872381204325506	0.768378943898445	SEMA5B;IL24;SEMA3F;WNT6;RELN;WNT11;GPNMB;CCL5;APOE;TAC1;CLEC1B;FGF22;WNT3;WNT10B;EDN1;TGFB2;NPFF;SEMA4C;BMP8A;BMP8B;NRG1;PGF;BMP4;GREM1;POMC;BMP3;KITLG;VGF;HAMP
Molecular Function	Vascular Endothelial Growth Factor Receptor Binding (GO:0005172)	0.02021246842550248	0.768378943898445	GREM1;CDH5;PGF
Molecular Function	Lipase Activator Activity (GO:0060229)	0.02021246842550248	0.768378943898445	CCL5;FYN;GPIHBP1
Molecular Function	Solute:Sodium Symporter Activity (GO:0015370)	0.020432036650755374	0.768378943898445	SLC4A9;SLC5A8;SLC20A2;SLC5A10;SLC28A2;SLC28A1
Molecular Function	acyl-CoA Oxidase Activity (GO:0003997)	0.023135377117100824	0.768378943898445	ACOX2;CRAT
Molecular Function	Lactate Dehydrogenase Activity (GO:0004457)	0.023135377117100824	0.768378943898445	LDHB;LDHAL6B
Molecular Function	Monocarboxylic Acid Transmembrane Transporter Activity (GO:0008028)	0.027649954694795705	0.768378943898445	SLC5A8;TSPO2;SLC7A14;AKR1C4;SLC16A14;ABCG2
Molecular Function	Chemorepellent Activity (GO:0045499)	0.030946319559776943	0.768378943898445	SEMA5B;SEMA4C;NRG1;SEMA3F
Molecular Function	Phosphatidylinositol-3,5-Bisphosphate Binding (GO:0080025)	0.030946319559776943	0.768378943898445	JPH2;WIPI1;PLEKHA4;PHLDA3
Molecular Function	Wnt Receptor Activity (GO:0042813)	0.031019001887024264	0.768378943898445	FZD4;FZD10;LRP6
Molecular Function	Nucleoside Diphosphate Phosphatase Activity (GO:0017110)	0.031019001887024264	0.768378943898445	ENTPD3;ENTPD8;SLC25A42
Molecular Function	Glutamate-Gated Calcium Ion Channel Activity (GO:0022849)	0.03354876662570512	0.768378943898445	GRIA1;GRIK1
Molecular Function	Nitric-Oxide Synthase Binding (GO:0050998)	0.03354876662570512	0.768378943898445	POTEF;SNTA1
Molecular Function	Oxidoreductase, Paired Donors, W Oxidation of a Pair of Donors Resulting in the Reduc of O2 to Two Molecules of H2O (GO:0016717)	0.03354876662570512	0.768378943898445	FADS2;FADS6
Molecular Function	Pyrimidine Nucleobase Transmembrane Transporter Activity (GO:0005350)	0.03354876662570512	0.768378943898445	SLC28A2;SLC28A1
Molecular Function	Sodium Channel Regulator Activity (GO:0017080)	0.03381001118981278	0.768378943898445	FXYD2;FXYD7;SCN3B;FGF12;SNTA1
Molecular Function	I-SMAD Binding (GO:0070411)	0.03734862057524198	0.768378943898445	SMAD9;AXIN2;SMAD6
Molecular Function	Acetylcholine Receptor Regulator Activity (GO:0030548)	0.03734862057524198	0.768378943898445	LYPD6B;LYPD6;LY6G6F
Molecular Function	Phospholipase C Activity (GO:0004629)	0.04022450390290308	0.768378943898445	EDNRA;PLCB4;CCL5;NOTUM
Molecular Function	Neutral L-amino Acid Transmembrane Transporter Activity (GO:0015175)	0.041472184913585536	0.768378943898445	SLC7A8;SLC7A9;SLC6A15;SLC1A5;SLC38A3
Molecular Function	Xylosyltransferase Activity (GO:0042285)	0.04541297631610301	0.768378943898445	POGLUT2;GXYLT2
Molecular Function	Acetylcholine Receptor Inhibitor Activity (GO:0030550)	0.04541297631610301	0.768378943898445	LYPD6;LY6G6F
Molecular Function	Neurotrophin Binding (GO:0043121)	0.04541297631610301	0.768378943898445	NTRK1;NTRK2
Molecular Function	Neutral L-amino Acid:Sodium Symporter Activity (GO:0005295)	0.04541297631610301	0.768378943898445	SLC6A15;SLC38A3
Molecular Function	Procollagen-Proline Dioxygenase Activity (GO:0019798)	0.04541297631610301	0.768378943898445	P3H3;P4HTM
Molecular Function	Pyrimidine Nucleoside Transmembrane Transporter Activity (GO:0015214)	0.04541297631610301	0.768378943898445	SLC28A2;SLC28A1
Molecular Function	Retinal Dehydrogenase Activity (GO:0001758)	0.04541297631610301	0.768378943898445	ALDH1A1;AKR1C4

## Sheet: LL vs UL
GO Function	Term	P-value	Adjusted P-value	Genes
Biological Process	Cardiocyte Differentiation (GO:0035051)	2.068248951453448E-4	0.32264683642673786	CBY1;GATA6;NRG1;ASB2
Biological Process	Striated Muscle Cell Differentiation (GO:0051146)	0.0012245369423142516	0.6723453703026374	CBY1;NRG1;ASB2;MTLN
Biological Process	Action Potential (GO:0001508)	0.0012929718659666104	0.6723453703026374	KCNC1;GPER1;SCN8A;KCNA1;KCNA10;SCN4A;KCNA6
Biological Process	Lipid Transport (GO:0006869)	0.0017572053544489211	0.6853100882350792	FABP4;OSBPL5;FABP7;MTTP;ABCA4;RIMBP2;TRIAP1;AKR1C4;APOA5
Biological Process	Mesoderm Morphogenesis (GO:0048332)	0.002663819875142287	0.6916814648811357	CRB2;MESP2;SCX
Biological Process	Cardiac Muscle Cell Differentiation (GO:0055007)	0.0038786661456972327	0.6916814648811357	CXADR;CBY1;NRG1;ASB2
Biological Process	Cilium Movement (GO:0003341)	0.004209167733377965	0.6916814648811357	CFAP61;SPAG17;CFAP251;DNAH10;RSPH9;TEKT5
Biological Process	ERBB4 Signaling Pathway (GO:0038130)	0.0056128508702623986	0.6916814648811357	NRG1;NRG2
Biological Process	Axonemal Central Apparatus Assembly (GO:1904158)	0.0056128508702623986	0.6916814648811357	SPAG17;RSPH9
Biological Process	Epithelial Cell Apoptotic Process (GO:1904019)	0.0056128508702623986	0.6916814648811357	RYR2;CASP6
Biological Process	Regulation of SA Node Cell Action Potential (GO:0098907)	0.0056128508702623986	0.6916814648811357	HCN3;RYR2
Biological Process	Oligodendrocyte Development (GO:0014003)	0.00630845701923277	0.6916814648811357	EIF2B5;EIF2B3;EIF2B2
Biological Process	Motile Cilium Assembly (GO:0044458)	0.007523711587474827	0.6916814648811357	SPAG17;RSPH9;BBOF1
Biological Process	Protein Autoprocessing (GO:0016540)	0.007523711587474827	0.6916814648811357	CASP6;HJV;FXN
Biological Process	Cilium Assembly (GO:0060271)	0.0076549960017353634	0.6916814648811357	SPAG16;IQCB1;SPAG17;RSPH9;PRICKLE1;ABLIM3;UBXN10;RAB23;IQUB;TEKT5;BBOF1;RAB17;SSX2IP
Biological Process	Intermediate Filament Organization (GO:0045109)	0.008069029437963598	0.6916814648811357	KRT27;KRT38;KRT37;TCHH;KRT34;KRT7
Biological Process	Monocarboxylic Acid Transport (GO:0015718)	0.008069029437963598	0.6916814648811357	FABP4;FABP7;SLC16A12;RIMBP2;AKR1C4;ABCG2
Biological Process	Regulation of Striated Muscle Cell Differentiation (GO:0051153)	0.008284269155488112	0.6916814648811357	NRG1;RBM24
Biological Process	Regulation of Oligodendrocyte Differentiation (GO:0048713)	0.008867711088219689	0.6916814648811357	SLC45A3;DAAM2;ZNF365
Biological Process	Nucleoside Phosphate Catabolic Process (GO:1901292)	0.008867711088219689	0.6916814648811357	ENTPD8;FITM2;ENPP3
Biological Process	Cilium Movement Involved in Cell Motility (GO:0060294)	0.011952337551701197	0.7394680553595213	DNAH10;RSPH9;TEKT5
Biological Process	Mesoderm Formation (GO:0001707)	0.011952337551701197	0.7394680553595213	CRB2;MESP2;SCX
Biological Process	Oligodendrocyte Differentiation (GO:0048709)	0.011952337551701197	0.7394680553595213	EIF2B5;EIF2B3;EIF2B2
Biological Process	Cardiac Muscle Cell Action Potential Involved in Contraction (GO:0086002)	0.012067650708265218	0.7394680553595213	RYR2;SCN8A;SCN4A;FGF12
Biological Process	Detection of Chemical Stimulus Involved in Sensory Perception of Bitter Taste (GO:0001580)	0.012067650708265218	0.7394680553595213	CST2;CST1;RTP3;CST4
Biological Process	Cartilage Development (GO:0051216)	0.012324467589325355	0.7394680553595213	COL2A1;SNORC;OPTC;EPYC;SCX
Biological Process	Sensory Perception of Bitter Taste (GO:0050913)	0.013234473998247762	0.7631233964339762	CST2;CST1;RTP3;CST4
Biological Process	Peripheral Nervous System Development (GO:0007422)	0.013697086602661111	0.7631233964339762	ALDH3A2;SCN8A;NRG1
Biological Process	Epithelial Cell Differentiation (GO:0030855)	0.015423404494376899	0.7987536346485788	CASP6;KRT27;KRT38;KRT37;GATA6;PLAAT1;KRT34;E2F8
Biological Process	Regulation of Filopodium Assembly (GO:0051489)	0.01577765195867475	0.7987536346485788	ARHGAP44;DAAM2;PLPPR5;RAB17
Biological Process	Phospholipid Transport (GO:0015914)	0.016191732769622998	0.7987536346485788	OSBPL5;MTTP;ABCA4;TRIAP1;APOA5
Biological Process	Detection of Chemical Stimulus Involved in Sensory Perception of Taste (GO:0050912)	0.01715643030965797	0.7987536346485788	CST2;CST1;RTP3;CST4
Biological Process	Glial Cell Development (GO:0021782)	0.01759879659028545	0.7987536346485788	EIF2B5;EIF2B3;EIF2B2
Biological Process	Epidermis Development (GO:0008544)	0.018329725955561295	0.7987536346485788	ALDH3A2;KRTAP5-3;GATA6;RIMBP2;KRT34;SVEP1
Biological Process	Gamma-Delta T Cell Activation (GO:0046629)	0.01894479774487014	0.7987536346485788	CXADR;TCF7
Biological Process	Progesterone Metabolic Process (GO:0042448)	0.01894479774487014	0.7987536346485788	LHB;AKR1C4
Biological Process	Protein O-linked Glycosylation via Serine (GO:0018242)	0.01894479774487014	0.7987536346485788	MGAT5B;GALNT17
Biological Process	Bone Development (GO:0060348)	0.021734180800545417	0.8299990936958936	GH1;EPYC;OPTC;NOTUM
Biological Process	Bile Acid Biosynthetic Process (GO:0006699)	0.0220557258257761	0.8299990936958936	HSD3B7;ACOX2;AKR1C4
Biological Process	Response to Hexose (GO:0009746)	0.0220557258257761	0.8299990936958936	EIF2B5;EIF2B3;EIF2B2
Biological Process	Organophosphate Ester Transport (GO:0015748)	0.0220557258257761	0.8299990936958936	OSBPL5;MTTP;TRIAP1
Biological Process	Very-Low-Density Lipoprotein Particle Assembly (GO:0034379)	0.02330436051868742	0.8299990936958936	LPCAT3;MTTP
Biological Process	Glutamine Family Amino Acid Biosynthetic Process (GO:0009084)	0.02330436051868742	0.8299990936958936	LGSN;NAGS
Biological Process	Collagen Fibril Organization (GO:0030199)	0.023410230847832898	0.8299990936958936	COL2A1;OPTC;SCX;LOXL2
Biological Process	Diterpenoid Metabolic Process (GO:0016101)	0.02449328299066906	0.8383942744536554	ALDH3A2;RARRES2;AKR1C4
Biological Process	Cilium Organization (GO:0044782)	0.025491494367863236	0.8383942744536554	CFAP61;SPAG16;IQCB1;ABLIM3;UBXN10;RAB23;IQUB;PRICKLE1;TEKT5;RAB17;SSX2IP
Biological Process	Negative Regulation of Wnt Signaling Pathway (GO:0030178)	0.02643574110684216	0.8383942744536554	WIF1;CBY1;SHISA2;AXIN2;PRICKLE1;NOTUM;NKD1;CORIN
Biological Process	Cardiac Muscle Cell Contraction (GO:0086003)	0.027070114976328052	0.8383942744536554	SCN8A;SCN4A;FGF12
Biological Process	Cilium-Dependent Cell Motility (GO:0060285)	0.027070114976328052	0.8383942744536554	DNAH10;RSPH9;TEKT5
Biological Process	Regulation of Sequestering of Calcium Ion (GO:0051282)	0.028031038917044743	0.8383942744536554	RYR2;MTLN
Biological Process	Regulation of Cardiac Muscle Cell Apoptotic Process (GO:0010665)	0.028031038917044743	0.8383942744536554	LTK;NRG1
Biological Process	Regulation of Cardiac Muscle Cell Action Potential (GO:0098901)	0.029785794372605937	0.8383942744536554	HCN3;RYR2;CXADR
Biological Process	Retina Homeostasis (GO:0001895)	0.03310449371163016	0.8383942744536554	CRB2;CDH15
Biological Process	Cardiac Muscle Tissue Development (GO:0048738)	0.03508894354991946	0.8383942744536554	CBY1;GATA6;NRG1;ASB2
Biological Process	Response to Glucose (GO:0009749)	0.03508894354991946	0.8383942744536554	EIF2B5;EIF2B3;EIF2B2;GPER1
Biological Process	Regulation of Gastrulation (GO:0010470)	0.03850515382944347	0.8383942744536554	CRB2;SCX
Biological Process	Cardiac Cell Development (GO:0055006)	0.03850515382944347	0.8383942744536554	CXADR;ASB2
Biological Process	Epigenetic Programming of Gene Expression (GO:0043045)	0.03850515382944347	0.8383942744536554	DIRAS3;SUV39H2
Biological Process	Neuronal Action Potential (GO:0019228)	0.03850515382944347	0.8383942744536554	KCNA1;GPER1
Biological Process	Positive Regulation of Fatty Acid Biosynthetic Process (GO:0045723)	0.03850515382944347	0.8383942744536554	SLC45A3;APOA5
Biological Process	Regulation of Acrosome Reaction (GO:0060046)	0.03850515382944347	0.8383942744536554	SPINK13;CCDC87
Biological Process	Bile Acid Metabolic Process (GO:0008206)	0.042020085919903694	0.8383942744536554	HSD3B7;ACOX2;AKR1C4
Biological Process	Positive Regulation of Cardiac Muscle Cell Proliferation (GO:0060045)	0.0442141911697543	0.8383942744536554	NRG1;ZFPM2
Biological Process	Positive Regulation of Heart Rate (GO:0010460)	0.0442141911697543	0.8383942744536554	RYR2;ADM2
Biological Process	Protein Homotrimerization (GO:0070207)	0.0442141911697543	0.8383942744536554	ITLN1;SLC1A5
Biological Process	Ventricular Cardiac Muscle Tissue Morphogenesis (GO:0055010)	0.04541546344358812	0.8383942744536554	RYR2;NRG1;ZFPM2
Biological Process	Negative Regulation of Lipid Metabolic Process (GO:0045833)	0.04541546344358812	0.8383942744536554	GPER1;APOD;CCDC3
Biological Process	Response to Peptide Hormone (GO:0043434)	0.04698340365558515	0.8383942744536554	EIF2B5;EIF2B3;EIF2B2;GPER1
Biological Process	Triglyceride Homeostasis (GO:0070328)	0.048942465263156196	0.8383942744536554	FITM2;MTLN;APOA5
Biological Process	Phospholipid Dephosphorylation (GO:0046839)	0.048942465263156196	0.8383942744536554	PLPP4;MTMR11;PLPPR5
Molecular Function	Cysteine-Type Endopeptidase Inhibitor Activity (GO:0004869)	0.0014838708152270634	0.5564515557101487	CST2;CST1;CST5;CST4
Molecular Function	Aldo-Keto Reductase (NADPH) Activity (GO:0004033)	0.004250991522268018	0.734203818157493	AKR7A3;AKR7L;AKR1C4
Molecular Function	Voltage-Gated Sodium Channel Activity (GO:0005248)	0.008867711088219689	0.734203818157493	HCN3;SCN8A;SCN4A
Molecular Function	Voltage-Gated Monoatomic Cation Channel Activity (GO:0022843)	0.009789384242099908	0.734203818157493	HCN3;KCNC1;KCNA1;CACNA1B;KCNA10;KCNA6
Molecular Function	Potassium Channel Activity (GO:0005267)	0.009789384242099908	0.734203818157493	HCN3;KCNC1;GRIK5;KCNA1;KCNA10;KCNA6
Molecular Function	Alcohol Dehydrogenase [NAD(P)+] Activity (GO:0018455)	0.015578874220172128	0.7455991274338439	AKR7A3;AKR7L;AKR1C4
Molecular Function	Chemorepellent Activity (GO:0045499)	0.019757604772643926	0.7455991274338439	SEMA5B;SEMA4C;NRG1
Molecular Function	Delayed Rectifier Potassium Channel Activity (GO:0005251)	0.019757604772643926	0.7455991274338439	KCNC1;KCNA10;KCNA6
Molecular Function	Intracellularly Ligand-Gated Monoatomic Ion Channel Activity (GO:0005217)	0.03310449371163016	0.7455991274338439	RYR2;KCNA10
Molecular Function	Phosphatidate Phosphatase Activity (GO:0008195)	0.03850515382944347	0.7455991274338439	PLPP4;PLPPR5
Molecular Function	Phospholipase A2 Activity (GO:0004623)	0.03875801474338292	0.7455991274338439	PLA2G2E;PLAAT1;OC90
Molecular Function	Voltage-Gated Potassium Channel Activity (GO:0005249)	0.043242976278783304	0.7455991274338439	HCN3;KCNC1;KCNA1;KCNA10;KCNA6
Molecular Function	2 Iron, 2 Sulfur Cluster Binding (GO:0051537)	0.0442141911697543	0.7455991274338439	ISCA1;FXN

## Sheet: S vs UL
GO Function	Term	P-value	Adjusted P-value	Genes
Biological Process	Intermediate Filament Organization (GO:0045109)	1.0288995175084916E-15	3.641275392462552E-12	KRT82;KRT81;KRT24;TCHH;KRT86;KRT85;KRT83;KRT33B;KRT33A;KRT28;KRT27;KRT26;KRT25;KRT71;KRT35;KRT79;KRT13;KRT34;KRT7;KRT77;KRT32;KRT31;KRT75;KRT74;KRT72;GFAP;KRT39;KRT38;KRT37;KRT36;VIM
Biological Process	Epithelium Development (GO:0060429)	1.1310019552110131E-5	0.017480956205230117	DLX3;INTU;KRT24;CNN3;KRT33B;KRT33A;DMBT1;KRT28;CASP6;KRT27;KRT26;KRT25;DAG1;WNT3;PTCH1;SPINK5;KRT35;KRT13;KRT34;KRT32;PROX1;KRT31;GRHL2;BMP2;KRT39;KRT38;KRT37;KRT36;SNAI2;FGFR2
Biological Process	Epithelial Cell Differentiation (GO:0030855)	1.9478449719940272E-5	0.017480956205230117	DLX3;KRT24;CNN3;GLI2;KRT33B;KRT33A;DMBT1;KRT28;CASP6;KRT27;KRT26;KRT25;SPINK5;KRT35;PLAAT1;KRT13;KRT34;KRT32;PROX1;KRT31;GRHL2;KRT39;KRT38;KRT37;KRT36;FGFR2
Biological Process	Bleb Assembly (GO:0032060)	1.9758074264176453E-5	0.017480956205230117	P2RX7;PXMP2;EMP2;EMP3;MYLK
Biological Process	Supramolecular Fiber Organization (GO:0097435)	5.76943715100612E-5	0.040836076154821314	KRT24;TCHH;SCX;LOXL1;FYCO1;SAMD14;KRT28;KRT27;KRT26;KRT25;CGNL1;KRT71;KRT35;KRT79;KRT7;KRT34;SHROOM3;EMP2;KRT77;KRT32;RHOF;KRT31;KRT75;KRT74;TGFBR1;KRT72;KRT39;KRT38;KRT37;KRT36;TAGLN3;KRT82;KRT81;KRT86;KRT85;CNN3;KRT83;KRT33B;KRT33A;ADAMTS14;CARMIL1;CDSN;KRT13;GFAP;CCDC88A;TPPP2;MYO1A;VIM;MYO1G
Biological Process	Positive Regulation of Type 2 Immune Response (GO:0002830)	2.975731922334858E-4	0.1755185878857177	CD86;DENND1B;TNFSF4;IL18;XCL1;PRKCZ
Biological Process	Cellular Response to Retinoic Acid (GO:0071300)	4.00220738381844E-4	0.19387572228402036	WNT6;WNT10B;LTK;WNT11;WNT3A;PTK7;WNT9B;PTK6;FZD10;ZNF35;WNT3
Biological Process	Canonical Wnt Signaling Pathway (GO:0060070)	4.3826102805090785E-4	0.19387572228402036	WNT10B;RARG;WNT3A;LEF1;TCF7;WNT9B;LRP5;FZD10;AXIN2;LRP6;WNT6;WNT11;SNAI1;WNT3
Biological Process	Antigen Processing and Presentation of Exogenous Peptide Antigen via MHC Class II (GO:0019886)	5.770307071144091E-4	0.2247140617930449	HLA-DMA;CTSV;IFI30;CTSE;HLA-DOB;HLA-DQA2;HLA-DQB2;HLA-DPA1
Biological Process	Cellular Response to Lipid (GO:0071396)	6.709814491594537E-4	0.2247140617930449	CD86;CXCL9;LTK;RAMP3;IRS1;CD80;MGST1;FZD10;EGFR;WNT6;WNT11;IL36B;ABL2;CTSG;WNT3;WNT10B;IL37;WNT3A;CD180;IL18;WNT9B;DAB2IP;PTK6;PDCD1LG2;SSTR1;ZNF35;IL1F10;PTK7;AXL;TNFSF4;ADTRP;VIM;CFTR;GPLD1
Biological Process	Negative Regulation of Wnt Signaling Pathway (GO:0030178)	7.025270545597895E-4	0.2247140617930449	PTPRU;TLE2;NXN;DAB2IP;SHISA2;AXIN2;APCDD1;GLI3;NKD1;BICC1;SHISA6;BMP2;WNT11;ZNRF3;MDK;WIF1;NPPA;SNAI2;SOSTDC1;SOST;NOTUM;CER1;MDFI;RBMS3
Biological Process	Chondrocyte Differentiation (GO:0002062)	7.619578246726586E-4	0.2247140617930449	BMP4;OSR2;WNT10B;BMP2;NFIB;SCX;RUNX3;FGFR3;GPLD1
Biological Process	Response to Retinoic Acid (GO:0032526)	8.950450771733021E-4	0.23838550109820292	WNT10B;RARG;LTK;WNT3A;WNT9B;PTK6;FZD10;ZNF35;WNT6;WNT11;PTK7;HSD17B2;WNT3
Biological Process	Regulation of T Cell Proliferation (GO:0042129)	9.430339122279856E-4	0.23838550109820292	CD86;TNFSF18;IL15;CD80;SFTPD;IL27;PDCD1LG2;LILRB4;IL4I1;GPNMB;CLCF1;DLG5;TNFSF4;CD28;TNFSF9;HLA-DPA1
Biological Process	Antigen Processing and Presentation of Peptide Antigen via MHC Class II (GO:0002495)	0.0010230052743167002	0.24136104438712014	HLA-DMA;CTSV;IFI30;CTSE;HLA-DOB;HLA-DQA2;HLA-DQB2;HLA-DPA1
Biological Process	Regulation of T-helper 2 Cell Differentiation (GO:0045628)	0.0012467798748457281	0.2610605166944006	CD86;TNFSF4;IL18;PRKCZ
Biological Process	Axon Guidance (GO:0007411)	0.0012540346944913282	0.2610605166944006	EPHB6;SEMA5B;EPHA4;PTPRU;PLEKHG4;UNC5B;SEMA4C;NTN4;SEMA3F;SEMA4G;EFNA5;MYPN;GLI2;EFNB2;ALCAM;CXCL12;RELN;KIF5C;NFIB;CHN1;PLEKHG4B;DAG1;TNR;EPHB2
Biological Process	Epidermis Development (GO:0008544)	0.0013995927764453631	0.2751754908800078	CDSN;SPINK5;KRT34;KLK14;KRT32;KRT31;KRT85;FOXN1;GLI2;KLK6;KRT83;ALDH3A2;NTF4;KRTAP5-3;RIMBP2;FGFR2
Biological Process	Neuron Differentiation (GO:0030182)	0.0015466402145428403	0.28551916971523317	TENM2;ATP8A2;TENM4;FZD10;EGFR;GLI2;LRP6;WNT6;WNT11;WNT3;PITX3;IRX1;WNT10B;WNT3A;IRX3;SPINK5;PBX3;WNT9B;INHBA;RUNX3;PBX1;TGFBR1;LHX2;ID2;ID1;ID4;INSM1
Biological Process	Positive Regulation of Glial Cell Differentiation (GO:0045687)	0.001615771449494382	0.28551916971523317	BMP2;TENM4;MDK;IL34;CLCF1;ID2
Biological Process	Positive Regulation of T-helper Cell Differentiation (GO:0045624)	0.0017196337151626046	0.28551916971523317	CD86;CD80;TNFSF4;IL18;PRKCZ
Biological Process	Glial Cell Development (GO:0021782)	0.0017749143073566343	0.28551916971523317	EIF2B5;EIF2B4;EIF2B3;EIF2B2;NRROS;MYRF;MDK
Biological Process	Peptidyl-Tyrosine Phosphorylation (GO:0018108)	0.0021194449902650317	0.28964636925804643	DDR1;EPHA4;LTK;FLT1;EFEMP1;RELN;IL15;ABL2;PTK6;EPHB2;EGFR;FGFR2
Biological Process	Ureteric Bud Development (GO:0001657)	0.0022583456550393966	0.28964636925804643	BMP4;FOXC1;WNT11;BMP7;CER1;FGFR2
Biological Process	Negative Regulation of T Cell Activation (GO:0050868)	0.002263483332306968	0.28964636925804643	CD86;IL4I1;GPNMB;CD80;DLG5;SFTPD;CTSG;PDCD1LG2;PDCD1;LILRB4;HAVCR2
Biological Process	T Cell Apoptotic Process (GO:0070231)	0.002333158069598405	0.28964636925804643	CLCF1;FASN;EBF4;GLI3
Biological Process	Bone Development (GO:0060348)	0.0023493854764830156	0.28964636925804643	PTGER4;OSR2;GH1;GJA1;EPYC;LRP5;STC1;NOTUM;FGFR3;FGFR2
Biological Process	Negative Regulation of Multicellular Organismal Process (GO:0051241)	0.002497233222993457	0.28964636925804643	PTGER4;PTPRU;STC1;PCTP;TMEM53;BRCA2;EGFR;GJA1;DUSP10;WNT11;GPNMB;MDK;MARVELD3;SOSTDC1;SOST;HOXA7;RAB11FIP5;EPHA4;WNT10B;ITGA4;IL15;PTCH1;PLCL1;CIDEA;WNT9B;DAB2IP;BMP4;RGCC;SYT12;NFIB;ID1;ALDH1A1;ALPK2
Biological Process	MHC Class II Protein Complex Assembly (GO:0002399)	0.0026084253619659574	0.28964636925804643	HLA-DMA;HLA-DOB;HLA-DQA2;HLA-DQB2;HLA-DPA1
Biological Process	Neuronal Action Potential (GO:0019228)	0.0026084253619659574	0.28964636925804643	CHRNA1;KCNA1;KCNMB4;KCNK2;SCN4B
Biological Process	Peptide Antigen Assembly With MHC Class II Protein Complex (GO:0002503)	0.0026084253619659574	0.28964636925804643	HLA-DMA;HLA-DOB;HLA-DQA2;HLA-DQB2;HLA-DPA1
Biological Process	Wnt Signaling Pathway (GO:0016055)	0.002619012098405619	0.28964636925804643	WNT10B;RARG;NXN;WNT3A;LEF1;TCF7;WNT9B;LRP5;FZD10;AXIN2;LRP6;WNT6;WNT11;SNAI1;WNT3
Biological Process	Antigen Processing and Presentation of Exogenous Peptide Antigen (GO:0002478)	0.002714733334098808	0.2911345839204752	HLA-DMA;CTSV;IFI30;CTSE;HLA-DOB;HLA-DQA2;HLA-DQB2;HLA-DPA1
Biological Process	Regulation of T Cell Activation (GO:0050863)	0.002960974142509998	0.3082025732453789	TNFSF18;SPINK5;IL27;IL4I1;HLA-DMA;GPNMB;TNFSF9;CTSG;PDCD1;HLA-DOB;HLA-DQA2;HLA-DQB2;HLA-DPA1
Biological Process	Response to Interleukin-4 (GO:0070670)	0.00393034245069662	0.3974137695147239	RUFY4;LEF1;TCF7;XCL1
Biological Process	fatty-acyl-CoA Catabolic Process (GO:0036115)	0.0047325923716101245	0.42681009614637455	ACOT7;NUDT8;FITM2
Biological Process	Positive Regulation of T-helper 2 Cell Differentiation (GO:0045630)	0.0047325923716101245	0.42681009614637455	TNFSF4;IL18;PRKCZ
Biological Process	Renal System Process Involved in Regulation of Blood Volume (GO:0001977)	0.0047325923716101245	0.42681009614637455	PTPRU;CYP4F2;EMP2
Biological Process	Tetrahydrobiopterin Metabolic Process (GO:0046146)	0.0047325923716101245	0.42681009614637455	QDPR;PRKG2;TACR1
Biological Process	Odontogenesis (GO:0042476)	0.004902462655490924	0.42681009614637455	BMP4;WNT6;OSR2;FOXC1;BMP2;AXIN2;INHBA;FGFR2;GLI2
Biological Process	Neuron Projection Guidance (GO:0097485)	0.004944677576151839	0.42681009614637455	EPHB6;SEMA5B;EPHA4;PTPRU;PLEKHG4;SEMA4C;NTN4;SEMA3F;SEMA4G;EFNA5;MYPN;GLI2;EFNB2;CXCL12;RELN;KIF5C;PLEKHG4B;DAG1;TNR;EPHB2
Biological Process	Regulation of Interleukin-13 Production (GO:0032656)	0.00530573450284192	0.4420215568727788	IRF4;TNFSF4;LEF1;IL18;PRKCZ
Biological Process	Positive Regulation of Epithelial to Mesenchymal Transition (GO:0010718)	0.005370705551152723	0.4420215568727788	FOXC1;BMP2;RGCC;MDK;BAMBI;LEF1;SNAI1;EMP2;AXIN2;TGFBR1
Biological Process	Positive Regulation of Signal Transduction (GO:0009967)	0.005638294913673548	0.45349831135206103	TEDC2;IRS1;LAMA1;CD80;PRKCZ;KLK6;CDH5;CUX2;RELN;EPHB2;TP63;SASH1;EPHA4;CD74;CD180;DAB2IP;KLK14;DCDC2;EMP2;SORBS1;TPD52L1;TGFBR1;SMOC2;GH1;BMP2;AXL;FASN;C1QTNF12;DLG5;CD226;LLGL1;JCAD;FGFR2
Biological Process	Regulation of Extrinsic Apoptotic Signaling Pathway in Absence of Ligand (GO:2001239)	0.0059899961488715965	0.45970340336186194	PPP2R1B;EYA2;UNC5B;EYA4;BCL2;SNAI2;INHBA
Biological Process	Positive Regulation of Interleukin-13 Production (GO:0032736)	0.006131738383852852	0.45970340336186194	IRF4;TNFSF4;IL18;PRKCZ
Biological Process	+ Reg of Phosphatidylinositol 3-Kinase/Prot Kinase B Signal Transduction (GO:0051897)	0.006132895302067177	0.45970340336186194	DDR1;LTK;FLT1;RAMP3;IRS1;UNC5B;NTRK3;IL18;EFNA5;TGFBR1;EGFR;CCDC88A;GH1;MFHAS1;RELN;P2RX4;AXL;SELENOP;TYRO3;CCR7;ADTRP;FGFR3;TSPYL5
Biological Process	Myelination (GO:0042552)	0.006235027793548848	0.45970340336186194	EIF2B5;CMTM8;EIF2B4;EIF2B2;MYRF;PARD3;EPB41L3;PXMP2;PRG2;KLK6
Biological Process	Mesenchymal Cell Differentiation (GO:0048762)	0.006416168007903869	0.46340446081575093	FOXC1;BMP2;DLG5;LEF1;SNAI1;SNAI2;FAM83D;BMP7;TGFBR1;FGFR2;LRP6
Biological Process	Regulation of Interleukin-4 Production (GO:0032673)	0.006851538164712257	0.47501199904795777	CD86;IRF4;TNFSF4;LEF1;PRKCZ;HAVCR2
Biological Process	Membrane Depolarization During Cardiac Muscle Cell Action Potential (GO:0086012)	0.0072073580289504285	0.47501199904795777	HCN4;CACNA1C;SCN3B;SCN4B;HCN2
Biological Process	Mesonephric Tubule Development (GO:0072164)	0.0072073580289504285	0.47501199904795777	FOXC1;WNT11;BMP7;CER1;FGFR2
Biological Process	Oligodendrocyte Development (GO:0014003)	0.0072073580289504285	0.47501199904795777	EIF2B5;EIF2B4;EIF2B3;EIF2B2;MYRF
Biological Process	Chordate Embryonic Development (GO:0043009)	0.0072479932038965016	0.47501199904795777	KIAA1217;BMP2;DLX3;WNT11;DLX4;INTU;PTCH1;PROX1;BMP7;GRHL2;TGFBR1;FGFR2
Biological Process	Regulation of Cold-Induced Thermogenesis (GO:0120161)	0.008615174379047089	0.4753820030200873	WNT10B;OXTR;IL15;PLCL1;ELOVL3;CIDEA;IL18;PCTP;ELOVL6;KSR2;GPR3;BSCL2;GJA1;FABP4;ADRB3;IRF4;SCD;ID1;ALDH1A1;PEMT;TRPM8
Biological Process	Regulation of Immune Response (GO:0050776)	0.008658310050930011	0.4753820030200873	DENND1B;CARD10;CLEC12A;IL15;SPINK5;IL4I1;HLA-DMA;IRF4;TNFSF4;PDCD1;HLA-DOB;HLA-DQA2;HLA-DQB2;HLA-DPA1;BIRC3
Biological Process	Positive Regulation of Lymphocyte Proliferation (GO:0050671)	0.008796584778679681	0.4753820030200873	CD86;CD74;IL15;CD80;IL18;PDCD1LG2;CLCF1;TNFSF4;BCL2;CD28;EPHB2;TNFRSF4;HLA-DPA1
Biological Process	Hindlimb Morphogenesis (GO:0035137)	0.008894017518856722	0.4753820030200873	OSR2;TFAP2B;RARG
Biological Process	Long-Term Synaptic Depression (GO:0060292)	0.008894017518856722	0.4753820030200873	PRRT1;SLC24A1;SHANK2
Biological Process	Norepinephrine Transport (GO:0015874)	0.008894017518856722	0.4753820030200873	SLC22A3;SLC29A4;SLC6A2
Biological Process	Positive Regulation of Cyclin-Dependent Protein Serine/Threonine Kinase Activity (GO:0045737)	0.008894017518856722	0.4753820030200873	RGCC;MAPRE3;PROX1
Biological Process	Positive Regulation of Icosanoid Secretion (GO:0032305)	0.008894017518856722	0.4753820030200873	P2RX4;CYP4F2;PLA2R1
Biological Process	Regulation of T-helper 1 Cell Differentiation (GO:0045625)	0.008894017518856722	0.4753820030200873	CD80;TNFSF4;IL27
Biological Process	Vitamin A Metabolic Process (GO:0006776)	0.008894017518856722	0.4753820030200873	RBP1;RIMBP2;RPE65
Biological Process	Negative Regulation of Immune System Process (GO:0002683)	0.009485971296906925	0.4753820030200873	MFHAS1;CLEC12A;SPINK5;TYRO3;DAB2IP;ADTRP;PDCD1;HOXA7;LILRB4;TRIM32
Biological Process	Unsaturated Fatty Acid Metabolic Process (GO:0033559)	0.009485971296906925	0.4753820030200873	CYP2J2;CYP4Z1;ACOT8;SCD;CYP4F2;ELOVL3;PLA2G4C;SCD5;CYP4F8;ALOX15B
Biological Process	Epithelial Cell Morphogenesis (GO:0003382)	0.00953719192269743	0.4753820030200873	CDH5;DACT2;STC1;AMOTL2;GRHL2
Biological Process	Membrane Depolarization During Action Potential (GO:0086010)	0.00953719192269743	0.4753820030200873	HCN4;CACNA1C;SCN3B;SCN4B;HCN2
Biological Process	Negative Regulation of T Cell Mediated Immunity (GO:0002710)	0.00953719192269743	0.4753820030200873	IL4I1;CD80;XCL1;PDCD1;LILRB4
Biological Process	Positive Regulation of Interleukin-4 Production (GO:0032753)	0.00953719192269743	0.4753820030200873	CD86;IRF4;TNFSF4;PRKCZ;HAVCR2
Biological Process	Regulation of Cartilage Development (GO:0061035)	0.00953719192269743	0.4753820030200873	BMP4;BMP2;WNT11;MDK;SCX
Biological Process	T Cell Activation (GO:0042110)	0.010614309509618728	0.5139726641482139	CD86;ITK;CD74;CXADR;CD80;LY9;MDK;IRF4;TNFSF4;SLAMF9;CD28;SLAMF7;SLAMF6;CCR7;CD247;TNFRSF4;PTPN2
Biological Process	cAMP-mediated Signaling (GO:0019933)	0.01074709724412767	0.5139726641482139	PDE11A;PDE1C;PDE2A;PDE4A;PDE6A;PDE7B
Biological Process	Regulation of Cholesterol Metabolic Process (GO:0090181)	0.01074709724412767	0.5139726641482139	SEC14L2;EPHX2;LPCAT3;GNB3;LDLRAP1;FMO5
Biological Process	Regulation of Type II Interferon Production (GO:0032649)	0.011262412963559225	0.5229664002048424	IL18;IL27;PDCD1LG2;INHBA;LILRB4;AXL;TNFSF4;HMSD;XCL1;CCR7;SLAMF6;TLR3;HAVCR2;HLA-DPA1
Biological Process	Negative Regulation of T Cell Proliferation (GO:0042130)	0.011863134101309465	0.5229664002048424	CD86;IL4I1;GPNMB;CD80;DLG5;SFTPD;PDCD1LG2;LILRB4
Biological Process	Potassium Ion Transmembrane Transport (GO:0071805)	0.01213829904732259	0.5229664002048424	HCN4;SLC12A2;SLC24A1;KCNC1;KCNA1;KCNK13;KCNA3;KCNA6;ATP12A;SLC9C1;LRRC55;KCNQ1;FXYD2;KCNN1;KCNN4;KCNK2;SLC12A8;HCN2;CCDC51
Biological Process	Mesenchyme Development (GO:0060485)	0.012336754787373583	0.5229664002048424	BMP4;WNT11;BMP7;TGFBR1;FGFR2
Biological Process	Nucleoside Phosphate Catabolic Process (GO:1901292)	0.012336754787373583	0.5229664002048424	ENTPD1;NUDT8;ENTPD3;ENTPD8;FITM2
Biological Process	Peptide Antigen Assembly With MHC Protein Complex (GO:0002501)	0.012336754787373583	0.5229664002048424	HLA-DMA;HLA-DOB;HLA-DQA2;HLA-DQB2;HLA-DPA1
Biological Process	Transepithelial Transport (GO:0070633)	0.012336754787373583	0.5229664002048424	SLC12A2;CXADR;RHBG;GPLD1;ABCG2
Biological Process	Atrial Cardiac Muscle Cell Action Potential (GO:0086014)	0.012672321728791366	0.5229664002048424	GJA1;KCNQ1;CACNA1C;SCN3B
Biological Process	Cellular Response to Cholesterol (GO:0071397)	0.012672321728791366	0.5229664002048424	PTCH1;MLC1;GPLD1;LRP6
Biological Process	Midbrain Dopaminergic Neuron Differentiation (GO:1904948)	0.012672321728791366	0.5229664002048424	WNT3A;WNT9B;WNT3;LRP6
Biological Process	Regulation of Astrocyte Differentiation (GO:0048710)	0.012672321728791366	0.5229664002048424	EPHA4;BMP2;CLCF1;ID2
Biological Process	Lipid Droplet Organization (GO:0034389)	0.012809169434122596	0.5229664002048424	BSCL2;TSPO2;CHKA;PLA2G4C;CIDEA;PNPLA3;FITM2
Biological Process	Cellular Response to Oxygen-Containing Compound (GO:1901701)	0.01313026910191443	0.5229664002048424	CD86;HCN4;CXCL9;LTK;RAMP3;IRS1;ABCB4;CD80;CIB2;FZD10;EGFR;WNT6;GJA1;WNT11;IL36B;ABL2;CTSG;WNT3;EPHA4;WNT10B;ITGA4;IL37;WNT3A;PDE2A;CD180;IL18;WNT9B;DAB2IP;PTK6;PDCD1LG2;SSTR1;ZNF35;IL1F10;P2RX7;NR4A3;P2RX4;PTK7;AXL;KCNQ1;TNFSF4;VIM;CFTR;GPLD1;HCN2
Biological Process	Negative Regulation of Intrinsic Apoptotic Signaling Pathway in Response to DNA Damage (GO:1902230)	0.01318902593404127	0.5229664002048424	CD74;CXCL12;BCL2;SNAI1;SNAI2;TRIM32
Biological Process	Response to Hexose (GO:0009746)	0.01318902593404127	0.5229664002048424	EIF2B5;EIF2B4;EIF2B3;EIF2B2;SLC2A5;GPLD1
Biological Process	Regulation of Protein-Containing Complex Assembly (GO:0043254)	0.013366015569964097	0.5229664002048424	SLC48A1;STXBP1;KCNK13;DAB2IP;MTLN;PRKCZ;MAPK15;GFAP;CDH5;KIF9;BCL2L11;DNAJC6;SELENOP;BMF;SOST;INSM1;AJUBA;FNIP2
Biological Process	Negative Regulation of Canonical Wnt Signaling Pathway (GO:0090090)	0.013583086586706187	0.5229664002048424	PTPRU;TLE2;DAB2IP;AXIN2;GLI3;NKD1;BICC1;SHISA6;BMP2;WNT11;ZNRF3;MDK;NPPA;SNAI2;SOST;NOTUM;RBMS3
Biological Process	Atrial Cardiac Muscle Cell to AV Node Cell Signaling (GO:0086026)	0.014629464148143373	0.5229664002048424	GJA1;KCNQ1;SCN3B
Biological Process	Catecholamine Transport (GO:0051937)	0.014629464148143373	0.5229664002048424	SLC22A3;SLC29A4;SLC6A2
Biological Process	Catecholamine Uptake (GO:0090493)	0.014629464148143373	0.5229664002048424	SLC22A3;SLC29A4;SLC6A2
Biological Process	Positive Regulation of CD8-positive, Alpha-Beta T Cell Activation (GO:2001187)	0.014629464148143373	0.5229664002048424	XCL1;LILRB4;RUNX3
Biological Process	Positive Regulation of T-helper 2 Cell Cytokine Production (GO:2000553)	0.014629464148143373	0.5229664002048424	DENND1B;XCL1;PRKCZ
Biological Process	Positive Regulation of Astrocyte Differentiation (GO:0048711)	0.014629464148143373	0.5229664002048424	BMP2;CLCF1;ID2
Biological Process	Positive Regulation of Cyclin-Dependent Protein Kinase Activity (GO:1904031)	0.014629464148143373	0.5229664002048424	RGCC;MAPRE3;PROX1
Biological Process	Positive Regulation of Oligodendrocyte Differentiation (GO:0048714)	0.014629464148143373	0.5229664002048424	TENM4;MDK;IL34
Biological Process	Cardiac Epithelial to Mesenchymal Transition (GO:0060317)	0.01564419815040082	0.5432681462434691	BMP4;BMP2;SNAI1;SNAI2;TGFBR1
Biological Process	Regulation of Tissue Remodeling (GO:0034103)	0.01564419815040082	0.5432681462434691	GPNMB;IL15;MDK;IL18;SYT7
Biological Process	Cartilage Development (GO:0051216)	0.01565791209856848	0.5432681462434691	BMP4;OSR2;WNT10B;BMP2;EPYC;NFIB;SCX;RUNX3;FGFR3;GPLD1
Biological Process	Positive Regulation of Immune System Process (GO:0002684)	0.015956377337132028	0.5482487320010704	TNFSF18;HLA-DMA;IL15;TNFRSF18;HLA-DOB;HLA-DQA2;HLA-DQB2;HLA-DPA1
Biological Process	Cellular Response to Interleukin-4 (GO:0071353)	0.01714517503430426	0.567072658377596	RUFY4;LEF1;TCF7;XCL1
Biological Process	Negative Regulation of T Cell Differentiation (GO:0045581)	0.01714517503430426	0.567072658377596	MDK;TNFSF4;LILRB4;GLI3
Biological Process	Positive Regulation of Alpha-Beta T Cell Differentiation (GO:0046638)	0.01714517503430426	0.567072658377596	TNFSF4;LILRB4;RUNX3;GLI3
Biological Process	Positive Regulation of Myelination (GO:0031643)	0.01714517503430426	0.567072658377596	MYRF;TENM4;PARD3;CST7
Biological Process	Sprouting Angiogenesis (GO:0002040)	0.017583278071635334	0.576177973106643	EFNB2;BMP4;CDH5;FLT1;BMPER;ADGRA2;PARVA;ADTRP;PGF;GPLD1
Biological Process	Negative Regulation of ERK1 and ERK2 Cascade (GO:0070373)	0.018186197169429617	0.5904674475468937	DUSP4;EPHA4;DUSP10;WNK2;SPRY4;DAB2IP;EPHB2;PTPN2;DUSP7
Biological Process	Cardiac Muscle Cell Differentiation (GO:0055007)	0.01918491368985825	0.6105167431773106	BMP2;CXADR;WNT3A;IRX3;ALPK3;ALPK2
Biological Process	Long-Chain Fatty Acid Metabolic Process (GO:0001676)	0.01942195056442524	0.6105167431773106	CYP2J2;KRTAP11-1;ACOT8;ABCD3;CYP4F2;ELOVL3;PLA2G4C;ELOVL6;CYP4F8;ALOX15B;CYP4Z1;PNPLA3;ADTRP
Biological Process	Oligodendrocyte Differentiation (GO:0048709)	0.019493753031657558	0.6105167431773106	EIF2B5;EIF2B4;EIF2B3;EIF2B2;MYRF
Biological Process	Response to Cholesterol (GO:0070723)	0.019493753031657558	0.6105167431773106	PTCH1;MLC1;TGFBR1;GPLD1;LRP6
Biological Process	Regulation of Epidermal Growth Factor Receptor Signaling Pathway (GO:0042058)	0.020539592750767208	0.6376282346049574	CCDC88A;AFAP1L2;MMAB;NPPA;MVB12B;DAB2IP;PTK6;EGFR;PTPN2
Biological Process	Negative Regulation of Lymphocyte Proliferation (GO:0050672)	0.020982034119354013	0.6399279687903525	CD86;IL4I1;GPNMB;CD80;DLG5;SFTPD;PDCD1LG2;LILRB4
Biological Process	Positive Regulation of Immune Response (GO:0050778)	0.021141237177372367	0.6399279687903525	SLC48A1;CD74;IL15;HLA-DMA;POLR3B;TNFSF4;POLR3G;CCR7;CD226;HLA-DOB;HLA-DQA2;HLA-DQB2;CD177;HLA-DPA1
Biological Process	Positive Regulation of Cell Cycle (GO:0045787)	0.02194863787180923	0.6399279687903525	SMOC2;RGCC;LEF1;MAPRE3;PTK6;PROX1;MEIS2;TRIM32;FGFR2;LRP6
Biological Process	Ammonium Transmembrane Transport (GO:0072488)	0.022007266600535317	0.6399279687903525	SLC12A2;RHBG;HCN2
Biological Process	Dopamine Uptake (GO:0090494)	0.022007266600535317	0.6399279687903525	SLC22A3;SLC29A4;SLC6A2
Biological Process	Endochondral Ossification (GO:0001958)	0.022007266600535317	0.6399279687903525	FOXC1;SCX;FGFR3
Biological Process	Positive Regulation of Macromolecule Biosynthetic Process (GO:0010557)	0.022224044210092844	0.6399279687903525	RAMP3;IRS1;LEF1;SCX;EPB41L4B;CDH5;WNT6;GJA1;CUX2;LAMP3;DNMT3B;E2F1;BPNT1;EPHB2;WNT3;CD74;OSR2;WNT3A;EPHX2;NTRK3;PDE2A;DTNBP1;MITF;SORBS1;INHBA;POU3F1;FER1L6;BMP7;TGFBR1;BMP4;P2RX7;SMOC2;BMP2;MYCN;RGCC;ID2;CD28;ADTRP;TLR3;RBMS3
Biological Process	Bone Morphogenesis (GO:0060349)	0.022488009033014084	0.6399279687903525	OSR2;LRP5;FGFR3;FGFR2
Biological Process	Coenzyme A Metabolic Process (GO:0015936)	0.022488009033014084	0.6399279687903525	ACOT7;NUDT8;PANK1;DCAKD
Biological Process	Negative Regulation of Cartilage Development (GO:0061037)	0.022488009033014084	0.6399279687903525	EFEMP1;WNT11;SNAI2;TGFBR1
Biological Process	Negative Regulation of Type II Interferon Production (GO:0032689)	0.02278353322056638	0.6399279687903525	TNFSF4;XCL1;INHBA;PDCD1LG2;LILRB4;HAVCR2
Biological Process	Regulation of Tyrosine Phosphorylation of STAT Protein (GO:0042509)	0.02278353322056638	0.6399279687903525	TNFSF18;IL20;TNFRSF18;IL18;FGFR3;PTPN2
Biological Process	Monoatomic Cation Transmembrane Transport (GO:0098655)	0.023263221118133746	0.6482562168273648	HCN4;SLC24A1;KCNC1;KCNA1;KCNA3;SLC40A1;ABCB8;KCNA6;CACNA1C;ATP12A;SLC6A2;SLC9C1;LRRC55;KCNN1;ATP6V0A4;TRPM8;KCNN4;SCN3B;ATP6V0E2;SLC39A2;CCDC51;SLC12A2;SLC6A16;KCNK13;SLC6A12;MCOLN2;P2RX7;P2RX4;KCNQ1;FXYD2;SLC29A4;NOX5;SCN4B;KCNK2;HCN2
Biological Process	Positive Regulation of Cell Population Proliferation (GO:0008284)	0.023625866682723515	0.651048075455585	CD86;FLT1;IRS1;SCX;FOXM1;GJA1;MDK;HRAS;EPHA4;OSR2;IL15;IL18;MATK;EMP2;PROX1;PGF;TGFBR1;BTC;SAPCD2;ZFPM2;FXN;SHANK2;TSPYL5;LEF1;LRP5;EGFR;EFNB2;PDF;RASSF10;E2F1;FGF22;SLAMF1;CD74;TFAP2B;WNT3A;NTRK3;IL34;MAPK15;MEIS2;BMP4;KITLG;BMP2;NR4A3;BAMBI;TNFSF4;CLCF1;ID2;BCL2;INSM1;FGFR3;FGFR2;COPS9
Biological Process	Amino Acid Transport (GO:0006865)	0.02387486094335116	0.651048075455585	SLC7A4;SLC6A16;SLC7A9;SLC6A12;SLC38A3;SLC6A2;SLC7A2;SLC38A4
Biological Process	Negative Regulation of ERBB Signaling Pathway (GO:1901185)	0.02391530087856062	0.651048075455585	MMAB;NPPA;DAB2IP;EGFR;PTPN2
Biological Process	Regulation of Cell Population Proliferation (GO:0042127)	0.024514722914779737	0.6622717892779045	CD86;SLC48A1;PTPRU;RARG;CXCL9;FLT1;ATP8A2;IRS1;SCX;FOXM1;EMILIN2;HRAS;CER1;BOK;MAGI1;EPHA4;OSR2;IL15;H2AC4;MATK;EMP2;P3H3;PROX1;TENT5B;PGF;TGFBR1;BTC;SAPCD2;DDAH1;ATF5;FXN;SHANK2;GPLD1;TSPYL5;LTK;LRP5;EGFR;EFNB2;NUAK1;PDF;GPNMB;ZNF503;UTP20;FGF22;ZBTB7C;SLAMF1;TFAP2B;TFAP2C;TFAP2E;WNT3A;NTRK3;IL34;DAB2IP;INHBA;MAPK15;ALOX15B;MEIS2;BMP4;CCDC88A;FABP3;KITLG;BMP2;RGCC;NR4A3;BAMBI;ID2;WNK2;TNFSF4;CLC…
Biological Process	Regulation of Smoothened Signaling Pathway (GO:0008589)	0.025890210093476602	0.694132223642528	TEDC2;INTU;HHIP;PTCH1;DLG5;GAS1;DCDC2;GLI3;FGFR2
Biological Process	Inorganic Cation Transmembrane Transport (GO:0098662)	0.026470697225340522	0.7043593795524821	HCN4;SLC24A1;KCNC1;KCNA1;KCNA3;SLC40A1;ABCB8;KCNA6;CACNA1C;ATP12A;SLC6A2;SLC9C1;LRRC55;KCNN1;ATP6V0A4;TRPM8;KCNN4;SCN3B;ATP6V0E2;SLC39A2;RHBG;CCDC51;SLC12A2;SLC6A16;KCNK13;SLC6A12;MCOLN2;P2RX7;P2RX4;KCNQ1;FXYD2;NOX5;SCN4B;KCNK2;HCN2
Biological Process	Protein Localization to Cell Junction (GO:1902414)	0.026809110563674087	0.7080406140659895	PCLO;RELN;HEPACAM;MARVELD3;CGNL1;LLGL1
Biological Process	Organic Cation Transport (GO:0015695)	0.027050702984076067	0.7091291693381127	SLC47A2;SLC25A15;SLC22A3;TSPO2;SLC19A3;SLC6A12;SLC29A4;SLC38A3;SLC6A2;SLC7A2
Biological Process	Cardiac Muscle Cell Action Potential (GO:0086001)	0.02752512887564407	0.7159570730017804	HCN4;KCNQ1;CACNA1C;SCN3B;FGF12;SCN4B;HCN2
Biological Process	Negative Regulation of Signal Transduction (GO:0009968)	0.027804118814018987	0.7159570730017804	SLC48A1;IRS1;NXN;HHIP;APCDD1;PRKCZ;GLI3;NKD1;WIF1;SOSTDC1;APOD;CHAC1;SOST;EPHB2;CER1;SLAMF1;PTGIR;PTCH1;SPRY4;DAB2IP;KLK14;SHISA2;MFHAS1;BMP2;ADRB3;KIF26A;TYRO3;BCL2;NOTUM;TRIM32;MDFI;PTPN2
Biological Process	Odontogenesis of Dentin-Containing Tooth (GO:0042475)	0.02873611988588236	0.7159570730017804	WNT6;FOXC1;BMP2;GLI2
Biological Process	Regulation of Intrinsic Apoptotic Signaling Pathway in Response to DNA Damage (GO:1902229)	0.02873611988588236	0.7159570730017804	CXCL12;SNAI1;SNAI2;TRIM32
Biological Process	Retinal Metabolic Process (GO:0042574)	0.02873611988588236	0.7159570730017804	SDR16C5;ALDH8A1;RPE65;DHRS4
Biological Process	Positive Regulation of Epithelial Cell Differentiation (GO:0030858)	0.028934062295855725	0.7159570730017804	BMP4;IL20;REXO2;FOXN1;TP73
Biological Process	Regulation of Calcium Ion Import (GO:0090279)	0.028934062295855725	0.7159570730017804	CXCL12;PLN;PLPP4;STC1;KCNN4
Biological Process	Regulation of Neural Precursor Cell Proliferation (GO:2000177)	0.028934062295855725	0.7159570730017804	RASSF10;MDK;ID2;PROX1;INSM1
Biological Process	Positive Regulation of Cold-Induced Thermogenesis (GO:0120162)	0.029131906898066225	0.7159570730017804	OXTR;ELOVL3;IL18;ELOVL6;KSR2;GPR3;BSCL2;GJA1;FABP4;ADRB3;IRF4;SCD;PEMT;TRPM8
Biological Process	Positive Regulation of Peptidyl-Tyrosine Phosphorylation (GO:0050731)	0.029895995797759856	0.7228348671171084	TNFSF18;IL20;ARL2BP;IL15;CD80;TNFRSF18;IL34;IL18;EFNA5;FGFR3
Biological Process	Peptidyl-Tyrosine Modification (GO:0018212)	0.030476054940597515	0.7228348671171084	EPHA4;FLT1;EFEMP1;RELN;ABL2;EPHB2;EGFR;FGFR2
Biological Process	T-helper 17 Cell Lineage Commitment (GO:0072540)	0.03104574733026292	0.7228348671171084	IRF4;SLAMF6;LY9
Biological Process	Adrenal Gland Development (GO:0030325)	0.03104574733026292	0.7228348671171084	WNT11;MDK;INSM1
Biological Process	Gamma-Delta T Cell Activation (GO:0046629)	0.03104574733026292	0.7228348671171084	ITK;CXADR;TCF7
Biological Process	Positive Regulation of Tissue Remodeling (GO:0034105)	0.03104574733026292	0.7228348671171084	SLC48A1;IL15;IL18
Biological Process	Regulation of Actin Filament Length (GO:0030832)	0.03104574733026292	0.7228348671171084	CXCL12;MYO3B;MYO3A
Biological Process	Smooth Muscle Tissue Development (GO:0048745)	0.03104574733026292	0.7228348671171084	PTCH1;PROX1;MYLK
Biological Process	Mitochondrial Gene Expression (GO:0140053)	0.031435439433732996	0.7271243147449743	PTCD3;MRPS26;MRPS25;MRPS33;TWNK;MRPS34;MRPS2;MRPL15;POLRMT;MRPL12;MRPL21;MRPL43;MRPL4;MRPL42
Biological Process	Positive Regulation of Cell Motility (GO:2000147)	0.03178414106455701	0.7304160729056315	LRRC15;SEMA5B;FLT1;LEF1;SEMA3F;EGFR;MYLK;CDH5;FYCO1;GPNMB;MDK;CCR7;EPHB2;HRAS;EPHA4;CARMIL1;CCL22;ARHGEF39;NTRK3;SEMA4C;SEMA4G;TGFBR1;BMP2;CXCL12;SNAI1;XCL2;SNAI2;XCL1;TRIM32
Biological Process	Regulation of Phosphatidylinositol 3-Kinase/Protein Kinase B Signal Transduction (GO:0051896)	0.03294131678426815	0.7426589495526765	DDR1;LTK;RAMP3;FLT1;IRS1;EFNA5;EGFR;RELN;DAG1;CCR7;UNC5B;NTRK3;IL18;DAB2IP;TGFBR1;CRNN;CCDC88A;GH1;MFHAS1;P2RX4;AXL;SELENOP;TYRO3;ADTRP;FGFR3;TSPYL5
Biological Process	Positive Regulation of T Cell Differentiation (GO:0045582)	0.0329464411075926	0.7426589495526765	IL4I1;DUSP10;IL36B;MDK;TNFSF4;LEF1;TNFSF9;LILRB4;GLI3;GLI2
Biological Process	Retinoid Metabolic Process (GO:0001523)	0.0329464411075926	0.7426589495526765	SDR16C5;AKR1B10;ALDH1A1;RBP1;RDH16;RIMBP2;ALDH8A1;PLB1;RPE65;DHRS4
Biological Process	Positive Regulation of T Cell Cytokine Production (GO:0002726)	0.03457039508473215	0.7646539262804192	DENND1B;TNFSF4;IL18;XCL1;PRKCZ
Biological Process	Positive Regulation of Tyrosine Phosphorylation of STAT Protein (GO:0042531)	0.03457039508473215	0.7646539262804192	TNFSF18;IL20;TNFRSF18;IL18;FGFR3
Biological Process	Regulation of Regulatory T Cell Differentiation (GO:0045589)	0.03457039508473215	0.7646539262804192	IL4I1;DUSP10;MDK;TNFSF4;LILRB4
Biological Process	Positive Regulation of T Cell Activation (GO:0050870)	0.03512916584620597	0.764766916352847	CD86;IL15;CD80;PDCD1LG2;HLA-DMA;IL36B;MDK;TNFSF4;CD28;ABL2;CCR7;HLA-DOB;HLA-DQA2;HLA-DQB2;HLA-DPA1
Biological Process	Axonogenesis (GO:0007409)	0.03522201748571901	0.764766916352847	EPHB6;EPHA4;PTPRU;SEMA5B;PLEKHG4;SEMA4C;NTN4;SEMA3F;SEMA4G;EFNA5;MYPN;GLI2;EFNB2;RELN;CXCL12;KIF5C;PARD3;PLEKHG4B;DAG1;TRIM46;TNR;EPHB2;LLGL1;FGFR2
Biological Process	Negative Regulation of Synaptic Transmission (GO:0050805)	0.03591238486871666	0.764766916352847	PRRT1;SLC24A1;STXBP1;SHANK2
Biological Process	Positive Regulation of Collagen Biosynthetic Process (GO:0032967)	0.03591238486871666	0.764766916352847	BMP4;RGCC;SCX;VIM
Biological Process	Regulation of Macrophage Differentiation (GO:0045649)	0.03591238486871666	0.764766916352847	IL34;ID2;INHBA;PTPN2
Biological Process	Enzyme-Linked Receptor Protein Signaling Pathway (GO:0007167)	0.036079124221824625	0.764766916352847	DDR1;GUCY2C;PTPRU;LTK;FLT1;NTRK3;PTK6;ECSIT;NTF4;DOK2;EFS;DOK4;AXL;NPPA;TYRO3;FRK
Biological Process	Glycerophospholipid Metabolic Process (GO:0006650)	0.03620832191190151	0.764766916352847	PLA2G2E;PLCL1;PLA2G4C;GDE1;PLAAT1;PNPLA3;PLCE1;GPLD1;PLA1A;OC90
Biological Process	Regulation of Wnt Signaling Pathway (GO:0030111)	0.03763385119837174	0.764766916352847	NXN;CTNND2;DCDC2;SHISA2;APCDD1;NKD1;BMP2;PTK7;WIF1;SOSTDC1;SOST;NOTUM;CER1;FGFR2;MDFI
Biological Process	Generation of Neurons (GO:0048699)	0.03926831602195811	0.764766916352847	IRX1;WNT10B;WNT3A;IRX3;CEP85L;WNT9B;DCDC2;FZD10;CELSR1;RUNX3;EGFR;WNT6;RELN;WNT11;LHX2;ID2;ID1;DNER;ID4;TRIM46;INSM1;WNT3;ADGRL3
Biological Process	Nitrogen Compound Transport (GO:0071705)	0.03972649444266839	0.764766916352847	SLC48A1;SLC12A2;SLC22A3;CALCRL;RAMP3;LMAN2L;SLC6A12;SLC6A2;SLC7A2;GJA1;SLC5A8;TSPO2;TCN1;SLC19A3;LRRC8C;SLC29A4;SLC38A3;RHBG;KCNK2;HCN2;ABCG2
Biological Process	Regulation of ERK1 and ERK2 Cascade (GO:0070372)	0.03985272750210583	0.764766916352847	RAMP3;PRKCZ;EGFR;DUSP10;GPNMB;BMPER;CCR7;EPHB2;FAM83D;HRAS;SLAMF1;DUSP4;EPHA4;CD74;DENND2B;MOCOS;SPRY4;DAB2IP;DUSP7;MFHAS1;BMP2;WNK2;PRXL2C;FGFR3;FGFR2;PTPN2
Biological Process	Cell Surface Receptor Protein Tyrosine Kinase Signaling Pathway (GO:0007169)	0.039895061103706005	0.764766916352847	EPHB6;DDR1;FOXC1;LTK;FLT1;IRS1;IDE;EFNA5;NTF4;EFNB2;EFS;FLRT1;CHN1;EPHB2;FGF22;EPHA4;NTRK3;PTK6;GFRA1;SORBS1;PGF;GH1;DOK2;NR4A3;DOK4;AXL;TYRO3;FGF12;FGFR3;GPLD1;FRK;FGFR2;PTPN2
Biological Process	Mitochondrial Translation (GO:0032543)	0.04054613223797708	0.764766916352847	PTCD3;MRPS26;MRPS25;MRPS33;MRPS34;MRPS2;MRPL15;MRPL12;MRPL43;MRPL21;MRPL4;MRPL42;EARS2
Biological Process	Mitochondrial RNA Metabolic Process (GO:0000959)	0.04083969172944659	0.764766916352847	ELAC2;TWNK;MRPL12;POLRMT;EARS2
Biological Process	Negative Regulation of Extrinsic Apoptotic Signaling Pathway in Absence of Ligand (GO:2001240)	0.04083969172944659	0.764766916352847	EYA2;UNC5B;EYA4;BCL2;SNAI2
Biological Process	Negative Regulation of Signal Transduction in Absence of Ligand (GO:1901099)	0.04083969172944659	0.764766916352847	EYA2;UNC5B;EYA4;BCL2;SNAI2
Biological Process	Ventricular Cardiac Muscle Tissue Development (GO:0003229)	0.04083969172944659	0.764766916352847	IRX3;ID2;PROX1;FGFR2;MYH7
Biological Process	Positive Regulation of Gene Expression (GO:0010628)	0.0412307462361907	0.764766916352847	PTGER4;ITK;RAMP3;LEF1;ELAVL4;SCX;CDH5;EPB41L4B;WNT6;GJA1;CUX2;LAMP3;DNMT3B;E2F1;BPNT1;EPHB2;WNT3;CD74;OSR2;IL15;WNT3A;NTRK3;EPHX2;PDE2A;DTNBP1;MITF;INHBA;POU3F1;TENT5B;FER1L6;BMP7;TGFBR1;P2RX7;BMP4;BMP2;RGCC;MYCN;TNFSF4;ID2;CD28;RBM20;NOX5;ADTRP;PLA2R1;TLR3;RBMS3
Biological Process	T-helper 1 Type Immune Response (GO:0042088)	0.041723197777383786	0.764766916352847	LEF1;IL18;IL18BP
Biological Process	T-helper 17 Cell Differentiation (GO:0072539)	0.041723197777383786	0.764766916352847	IRF4;SLAMF6;LY9
Biological Process	Dopamine Transport (GO:0015872)	0.041723197777383786	0.764766916352847	SLC22A3;SLC29A4;MAPK15
Biological Process	Heterochromatin Organization (GO:0070828)	0.041723197777383786	0.764766916352847	MECOM;SETDB2;SNAI1
Biological Process	Mitotic DNA Replication Checkpoint Signaling (GO:0033314)	0.041723197777383786	0.764766916352847	SLC25A15;CLSPN;TICRR
Biological Process	Monoamine Transport (GO:0015844)	0.041723197777383786	0.764766916352847	SLC22A3;SLC29A4;SLC6A2
Biological Process	Myelin Assembly (GO:0032288)	0.041723197777383786	0.764766916352847	TENM4;EPB41L3;PXMP2
Biological Process	Negative Regulation of Steroid Biosynthetic Process (GO:0010894)	0.041723197777383786	0.764766916352847	SNAI1;SNAI2;PROX1
Biological Process	Positive Regulation of Defense Response to Bacterium (GO:1900426)	0.041723197777383786	0.764766916352847	SIGLEC16;EMILIN2;KLK6
Biological Process	Regulation of T-helper 1 Type Immune Response (GO:0002825)	0.041723197777383786	0.764766916352847	XCL1;IL27;HAVCR2
Biological Process	Regulation of T-helper 2 Cell Cytokine Production (GO:2000551)	0.041723197777383786	0.764766916352847	DENND1B;XCL1;PRKCZ
Biological Process	Cellular Response to Sterol (GO:0036315)	0.04402783973137693	0.764766916352847	PTCH1;MLC1;GPLD1;LRP6
Biological Process	Muscle Tissue Morphogenesis (GO:0060415)	0.04402783973137693	0.764766916352847	BMP4;BMP2;PROX1;MYLK
Biological Process	Neural Tube Development (GO:0021915)	0.04402783973137693	0.764766916352847	INTU;PTCH1;PROX1;GRHL2
Biological Process	Positive Regulation of Cartilage Development (GO:0061036)	0.04402783973137693	0.764766916352847	BMP4;BMP2;MDK;SCX
Biological Process	Positive Regulation of Collagen Metabolic Process (GO:0010714)	0.04402783973137693	0.764766916352847	BMP4;RGCC;SCX;VIM
Biological Process	Protein Autoprocessing (GO:0016540)	0.04402783973137693	0.764766916352847	MYRF;CASP6;FXN;KLK6
Biological Process	Regulation of Flagellated Sperm Motility (GO:1901317)	0.04402783973137693	0.764766916352847	KIF9;TPPP2;CFAP69;TACR1
Biological Process	Release of Cytochrome C From Mitochondria (GO:0001836)	0.04402783973137693	0.764766916352847	GGCT;BCL2;REXO2;BOK
Biological Process	Regulation of Interleukin-2 Production (GO:0032663)	0.04720370465284697	0.764766916352847	CD86;IRF4;CD80;SFTPD;CD28;XCL1;LILRB4;HAVCR2
Biological Process	Action Potential (GO:0001508)	0.04731918922945075	0.764766916352847	CHRNA1;KCNC1;KCNQ1;KCNA1;KCNA3;KCNMB4;KCNA6;SCN3B;SCN4B;KCNK2
Biological Process	Negative Regulation of Developmental Growth (GO:0048640)	0.047487141898515696	0.764766916352847	RTN4R;DUSP10;PTCH1;TRIM46;FGFR3;METAP2
Biological Process	Dopaminergic Neuron Differentiation (GO:0071542)	0.047752365841288204	0.764766916352847	WNT3A;WNT9B;WNT3;LRP6;PITX3
Biological Process	Negative Regulation of Epidermal Growth Factor Receptor Signaling Pathway (GO:0042059)	0.047752365841288204	0.764766916352847	MMAB;NPPA;DAB2IP;EGFR;PTPN2
Biological Process	Sodium Ion Transmembrane Transport (GO:0035725)	0.04863882058443417	0.764766916352847	HCN4;SLC12A2;SLC24A1;SLC6A16;FXYD2;SLC6A12;ATP12A;SCN3B;SLC6A2;SLC9C1;SCN4B;HCN2
Biological Process	Regulation of Neuron Projection Development (GO:0010975)	0.04890154043876946	0.764766916352847	RTN4R;DDR1;EPHA4;PTPRU;LTK;WNT3A;NTRK3;DAB2IP;PTK6;ARHGAP44;EFNB2;CCDC88A;FYCO1;RELN;PTK7;MDK;KIF26A;CHN1;TNR;ABL2;RTN4IP1
Biological Process	Lipid Metabolic Process (GO:0006629)	0.049074511994054264	0.764766916352847	ABCB4;MTTP;GDE1;MSMO1;MTLN;PLB1;SULT1E1;FADS6;ALDH3B1;HSD17B2;RDH16;APOD;CYP2J2;KRTAP11-1;MECR;PLA2G2E;CHKA;CYP3A43;PLA2G4C;CIDEA;DHCR24;CPT1C;ALOX15B;DHRS4;FAM135B;PLPP4;FASN;LPCAT3;PLA1A
Molecular Function	Potassium Channel Activity (GO:0005267)	2.8910229822955223E-4	0.2179831328650824	HCN4;KCNC1;KCNA1;KCNK13;KCNA3;GRIK4;KCNA6;LRRC55;P2RX7;KCNQ1;KCNMB4;KCNN1;KCNN4;KCNK2;HCN2;CCDC51
Molecular Function	Phospholipase Activity (GO:0004620)	9.430339122279856E-4	0.23169665482513135	PLA2G12A;PLA2G2E;PLCL1;PLA2G4C;GDE1;PLAAT1;PLB1;PLD3;ABHD12B;CLCF1;ASPG;PNPLA3;PLCE1;NOTUM;GPLD1;PLA1A
Molecular Function	Oxidoreductase Activity, Acting on the Aldehyde or Oxo Group of Donors, NAD or NADP as Acceptor (GO:0016620)	0.0013269304148590488	0.23169665482513135	ALDH3A2;ALDH3A1;AKR1B10;ALDH3B1;BCKDHB;ALDH1A1;ALDH8A1
Molecular Function	Protein Tyrosine Kinase Activity (GO:0004713)	0.0013721208637210898	0.23169665482513135	DDR1;EPHA4;ITK;LTK;FLT1;CHKA;NTRK3;MATK;PTK6;EGFR;BCR;AXL;TYRO3;ABL2;EPHB2;FGFR3;FGFR2;FRK
Molecular Function	Frizzled Binding (GO:0005109)	0.0015364499656838949	0.23169665482513135	WNT6;WNT10B;WNT11;ZNRF3;WNT3A;BAMBI;WNT9B;WNT3;LRP6
Molecular Function	Transmembrane Receptor Protein Tyrosine Kinase Activity (GO:0004714)	0.001913423764783144	0.24045358644108178	DDR1;EPHB6;LTK;FLT1;EFEMP1;AXL;NTRK3;TYRO3;FGFR3;EGFR;FGFR2
Molecular Function	MHC Class II Receptor Activity (GO:0032395)	0.002333158069598405	0.2513144549253139	HLA-DOB;HLA-DQA2;HLA-DQB2;HLA-DPA1
Molecular Function	3',5'-Cyclic-Nucleotide Phosphodiesterase Activity (GO:0004114)	0.0030759329501917347	0.2807317067385198	PDE11A;PDE1C;PDE2A;PDE4A;PDE6A;PDE7B
Molecular Function	Aldo-Keto Reductase (NADPH) Activity (GO:0004033)	0.0037881171380694696	0.2807317067385198	ALDH3A1;AKR7A2;AKR1B10;AKR7L;TACR1
Molecular Function	3',5'-cyclic-AMP Phosphodiesterase Activity (GO:0004115)	0.0040955554033471064	0.2807317067385198	PDE11A;PDE1C;PDE2A;PDE4A;PDE6A;PDE7B
Molecular Function	3',5'-cyclic-GMP Phosphodiesterase Activity (GO:0047555)	0.0040955554033471064	0.2807317067385198	PDE11A;PDE1C;PDE2A;PDE4A;PDE6A;PDE7B
Molecular Function	Lysophospholipase Activity (GO:0004622)	0.0053448240187107775	0.3358331091756605	CLCF1;PLA2G4C;ASPG;GDE1;PLB1;ABHD12B
Molecular Function	Signaling Receptor Complex Adaptor Activity (GO:0030159)	0.007964330477495037	0.4001264712547598	CDH5;CARD10;IRS1;DLG5;LGALS12;GNB3;SORBS1;LDLRAP1;SHANK2
Molecular Function	Transmembrane Receptor Protein Kinase Activity (GO:0019199)	0.008599281086597575	0.4001264712547598	DDR1;LTK;FLT1;AXL;NTRK3;TYRO3;EGFR;TGFBR1
Molecular Function	Cytokine Activity (GO:0005125)	0.008833709811030932	0.4001264712547598	CXCL9;IL20;WNT6;WNT11;IL36B;FAM3D;WNT3;WNT10B;CCL22;WNT3A;IL15;IL37;IL18;WNT9B;INHBA;BMP7;IL1F10;BMP4;GH1;BMP2;KITLG;CXCL12;CLCF1;XCL2;XCL1
Molecular Function	Adenyl Nucleotide Binding (GO:0030554)	0.008930471441458952	0.4001264712547598	DHFR;ALDH1A1;SORD;PHGDH;NOX5;TACR1;TM7SF2
Molecular Function	Long-Chain Fatty acyl-CoA Hydrolase Activity (GO:0052816)	0.009021419113170977	0.4001264712547598	ACOT8;ACOT7;MBLAC2;THEM5
Molecular Function	Phospholipase A2 Activity (GO:0004623)	0.010743398765304727	0.42649006958275065	PLA2G12A;PLA2G2E;PLA2G4C;PLAAT1;PNPLA3;PLB1;OC90
Molecular Function	MHC Class II Protein Complex Binding (GO:0023026)	0.01074709724412767	0.42649006958275065	CD74;HLA-DMA;HLA-DOB;HLA-DQA2;HLA-DQB2;HLA-DPA1
Molecular Function	Basic Amino Acid Transmembrane Transporter Activity (GO:0015174)	0.012336754787373583	0.4549966944527948	SLC7A4;SLC25A15;SLC7A9;SLC38A3;SLC7A2
Molecular Function	Vascular Endothelial Growth Factor Receptor Binding (GO:0005172)	0.012672321728791366	0.4549966944527948	CCDC88A;CDH5;DAB2IP;PGF
Molecular Function	Protein Tyrosine/Threonine Phosphatase Activity (GO:0008330)	0.014629464148143373	0.46807143013988856	DUSP4;DUSP8;DUSP7
Molecular Function	Retinal Dehydrogenase Activity (GO:0001758)	0.014629464148143373	0.46807143013988856	AKR1B10;ALDH1A1;ALDH8A1
Molecular Function	Cytokine Receptor Binding (GO:0005126)	0.014898825362542872	0.46807143013988856	TNFSF18;IL20;IL37;IL34;IL18;IL27;PGF;GH1;KITLG;CXCL12;IL36B;TNFSF4;CLCF1;DNAJA3;TNFSF9;XCL1
Molecular Function	Receptor Ligand Activity (GO:0048018)	0.017140914587929667	0.5076344358272191	CD86;SEMA5B;CXCL9;IL20;CD80;SEMA3F;NTF4;WNT6;RELN;WNT11;IL36B;GPNMB;MDK;NCR3LG1;NPPA;CTSG;FAM3D;CLEC1B;CER1;FGF22;WNT3;WNT10B;IL15;IL37;WNT3A;SEMA4C;IL18;WNT9B;INHBA;SEMA4G;BMP7;PGF;IL1F10;BTC;BMP4;POMC;GH1;KITLG;BMP2;VGF;C1QTNF12;CLCF1;HAMP
Molecular Function	Carboxylic Ester Hydrolase Activity (GO:0052689)	0.017504635718179968	0.5076344358272191	PON3;PLA2G12A;PLA2G2E;PLA2G4C;GDE1;PLAAT1;PLB1;RPE65;ABHD12B;CLCF1;ASPG;PNPLA3;PTRH1;PNPLA5;NOTUM;PLA1A
Molecular Function	Tumor Necrosis Factor Receptor Activity (GO:0005031)	0.022007266600535317	0.5298737128403943	FASN;TNFRSF19;TNFRSF4
Molecular Function	Vascular Endothelial Growth Factor Receptor 2 Binding (GO:0043184)	0.022007266600535317	0.5298737128403943	CCDC88A;CDH5;DAB2IP
Molecular Function	UDP Phosphatase Activity (GO:0045134)	0.022007266600535317	0.5298737128403943	ENTPD1;ENTPD3;ENTPD8
Molecular Function	Long-Chain Fatty Acid Binding (GO:0036041)	0.022007266600535317	0.5298737128403943	FABP3;FABP4;FABP9
Molecular Function	Aldehyde Dehydrogenase [NAD(P)+] Activity (GO:0004030)	0.022488009033014084	0.5298737128403943	ALDH3A2;ALDH3A1;ALDH3B1;ALDH1A1
Molecular Function	Aspartic-Type Peptidase Activity (GO:0070001)	0.022488009033014084	0.5298737128403943	BACE2;BPNT1;CTSE;PGA4
Molecular Function	Fatty acyl-CoA Hydrolase Activity (GO:0047617)	0.02391530087856062	0.5464283897707487	ACOT8;ABCD3;ACOT7;MBLAC2;THEM5
Molecular Function	Alcohol Dehydrogenase [NAD(P)+] Activity (GO:0018455)	0.028934062295855725	0.61601298650048	AKR7A2;AKR1B10;AKR7L;TACR1;DHRS4
Molecular Function	GDP Phosphatase Activity (GO:0004382)	0.03104574733026292	0.61601298650048	ENTPD1;ENTPD3;ENTPD8
Molecular Function	Histone H3K9 Methyltransferase Activity (GO:0046974)	0.03104574733026292	0.61601298650048	SUV39H2;MECOM;SETDB2
Molecular Function	Hydrolase Activity, Acting on Carbon-Nitrogen (But Not Peptide) Bonds, in Linear Amidines (GO:0016813)	0.03104574733026292	0.61601298650048	DDAH1;PADI3;PADI1
Molecular Function	Prostaglandin Receptor Activity (GO:0004955)	0.03104574733026292	0.61601298650048	PTGER4;PTGIR;PTGDR
Molecular Function	Aldehyde Dehydrogenase (NAD+) Activity (GO:0004029)	0.03591238486871666	0.6943061074618554	ALDH3A2;ALDH3A1;ALDH3B1;ALDH1A1
Molecular Function	Voltage-Gated Monoatomic Cation Channel Activity (GO:0022843)	0.03936617201548984	0.7033449751666293	HCN4;KCNC1;KCNQ1;KCNA1;CACNA2D3;KCNA3;ENTHD1;CACNA1C;KCNA6;LRRC55;HCN2
Molecular Function	Calcium-Activated Potassium Channel Activity (GO:0015269)	0.041723197777383786	0.7033449751666293	KCNMB4;KCNN1;KCNN4
Molecular Function	Glycerophospholipid Flippase Activity (GO:0140333)	0.041723197777383786	0.7033449751666293	ATP8A2;ABCA4;ATP10A
Molecular Function	G Protein-Coupled Receptor Binding (GO:0001664)	0.041928005421449206	0.7033449751666293	TUB;BBS1;WNT10B;PACRG;WNT3A;PTCH1;WNT9B;LRP6;POMC;WNT6;GRK3;CXCL12;WNT11;ZNRF3;BAMBI;NPPA;XCL1;WNT3
Molecular Function	Guanyl-Nucleotide Exchange Factor Activity (GO:0005085)	0.04715556950430404	0.7033449751666293	EIF2B5;DENND1B;EIF2B4;PLEKHG4;EIF2B3;PLEKHG1;PTGIR;EIF2B2;PLEKHG2;ARHGEF37;DENND5B;DENND4A;DENND2B;RASGRF2;ARHGEF19;RAB3IL1;RHOF;RASGRP3;BCR;CCDC88A;OBSCN;MCF2L;PLEKHG4B;PLCE1

## Sheet: S vs LL
GO Function	Term	P-value	Adjusted P-value	Genes
Biological Process	Epidermis Development (GO:0008544)	3.152829496333699E-10	1.0729078776023578E-6	SPRR2F;CALML5;CRABP2;GATA6;KLK5;ATP2A2;EVPL;KLK6;NTF4;CASP14;SCEL;SVEP1;TGM5;SPRR2B;SPRR2D;CERS3;KRTDAP;WNT10A;CDSN;SPINK5;KLK14;KRT10;KPLCE;FLG2;SPINT1;KRT15
Biological Process	Skin Development (GO:0043588)	7.59632646732134E-8	1.292514948414726E-4	CERS3;FLG;SPRR2F;WNT10A;CDSN;RIPK4;GATA6;DHCR24;KRT10;EVPL;ASPRV1;TGM1;BCR;SCEL;ACER1;COL5A3;LORICRIN;SPRR2B;TGM3;AHDC1
Biological Process	Sphingolipid Metabolic Process (GO:0006665)	8.507758651554884E-7	9.650634230413756E-4	CERS3;CERS4;ELOVL1;ELOVL4;SPNS2;ALOX12B;ELOVL7;TEX2;FUT3;SMPD3;FUT6;ALDH3B2;FUT5;ACER1;SPTLC2;SPTLC3;SMPD1;DEGS2;MFSD2B;ALOXE3
Biological Process	Ceramide Metabolic Process (GO:0006672)	4.442542564575045E-6	0.0037794930868122194	CERS3;CERS4;GBA1;ALOX12B;CYP4F22;CLN6;FUT3;FUT6;FUT5;ACER1;SPTLC2;SPTLC3;SMPD1;DEGS2;ALOXE3
Biological Process	Cell Surface Receptor Protein Tyrosine Kinase Signaling Pathway (GO:0007169)	7.550943052140087E-6	0.0044937687361965226	EPHB6;PTPRT;GRB7;FOXC1;IRS1;SHC1;ARHGEF28;PLAT;IDE;CD3E;EFNA5;KALRN;NTF4;EFNB2;SOCS2;EFS;ERBB3;CHN1;ERBB2;KDR;BDKRB2;BLNK;EPHB2;SAMD12;EPHB4;PDK2;EPHB3;NTRK1;EPHA4;SRMS;BDNF;PTK6;GFRA1;SLC39A14;TIAM1;DOK2;MAPKAPK3;DOK5;DOK6;TYRO3;FGFR3;GPLD1;FRK;CDK5R1
Biological Process	Sphingolipid Biosynthetic Process (GO:0030148)	7.92318907351723E-6	0.0044937687361965226	CERS3;CERS4;ELOVL1;ELOVL4;SPNS2;GBA1;ALOX12B;ELOVL7;CYP4F22;FUT2;FUT1;FUT6;ACER1;SPTLC2;SPTLC3;SMPD1;DEGS2;MFSD2B;ALOXE3
Biological Process	Skin Epidermis Development (GO:0098773)	2.0797370613897377E-5	0.010110493171298968	FLG;FLG2;CLDN4;TMEM79;GATA6;IL18;ALOX12B;LSR;ALOXE3
Biological Process	Keratinocyte Differentiation (GO:0030216)	3.600338350044607E-5	0.015314939256502246	FLG;TGM1;CERS3;BCR;SPRR2F;SCEL;CDSN;LORICRIN;KRT10;EVPL;SPRR2B;TGM3
Biological Process	Epidermal Cell Differentiation (GO:0009913)	4.2966671203800264E-5	0.015855817569071645	CERS3;FLG;SPRR2F;CDSN;SPINK5;GATA6;KRT10;EVPL;TGM1;BCR;SCEL;LORICRIN;SPRR2B;TGM3
Biological Process	Ephrin Receptor Signaling Pathway (GO:0048013)	4.659364551593195E-5	0.015855817569071645	EPHB6;EFNB2;EPHA4;TIAM1;ARHGEF28;CHN1;EFNA5;EPHB2;KALRN;EPHB4;EPHB3;CDK5R1
Biological Process	Intermediate Filament Organization (GO:0045109)	5.954746925275724E-5	0.01842182162428481	KRT82;KRT80;KRT1;KRT79;KRT78;KRT77;KRT10;KRT75;KRT73;KRT72;GFAP;KRT27;KRT26;KRT15;KRT25;EPPK1
Biological Process	Establishment of Skin Barrier (GO:0061436)	7.601714138912545E-5	0.021557194345599492	FLG;FLG2;CLDN4;TMEM79;IL18;ALOX12B;LSR;ALOXE3
Biological Process	Phospholipid Catabolic Process (GO:0009395)	1.2522351986074532E-4	0.03277966446816279	SMPD3;PLPP6;PLA2G4F;PLA2G4D;PLA2G4E;SMPD1;LIPG;PLBD1;GDPD3
Biological Process	Ceramide Biosynthetic Process (GO:0046513)	1.7959175202864308E-4	0.04365362372524803	CERS3;CERS4;SPTLC2;SPTLC3;SMPD1;ALOX12B;GBA1;DEGS2;CYP4F22;ALOXE3;ST6GALNAC4
Biological Process	Enzyme-Linked Receptor Protein Signaling Pathway (GO:0007167)	2.1081737446527424E-4	0.04782743502035522	PTPRT;GUCY2C;NTRK1;PTPRU;SRMS;BDNF;PTK6;CD3E;NTF4;DOK2;EFS;ERBB3;DOK5;DOK6;ERBB2;KDR;TYRO3;BDKRB2;BLNK;SAMD12;FRK
Biological Process	Neuron Projection Morphogenesis (GO:0048812)	2.2760936028060766E-4	0.04840966581468174	BRSK2;NRN1;SDC2;KLK8;NTF4;PARD6B;UBB;TRIM46;POTEF;APBB1;EPHB2;EPHB3;EPHA4;BDNF;WNT7A;ANK3;MAPK8IP2;S100B;BMP7;ACTBL2;CTTN;DSCAML1;SHANK3;GAS7;SHANK1
Biological Process	Hippo Signaling (GO:0035329)	3.981357982825063E-4	0.07969741891502172	TEAD4;WWTR1;STK24;AMOTL2;AMOTL1;TEAD1;TEAD3
Biological Process	Calcium-Dependent Cell-Cell Adhesion via Plasma Membrane Cell Adhesion Molecules (GO:0016339)	5.272686416791177E-4	0.09514719112689808	PCDHB2;PCDHGB4;PCDHB16;SELENOP;CDH13;DSG1;PCDHB3;PCDHB11;PCDHB10;CDH17
Biological Process	Regulation of Small GTPase Mediated Signal Transduction (GO:0051056)	5.555025855986747E-4	0.09514719112689808	DOCK6;KANK2;KANK1;PLEKHG1;DENND4A;DOCK9;ARHGEF28;PLEKHG5;ARHGEF19;ARHGAP29;ARHGEF10L;RHOF;FOXM1;KALRN;RHOD;BCR;TIAM1;ARHGAP32;RELN;ARHGAP40;MCF2L;CHN1;ARHGEF4;EPS8L1
Biological Process	Peptide Cross-Linking (GO:0018149)	5.591959513775967E-4	0.09514719112689808	FLG;TGM1;KRT1;LORICRIN;KRT10;EVPL;TGM3
Biological Process	Membrane Lipid Biosynthetic Process (GO:0046467)	6.282917069316921E-4	0.10181317517564514	CERS3;CERS4;ELOVL1;ACER1;SPTLC2;ELOVL4;SPTLC3;SPNS2;ELOVL7;DEGS2;MFSD2B
Biological Process	Retinoid Metabolic Process (GO:0001523)	7.207097818396633E-4	0.11148069943638064	AKR1C1;SDR9C7;AKR1C4;DHRS4;SCPEP1;SDR16C5;CYP26B1;AKR1B10;DHRS9;ALDH1A1;RBP1;RDH16;DHRS4L2
Biological Process	Axon Guidance (GO:0007411)	8.275536881742972E-4	0.11494905176697681	EPHB6;EPHA4;SEMA6C;PTPRU;ROBO3;ROBO4;BDNF;SMOX;NTN4;SEMA4G;EFNA5;KALRN;EFNB2;NFASC;RELN;PALLD;NFIB;BOC;CHN1;EPHB2;DSCAML1;EPHB3;CDK5R1
Biological Process	Axonogenesis (GO:0007409)	8.555585005794453E-4	0.11494905176697681	EPHB6;PTPRU;ROBO3;ROBO4;BRSK2;NTN4;EFNA5;KALRN;EFNB2;PARD6B;RELN;BOC;TRIM46;POTEF;APBB1;EPHB2;EPHB3;EPHA4;SEMA6C;BDNF;WNT7A;ANK3;SEMA4G;S100B;NFASC;PALLD;DSCAML1;CDK5R1
Biological Process	Neuron Differentiation (GO:0030182)	8.766326987663103E-4	0.11494905176697681	BRSK2;TENM2;HS6ST1;SOX21;WNT6;PDZD2;WNT11;ERBB3;ERBB2;PITX3;NTRK1;IRX2;WNT10A;IRX6;IRX3;SPINK5;IRX4;WNT7A;MYO7A;INHBA;PBX1;UGDH;ID1;ID4;LMX1B;CDK5R1
Biological Process	Malate Metabolic Process (GO:0006108)	8.78247236538759E-4	0.11494905176697681	MDH2;PCDHB16;PCDHB11;LDLR
Biological Process	Maintenance of Blood-Brain Barrier (GO:0035633)	9.398649671666509E-4	0.11688367892564043	OCLN;CLDN3;GJB6;SLC1A1;PRG2;POTEF;LSR;TJP3
Biological Process	ERBB Signaling Pathway (GO:0038127)	9.617228944807322E-4	0.11688367892564043	BTC;GRB7;GAREM1;NRG3;ERBB3;SHC1;ERBB2;PLCE1;PTK6;SOX9;PLCG1;FAM83A
Biological Process	Sensory Perception of Mechanical Stimulus (GO:0050954)	0.0011206271311008814	0.13149979748745858	CEMIP;WFS1;SPNS2;SLC52A3;MYO7B;MYO7A;TMIE;P2RX4;MYO3B;MARVELD2;MYO1A;PIEZO2;BIRC5;SNAI2;ATP6V0A4;TPRN
Biological Process	Positive Regulation of Wound Healing (GO:0090303)	0.001176553710586354	0.13164592611921244	KANK1;DUOX1;FERMT1;CLDN4;OCLN;DMTN;CLDN3;ENPP4;HPSE;MYLK
Biological Process	Positive Regulation of Response to Wounding (GO:1903036)	0.0011992429355555643	0.13164592611921244	KANK1;DUOX1;CLDN4;OCLN;DMTN;CLDN3;MDK;MYLK
Biological Process	Extracellular Matrix Disassembly (GO:0022617)	0.0014136758589485862	0.1503355921250637	ADAMTS4;ADAMTS15;KIF9;MMP13;ADAM15;KLK5;CTSG;CTSV;MMP10;KLK6
Biological Process	Neuron Projection Guidance (GO:0097485)	0.0017243004081159798	0.17781194814602058	EPHB6;EPHA4;SEMA6C;PTPRU;ROBO3;ROBO4;BDNF;NTN4;SEMA4G;EFNA5;KALRN;EFNB2;NFASC;RELN;PALLD;BOC;EPHB2;DSCAML1;EPHB3;CDK5R1
Biological Process	Cell-Cell Adhesion via Plasma-Membrane Adhesion Molecules (GO:0098742)	0.0018678198030234083	0.18694678793201938	PTPRT;ROBO3;LGALS7B;ROBO4;PCDHGB4;PCDHB11;PCDHB10;CLDN4;PCDHB2;CD209;CLDN14;PALLD;CLDN8;CLDN7;SELENOP;PCDHB16;CDH13;DSG1;PCDHB3;NECTIN4;CDH17;DSCAML1;SDK2;ADGRL3
Biological Process	Regulation of Trans-Synaptic Signaling (GO:0099177)	0.0020043048453326127	0.19487569681905373	GRIA1;NTF4;BCR;RELN;NRG3;BDNF;GRIK5;GRIK3;GRIK1;CPLX3
Biological Process	Fucosylation (GO:0036065)	0.002527753827813167	0.22173693830640379	FUT6;FUT5;FUT2;FUT1;FUT3
Biological Process	Positive Regulation of Long-Term Synaptic Potentiation (GO:1900273)	0.002527753827813167	0.22173693830640379	RELN;AKAP5;ADCY8;EPHB2;SHANK3
Biological Process	Multicellular Organismal-Level Water Homeostasis (GO:0050891)	0.0025768783060590044	0.22173693830640379	WFS1;CYP4F2;MYO5B;SCNN1B;SCNN1A;CFTR
Biological Process	Negative Regulation of Signal Transduction (GO:0009968)	0.002604448080067107	0.22173693830640379	PTPRT;GRB7;KANK1;VCP;IRS1;NXN;GBA1;SOCS2;ERBB3;FRZB;SMPD1;CCL5;SOSTDC1;IL36RN;SOST;EPHB2;ZBTB7A;CER1;SLAMF1;WWOX;SRMS;MPIG6B;BDNF;CSNK2A2;CTNNBIP1;KLK14;MAPK8IP2;TYRO3;ULK3;PPARG;PPEF2;MDFI;LGR4;SLC27A4
Biological Process	Cellular Component Disassembly (GO:0022411)	0.0027791856207795137	0.22173693830640379	ADAMTS4;ADAMTS15;KIF9;MMP13;ADAM15;KLK5;CTSG;CTSV;MMP10;KLK6
Biological Process	Epidermal Growth Factor Receptor Signaling Pathway (GO:0007173)	0.0027791856207795137	0.22173693830640379	BTC;GRB7;GAREM1;ERBB3;SHC1;ERBB2;PLCE1;SOX9;PLCG1;FAM83A
Biological Process	Regulation of Wound Healing (GO:0061041)	0.0027791856207795137	0.22173693830640379	KANK1;DUOX1;CLDN4;OCLN;CLDN3;DMTN;F2RL1;EPPK1;EPHB2;MYLK
Biological Process	Positive Regulation of Epidermis Development (GO:0045684)	0.002801847883389763	0.22173693830640379	SULT2B1;IL20;TMEM79;KRT10
Biological Process	Negative Regulation of Cell Motility (GO:2000146)	0.003207061067773954	0.24803701849169923	PTPRT;EPHA4;NGFR;PTPRU;KANK1;CD74;CITED2;TACSTD2;STC1;PTPRK;SLURP1;SAP30;RAP2A;CLDN3;PDZD2;DUSP10;ADAM15;STK24;DLG5;EPPK1
Biological Process	Cytoskeleton-Dependent Cytokinesis (GO:0061640)	0.0033524178142593413	0.25351728493165643	RTKN;EXOC6B;SEPTIN5;CDCA8;SEPTIN3;ANK3;AURKB;SEPTIN10;SEPTIN8;CECR2;VPS72;SPIRE2;BIRC5;SPIRE1
Biological Process	Dendritic Spine Morphogenesis (GO:0060997)	0.0035621428197415957	0.2545099924827087	WNT7A;EPHB2;SHANK3;EPHB3;SHANK1
Biological Process	Sterol Biosynthetic Process (GO:0016126)	0.003602263358713754	0.2545099924827087	PLPP6;HMGCS1;NPC1L1;FAXDC2;DHCR24;HMGCR;TM7SF2
Biological Process	Positive Regulation of Lipoprotein Particle Clearance (GO:0010986)	0.0036308458555062055	0.2545099924827087	LIPG;LDLRAP1;GPLD1
Biological Process	Regulation of Rho Protein Signal Transduction (GO:0035023)	0.0036647045641060028	0.2545099924827087	DOCK6;KANK2;RTN4R;KANK1;DOCK9;ARHGEF28;RASIP1;BCR;ADGRG1;MCF2L;ERBB2;EPS8L1;F2RL1
Biological Process	Cholesterol Metabolic Process (GO:0008203)	0.003959097726271635	0.2694561912500475	SULT2B1;PLPP6;HMGCS1;OSBPL5;NPC1L1;GBA1;DHCR24;HMGCR;LDLRAP1;APOB;CLN6;TM7SF2
Biological Process	Supramolecular Fiber Organization (GO:0097435)	0.0041957151267889865	0.2754063321025926	KRT82;COLGALT2;KRT80;STMN3;KATNB1;RND2;RND3;LMOD3;PDZD2;KRT27;KRT26;MYO6;KRT25;CDSN;KRT1;MYO7B;KRT79;KRT78;SHROOM3;KRT77;MYO7A;RHOF;KRT10;KRT75;KRT73;KRT72;GFAP;MYO1D;TPPP3;TPPP2;P4HA1;MYO1A;MYO5B;KRT15;COL5A3;FAT1;CDC42EP2;KIF2C;EPPK1
Biological Process	Protein Secretion (GO:0009306)	0.00420838356430644	0.2754063321025926	ARL4D;OLFM2;ZNF395;PTPRN;MTTP;HNF1A;SCG2;GPLD1;AP1M2;PDIA4;CTAGE15
Biological Process	Oligosaccharide Biosynthetic Process (GO:0009312)	0.00436493139866306	0.27709875687174906	FUT6;FUT5;FUT2;FUT1;B4GALNT2;FUT3
Biological Process	Neuron Projection Fasciculation (GO:0106030)	0.004397100461673361	0.27709875687174906	EPHA4;EPHB2;CDK5R1;EPHB3
Biological Process	Membrane Lipid Metabolic Process (GO:0006643)	0.004868358660101464	0.30121862764227786	ALOX12B;FUT2;TEX2;ALOXE3;ST6GALNAC4
Biological Process	Amide Biosynthetic Process (GO:0043604)	0.005046667315310456	0.3066751584643122	CERS3;CERS4;GGT6;SPTLC2;SPTLC3;SMPD1;GBA1;ALOX12B;DEGS2;CYP4F22;ALOXE3;LDLR
Biological Process	Lamellipodium Organization (GO:0097581)	0.00543857105634731	0.3193751400687909	PTPRU;DMTN;CTTN;ARHGEF4;CDH13;PARVB;RHOD
Biological Process	Organic Cation Transport (GO:0015695)	0.005450856118292438	0.3193751400687909	SLC44A5;SLC47A2;SLC22A3;TSPO2;SLC6A9;SLC1A1;SLC19A3;FLVCR2;SLC6A2;LLGL2;SLC19A2
Biological Process	Prostanoid Metabolic Process (GO:0006692)	0.005540576969982828	0.3193751400687909	HPGD;PTGES2;AKR1C1;AKR1C4;CYP4F8;PTGR1
Biological Process	Negative Regulation of Wnt Signaling Pathway (GO:0030178)	0.005631063298303689	0.3193751400687909	WWTR1;PTPRU;WWOX;NXN;TPBG;CTNNBIP1;PRICKLE1;MCC;SHISA6;WNT11;STK24;MDK;FRZB;SNAI2;SOSTDC1;SOX9;SOST;CER1;MDFI;RBMS3
Biological Process	Regulation of Anatomical Structure Morphogenesis (GO:0022603)	0.005874326743035124	0.32771039191063156	EPHA4;BRSK2;SDC2;KRT1;EFNA5;WTIP;CLDN4;RAP2A;CLDN3;BMPER;VPS72;CHN1;ERBB2;KIF13B;SHANK3;EPHB3;BCL9L;CDK5R1
Biological Process	Positive Regulation of Mitotic Cytokinesis (GO:1903490)	0.006507424913189795	0.35687676750311587	BIRC5;CDCA8;AURKB;RAB11A
Biological Process	Rho Protein Signal Transduction (GO:0007266)	0.0066068869681740515	0.35687676750311587	NGFR;RTKN;VPS72;CDC42EP5;PLEKHG5;CDC42EP2;CDH13;EPS8L1;ARHGAP29;RHOD
Biological Process	Keratinocyte Proliferation (GO:0043616)	0.006861774960569323	0.3574039846793726	FERMT1;SDR16C5;KLK8
Biological Process	Positive Regulation of Icosanoid Secretion (GO:0032305)	0.006861774960569323	0.3574039846793726	P2RX4;CYP4F2;PLA2R1
Biological Process	Secondary Alcohol Biosynthetic Process (GO:1902653)	0.006931725826869995	0.3574039846793726	PLPP6;HMGCS1;NPC1L1;DHCR24;HMGCR;TM7SF2
Biological Process	Epithelium Development (GO:0060429)	0.007047755200571514	0.3579628499633562	KANK2;INTU;SMOX;AKR1C1;SPINK5;RIPK4;GATA6;KRT10;CLDN3;DMBT1;SPINT1;DHRS9;KRT27;KRT26;KRT15;KRT25;KDR;SNAI2;PPARG;SOX9;RHCG
Biological Process	Cell Junction Assembly (GO:0034329)	0.0074075837504870385	0.37070599268981463	BDNF;PCDHB11;PCDHB10;PARD6B;CLDN3;PCDHB2;DNER;PCDHB16;CDH13;DSG1;PCDHB3;CDH17;SHANK3;SDK2;ADGRL3
Biological Process	Negative Regulation of Multicellular Organismal Process (GO:0051241)	0.007575695433156248	0.37362451534827124	PTPRU;TACSTD2;STC1;HMGCR;RPS6KA4;DUSP10;WNT11;MDK;SOSTDC1;SVEP1;SOX9;SOST;EPHA4;IL15;CIDEA;KREMEN2;IL17RD;MCC;VASN;SAP30;SPSB3;SYT12;NFIB;ID1;ALDH1A1;PAEP;ALPK2;CALR;LGR4
Biological Process	Establishment of Protein Localization to Extracellular Region (GO:0035592)	0.008142697632066896	0.39399300406002413	ARL4D;ZNF395;OLFM2;MTTP;SCG2;GPLD1;PDIA4;CTAGE15
Biological Process	Intracellular Monoatomic Ion Homeostasis (GO:0006873)	0.008434247157768216	0.39399300406002413	MINPP1;SLC4A11;RHCG;SLC39A14;CNNM4
Biological Process	Cholesterol Biosynthetic Process (GO:0006695)	0.00855903970118618	0.39399300406002413	PLPP6;HMGCS1;NPC1L1;DHCR24;HMGCR;TM7SF2
Biological Process	Lamellipodium Assembly (GO:0030032)	0.00855903970118618	0.39399300406002413	PTPRU;DMTN;ARHGEF4;CDH13;PARVB;RHOD
Biological Process	Positive Regulation of Signal Transduction (GO:0009967)	0.00860109827523957	0.39399300406002413	KANK1;IRS1;LAMA1;KLK5;KLK6;ADGRG1;RELN;CCL5;TSPAN5;EPHB2;SASH1;ATP6V1C2;EPHA4;CD74;VWF;BDNF;CSNK2A2;CD180;KLK14;WNT7A;SLC39A14;DEPDC1B;DLG5;ULK3;CD226;PPARG;SHANK3;JCAD;MYORG;SHANK1
Biological Process	Monoatomic Cation Homeostasis (GO:0055080)	0.008683360359830094	0.39399300406002413	WFS1;CYP4F2;SLC4A11;ITPR3;ANK3;SLC39A14;MINPP1;JPH2;CNNM1;SCNN1B;SCNN1A;HAMP;CNNM4
Biological Process	Lipid Transport (GO:0006869)	0.009148539823329123	0.3941033979090887	LYPLA1;ABCD3;CRABP2;OSBPL5;AKR1C1;SPNS2;MTTP;AKR1C4;ABCA12;GM2A;NPC1L1;CPTP;RBP1;MFSD2B;LDLR;SLC27A4
Biological Process	Axonal Fasciculation (GO:0007413)	0.009194426143738462	0.3941033979090887	EPHA4;EPHB2;CDK5R1;EPHB3
Biological Process	Negative Regulation of Substrate Adhesion-Dependent Cell Spreading (GO:1900025)	0.009194426143738462	0.3941033979090887	KANK1;DMTN;TACSTD2;EFNA5
Biological Process	Relaxation of Cardiac Muscle (GO:0055119)	0.009194426143738462	0.3941033979090887	CAMK2D;P2RX4;ATP2A2;ATP1B1
Biological Process	Negative Regulation of Cell Migration (GO:0030336)	0.009564477133186014	0.3941033979090887	PTPRT;EPHA4;NGFR;PTPRU;KANK1;CD74;CITED2;TACSTD2;STC1;PTPRK;MCC;SLURP1;SAP30;ADGRG1;RAP2A;CLDN3;DUSP10;ADAM15;STK24;DLG5;EPPK1;ADTRP;CALR
Biological Process	Sprouting Angiogenesis (GO:0002040)	0.009641145435735477	0.3941033979090887	EFNB2;BMPER;MICALL1;KDR;CDH13;PARVA;ADTRP;EPHB4;GPLD1;E2F8
Biological Process	Neuron Projection Development (GO:0031175)	0.010232219955198728	0.3941033979090887	PTPRT;PTPRU;STMN3;GBA1;PTPRK;BHLHE22;KLK8;NTF4;UBB;PTPRZ1;MICALL1;EPHB2;EPHB3;NTRK1;EPHA4;BDNF;WNT7A;BMP7;RAB11A;CTTN;TBC1D24;SHANK3;GAS7;CDK5R1;SHANK1
Biological Process	Positive Regulation of Cell-Cell Adhesion (GO:0022409)	0.010406586542827395	0.3941033979090887	PTPRU;CITED2;MDK;CCL5;PIEZO1;ANK3;CD3E;BMP7;FUT3
Biological Process	Blood Vessel Endothelial Cell Migration (GO:0043534)	0.010442774020460342	0.3941033979090887	EFNB2;MICALL1;ID1;KDR;EPHB4;GPLD1
Biological Process	Microtubule Polymerization or Depolymerization (GO:0031109)	0.010442774020460342	0.3941033979090887	TPPP3;PDZD2;TPPP2;KATNB1;STMN3;KIF2C
Biological Process	Positive Regulation of Neutrophil Chemotaxis (GO:0090023)	0.010759607639145496	0.3941033979090887	CD74;MDK;PERP;XCL1;THBS4
Biological Process	Sensory Perception of Sound (GO:0007605)	0.011076062905998283	0.3941033979090887	CEMIP;WFS1;SPNS2;SLC52A3;MYO7B;MYO7A;TMIE;MYO3B;MARVELD2;MYO1A;BIRC5;SNAI2;ATP6V0A4;TPRN
Biological Process	Regulation of Neuron Projection Development (GO:0010975)	0.0110922418973401	0.3941033979090887	RTN4R;NTRK1;EPHA4;PTPRU;KANK1;BRSK2;BDNF;PTK6;ADCY6;EFNB2;RELN;MDK;VPS72;CHN1;ACP4;KIF13B;APBB1;RAB17;TOX;SHANK3;EPHB3;CDK5R1
Biological Process	cyclic-GMP-AMP Transmembrane Import Across Plasma Membrane (GO:0140361)	0.011349436672080722	0.3941033979090887	SLC46A2;LRRC8C;LRRC8E
Biological Process	Negative Regulation of Keratinocyte Proliferation (GO:0010839)	0.011349436672080722	0.3941033979090887	SNAI2;EPPK1;PTPRK
Biological Process	Peptide Transport (GO:0015833)	0.011349436672080722	0.3941033979090887	SEC14L2;CD209;CDH17
Biological Process	Positive Regulation of Endocytic Recycling (GO:2001137)	0.011349436672080722	0.3941033979090887	EHD2;PLA2G4E;AKAP5
Biological Process	Positive Regulation of Oligodendrocyte Differentiation (GO:0048714)	0.011349436672080722	0.3941033979090887	PTPRZ1;MDK;IL34
Biological Process	Reg of Cardiac Muscle Cell Action Potential Inv in Reg of Contraction (GO:0098909)	0.011349436672080722	0.3941033979090887	HCN4;CAMK2D;ATP2A2
Biological Process	Regulation of Chaperone-Mediated Autophagy (GO:1904714)	0.011349436672080722	0.3941033979090887	CTSA;EEF1A2;GFAP
Biological Process	Regulation of Mitotic Cytokinesis (GO:1902412)	0.011349436672080722	0.3941033979090887	BIRC5;CDCA8;AURKB
Biological Process	Regulation of Positive Chemotaxis (GO:0050926)	0.011349436672080722	0.3941033979090887	KDR;CDH13;F2RL1
Biological Process	Regulation of Vitamin D Receptor Signaling Pathway (GO:0070562)	0.011349436672080722	0.3941033979090887	KANK2;MN1;SNAI2
Biological Process	Antimicrobial Humoral Response (GO:0019730)	0.012497753405632259	0.41277653094227645	WFDC12;PGLYRP4;PGLYRP3;CCL22;RNASE6;CXCL14;WFDC3;DMBT1;SEMG2;GNLY;CCL5;RNASE7;XCL1;IL36RN;CTSG;SPRR2A;HAMP;CCL17;WFDC13
Biological Process	Granulocyte Activation (GO:0036230)	0.01251200072258258	0.41277653094227645	IL15;CCL5;F2RL1;CTSG
Biological Process	Magnesium Ion Transport (GO:0015693)	0.01251200072258258	0.41277653094227645	NIPAL4;NIPAL1;NIPAL2;SLC41A1
Biological Process	Wnt Signaling Pathway, Planar Cell Polarity Pathway (GO:0060071)	0.012602557654458007	0.41277653094227645	TIAM1;WNT11;DAAM1;PRICKLE2;WNT7A;PRICKLE1
Biological Process	Regulation of Keratinocyte Proliferation (GO:0010837)	0.012602557654458007	0.41277653094227645	TGM1;CRNN;MDK;SNAI2;EPPK1;PTPRK
Biological Process	Regulation of Epithelial Cell Migration (GO:0010632)	0.012614974792241185	0.41277653094227645	DUSP10;RAB25;TACSTD2;PLCG1;SOX9;MCC;SASH1;RAB11A
Biological Process	Dendrite Morphogenesis (GO:0048813)	0.0130014808320608	0.421371802585742	SDC2;WNT7A;EPHB2;MAPK8IP2;SHANK3;EPHB3;SHANK1
Biological Process	Cholesterol Transport (GO:0030301)	0.013387899538131666	0.42980209554964205	TSPO2;STARD5;OSBPL5;NPC1L1;LIPG;LDLRAP1;APOB;CLU;LDLR
Biological Process	Cholesterol Homeostasis (GO:0042632)	0.014495198067641685	0.43273774689608857	CYP39A1;NPC1L1;AKR1C1;EPHX2;LIPG;MTTP;IL18;HNF1A;LDLRAP1;APOB;LDLR;TTC39B
Biological Process	Regulation of Protein Catabolic Process (GO:0042176)	0.014640965771211607	0.43273774689608857	CTSA;RHBDF1;VCP;SERPINB12;CSNK2A2;C4BPB;IDE;HMGCR;PRICKLE1;GFAP;PDZD2;UBB;WDR91;EEF1A2;TSPAN5;TMEM9;FAM83D
Biological Process	Carbohydrate Biosynthetic Process (GO:0016051)	0.015057188042819141	0.43273774689608857	FUT6;FUT5;FUT2;FUT1;B4GALNT2;FUT3
Biological Process	Cellular Response to Epidermal Growth Factor Stimulus (GO:0071364)	0.015057188042819141	0.43273774689608857	FOXC1;GAREM1;ERBB2;SNAI2;PLCG1;SOX9
Biological Process	Glial Cell Differentiation (GO:0010001)	0.015057188042819141	0.43273774689608857	RELN;MYRF;ERBB3;PTPRZ1;NFIB;SOX9
Biological Process	Antibacterial Humoral Response (GO:0019731)	0.015095925602281441	0.43273774689608857	WFDC12;DMBT1;SEMG2;RNASE7;RNASE6;CTSG;SPRR2A;WFDC3;WFDC13
Biological Process	Generation of Neurons (GO:0048699)	0.015435101372814198	0.43273774689608857	IRX2;BRSK2;WNT10A;IRX6;IRX3;CEP85L;IRX4;WNT7A;SOX21;EML1;WNT6;PDZD2;RELN;WNT11;ERBB3;ID1;DNER;ERBB2;ID4;TRIM46;LMX1B;ADGRL3;CDK5R1
Biological Process	Sterol Homeostasis (GO:0055092)	0.01590409711439855	0.43273774689608857	CYP39A1;NPC1L1;AKR1C1;EPHX2;LIPG;MTTP;IL18;HNF1A;LDLRAP1;APOB;LDLR;TTC39B
Biological Process	Extracellular Matrix Organization (GO:0030198)	0.01595818303483216	0.43273774689608857	COLGALT2;COL16A1;COL27A1;ITGA2;SPINK5;KLK5;CTSV;MMP10;KLK6;ADAMTS4;ADAMTS15;KIF9;MMP13;ADAM15;SPINT1;P4HA1;COL5A3;SMOC1;GFOD2;COL9A3;CTSG;MATN4
Biological Process	Dendrite Self-Avoidance (GO:0070593)	0.01650570883257505	0.43273774689608857	ROBO3;ROBO4;PALLD;DSCAML1
Biological Process	Negative Regulation of Epithelial Cell Migration (GO:0010633)	0.01650570883257505	0.43273774689608857	DUSP10;TACSTD2;EPPK1;MCC
Biological Process	Regulation of Integrin Activation (GO:0033623)	0.01650570883257505	0.43273774689608857	FERMT1;SELENOP;PIEZO1;RASIP1
Biological Process	Relaxation of Muscle (GO:0090075)	0.01650570883257505	0.43273774689608857	CAMK2D;P2RX4;ATP2A2;ATP1B1
Biological Process	Smooth Muscle Contraction (GO:0006939)	0.01650570883257505	0.43273774689608857	SMTN;BDKRB2;APBB1;MYLK
Biological Process	Sphingoid Biosynthetic Process (GO:0046520)	0.01650570883257505	0.43273774689608857	ACER1;SPTLC2;SPTLC3;GBA1
Biological Process	Sphingosine Biosynthetic Process (GO:0046512)	0.01650570883257505	0.43273774689608857	ACER1;SPTLC2;SPTLC3;GBA1
Biological Process	Antigen Processing and Presentation of Endogenous Peptide Antigen (GO:0002483)	0.016644457857627463	0.43273774689608857	SEC14L2;RAET1E;RAET1G;RAET1L;IDE
Biological Process	Positive Regulation of Epidermal Cell Differentiation (GO:0045606)	0.016644457857627463	0.43273774689608857	SULT2B1;FOXC1;IL20;TRIM16;ETV4
Biological Process	Positive Regulation of Granulocyte Chemotaxis (GO:0071624)	0.016644457857627463	0.43273774689608857	CD74;MDK;PERP;XCL1;THBS4
Biological Process	External Encapsulating Structure Organization (GO:0045229)	0.01701495201812786	0.43273774689608857	COL16A1;COL27A1;ITGA2;SPINK5;MMP10;TGM1;ADAMTS4;ADAMTS15;MMP13;SPINT1;COL5A3;SMOC1;GFOD2;COL9A3;MATN4
Biological Process	Aminoglycoside Antibiotic Metabolic Process (GO:0030647)	0.017167086638545975	0.43273774689608857	AKR1B10;AKR1C1;AKR1C4
Biological Process	Ammonium Transmembrane Transport (GO:0072488)	0.017167086638545975	0.43273774689608857	RHCG;RHBG;HCN2
Biological Process	Daunorubicin Metabolic Process (GO:0044597)	0.017167086638545975	0.43273774689608857	AKR1B10;AKR1C1;AKR1C4
Biological Process	Endochondral Ossification (GO:0001958)	0.017167086638545975	0.43273774689608857	FOXC1;TMEM119;FGFR3
Biological Process	Guanine Nucleotide Transmembrane Transport (GO:1903790)	0.017167086638545975	0.43273774689608857	SLC46A2;LRRC8C;LRRC8E
Biological Process	Magnesium Ion Homeostasis (GO:0010960)	0.017167086638545975	0.43273774689608857	CNNM1;SLC41A1;CNNM4
Biological Process	Positive Regulation of Endopeptidase Activity (GO:0010950)	0.017167086638545975	0.43273774689608857	SERPINB3;SEMG2;PRG2
Biological Process	Protein Hexamerization (GO:0034214)	0.017167086638545975	0.43273774689608857	UGDH;TWNK;LRRC8C
Biological Process	Reactive Oxygen Species Biosynthetic Process (GO:1903409)	0.017167086638545975	0.43273774689608857	DUOX1;PTGES2;INAVA
Biological Process	Regulation of Long-Term Synaptic Potentiation (GO:1900271)	0.01782444391749425	0.4460042842002422	EPHA4;RELN;AKAP5;ADCY8;EPHB2;SHANK3
Biological Process	Cell Migration Involved in Sprouting Angiogenesis (GO:0002042)	0.020256089908508492	0.48766721349390013	EFNB2;MICALL1;KDR;EPHB4;GPLD1
Biological Process	Focal Adhesion Assembly (GO:0048041)	0.020256089908508492	0.48766721349390013	BCR;CTTN;PTPRK;RHOD;THSD1
Biological Process	Inositol Phosphate Metabolic Process (GO:0043647)	0.020256089908508492	0.48766721349390013	IPPK;ITPKC;MINPP1;NUDT4B;NUDT4
Biological Process	Regulation of Cell Migration (GO:0030334)	0.020486847465484924	0.48766721349390013	PTPRT;KANK1;GRB7;PTPRU;CEMIP;ROBO4;CITED2;STC1;PTPRK;MYLK;FUT3;PARD6B;DUSP10;RELN;BMPER;MDK;CCL5;KDR;EPHB2;SASH1;SERPINB3;NGFR;SEMA6C;EPHA4;CD74;CCL22;SMOX;SEMA4G;RHOD;SLURP1;SAP30;CAMSAP3;TIAM1;SH3RF2;CLDN4;RAP2A;CLDN3;STK24;ADAM15;DLG5;SNAI1;SNAI2;XCL1;F2RL1;CDH13;EPPK1;AMOTL2;AMOTL1
Biological Process	Positive Regulation of Cell Junction Assembly (GO:1901890)	0.020745698108052952	0.48766721349390013	COL16A1;CLSTN2;BDNF;IRX3;DLG5;KDR;WNT7A;EPHB2;EPHB3;CRB3
Biological Process	Prostaglandin Metabolic Process (GO:0006693)	0.02092091715887159	0.48766721349390013	CD74;HPGD;AKR1C1;AKR1C4;CYP4F8;PTGR1
Biological Process	Regulation of Cell Morphogenesis (GO:0022604)	0.02092091715887159	0.48766721349390013	CLDN4;CLDN3;VPS72;EFNA5;WTIP;BCL9L
Biological Process	Very Long-Chain Fatty Acid Metabolic Process (GO:0000038)	0.02092091715887159	0.48766721349390013	ELOVL1;ABCD3;ELOVL4;CYP4F2;ACSBG1;ELOVL7
Biological Process	Positive Regulation of Mitotic Sister Chromatid Separation (GO:1901970)	0.021212469798230285	0.48766721349390013	CDC20;CDCA8;BIRC5;AURKB
Biological Process	Regulation of Peptidase Activity (GO:0052547)	0.021212469798230285	0.48766721349390013	SERPINB3;SERPINB4;ECM1;PRSS22
Biological Process	Retinal Metabolic Process (GO:0042574)	0.021212469798230285	0.48766721349390013	SDR16C5;AKR1C1;DHRS4L2;DHRS4
Biological Process	Small GTPase-mediated Signal Transduction (GO:0007264)	0.02236885719611812	0.48766721349390013	NGFR;RTKN;GARRE1;RRAD;PLEKHG5;ARHGAP29;RUNDC3A;RHOD;BCR;CCNA2;TIAM1;ARHGAP32;DOK2;ADGRG1;RAP2A;VPS72;CDC42EP5;CDC42EP2;PLCE1;CDH13;EPS8L1;RAPGEF4
Biological Process	Cell Morphogenesis Involved in Neuron Differentiation (GO:0048667)	0.02259088554667601	0.48766721349390013	BRSK2;PARD6B;ACTBL2;SDC2;TRIM46;WNT7A;POTEF;ANK3;APBB1;MAPK8IP2;S100B;DSCAML1
Biological Process	Long-Chain Fatty Acid Metabolic Process (GO:0001676)	0.02259088554667601	0.48766721349390013	FADS2;ELOVL1;ABCD3;CYP4F2;ACAD9;ACSBG1;ALOX12B;ADTRP;PTGR1;CYP4F8;ALOXE3;SLC27A4
Biological Process	Oligosaccharide Metabolic Process (GO:0009311)	0.02370247123948579	0.48766721349390013	FUT6;FUT5;FUT2;FUT1;B4GALNT2;GAL3ST3;ST6GALNAC4;FUT3
Biological Process	Primary Alcohol Metabolic Process (GO:0034308)	0.02370247123948579	0.48766721349390013	SDR16C5;AKR1B10;DHRS9;AKR1C1;RDH16;GDPD3;SDR9C7;AKR1C4
Biological Process	Positive Regulation of Dendritic Spine Development (GO:0060999)	0.024343739196778968	0.48766721349390013	RELN;DLG5;FOXO6;SHANK3;SHANK1
Biological Process	L-fucose Catabolic Process (GO:0042355)	0.024349722842076513	0.48766721349390013	FUT6;FUT5;FUT2
Biological Process	L-fucose Metabolic Process (GO:0042354)	0.024349722842076513	0.48766721349390013	FUT6;FUT5;FUT2
Biological Process	Cellular Response to Forskolin (GO:1904322)	0.024349722842076513	0.48766721349390013	ADCY8;ADCY6;CFTR
Biological Process	Commissural Neuron Axon Guidance (GO:0071679)	0.024349722842076513	0.48766721349390013	NFIB;SMOX;EPHB2
Biological Process	Doxorubicin Metabolic Process (GO:0044598)	0.024349722842076513	0.48766721349390013	AKR1B10;AKR1C1;AKR1C4
Biological Process	Fucose Catabolic Process (GO:0019317)	0.024349722842076513	0.48766721349390013	FUT6;FUT5;FUT2
Biological Process	Hormone Catabolic Process (GO:0042447)	0.024349722842076513	0.48766721349390013	SULT1E1;IDE;CPA4
Biological Process	Intestinal Cholesterol Absorption (GO:0030299)	0.024349722842076513	0.48766721349390013	NPC1L1;AKR1C1;LDLR
Biological Process	Lipoxygenase Pathway (GO:0019372)	0.024349722842076513	0.48766721349390013	HPGD;ALOX12B;ALOXE3
Biological Process	Polyketide Metabolic Process (GO:0030638)	0.024349722842076513	0.48766721349390013	AKR1B10;AKR1C1;AKR1C4
Biological Process	Positive Regulation of Monocyte Differentiation (GO:0045657)	0.024349722842076513	0.48766721349390013	CD74;IL34;CTNNBIP1
Biological Process	Regulation of Cell-Cell Adhesion Mediated by Integrin (GO:0033632)	0.024349722842076513	0.48766721349390013	CCL5;PIEZO1;CD3E
Biological Process	Response to Forskolin (GO:1904321)	0.024349722842076513	0.48766721349390013	ADCY8;ADCY6;CFTR
Biological Process	Response to Interleukin-4 (GO:0070670)	0.024349722842076513	0.48766721349390013	RUFY4;SHPK;XCL1
Biological Process	Urogenital System Development (GO:0001655)	0.024349722842076513	0.48766721349390013	SOX9;EPHB2;EPHB3
Biological Process	Morphogenesis of an Epithelium (GO:0002009)	0.024361864911537766	0.48766721349390013	FLG2;WNT10A;RIPK4;KLK14;POTEF;SOX9
Biological Process	Response to Epidermal Growth Factor (GO:0070849)	0.024361864911537766	0.48766721349390013	FOXC1;GAREM1;ERBB2;SNAI2;PLCG1;SOX9
Biological Process	Peptidyl-Tyrosine Phosphorylation (GO:0018108)	0.026105770056287347	0.5068477006830857	NTRK1;EPHA4;RELN;SRMS;IL15;ERBB2;KDR;PTK6;EPHB2
Biological Process	Sterol Metabolic Process (GO:0016125)	0.026105770056287347	0.5068477006830857	CYP39A1;SULT2B1;OSBPL5;FAXDC2;GBA1;HMGCR;LDLRAP1;APOB;CLN6
Biological Process	Regulation of Intracellular Signal Transduction (GO:1902531)	0.02633261805591463	0.5068477006830857	JPT2;ARHGEF28;GBA1;ARHGEF10L;AKAP5;KALRN;AURKB;AKAP12;NUAK1;ARHGAP40;MCF2L;CHN1;KDR;FAM83D;PAK4;EPHA4;PLEKHG1;VWF;PLEKHG5;USP2;ARHGEF19;ARHGAP29;RHOF;RHOD;BCR;CRNN;TIAM1;ARHGAP32;STK24;ARHGEF4;F2RL1;KCTD11
Biological Process	Positive Regulation of Epithelial to Mesenchymal Transition (GO:0010718)	0.02654823521627123	0.5068477006830857	SERPINB3;TIAM1;WWTR1;FOXC1;MDK;TGFB1I1;SNAI1;BCL9L
Biological Process	Mesonephric Tubule Development (GO:0072164)	0.026660516727085616	0.5068477006830857	FOXC1;WNT11;BMP7;CER1
Biological Process	Negative Regulation of Myoblast Differentiation (GO:0045662)	0.026660516727085616	0.5068477006830857	SOSTDC1;PRICKLE1;SOX9;TBX3
Biological Process	Positive Regulation of Keratinocyte Differentiation (GO:0045618)	0.026660516727085616	0.5068477006830857	FOXC1;IL20;TRIM16;ETV4
Biological Process	Positive Regulation of Positive Chemotaxis (GO:0050927)	0.026660516727085616	0.5068477006830857	KDR;CDH13;F2RL1;SCG2
Biological Process	Protein Localization to Cell-Cell Junction (GO:0150105)	0.026660516727085616	0.5068477006830857	HEPACAM;LSR;POTEF;TJP3
Biological Process	Regulation of T Cell Activation (GO:0050863)	0.02761862067112717	0.5221453674658098	CD2;HLA-DMA;FCHO1;CD209;CCL5;SPINK5;ILDR2;TNFSF9;CTSG;HLA-DOB
Biological Process	Chondrocyte Differentiation (GO:0002062)	0.02816108252362624	0.5294594686624314	NFIB;WNT7A;SOX9;SLC39A14;FGFR3;GPLD1
Biological Process	Homophilic Cell Adhesion via Plasma Membrane Adhesion Molecules (GO:0007156)	0.028850351031867782	0.5394381569310223	PTPRT;ROBO3;ROBO4;PALLD;CDH13;NECTIN4;CDH17;DSCAML1;SDK2
Biological Process	Regulation of Neuron Apoptotic Process (GO:0043523)	0.029233776598718886	0.5436204468056851	NTRK1;TFAP2B;EGLN3;BDNF;WFS1;CLU;NTF4;CASP14;UBB;ERBB3;PTPRZ1;MDK;CLCF1;TYRO3;RETREG1;CDK5R1
Biological Process	Vitamin Transport (GO:0051180)	0.02958791327827925	0.5472155917716538	NPC1L1;TCN1;SLC23A1;SLC52A3;SLC19A3;SLC2A2;SLC19A2
Biological Process	Regulation of Canonical Wnt Signaling Pathway (GO:0060828)	0.03065789424069363	0.5639395356815158	WWTR1;PTPRU;KANK1;VCP;TPBG;PRICKLE1;PLEKHA4;MCC;SHISA6;SCEL;PDZD2;WNT11;STK24;FRZB;MDK;WNK2;SNAI2;SOX9;SOST;TMEM9;CDK14;LGR5;LGR4;RBMS3
Biological Process	TORC1 Signaling (GO:0038202)	0.0328695555491148	0.5747341303590033	RPS6KA4;LARP1;RPS6KA2;RPS6KB2
Biological Process	Epithelial Cell Morphogenesis (GO:0003382)	0.0328695555491148	0.5747341303590033	CLDN3;RAB25;STC1;AMOTL2
Biological Process	Positive Regulation of Glial Cell Differentiation (GO:0045687)	0.0328695555491148	0.5747341303590033	PTPRZ1;MDK;IL34;CLCF1
Biological Process	Regulation of Secretion (GO:0051046)	0.0328695555491148	0.5747341303590033	ERBB3;PTPRN;MYO6;OPRK1
Biological Process	Cyclic Nucleotide Transport (GO:0070729)	0.03290086336098872	0.5747341303590033	SLC46A2;LRRC8C;LRRC8E
Biological Process	Forelimb Morphogenesis (GO:0035136)	0.03290086336098872	0.5747341303590033	TFAP2B;WNT7A;TBX3
Biological Process	Muscle Cell Migration (GO:0014812)	0.03290086336098872	0.5747341303590033	TCP11L2;PLAT;THBS4
Biological Process	Positive Regulation of Defense Response to Bacterium (GO:1900426)	0.03290086336098872	0.5747341303590033	NLRP10;KLK5;KLK6
Biological Process	Positive Regulation of Integrin Activation (GO:0033625)	0.03290086336098872	0.5747341303590033	FERMT1;PIEZO1;RASIP1
Biological Process	Epithelial to Mesenchymal Transition (GO:0001837)	0.032933633682046916	0.5747341303590033	TGFBR3L;DLG5;SNAI1;SNAI2;SOX9;FAM83D;BMP7;TBX3
Biological Process	Positive Regulation of Neutrophil Migration (GO:1902624)	0.03401756568727743	0.5846554345141672	CD74;MDK;PERP;XCL1;THBS4
Biological Process	Regulation of Cell Junction Assembly (GO:1901888)	0.03401756568727743	0.5846554345141672	RAP2A;SNAI1;SNAI2;RAB17;CRB3
Biological Process	Regulation of Protein Targeting to Membrane (GO:0090313)	0.03401756568727743	0.5846554345141672	CEMIP;DMTN;ERBB2;MIEF2;ANK3
Biological Process	Extracellular Structure Organization (GO:0043062)	0.03501922012849459	0.598846261795312	COL16A1;COL27A1;ITGA2;SPINK5;MMP10;ADAMTS4;ADAMTS15;MMP13;SPINT1;COL5A3;SMOC1;GFOD2;COL9A3;MATN4
Biological Process	Regulation of Epithelial to Mesenchymal Transition (GO:0010717)	0.0362106724887342	0.6151814480503366	SERPINB3;SPSB3;EPHA4;TIAM1;WWTR1;FOXC1;MDK;TGFB1I1;SNAI1;IL17RD;VASN;BCL9L
Biological Process	Negative Regulation of Neuron Apoptotic Process (GO:0043524)	0.036336018530155056	0.6151814480503366	NTF4;NTRK1;ERBB3;PTPRZ1;MDK;BDNF;WFS1;CLCF1;TYRO3;CLU;RETREG1
Biological Process	Cell Cycle G2/M Phase Transition (GO:0044839)	0.037337741088320595	0.6207387312242694	CCNA2;BRSK2;BIRC5;FOXM1;PKMYT1;CDK14;AURKB
Biological Process	Non-Canonical Wnt Signaling Pathway (GO:0035567)	0.037337741088320595	0.6207387312242694	TIAM1;WNT11;DAAM1;FRZB;PRICKLE2;WNT7A;PRICKLE1
Biological Process	Skeletal System Morphogenesis (GO:0048705)	0.037337741088320595	0.6207387312242694	WWOX;CYP26B1;MMP13;HOXB3;DSCAML1;FGFR3;RFLNA
Biological Process	Regulation of Wnt Signaling Pathway (GO:0030111)	0.037401289993844095	0.6207387312242694	KANK1;WWOX;NXN;CSNK2A2;CTNNBIP1;TIAM1;DEPDC1B;FRZB;SOSTDC1;SOST;CDK14;CER1;MDFI;ATP6V1C2
Biological Process	Defense Response to Bacterium (GO:0042742)	0.038616463116367954	0.6207387312242694	WFDC12;PGLYRP4;GSDMC;PGLYRP3;GSDMA;SHC1;ATL1;SFTPD;RNASE6;IL18;RNASE13;SLC30A1;WFDC3;LCE3A;SEMG2;DMBT1;GNLY;RNASE7;SELENOP;LCN2;CTSG;SPRR2A;HAMP;WFDC13
Biological Process	Dendritic Spine Organization (GO:0097061)	0.03963061831099817	0.6207387312242694	WNT7A;EPHB2;SHANK3;EPHB3;SHANK1
Biological Process	Positive Regulation of Rho Protein Signal Transduction (GO:0035025)	0.03963061831099817	0.6207387312242694	RTN4R;ADGRG1;MCF2L;ERBB2;F2RL1
Biological Process	Regulation of Neutrophil Chemotaxis (GO:0090022)	0.03963061831099817	0.6207387312242694	CD74;MDK;PERP;XCL1;THBS4
Biological Process	Sterol Transport (GO:0015918)	0.03963061831099817	0.6207387312242694	OSBPL5;NPC1L1;APOB;LDLRAP1;LDLR
Biological Process	Diol Biosynthetic Process (GO:0034312)	0.03985108211751502	0.6207387312242694	ACER1;SPTLC2;SPTLC3;GBA1
Biological Process	Glycerolipid Catabolic Process (GO:0046503)	0.03985108211751502	0.6207387312242694	PLA2G4F;PLA2G4D;PLA2G4E;GDPD3
Biological Process	Linoleic Acid Metabolic Process (GO:0043651)	0.03985108211751502	0.6207387312242694	ELOVL1;FADS2;ALOX12B;ALOXE3
Biological Process	Transepithelial Transport (GO:0070633)	0.03985108211751502	0.6207387312242694	SLC1A1;RHCG;RHBG;GPLD1
Biological Process	Ureteric Bud Development (GO:0001657)	0.03985108211751502	0.6207387312242694	FOXC1;WNT11;BMP7;CER1
Biological Process	Unsaturated Fatty Acid Metabolic Process (GO:0033559)	0.040290340854848415	0.6207387312242694	FADS2;ELOVL1;CYP4F2;SCD5;ALOX12B;PTGR1;CYP4F8;ALOXE3
Biological Process	Positive Regulation of Synapse Assembly (GO:0051965)	0.04182230129172964	0.6207387312242694	CLSTN2;BDNF;DLG5;WNT7A;EPHB2;EPHB3
Biological Process	Aspartate Transmembrane Transport (GO:0015810)	0.042798418901192674	0.6207387312242694	SLC1A1;LRRC8C;LRRC8E
Biological Process	Defense Response to Tumor Cell (GO:0002357)	0.042798418901192674	0.6207387312242694	PRDX2;ZNF395;RBMS3
Biological Process	Excitatory Synapse Assembly (GO:1904861)	0.042798418901192674	0.6207387312242694	RELN;WNT7A;SHANK3
Biological Process	Intestinal Lipid Absorption (GO:0098856)	0.042798418901192674	0.6207387312242694	NPC1L1;AKR1C1;LDLR
Biological Process	Positive Regulation of Peptidase Activity (GO:0010952)	0.042798418901192674	0.6207387312242694	SERPINB3;VCP;PRSS22
Biological Process	Positive Regulation of Pseudopodium Assembly (GO:0031274)	0.042798418901192674	0.6207387312242694	CDC42EP5;CDC42EP2;F2RL1
Biological Process	Regulation of Axon Regeneration (GO:0048679)	0.042798418901192674	0.6207387312242694	RTN4R;EPHA4;STK24
Biological Process	Regulation of Pseudopodium Assembly (GO:0031272)	0.042798418901192674	0.6207387312242694	CDC42EP5;CDC42EP2;F2RL1
Biological Process	Tight Junction Assembly (GO:0120192)	0.04434797820296298	0.6207387312242694	CLDN4;OCLN;CLDN3;MARVELD2;CLDN14;CLDN8;CLDN7;LSR
Biological Process	Glycerophospholipid Catabolic Process (GO:0046475)	0.04577336631273323	0.6207387312242694	PLA2G4F;PLA2G4D;PLA2G4E;GDPD3;ABHD12B
Biological Process	Regulation of Mitochondrial Fission (GO:0090140)	0.04577336631273323	0.6207387312242694	KDR;MUL1;SPIRE1;MIEF2;PPARG
Biological Process	Cellular Response to Ketone (GO:1901655)	0.04631341533117073	0.6207387312242694	LARP1;ADAM15;SCNN1B;SCNN1A;ADCY8;ADCY6;CFTR
Biological Process	Establishment or Maintenance of Epithelial Cell Apical/Basal Polarity (GO:0045197)	0.04716004194370201	0.6207387312242694	CAMSAP3;PARD6B;RAP2A;DLG5;CRB3;LLGL2
Biological Process	Alcohol Metabolic Process (GO:0006066)	0.047251886618456626	0.6207387312242694	ALDH3B2;DHRS4
Biological Process	Cholesterol Import (GO:0070508)	0.047251886618456626	0.6207387312242694	STARD5;LDLR
Biological Process	Diadenosine Polyphosphate Catabolic Process (GO:0015961)	0.047251886618456626	0.6207387312242694	NUDT4B;NUDT4
Biological Process	Gamma-Aminobutyric Acid Metabolic Process (GO:0009448)	0.047251886618456626	0.6207387312242694	ALDH5A1;ALDH1A1
Biological Process	Gap Junction Assembly (GO:0016264)	0.047251886618456626	0.6207387312242694	GJB2;GJB6
Biological Process	Glomerular Epithelial Cell Differentiation (GO:0072311)	0.047251886618456626	0.6207387312242694	PTPRU;PROM1
Biological Process	Menaquinone Metabolic Process (GO:0009233)	0.047251886618456626	0.6207387312242694	CYP4F2;CYP4F8
Biological Process	Negative Regulation of Vitamin Metabolic Process (GO:0046137)	0.047251886618456626	0.6207387312242694	SNAI1;SNAI2
Biological Process	Nephron Tubule Development (GO:0072080)	0.047251886618456626	0.6207387312242694	TFAP2B;HNF1B
Biological Process	Nucleobase Transport (GO:0015851)	0.047251886618456626	0.6207387312242694	SLC23A1;SLC28A1
Biological Process	Phosphatidylinositol Acyl-Chain Remodeling (GO:0036149)	0.047251886618456626	0.6207387312242694	PLA2G4D;PLA2G4E
Biological Process	Podocyte Cell Migration (GO:0090521)	0.047251886618456626	0.6207387312242694	KANK2;KANK1
Biological Process	Positive Regulation of Cell-Cell Adhesion Mediated by Integrin (GO:0033634)	0.047251886618456626	0.6207387312242694	PIEZO1;CD3E
Biological Process	Positive Regulation of Osteoblast Proliferation (GO:0033690)	0.047251886618456626	0.6207387312242694	TMEM119;HPSE
Biological Process	Protein Import (GO:0017038)	0.047251886618456626	0.6207387312242694	ZNF395;CLU
Biological Process	Regulation of Glomerular Filtration (GO:0003093)	0.047251886618456626	0.6207387312242694	PTPRU;F2RL1
Biological Process	Regulation of Phospholipase A2 Activity (GO:0032429)	0.047251886618456626	0.6207387312242694	ANXA8L1;PLA2R1
Biological Process	Regulation of Protein Polyubiquitination (GO:1902914)	0.047251886618456626	0.6207387312242694	HAMP;SASH1
Biological Process	Regulation of Vitamin D Biosynthetic Process (GO:0060556)	0.047251886618456626	0.6207387312242694	SNAI1;SNAI2
Biological Process	Renal Filtration Cell Differentiation (GO:0061318)	0.047251886618456626	0.6207387312242694	PTPRU;PROM1
Biological Process	Renal System Process Involved in Regulation of Blood Volume (GO:0001977)	0.047251886618456626	0.6207387312242694	PTPRU;CYP4F2
Biological Process	Thiamine-Containing Compound Metabolic Process (GO:0042723)	0.047251886618456626	0.6207387312242694	SLC19A3;SLC19A2
Biological Process	Tyrosine Phosphorylation of STAT Protein (GO:0007260)	0.047251886618456626	0.6207387312242694	IL15;PTK6
Biological Process	Vascular Endothelial Growth Factor Receptor-2 Signaling Pathway (GO:0036324)	0.047251886618456626	0.6207387312242694	SLC31A1;KDR
Biological Process	Alpha-Beta T Cell Activation (GO:0046631)	0.04760881835131775	0.6207387312242694	PTCRA;NCR3LG1;CD247;CD3E
Biological Process	Antigen Processing and Presentation of Peptide Antigen via MHC Class I (GO:0002474)	0.04760881835131775	0.6207387312242694	SEC14L2;MFSD6;IDE;CALR
Biological Process	Calcium-Independent Cell-Cell Adhesion via Plasma Membrane Cell-Adhesion Molecules (GO:0016338)	0.04760881835131775	0.6207387312242694	CLDN4;CLDN14;CLDN8;CLDN7
Biological Process	Neutrophil Activation (GO:0042119)	0.04760881835131775	0.6207387312242694	IL15;CCL5;F2RL1;CTSG
Biological Process	Positive Regulation of Mitochondrial Fission (GO:0090141)	0.04760881835131775	0.6207387312242694	KDR;MUL1;SPIRE1;MIEF2
Biological Process	Positive Regulation of Small Molecule Metabolic Process (GO:0062013)	0.04760881835131775	0.6207387312242694	IRS1;PPARG;LDLRAP1;GPLD1
Biological Process	Regulation of Tissue Remodeling (GO:0034103)	0.04760881835131775	0.6207387312242694	IL15;MDK;IL18;THBS4
Biological Process	Steroid Metabolic Process (GO:0008202)	0.04979355527910013	0.6467460634151823	AKR1C1;SDR9C7;DHCR24;AKR1C4;DHRS4;CYP39A1;SULT2B1;BDH1;SULT1E1;DHRS9;HSD17B2;FDXR;RDH16
Molecular Function	Oxidoreductase Activity, Acting on the CH-OH Group of Donors, NAD or NADP as Acceptor (GO:0016616)	4.130934833861827E-5	0.024935024535064364	SDR42E1;HPGD;MDH2;AKR1C1;HMGCR;AKR1C4;PTGR1;PCDHB11;DHRS4;LDHC;UGDH;AKR1B10;BDH1;GPD1;PCDHB16;GFUS
Molecular Function	Serine-Type Peptidase Activity (GO:0008236)	9.733304674267887E-5	0.024935024535064364	C1R;KLK5;PLAT;CTSV;KLK9;PRSS22;KLK8;KLK6;RELN;PRRG2;CTSG;PRSS8;RHBDL2;RHBDF1;ZNF160;KLK13;PRSS16;KLK14;TMPRSS11E;TMPRSS13;KLK10;MMP10;KLK11;KLK12;MMP13
Molecular Function	Phospholipase Activity (GO:0004620)	1.0506330562527119E-4	0.024935024535064364	LYPLA1;PLA2G4F;PLA2G4D;PNPLA7;PLA2G4E;GDPD3;PLD6;ABHD12B;SMPD3;SMPD1;CLCF1;LIPG;ASPG;PLCE1;PLBD1;PLCG1;GPLD1
Molecular Function	Acid Phosphatase Activity (GO:0003993)	3.9993144728982553E-4	0.07118779761758895	MINPP1;ACP4;ACP5;ACP3
Molecular Function	Serine-Type Endopeptidase Activity (GO:0004252)	0.0010485481186179656	0.1493132520911983	RHBDF1;C1R;ZNF160;KLK5;KLK13;KLK14;PLAT;CTSV;KLK9;PRSS22;KLK8;TMPRSS13;KLK10;MMP10;KLK11;KLK6;KLK12;MMP13;PRRG2;CTSG;RHBDL2
Molecular Function	Myosin V Binding (GO:0031489)	0.002527753827813167	0.25851622491204185	RAB3B;RAB25;RAB3D;RAB27B;RAB11A
Molecular Function	Lysophospholipase Activity (GO:0004622)	0.0033839539852122845	0.25851622491204185	LYPLA1;PNPLA7;CLCF1;ASPG;GDPD3;ABHD12B
Molecular Function	Ephrin Receptor Activity (GO:0005003)	0.0035621428197415957	0.25851622491204185	EPHB6;EPHA4;EPHB2;EPHB4;EPHB3
Molecular Function	Ligand-Gated Sodium Channel Activity (GO:0015280)	0.0035621428197415957	0.25851622491204185	GRIK5;SCNN1B;SCNN1A;GRIK3;GRIK1
Molecular Function	Malate Dehydrogenase Activity (GO:0016615)	0.0036308458555062055	0.25851622491204185	MDH2;PCDHB16;PCDHB11
Molecular Function	Guanyl-Nucleotide Exchange Factor Activity (GO:0005085)	0.005424413092976089	0.32268854934327373	DOCK6;DOCK9;ARHGEF28;ARHGEF10L;KALRN;ALS2CL;MCF2L;PLCE1;EPS8L1;PLCG1;PLEKHG1;ARHGEF37;PTGES2;DENND4A;DENND2B;PLEKHG5;ARHGEF19;RHOF;RHOD;BCR;TIAM1;SH3BP5L;ARHGEF4;PREB;RIN1;RAPGEF4
Molecular Function	Wide Pore Channel Activity (GO:0022829)	0.00543857105634731	0.32268854934327373	GSDMC;ZNF395;GJB2;GSDMA;GJB4;GJB3;GJB6
Molecular Function	Fucosyltransferase Activity (GO:0008417)	0.006507424913189795	0.352527770623674	FUT6;FUT5;FUT2;FUT3
Molecular Function	Steroid Dehydrogenase Activity, Acting on the CH-OH Group of Donors, NAD or NADP as Acceptor (GO:0033764)	0.006931725826869995	0.352527770623674	DHRS9;AKR1C1;HSD17B2;RDH16;AKR1C4;DHRS4
Molecular Function	Alcohol Dehydrogenase (NADP+) Activity (GO:0008106)	0.00855903970118618	0.3560617496673953	ALDH3A1;AKR1B10;AKR1C1;DHRS4L2;AKR1C4;DHRS4
Molecular Function	Sterol Binding (GO:0032934)	0.00983216029730715	0.3560617496673953	SULT2B1;TSPO2;STARD5;OSBPL6;OSBPL5;NPC1L1;SMOX;GAS1;PROM1;OSBP2;PROM2
Molecular Function	Alpha-(1->3)-Fucosyltransferase Activity (GO:0046920)	0.011349436672080722	0.3560617496673953	FUT6;FUT5;FUT3
Molecular Function	Androsterone Dehydrogenase [NAD(P)+] Activity (GO:0047023)	0.011349436672080722	0.3560617496673953	DHRS9;RDH16;AKR1C4
Molecular Function	Interleukin-17 Receptor Activity (GO:0030368)	0.011349436672080722	0.3560617496673953	IL17RE;IL17RD;IL17RC
Molecular Function	Retinal Dehydrogenase Activity (GO:0001758)	0.011349436672080722	0.3560617496673953	AKR1B10;ALDH1A1;AKR1C4
Molecular Function	Serine-Type Endopeptidase Inhibitor Activity (GO:0004867)	0.012188063179055192	0.3560617496673953	SERPINB3;WFDC12;SERPINA12;SERPINB4;SERPINB12;SPINT1;SPINK5;SERPINB7;WFDC3;WFDC13
Molecular Function	Phosphoric Diester Hydrolase Activity (GO:0008081)	0.014443442127313999	0.3560617496673953	SMPD3;SMPD1;PLCE1;GDPD3;PLD6;PLCG1;PLCXD2;GPLD1
Molecular Function	Signaling Receptor Complex Adaptor Activity (GO:0030159)	0.014443442127313999	0.3560617496673953	CARD10;IRS1;SHC1;DLG5;CD3E;LDLRAP1;SHANK3;SHANK1
Molecular Function	Neurotransmitter Receptor Activity Involved in Regulation of Postsynaptic Membrane Potential (GO:0099529)	0.015057188042819141	0.3560617496673953	GRIA1;GRIK5;CHRNA9;GRIK3;GRIK1;HTR3A
Molecular Function	Transmembrane-Ephrin Receptor Activity (GO:0005005)	0.01650570883257505	0.3560617496673953	EPHB6;EPHA4;EPHB2;EPHB3
Molecular Function	Acetylgalactosaminyltransferase Activity (GO:0008376)	0.01650570883257505	0.3560617496673953	CHPF;B4GALNT3;B4GALNT2;B4GALNT4
Molecular Function	Aldo-Keto Reductase (NADPH) Activity (GO:0004033)	0.01650570883257505	0.3560617496673953	ALDH3A1;AKR1B10;AKR1C1;AKR1C4
Molecular Function	WW Domain Binding (GO:0050699)	0.016644457857627463	0.3560617496673953	NFE2;SCNN1B;SCNN1A;PPARG;ENTREP3
Molecular Function	Alcohol Dehydrogenase (NAD+) Activity (GO:0004022)	0.016644457857627463	0.3560617496673953	SDR16C5;DHRS9;SORD;RDH16;SDR9C7
Molecular Function	Phosphatidic Acid Binding (GO:0070300)	0.016644457857627463	0.3560617496673953	SMPD3;JPH2;MICALL1;CIDEA;PLEKHN1
Molecular Function	Cholesterol Binding (GO:0015485)	0.0169589470884428	0.3560617496673953	SULT2B1;TSPO2;STARD5;OSBPL6;OSBPL5;NPC1L1;PROM1;OSBP2;PROM2
Molecular Function	Carboxylic Ester Hydrolase Activity (GO:0052689)	0.01701495201812786	0.3560617496673953	PON3;LYPLA1;PLA2G4F;PLA2G4D;PNPLA7;PLA2G4E;ABHD8;GDPD3;PAFAH2;ABHD12B;LIPE;CLCF1;LIPG;ASPG;PNPLA5
Molecular Function	Ether Hydrolase Activity (GO:0016803)	0.017167086638545975	0.3560617496673953	TMEM86A;EPHX2;EPHX3
Molecular Function	Interleukin-1 Receptor Binding (GO:0005149)	0.017167086638545975	0.3560617496673953	IL36A;IL36B;IL37
Molecular Function	Transmitter-Gated Monoatomic Ion Channel Activity Involved in Regulation of Postsynaptic Membrane Potential (GO:1904315)	0.017503035447133195	0.3560617496673953	CHRNA1;GRIA1;GRIK5;CHRNA9;GRIK3;GRIK1;HTR3A
Molecular Function	Protein Tyrosine Kinase Activity (GO:0004713)	0.01826215308093464	0.3596018689604753	NTRK1;EPHA4;SRMS;STYK1;PTK6;BCR;ERBB3;ERBB2;KDR;TYRO3;EPHB2;FGFR3;EPHB4;FRK
Molecular Function	Triacylglycerol Lipase Activity (GO:0004806)	0.020256089908508492	0.3596018689604753	LIPE;LIPG;LIPM;PNPLA5;LIPK
Molecular Function	Alcohol Dehydrogenase [NAD(P)+] Activity (GO:0018455)	0.020256089908508492	0.3596018689604753	AKR1B10;DHRS9;AKR1C1;AKR1C4;DHRS4
Molecular Function	Oxidoreductase Activity, Acting on the Aldehyde or Oxo Group of Donors, NAD or NADP as Acceptor (GO:0016620)	0.020256089908508492	0.3596018689604753	ALDH3A1;ALDH3B2;AKR1B10;ALDH1A1;AKR1C4
Molecular Function	Adenyl Nucleotide Binding (GO:0030554)	0.02092091715887159	0.3596018689604753	DUOX1;HPGD;ALDH1A1;PCDHB16;SORD;TM7SF2
Molecular Function	Transmembrane Receptor Protein Phosphatase Activity (GO:0019198)	0.021212469798230285	0.3596018689604753	PTPRT;PTPRU;PTPRZ1;PTPRK
Molecular Function	Transmembrane Receptor Protein Tyrosine Phosphatase Activity (GO:0005001)	0.021212469798230285	0.3596018689604753	PTPRT;PTPRU;PTPRZ1;PTPRK
Molecular Function	Cell Adhesion Mediator Activity (GO:0098631)	0.02300195854809473	0.3808696392149639	ROBO3;ROBO4;BCAM;NFASC;CLDN3;PALLD;DSCAML1
Molecular Function	cAMP-dependent Protein Kinase Inhibitor Activity (GO:0004862)	0.024349722842076513	0.39402278780814726	PRKAR2B;SMOX;PPP1R1B
Molecular Function	Cell-Cell Adhesion Mediator Activity (GO:0098632)	0.02654823521627123	0.4126584328192382	ROBO3;ROBO4;NFASC;CLDN3;PALLD;IZUMO1;DSCAML1;PAK4
Molecular Function	Glutamate-Gated Receptor Activity (GO:0004970)	0.026660516727085616	0.4126584328192382	GRIA1;GRIK5;GRIK3;GRIK1
Molecular Function	Phosphatidylinositol-3,5-Bisphosphate Binding (GO:0080025)	0.02892585490081564	0.4381959295612923	JPH2;PLA2G4E;PTGES2;PLEKHA4;CLVS1
Molecular Function	Transmembrane Receptor Protein Tyrosine Kinase Activity (GO:0004714)	0.029622838514453954	0.43940543796440035	EPHB6;NTRK1;ERBB2;KDR;TYRO3;FGFR3;EPHB4;EPHB3
Molecular Function	Cytokine Receptor Binding (GO:0005126)	0.030586282083210143	0.44443740496419637	IL20;IL25;IL37;IL34;IL18;SOCS2;KITLG;IL36A;IL36B;CCL5;CLCF1;TNFSF9;XCL1;IL36RN
Molecular Function	Aldose Reductase (NADPH) Activity (GO:0004032)	0.03290086336098872	0.45048874448123016	AKR1B10;AKR1C1;AKR1C4
Molecular Function	Clathrin Heavy Chain Binding (GO:0032050)	0.03290086336098872	0.45048874448123016	CEMIP;CLTB;LDLR
Molecular Function	Ligand-Gated Monoatomic Ion Channel Activity Involved in Regulation of Presynaptic Membrane Potential (GO:0099507)	0.03290086336098872	0.45048874448123016	GRIA1;GABRB1;GRIK5
Molecular Function	GTPase Regulator Activity (GO:0030695)	0.033702786723794766	0.4527619650441863	USP6NL;DOCK6;RTKN;DOCK9;ARHGEF28;ASAP3;ARHGEF10L;KALRN;ADAP2;ALS2CL;RGS3;ARHGAP40;MCF2L;CHN1;PLCE1;EPS8L1;PLCG1;TBC1D12;PLEKHG1;ARHGEF37;PTGES2;DENND4A;DENND2B;PLEKHG5;ELMOD1;ARHGEF19;ARHGAP29;RHOF;RHOD;RUNDC3A;BCR;TIAM1;ARHGAP32;SH3BP5L;RASA4;ALDH1A1;CDC42EP2;ARHGEF4;PREB;RIN1;RAPGEF4;LLGL2
Molecular Function	Carboxypeptidase Activity (GO:0004180)	0.036881584764836224	0.4707983148074755	CTSA;CPM;SCPEP1;BLMH;PEPD;CPA4
Molecular Function	Receptor Ligand Activity (GO:0048018)	0.036909273796903855	0.4707983148074755	IL20;CLU;NTF4;WNT6;IL36A;RELN;WNT11;IL36B;MDK;NCR3LG1;CCL5;CTSG;FAM3D;APOB;CER1;SEMA6C;WNT10A;IL15;IL37;BDNF;NPFF;IZUMO1;IL18;WNT7A;INHBA;SEMA4G;BMP7;SLURP1;BTC;KITLG;NRG3;VGF;NRG4;ADM2;CLCF1;NECTIN4;HAMP;SCG2
Molecular Function	All-Trans-Retinol Dehydrogenase (NAD+) Activity (GO:0004745)	0.03985108211751502	0.4707983148074755	SDR16C5;DHRS9;RDH16;SDR9C7
Molecular Function	Ligand-Gated Calcium Channel Activity (GO:0099604)	0.03985108211751502	0.4707983148074755	GRIA1;P2RX4;GRIK1;ITPR3
Molecular Function	cAMP-dependent Protein Kinase Regulator Activity (GO:0008603)	0.042798418901192674	0.4707983148074755	PRKAR2B;SMOX;PPP1R1B
Molecular Function	Phosphatidylinositol-4-Phosphate Binding (GO:0070273)	0.04577336631273323	0.4707983148074755	GSDMC;JPH2;GSDMA;OSBPL5;PLA2G4E
Molecular Function	Protein Serine/Threonine/Tyrosine Kinase Activity (GO:0004712)	0.04577336631273323	0.4707983148074755	SBK2;MAPKAPK3;RPS6KA2;MAP3K9;AURKB
Molecular Function	4-galactosyl-N-acetylglucosaminide 3-alpha-L-fucosyltransferase Activity (GO:0017083)	0.047251886618456626	0.4707983148074755	FUT6;FUT5
Molecular Function	Sphingosine N-acyltransferase Activity (GO:0050291)	0.047251886618456626	0.4707983148074755	CERS3;CERS4
Molecular Function	DNA-methyltransferase Activity (GO:0009008)	0.047251886618456626	0.4707983148074755	MGMT;DNMT3B
Molecular Function	LBD Domain Binding (GO:0050693)	0.047251886618456626	0.4707983148074755	CITED2;PPARG
Molecular Function	Bis(5'-Adenosyl)-Pentaphosphatase Activity (GO:0034432)	0.047251886618456626	0.4707983148074755	NUDT4B;NUDT4
Molecular Function	Ceramide 1-Phosphate Transfer Activity (GO:1902388)	0.047251886618456626	0.4707983148074755	CPTP;MTTP
Molecular Function	Epoxide Hydrolase Activity (GO:0004301)	0.047251886618456626	0.4707983148074755	EPHX2;EPHX3
Molecular Function	Gap Junction Channel Activity Involved in Cell Communication by Electrical Coupling (GO:1903763)	0.047251886618456626	0.4707983148074755	GJB2;GJB6
Molecular Function	Lysophosphatidic Acid Phosphatase Activity (GO:0052642)	0.047251886618456626	0.4707983148074755	PLPP6;EPHX2
Molecular Function	Neurotrophin TRK Receptor Binding (GO:0005167)	0.047251886618456626	0.4707983148074755	SHC1;PLCG1
Molecular Function	Neurotrophin TRKA Receptor Binding (GO:0005168)	0.047251886618456626	0.4707983148074755	SHC1;PLCG1
Molecular Function	Phospholipase A1 Activity (GO:0008970)	0.04760881835131775	0.4707983148074755	PLA2G4F;PLA2G4D;PLA2G4E;LIPG
