# Supplementary material for: Transcriptomic Profiling of Psoriatic Lesions by Tape-Stripping Reveals Site-Specific Differences
Source: J Clin Med. 2026 May 22;15(11):4034. doi: 10.3390/jcm15114034 (PMC13258650; doi:10.3390/jcm15114034)
Supplement: Supplementary file 1 [file jcm-15-04034-s001.zip › Supplementary Table S6.xlsx]

## Sheet: T vs HC
Table S6: Differentially expressed genes in comparisons between psoriatic lesions and healthy controls
ENTREZID	SYMBOL	log2FC	Confidence interval L	Confidence interval R	Average expression	t	P-value	Adjusted P-value	B
123879	DCUN1D3	6.27317926700177	6.08973556796456	6.45662296603898	4.00732122349614	67.8343678401233	2.84588555613833e-86	2.98797988547232e-82	186.497603926071
3576	CXCL8	19.171793988932	18.6106621057909	19.7329258720731	-0.832353559626836	67.773933261488	3.10891674692781e-86	2.98797988547232e-82	184.675672112294
55350	VNN3P	11.9101908797857	11.55153181078	12.2688499487914	-3.21603177422018	65.8721422859047	5.22129753104967e-85	3.34545937139456e-81	182.100853945904
4084	MXD1	7.02515312298348	6.81013356955147	7.24017267641548	5.38755107492322	64.8101045355719	2.61064075564247e-84	1.25454341512399e-80	182.047526974081
3656	IRAK2	7.84098740013858	7.58753941143564	8.09443538884153	3.10073685093639	61.3686810775908	5.74222057883566e-82	1.83961606610632e-78	176.697724083054
693197	MIR612	11.7733508614614	11.382384768979	12.1643169539438	-0.532727236206754	59.7345884330906	8.22773516829157e-81	2.25933607721287e-77	173.545652786927
27342	RABGEF1	4.13303322258262	3.99407058016106	4.27199586500419	5.41660019081969	58.9977861398317	2.79525391871188e-80	6.71629635318497e-77	173.020867029848
7012	TERC	9.81242638424529	9.48144565031224	10.1434071181783	-3.64340697115579	58.8082938322886	3.83737015280236e-80	8.19576989746301e-77	171.059002918301
84919	PPP1R15B	5.17457265935119	4.99872651068316	5.35041880801921	6.18767548659093	58.3722604166864	7.98516649125534e-80	1.5349087029491e-76	171.950798937967
2919	CXCL1	11.8540351290642	11.4496879253607	12.2583823327677	-0.940532007367323	58.1536058550889	1.15536581305001e-79	2.01894924167703e-76	170.929328140014
64859	NABP1	8.17946935990744	7.89832651813766	8.46061220167722	3.25103810445873	57.7115823846803	2.44789654695707e-79	3.92112228546741e-76	170.749679667356
8013	NR4A3	9.23798983878652	8.91862193023235	9.55735774734069	1.88291613337357	57.3787507749368	4.32387613589545e-79	6.39334977570634e-76	170.083974076024
100505658	DIAPH1-AS1	10.121349082034	9.7602832352676	10.4824149288004	-3.04570025136062	55.6053880810172	9.45132290722395e-78	1.28590936892696e-74	166.155502206527
5341	PLEK	9.14775889638583	8.82122542655703	9.47429236621463	4.8224697729432	55.5714705098612	1.00346688866426e-77	1.28590936892696e-74	167.082769537656
221079	ARL5B	6.37218180078218	6.14344768863981	6.60091591292455	3.87537748307126	55.261427961476	1.73763229544842e-77	1.98025954927386e-74	166.6213929645
1326	MAP3K8	5.17099941566086	4.98536774708073	5.35663108424099	4.63212763775172	55.2570000561157	1.75134805627176e-77	1.98025954927386e-74	166.646487581763
5329	PLAUR	8.46874169040749	8.16374621327527	8.7737371675397	3.89807368217849	55.0795483085031	2.40118654073665e-77	2.56420042700222e-74	166.243789913304
100126329	MIR941-1	9.15809555789245	8.82774310344319	9.48844801234172	-4.25400631788455	54.9911137491675	2.81113700269752e-77	2.7343918706262e-74	164.346025011278
100126339	MIR941-2	9.81828097880314	9.4640708792569	10.1724910783494	-4.21026042004757	54.9843884774163	2.84506489504338e-77	2.7343918706262e-74	164.524716112075
7378	UPP1	7.94396691902063	7.6561808214575	8.23175301658376	3.19819830354859	54.7560989480274	4.2786419671135e-77	3.91638361389789e-74	165.67494376297
5008	OSM	14.9752892224517	14.4298630290625	15.5207154158408	-1.4079237853325	54.463319912719	7.23760559727653e-77	6.32369339958407e-74	164.46734627279
493861	EID3	6.63170219773096	6.38928016658972	6.87412422887219	1.96495818504815	54.264750772667	1.035330888166e-76	8.65266536188124e-74	164.758102737882
4550	RNR2	-10.7685416741182	-11.1656070956305	-10.371476252606	10.3669186436006	-53.7972043796972	2.4170615966256e-76	1.93586491709738e-73	162.78182856096
343521	DYNLT4	10.1047825010358	9.73047346325321	10.4790915388184	-1.62124474237755	53.5502545302914	3.79293985582226e-76	2.91631559634462e-73	162.998506408508
29065	ASAP1-IT1	9.91717534244708	9.54597408796894	10.2883765969252	-3.95392178279122	52.9960424680293	1.05008770142641e-75	7.47584659141423e-73	161.244085677553
100505994	LUCAT1	12.6703435798981	12.1940811415544	13.1466060182419	-1.39035702950916	52.7724118823976	1.58817664690013e-75	1.09028326809694e-72	161.59791570917
9695	EDEM1	4.17730416399184	4.02008633875127	4.33452198923241	6.51775815134392	52.7058955696008	1.79670693084e-75	1.19090691808988e-72	162.066215740829
149478	BTBD19	7.83387763579356	7.53728923864944	8.13046603293767	0.799277007521648	52.3947182674	3.20602388825944e-75	1.98794165097171e-72	161.270444135614
100128059	LOC100128059	13.314670744606	12.8098456233895	13.8194958658224	-3.19611639096933	52.3183881872538	3.69715629614254e-75	2.22083557263912e-72	160.478586565379
6789	STK4	4.15072992613153	3.99316328247566	4.3082965697874	5.85112691392232	52.2546658399796	4.16493994745214e-75	2.42601441424015e-72	161.243241468508
3553	IL1B	13.1913321877962	12.6899993594998	13.6926650160927	1.48324324863162	52.1948189817961	4.65860932097726e-75	2.63375848140662e-72	160.780881682118
9819	TSC22D2	5.02302598136204	4.83161716164883	5.21443480107525	4.73875444269838	52.0557085293528	6.04693240700527e-75	3.32097527792729e-72	160.866668364489
597	BCL2A1	11.1530361755235	10.7268343656059	11.579237985441	0.826279766512416	51.9090049558003	7.96713233623896e-75	4.25400604908848e-72	160.302116832137
85495	RPPH1	13.8351052420852	13.3051269552755	14.3650835288949	2.77842305721476	51.783246300786	1.00976464211247e-74	5.24586377045563e-72	160.045767076079
8837	CFLAR	4.84409239678096	4.65713186041955	5.03105293314236	5.83424670020193	51.3957674961666	2.10275418887519e-74	1.06366160575155e-71	159.630170191383
286006	LSMEM1	7.24860983568226	6.96726687621054	7.52995279515398	0.211205776962989	51.1073726637414	3.64202286690777e-74	1.79505034737695e-71	158.793269673263
406921	MIR132	8.50835303828724	8.17744594335738	8.8392601332171	-4.61118769022012	51.004008060736	4.43759141159583e-74	2.13248455284238e-71	157.05151207385
10135	NAMPT	7.08214668326525	6.8058495345433	7.35844383198721	6.53798377583226	50.8456024005484	6.01111888016333e-74	2.81818846620731e-71	158.532779223954
27179	IL36A	14.8807289593465	14.2988423879162	15.4626155307769	-3.22584115694735	50.7283520766408	7.52945020646866e-74	3.44597837782715e-71	157.522676183779
100132403	FAM157B	9.02609585078912	8.67232164091487	9.37987006066338	-0.765481127228902	50.610269997033	9.45097501630942e-74	4.22480562240697e-71	157.749050060029
117289	TAGAP	8.41456970714665	8.08424648362561	8.74489293066769	3.86816904579236	50.5309760682327	1.10124446112191e-73	4.81093659811029e-71	157.924057370573
10105	PPIF	6.44873689436814	6.19464929201392	6.70282449672236	6.98183384236869	50.3449676255994	1.57776008674695e-73	6.73948986387776e-71	157.58134113636
1847	DUSP5	5.12325692443063	4.92118910280314	5.32532474605813	4.39918077789257	50.2937314922066	1.74240139527374e-73	7.28096513477212e-71	157.531693241948
5272	SERPINB9	6.64674915222346	6.38244962117271	6.9110486832742	3.76142101366273	49.8858962378174	3.85240133775103e-73	1.57555018115426e-70	156.719267888579
9943	OXSR1	3.56488954295557	3.42305804781104	3.7067210381001	5.74870822686181	49.858393348292	4.0650174217276e-73	1.627870101676e-70	156.70565686225
8843	HCAR3	9.15964606127991	8.79372068278802	9.5255714397718	4.77924437056987	49.6536346555233	6.06924496183331e-73	2.38087809502775e-70	156.22141180005
100507140	LINC01792	9.77044959996407	9.37987961258779	10.1610195873403	-3.88305627390299	49.6227197779112	6.44872609852736e-73	2.47914826131786e-70	155.103980813615
7296	TXNRD1	5.17766090501675	4.97052376524243	5.38479804479107	5.91647324975052	49.5838804702747	6.95963080773217e-73	2.62309849776917e-70	156.154922742126
9021	SOCS3	8.63955766435583	8.29336990257993	8.98574542613173	3.93225541043072	49.5045001231584	8.13459551088913e-73	3.00698451750598e-70	155.94179421846
153020	RASGEF1B	4.44021060807539	4.26190606797929	4.6185151481715	4.95058694421837	49.3976229944661	1.00394987675606e-72	3.64111783603867e-70	155.803019965465
84957	RELT	6.32414540549814	6.06913882733588	6.5791519836604	2.70399357836246	49.1943634997075	1.4996677750861e-72	5.31755345689478e-70	155.345316423396
272	AMPD3	5.92525455950734	5.68629682312464	6.16421229589003	5.16439711241398	49.1870527011033	1.5215140991011e-72	5.31755345689478e-70	155.375320013769
728262	FAM157A	10.3431981737988	9.92565666323755	10.7607396843601	-1.46898588300565	49.1382935543925	1.6756695704751e-72	5.75173580065578e-70	154.851095722621
3557	IL1RN	6.17143420305932	5.92127683586787	6.42159157025077	7.10927636778945	48.9370390164269	2.49797873806466e-72	8.27864608673772e-70	154.849809147748
780852	SNORD3B-2	12.1374658589554	11.6450559921526	12.6298757257581	-1.13546771328007	48.8951921787249	2.71472731171719e-72	8.84448955691996e-70	154.390203850007
3475	IFRD1	5.17460417758722	4.96447270292097	5.38473565225347	5.00109707491119	48.8484636618567	2.97929123063688e-72	9.54465600588369e-70	154.718051259534
8364	H4C3	9.03511869535503	8.66787915297597	9.4023582377341	-3.49193494081855	48.8033132883441	3.25963890016831e-72	1.02716031047599e-69	153.572358441306
127841	LINC00628	8.74151673875626	8.38593416162513	9.09709931588738	-3.92044429580118	48.7653339964116	3.51599732847952e-72	1.09007259109731e-69	153.273650297075
26871	RNU1-1	11.0593902554139	10.6089843967544	11.5097961140733	-3.92605803926733	48.7070733696323	3.94939980068084e-72	1.20500576140773e-69	153.534790562301
677808	SNORA23	10.1598971347648	9.74546199792763	10.574332271602	-2.9412234155037	48.6292559603024	4.61366592188913e-72	1.38568572422739e-69	153.574334997848
407021	MIR29A	7.86794939079067	7.54608424976681	8.18981453181452	-4.53457703499225	48.4900348990921	6.09654101358474e-72	1.80288786712501e-69	152.247373324662
100422824	MIR3128	7.35832540965181	7.05701431771943	7.65963650158419	-4.67283754869495	48.4427459959404	6.70299042029864e-72	1.95219517968152e-69	151.926385790771
9766	SUSD6	4.07399830954222	3.90687967377252	4.24111694531191	6.75661969529857	48.3571665165832	7.95968440877224e-72	2.28359781649881e-69	153.739603566008
115362	GBP5	8.90093320169488	8.53446277355741	9.26740362983234	2.75394853631355	48.1794112945171	1.13838857949525e-71	3.21481025831274e-69	153.3049803631
100506860	LINC00513	9.54450958437752	9.15148664111266	9.93753252764238	-0.692416939630767	48.1726566320087	1.15400014474862e-71	3.21481025831274e-69	153.056402991059
1673	DEFB4A	15.7357359398531	15.0864859532585	16.3849859264476	-1.42751450733677	48.0772914373854	1.39895043722808e-71	3.8415179006283e-69	152.617406927418
692148	SCARNA10	12.8925335349278	12.3602574587382	13.4248096111175	-0.267172820442289	48.0469922328367	1.48728510512028e-71	4.02656257614394e-69	152.770859161265
4973	OLR1	12.3585725084849	11.848068277274	12.8690767396958	-2.37208605834379	48.0212926928097	1.56661151894778e-71	4.18241758572421e-69	152.529730594564
100289462	DEFB4B	14.9467878356602	14.3263863677762	15.5671893035442	-2.39951535976513	47.7903197197072	2.50195666938833e-71	6.58802891766884e-69	151.990222160753
5724	PTAFR	5.21049458318066	4.99415079453652	5.42683837182479	4.79438845993851	47.774857533094	2.58180123164147e-71	6.70640314521789e-69	152.573352552836
1439	CSF2RB	6.01111970076451	5.76143511365658	6.26080428787245	5.1988934504454	47.7560638968667	2.68232109280459e-71	6.87461013945198e-69	152.526514396874
4210	MEFV	9.83323669605423	9.42351955982751	10.2429538322809	0.384116958089602	47.607705142736	3.62800552776347e-71	9.17598977035124e-69	152.027015508803
100302650	BABAM2-AS1	10.2680227789019	9.83990263258264	10.6961429252212	-1.93303525416046	47.575793562601	3.87193798384148e-71	9.665765185117e-69	151.714084902562
57162	PELI1	4.83867316480421	4.63666795174352	5.04067837786491	6.09796757934635	47.5147658662165	4.38552928648761e-71	1.08075184544699e-68	152.044495968601
5265	SERPINA1	7.6702019240116	7.34971229112853	7.99069155689467	3.32324969938677	47.4742042969842	4.76442051441627e-71	1.15926191301405e-68	151.922207620359
5743	PTGS2	10.5668361972601	10.1249150740605	11.0087573204597	2.81257901790524	47.4313075673414	5.20116502875114e-71	1.24970992728318e-68	151.76339370244
3937	LCP2	7.99064761506735	7.6559024511631	8.3253927789716	4.70029285727413	47.3513701495823	6.12584414591759e-71	1.43598751430278e-68	151.678283089081
677766	SCARNA2	9.72224189095528	9.31470992937726	10.1297738525333	0.709095042552608	47.3227124975925	6.49635353856915e-71	1.50449286407682e-68	151.479863285933
125336	LOXHD1	7.85719201869465	7.52658129287987	8.18780274450944	0.160684326914324	47.1427931732366	9.39963735095841e-71	2.10769890924914e-68	151.079387629846
5966	REL	5.08196932945767	4.8669506664908	5.29698799242454	3.77004483413079	46.8835798631632	1.60416320951836e-70	3.47741403394176e-68	150.748105250939
100422995	MIR3175	9.51696253416709	9.11428353748685	9.91964153084733	-4.3064657634731	46.8817985653605	1.61008141203214e-70	3.47741403394176e-68	149.620089351215
2204	FCAR	13.915640616802	13.3261156595553	14.5051655740488	-3.05193102588999	46.8237175651428	1.81561814657043e-70	3.87775689037521e-68	150.022442417137
641364	SLC7A11-AS1	9.84632651973191	9.42712687489212	10.2655261645717	-3.80084602726456	46.592735639876	2.93164672866263e-70	6.12522971938621e-68	149.263189864077
100422936	MIR3153	8.11916240400361	7.77215272879788	8.46617207920933	-4.5287355443353	46.4124535350893	4.26755220135763e-70	8.82052563596736e-68	148.298550545842
57688	ZSWIM6	4.35707871403515	4.17057386876714	4.54358355930316	4.14641764404785	46.3415088120001	4.94888587351892e-70	1.01199451341256e-67	149.635917089806
338442	HCAR2	7.62118072425816	7.29467653325638	7.94768491525994	5.24599849835354	46.3018541782457	5.37654236370441e-70	1.08787260331712e-67	149.527377825614
114224	LOC114224	8.8810606197771	8.50028990553441	9.26183133401979	-3.28732787913937	46.2664501058099	5.78980689908404e-70	1.15928821056451e-67	148.642890985554
9308	CD83	7.12338078121264	6.81736634500355	7.42939521742173	3.73142832738249	46.1752364721868	7.00851085488898e-70	1.38884119229563e-67	149.268347062647
121504	H4C16	7.08484521511635	6.78027059606801	7.38941983416469	-1.0061679835156	46.1425444868682	7.50579081891456e-70	1.47220725633853e-67	148.806153585262
100499194	LINC02992	10.1162388864628	9.6800345250547	10.5524432478708	-3.59665020737844	46.0038263529733	1.00446068077922e-69	1.95027709150891e-67	148.169302492647
6029	RN7SL1	13.5393894104981	12.9552502699293	14.1235285510669	5.43421815279508	45.9777436686689	1.06111856184168e-69	2.03968209957207e-67	148.754849097051
6498	SKIL	4.68899507922863	4.48603497695353	4.89195518150372	4.45056829046363	45.8283252502847	1.45385282088335e-69	2.76692662604156e-67	148.567665483319
677763	SCARNA21	9.91924618897553	9.48832336963959	10.3501690083115	-2.42124295860596	45.6608571112501	2.07147453591437e-69	3.90371407150451e-67	147.732664667385
7852	CXCR4	8.12735955654878	7.77410552204255	8.48061359105501	3.76894574593319	45.6380653224764	2.17392840352536e-69	4.05701473520043e-67	148.130976483151
2752	GLUL	5.16812075964294	4.9433664872469	5.39287503203898	9.08793320752684	45.613098999197	2.29203947963892e-69	4.23630604592494e-67	148.058333292069
2920	CXCL2	9.83126536792795	9.4034629282617	10.2590678075942	-0.996530823469995	45.5859536590284	2.42782451743303e-69	4.44453741658073e-67	147.773052945482
677777	SCARNA12	7.54735329185843	7.21829034734182	7.87641623637504	0.0918241312127422	45.4967718450103	2.93379915904997e-69	5.320140324081e-67	147.675922823761
5791	PTPRE	4.48675222379484	4.29097760885889	4.68252683873078	5.12268499607722	45.4611681599966	3.16441058790182e-69	5.68470096454662e-67	147.797690526931
285852	TREML4	12.0541125668957	11.5267212072809	12.5815039265105	-3.84481162482454	45.3384966148661	4.10864521215553e-69	7.31262761741236e-67	146.888056439478
2081	ERN1	4.14991416600073	3.96780416029651	4.33202417170494	4.00479193104346	45.2033049911718	5.48279052910425e-69	9.58092723185835e-67	147.242139035015
5552	SRGN	8.23046810705156	7.86871525745971	8.59222095664342	5.48162794041542	45.1312599740051	6.39610748579129e-69	1.10762142425117e-66	147.058296373869
7718	ZNF165	5.91339119583897	5.65330996971399	6.17347242196396	1.2555482253715	45.1016561060505	6.81458401896447e-69	1.16955298225478e-66	146.91988211444
838	CASP5	8.3739580878967	8.00383400020902	8.74408217558438	-1.49267810561138	44.8795316137503	1.09768745982394e-68	1.86723436749875e-66	146.186840830064
7706	TRIM25	4.10492266402476	3.92334538921893	4.28649993883059	7.23694271728536	44.8444155760898	1.18384488537226e-68	1.99612863040575e-66	146.474642147736
9390	SLC22A13	8.30768416553821	7.93907942052398	8.67628891055245	-3.87288534274425	44.7078658123701	1.5889952274062e-68	2.65597097923495e-66	145.138326971815
8354	H3C11	7.72704848560553	7.3841259170764	8.06997105413465	-4.21391407359734	44.6974196293496	1.62523465407851e-68	2.69312590695664e-66	144.863653180101
8350	H3C1	8.74499771103855	8.35597220032087	9.13402322175622	-3.67455608084734	44.590927040145	2.04584644423622e-68	3.36113336334262e-66	145.043185484366
3687	ITGAX	8.43924718632346	8.06303425922251	8.81546011342441	3.56324764753166	44.4974246223406	2.50504269653562e-68	4.08067209430573e-66	145.698001657133
1263	PLK3	5.79000084590943	5.53144922110464	6.04855247071422	4.92605357487661	44.4218088116919	2.95159318201532e-68	4.72796034539154e-66	145.568549278724
221037	JMJD1C	4.63728588920661	4.43013891845105	4.84443285996216	6.3144201163911	44.4068703985954	3.04890342669307e-68	4.84347286511522e-66	145.537927103672
6515	SLC2A3	7.74214298341375	7.39622513682058	8.08806083000693	4.8540610010972	44.3969465191073	3.11533257959691e-68	4.90843629877147e-66	145.495758671041
89848	FCHSD1	7.25267425486998	6.92798047425639	7.57736803548357	5.81181448550443	44.308707825982	3.77415036169404e-68	5.89810717499861e-66	145.30530914881
8346	H2BC10	8.17405434197264	7.80764223298956	8.54046645095572	-3.7887437773392	44.2519676093308	4.27043736837865e-68	6.61986670120761e-66	144.193736819109
1441	CSF3R	9.30423137354591	8.88709898527423	9.72136376181759	2.45045938812773	44.245740969113	4.32876496073081e-68	6.65660160601342e-66	145.126766781946
6283	S100A12	11.6796595745292	11.154577949452	12.2047411996063	-2.09387657463062	44.1233264849339	5.65385721433842e-68	8.55735774598528e-66	144.563992151679
693214	MIR629	8.6642535359961	8.2746582653786	9.05384880661361	-4.5780996553186	44.114601328522	5.76265353913521e-68	8.65388486947321e-66	143.730932701403
407024	MIR29B1	7.84450060369695	7.49170318527801	8.19729802211589	-4.59807420134518	44.1067222708512	5.86271451849919e-68	8.73589910655747e-66	143.515414240322
9034	CCRL2	9.20286486288037	8.78874935777586	9.61698036798487	0.801125310261465	44.0825223234884	6.18114589966969e-68	9.13953742180391e-66	144.720161246815
9683	N4BP1	3.78406814517798	3.61365169334078	3.95448459701517	6.58832019959215	44.0465921185779	6.68643185715193e-68	9.81119031741789e-66	144.759705501624
2643	GCH1	4.75144140089394	4.53743056532213	4.96545223646576	3.7506957272666	44.0407288441748	6.77275814057799e-68	9.86257249834773e-66	144.738245117761
8360	H4C4	8.44926534376935	8.06832167939408	8.83020900814461	-3.84050498259524	43.997001245923	7.4530767920496e-68	1.07716573005096e-65	143.676919910942
10221	TRIB1	5.33587816148883	5.09522838628688	5.57652793669077	4.98687314694062	43.9830484488971	7.68436145987913e-68	1.10225122850601e-65	144.619108356828
100131635	LOC100131635	9.15702742413037	8.74401095771833	9.5700438905424	-4.32052416991184	43.9796765368603	7.74133367226673e-68	1.10225122850601e-65	143.617802060806
54210	TREM1	11.9149497802474	11.3761443068977	12.4537552535971	-0.199067602970629	43.865703642685	9.93983098279103e-68	1.40487817022948e-65	144.147978085888
3566	IL4R	4.21468702252183	4.02406834074148	4.40530570430218	5.77320381813907	43.8596085130335	1.00737688970839e-67	1.41341595430472e-65	144.353338826355
57464	STRIP2	7.63111028471998	7.28588301656728	7.97633755287269	0.776020284725158	43.8477710249526	1.03391203162017e-67	1.4401345704205e-65	144.217715474064
390502	SERPINA2	8.11239046160294	7.74504638860707	8.47973453459881	-4.50551958493553	43.806715423492	1.13153297160852e-67	1.56477171081e-65	142.98458847921
677775	SCARNA5	11.8114113180188	11.2755431621135	12.3472794739241	-2.92193022170276	43.7228765391269	1.36077463340902e-67	1.86834357167058e-65	143.606206348757
6348	CCL3	12.2205824797251	11.6652656613973	12.7758992980529	-0.940409821014301	43.6531876769189	1.58667634189399e-67	2.16305621587846e-65	143.637837752753
57724	EPG5	4.74505499717259	4.5291485237824	4.96096147056278	5.83444864692524	43.5953801957597	1.80256561331921e-67	2.42300113421132e-65	143.771162897757
6406	SEMG1	7.64349213827837	7.29500724111915	7.99197703543759	-4.74831587234045	43.5083631562582	2.18480682495786e-67	2.91641366592639e-65	142.15289768515
84669	USP32	3.43011572762989	3.27302537849786	3.58720607676191	5.93684219267925	43.3135869502801	3.36443194893061e-67	4.46007661533408e-65	143.154047086449
57829	ZP4	10.4090098021765	9.9319855686996	10.8860340356534	-4.24899755584027	43.284644794647	3.58787389160142e-67	4.72370629755907e-65	142.334709945531
56675	NRIP3	4.7705183715598	4.55164648291653	4.98939026020307	1.33053420739261	43.2354984295945	4.00216951912821e-67	5.23331309501241e-65	142.853821508575
51278	IER5	4.70499273216627	4.48899490841038	4.92099055592216	5.52186525661575	43.2090247479509	4.24502196271696e-67	5.5133656869828e-65	142.919397501159
780851	SNORD3A	11.9903300182736	11.439034706719	12.5416253298282	1.56162071151747	43.143137025223	4.91604373507731e-67	6.34202635407088e-65	142.645552860092
26765	SNORD12C	9.2741937875832	8.84753909863777	9.70084847652863	-3.78617038932871	43.1185875675048	5.19261049764192e-67	6.61008999905119e-65	141.958404784354
8942	KYNU	5.57833873518366	5.32124374391714	5.83543372645019	1.67897615241726	43.0403852014993	6.18281486136603e-67	7.81882021481433e-65	142.477896077477
5996	RGS1	9.55124114686902	9.11034486622823	9.99213742750982	0.739399513559189	42.972266234049	7.19969026490382e-67	9.04525792627328e-65	142.283228097784
440456	PLEKHM1P1	4.54605792961492	4.3359268966575	4.75618896257234	3.97615522023801	42.9150529701025	8.18327589097989e-67	1.02142161802867e-64	142.260818423232
4170	MCL1	3.74759453706567	3.57420891904166	3.92098015508967	8.01471839018744	42.8750272580396	8.95103359968046e-67	1.11004366356811e-64	142.165428081451
378805	LINC-PINT	6.00975127682164	5.73158514450776	6.28791740913552	1.95831564673959	42.8565423248844	9.32976023577371e-67	1.14959391828232e-64	142.087642416795
23023	TMCC1	3.28830188447471	3.13598709097877	3.44061667797066	5.0220162446797	42.8247146755665	1.00201638463865e-66	1.22679993283593e-64	142.065483295617
3008	H1-4	9.39248827036292	8.95703232948462	9.82794421124122	-2.08252609605635	42.7859642723922	1.09307694361936e-66	1.3298180386235e-64	141.628746482147
1992	SERPINB1	4.54181296849087	4.33113433777176	4.75249159920997	5.42532868743603	42.763539260349	1.14954456237057e-66	1.38971984766586e-64	141.927662498891
1390	CREM	5.48650534755257	5.23107430334403	5.74193639176111	3.7965046756952	42.6075940007944	1.63279486540584e-66	1.96159893142694e-64	141.570132739145
100302229	MIR1250	7.11563802986846	6.78427390848939	7.44700215124752	-4.73704808758015	42.5964343822279	1.67439185008285e-66	1.99907826970762e-64	140.07286303653
84073	MYCBPAP	8.79407937402971	8.38436268362777	9.20379606443166	-0.301649507307664	42.5766618199407	1.75073778094394e-66	2.07732602625336e-64	141.34527052192
145474	LOC145474	9.86525289905129	9.40458546072366	10.3259203373789	-3.08464466423387	42.4801058255082	2.1771970944316e-66	2.56748972694259e-64	140.801496335719
222487	ADGRG3	9.85455526759533	9.39271181313565	10.316398722055	0.446185976958857	42.3259894519046	3.08612888934025e-66	3.61716887261575e-64	140.824527634932
340206	TREML3P	11.1099372202105	10.5891775556862	11.6306968847348	-3.70518682950308	42.3193656383905	3.13283250406111e-66	3.64965493291289e-64	140.401513672133
23645	PPP1R15A	4.79621840483753	4.57124106600251	5.02119574367256	6.59485142689281	42.288770499121	3.35798728148688e-66	3.88838744124944e-64	140.853888220571
3552	IL1A	7.90410121360433	7.53270851813775	8.2754939090709	1.71128040978974	42.216674287632	3.95534436769769e-66	4.55267242131048e-64	140.644411469452
406994	MIR212	9.72008502707788	9.26322426033817	10.1769457938176	-4.38463094919769	42.2037539522518	4.07322603559431e-66	4.66044945572582e-64	139.864724862722
677811	SNORA28	7.84855050940291	7.47948856758217	8.21761245122364	-4.13332642762986	42.1847109666552	4.25346643264731e-66	4.8378776194288e-64	139.591713487781
6648	SOD2	6.09672371134256	5.80955857684012	6.383888845845	7.444062840649	42.1143097627952	4.99261910735687e-66	5.64518379303611e-64	140.442261872714
3009	H1-5	8.69878445754944	8.28664604370603	9.11092287139284	-3.82159115728121	41.8678208579298	8.76561079983688e-66	9.80022925372861e-64	139.11847890468
8366	H4C2	8.76538637803792	8.35008264968914	9.1806901063867	-3.47859900696191	41.8668336986369	8.78544514051784e-66	9.80022925372861e-64	139.225168012824
8301	PICALM	2.96713165222156	2.8265432403859	3.10772006405723	7.45229827728874	41.8651039912947	8.82030829723779e-66	9.80022925372861e-64	139.895046362512
6793	STK10	4.57903216246434	4.36196990052299	4.7960944244057	6.1659225404529	41.8460290660732	9.21416063019052e-66	1.0178999749053e-63	139.851286584886
127670	TEDDM1	8.22623940782158	7.8360478540721	8.61643096157106	-1.91356757486762	41.8204174037072	9.77105358922902e-66	1.07325252624092e-63	139.43866256387
4549	RNR1	-10.9798365393391	-11.5008128907012	-10.4588601879769	7.86344999108458	-41.806397694507	1.00901588045716e-65	1.10200586671292e-63	138.248324314583
5266	PI3	11.0617758217233	10.5357892068396	11.587762436607	2.98170133508174	41.7171895819309	1.23823319860403e-65	1.3447072623484e-63	139.49468857447
9267	CYTH1	2.65411512380931	2.52789252892918	2.78033771868944	5.84922756236015	41.7107054733928	1.25681421227498e-65	1.35721813417695e-63	139.545698080844
26829	RNU5E-1	7.40969392738947	7.05672205479326	7.76266579998567	-4.39731839026741	41.6413741579429	1.47398496881481e-65	1.58284575813174e-63	138.208976100328
27071	DAPP1	4.51949982145891	4.30247409925967	4.73652554365815	4.32522930816931	41.3089395478701	3.17567168149895e-65	3.39126450343183e-63	138.617867168089
23764	MAFF	5.37069387143618	5.11212636347705	5.62926137939532	4.57968025971796	41.2022878009472	4.06709394641594e-65	4.31920883082912e-63	138.370749635808
10794	ZNF460	5.32764341825485	5.07049097928004	5.58479585722967	2.22008054426139	41.0969303725129	5.19603097943038e-65	5.48780810365993e-63	138.097339551254
64332	NFKBIZ	5.45230264061493	5.18898021696971	5.71562506426016	5.77453458756279	41.0730537228652	5.49307450978355e-65	5.76982941131472e-63	138.069758058507
80149	ZC3H12A	5.93909575502432	5.65220975321991	6.22598175682873	4.63906454529989	41.0653805895796	5.59212806437795e-65	5.84195030725397e-63	138.051731190747
2865	FFAR3	9.28032071644372	8.83140999988831	9.72923143299913	-3.80535476431939	41.0079344629695	6.39332272551215e-65	6.64283510431321e-63	137.278604812998
50515	CHST11	4.50457190031144	4.28635862414397	4.7227851764789	3.92146046666703	40.9484282349105	7.34577718502309e-65	7.59142629303837e-63	137.779605858638
79572	ATP13A3	5.06656520718924	4.82050006785614	5.31263034652234	5.94381084108441	40.8440151616225	9.3767274012697e-65	9.63847348166878e-63	137.537486619513
84419	C15orf48	5.95943820042394	5.66978775163154	6.24908864921633	3.85192869770863	40.8127630245363	1.00885603900301e-64	1.03150163732531e-62	137.461282908304
6556	SLC11A1	8.8755979459995	8.44365465864689	9.30754123335211	1.3153416775628	40.7601500915092	1.14123746661079e-64	1.16068077159749e-62	137.289029272134
100506413	DOCK4-AS1	10.3447213011283	9.84122803082386	10.8482145714327	-3.39275605579106	40.7558548996821	1.1527898858331e-64	1.16625932555178e-62	136.891452880275
64092	SAMSN1	8.1393057175869	7.74300158084988	8.53560985432393	2.20754389633974	40.7402451777608	1.19577707537284e-64	1.20341502318412e-62	137.266177277957
353142	LCE3A	11.9829966284806	11.3984858114653	12.5675074454959	-0.0588378167542592	40.666590938328	1.42150156747821e-64	1.42313037135761e-62	136.980442189546
6446	SGK1	5.01417140999063	4.76948147522758	5.25886134475369	6.59332827669366	40.648821026068	1.48212012776921e-64	1.47613021222693e-62	137.078884684268
29126	CD274	7.81631114895466	7.43469149263507	8.19793080527425	1.40533583955995	40.6289862288667	1.55287033622863e-64	1.53862235066942e-62	136.991028346022
6554	SLC10A1	8.33082460273309	7.9235477935303	8.73810141193589	-2.53314700291806	40.5754357120674	1.76138895981566e-64	1.73627787618342e-62	136.493899222994
7185	TRAF1	5.65027822331297	5.37393552118816	5.92662092543779	3.91043261611172	40.5589511975482	1.83110260618123e-64	1.79578848449059e-62	136.868056053894
8347	H2BC4	5.85202759396092	5.56562246806176	6.13843271986007	1.05203332460414	40.5312932893273	1.95438385549533e-64	1.90696276499143e-62	136.735726526217
7097	TLR2	7.44810762060793	7.08350216662779	7.81271307458806	3.52691175826998	40.5217007769148	1.99907040145688e-64	1.94071369983859e-62	136.772156245838
414062	CCL3L3	13.0098263850455	12.3717925889637	13.6478601811274	-2.89419850235659	40.4475946748414	2.38093359534652e-64	2.29981435023874e-62	136.284113183968
4616	GADD45B	5.50211865338321	5.23218714627949	5.77205016048692	5.298447557223	40.4334924306179	2.46154902282395e-64	2.3657947658361e-62	136.575139814473
100379132	SNORA70G	7.69167741192077	7.31427218485573	8.06908263898581	-4.16234667095342	40.4276068477627	2.49600358502602e-64	2.38697417469504e-62	135.627026241764
677772	SCARNA6	9.52622566597902	9.05838824529185	9.99406308666619	-2.23510769072073	40.3915753160477	2.7178089394219e-64	2.58622393235484e-62	136.194689186345
400499	LOC400499	8.94823583401122	8.50869887828325	9.38777278973918	1.06700691371035	40.3837745254205	2.76839168629846e-64	2.62138054157778e-62	136.401448895758
440689	H2BC18	6.72583248375755	6.39538970718908	7.05627526032602	1.65808890715294	40.3751981255746	2.82510114451914e-64	2.66196540195818e-62	136.404028868933
780854	SNORD3D	8.25830827604299	7.85252418737755	8.66409236470843	0.476750447288008	40.3702054595815	2.85865245626094e-64	2.68043987874379e-62	136.349961519264
84803	GPAT3	5.69161843877528	5.4106244980059	5.97261237954466	3.62963083202087	40.1794238901753	4.49273617133814e-64	4.19220265463406e-62	135.971720800456
6387	CXCL12	-11.4088421047787	-11.9721664403503	-10.8455177692071	6.3846929836293	-40.1742649380718	4.54811943359494e-64	4.22337931171797e-62	133.843053171269
9567	GTPBP1	4.45111239341171	4.23110315436705	4.67112163245638	6.50565441958161	40.1321590244699	5.02669440179157e-64	4.64534229765565e-62	135.863095405418
336	APOA2	8.90410790067216	8.46386356531864	9.34435223602568	-4.05958499454195	40.1200550589249	5.17345234332606e-64	4.75809095423031e-62	135.136759409142
64651	CSRNP1	6.05937105350835	5.75947899583028	6.35926311118643	5.43008207823847	40.0799772718671	5.69097407310576e-64	5.19514806098053e-62	135.737480647375
6364	CCL20	8.80317942452186	8.36748063368574	9.23887821535798	-1.58049749246332	40.0791111769368	5.70271689141032e-64	5.19514806098053e-62	135.518135579246
4688	NCF2	5.39030795082091	5.12334238376989	5.65727351787193	5.07827193971242	40.0519080078811	6.08426305580741e-64	5.51658983295896e-62	135.672956884028
50640	PNPLA8	3.70575123875823	3.5220103481482	3.88949212936825	5.39143439709982	40.0069393761617	6.77234977787792e-64	6.11164823616758e-62	135.567796006332
100303749	LOC100303749	8.65873161010214	8.22903358127232	9.08842963893195	-4.05410230379677	39.9719927163183	7.36092495262552e-64	6.61176165604522e-62	134.763874695773
947	CD34	-11.035998309968	-11.5838001434238	-10.4881964765122	5.6467286521232	-39.9625347192754	7.52891681639892e-64	6.73120181603814e-62	133.176206536582
7422	VEGFA	5.35867287331774	5.09185082976411	5.62549491687137	5.54811321155212	39.8382655848588	1.01318084523759e-63	9.01637139220228e-62	135.16385691296
5142	PDE4B	7.08452997095052	6.73157632261864	7.43748361928239	4.72333999084041	39.816056985311	1.06848944787642e-63	9.46474846409239e-62	135.106483064045
54918	CMTM6	3.36067475074793	3.19297862080848	3.52837088068738	7.1202942982602	39.7528551002416	1.24314962812447e-63	1.09613863081691e-61	134.960440952828
100289511	LOC100289511	6.11543010387363	5.81014911841231	6.42071108933495	-0.45709580717339	39.7367308374104	1.29215109424197e-63	1.13414284627941e-61	134.72093176797
378706	RN7SL2	12.2420454148956	11.6297920359791	12.8542987938122	6.11373838154578	39.6631934786104	1.54156745904306e-63	1.3469095317148e-61	134.703137514141
84807	NFKBID	7.74608757955356	7.35857759179359	8.13359756731353	2.15699727750359	39.6519349583849	1.5838298415754e-63	1.37757362962726e-61	134.697150678276
10855	HPSE	5.93304453413368	5.63604461741298	6.23004445085437	3.16866994104096	39.6265409097664	1.68349895847976e-63	1.45766743152693e-61	134.651460991716
26851	SNORD3B-1	7.047427811128	6.69406229268804	7.40079332956797	0.437711634668766	39.5613724998015	1.96924166854378e-63	1.68985550681913e-61	134.427333546439
7150	TOP1	4.18855418108311	3.97793843921982	4.39916992294641	5.87212482109899	39.4491992539969	2.58063102531566e-63	2.18523742593029e-61	134.232174727338
3620	IDO1	8.84394465840957	8.39919531621012	9.28869400060901	0.277848012378866	39.445329174664	2.60484859705603e-63	2.19607016371101e-61	134.147962604361
81030	ZBP1	7.64686414481572	7.26219753479045	8.03153075484099	-0.134963583574429	39.4333585057534	2.68121854256355e-63	2.25058440284526e-61	134.091457238216
56300	IL36G	8.04188905319387	7.63705587841636	8.44672222797139	3.47679187993855	39.4045947715941	2.87409444986513e-63	2.40199319631772e-61	134.11322677049
285613	RELL2	7.29372663380873	6.92632077330835	7.66113249430911	1.48696472366831	39.3793266094795	3.05505828715591e-63	2.54217880500913e-61	134.032541099568
3669	ISG20	6.00758267631759	5.70487190652668	6.3102934461085	2.67906094253816	39.3674030439137	3.14440336381353e-63	2.59912392573318e-61	134.024194834465
100130476	WAKMAR2	10.1961470361056	9.68237188599217	10.7099221862191	-1.18632200403622	39.3665973011739	3.15053519246608e-63	2.59912392573318e-61	133.883164880484
162514	TRPV3	5.93366258167039	5.63426554645838	6.23305961688239	3.80250864903423	39.313366384302	3.58355465479273e-63	2.93119521593301e-61	133.901518552291
25819	NOCT	4.28428677867926	4.06767248023335	4.50090107712517	2.34954665093141	39.2334316032952	4.34937150272934e-63	3.54252622989252e-61	133.685633442491
100422841	MIR3174	7.93051605833656	7.52934895276954	8.33168316390359	-4.09648492972273	39.2139884501949	4.55940923434254e-63	3.69793098322921e-61	132.879859907271
941	CD80	9.78301689744073	9.28791913963249	10.278114655249	-1.96264158598199	39.1964492696941	4.7576510258081e-63	3.84250285790266e-61	133.41340650699
9456	HOMER1	3.64561441055429	3.46100600963555	3.83022281147303	3.22729234451575	39.1727584514272	5.03931077337037e-63	4.05295530065796e-61	133.554698060518
673	BRAF	4.0161847471813	3.81258758508305	4.21978190927956	3.50990480614609	39.1297294428024	5.59465042771235e-63	4.48084877172861e-61	133.455633490137
390928	ACP7	8.43204964035409	8.00446908453434	8.85963019617383	4.6351239784992	39.1183105295368	5.75213287560432e-63	4.58786299314798e-61	133.422224167741
1844	DUSP2	6.54068415358153	6.20897031027354	6.87239799688951	3.24000714966068	39.1133004795132	5.82263324727197e-63	4.62490315202735e-61	133.413993320764
8352	H3C3	7.58137421504986	7.19683766876476	7.96591076133496	-4.22368138946436	39.1088634706746	5.88579777748219e-63	4.65583559171863e-61	132.524975635621
1839	HBEGF	5.61561615509829	5.33075820693282	5.90047410326377	3.52609123174992	39.1051499715691	5.93919385931372e-63	4.67881903130034e-61	133.396900441617
403150	FOSL2-AS1	7.83455163857226	7.43669866144374	8.23240461570077	-0.859152908578683	39.0621746933242	6.59388520218931e-63	5.17337393291767e-61	133.146087930258
7538	ZFP36	5.70084090153417	5.41125618894147	5.99042561412687	6.35434886372022	39.0506414749839	6.78166761693366e-63	5.27762003776109e-61	133.264942755613
10802	SEC24A	3.50305874068848	3.32496248146734	3.68115499990962	4.92321345587185	39.0173262472521	7.35497930523487e-63	5.70070210504938e-61	133.186720554183
6080	SNORA73A	10.3348469317409	9.80896052173828	10.8607333417436	-0.052697823222851	38.9831549021076	7.99391504450689e-63	6.17104558174745e-61	133.013516000569
5930	RBBP6	4.60617458562034	4.37174108703275	4.84060808420793	6.16012186085027	38.9749537705803	8.15542147168423e-63	6.25072438921871e-61	133.083053892406
391257	SUMO1P1	8.7953178124041	8.34767193601077	9.24296368879743	-3.53934360209312	38.974614794069	8.16216742115231e-63	6.25072438921871e-61	132.569404806057
26768	SNORA73B	10.9159671080561	10.3598181435518	11.4721160725604	0.240807666431372	38.934622496711	8.99890795277329e-63	6.86416701064318e-61	132.900264192254
408263	FNDC9	9.54398525063551	9.05743912163451	10.0305313796365	-4.10488961712237	38.9108412783729	9.53699405147933e-63	7.24585374140457e-61	132.367102531615
10129	FRY	4.06670386369148	3.85924918111562	4.27415854626735	5.78093839984139	38.8851867584927	1.01539525085836e-62	7.68422342992102e-61	132.864753706126
151056	PLB1	5.14627400324514	4.88355664642212	5.40899136006815	3.72978779005109	38.8569780800246	1.08789575363685e-62	8.20060085349316e-61	132.794128443293
317772	H2AC21	7.60009316039074	7.21150254861753	7.98868377216396	-2.77542070642674	38.7964059174547	1.26173329705954e-62	9.47384274846814e-61	132.190533536069
8638	OASL	7.83660572868487	7.43587408708324	8.23733737028649	1.78805309587103	38.7917385985242	1.27623885722256e-62	9.5454721064327e-61	132.614662343605
6318	SERPINB4	12.3479668717039	11.7164951689077	12.9794385745	2.57193541176491	38.7888089616266	1.28542973505265e-62	9.57694975472171e-61	132.576439049091
116984	ARAP2	3.7787058835422	3.58507938656632	3.97233238051808	6.06012312475313	38.7117838475429	1.55259144232193e-62	1.15227462178811e-60	132.440745294171
353299	RGSL1	7.50204190547676	7.11650562736891	7.88757818358461	-4.59286361646858	38.599272381494	2.04694080927081e-62	1.51331908599245e-60	131.190735252371
4792	NFKBIA	4.96624128425451	4.71099001650142	5.2214925520076	6.66287951086964	38.5944441872278	2.07139888995907e-62	1.52553369589246e-60	132.151668997907
8808	IL1RL2	3.42461757229789	3.24840554542341	3.60082959917237	3.34714157109134	38.5515120900848	2.30227562087946e-62	1.68279260444949e-60	132.040843375634
399	RHOH	8.45931824428197	8.02404782841706	8.89458866014688	1.78728309860639	38.551483613653	2.3024370771523e-62	1.68279260444949e-60	132.025075816193
639	PRDM1	5.25651382228462	4.98578384589472	5.52724379867451	5.69617616548388	38.514684812134	2.52092862639137e-62	1.83550341123087e-60	131.95634423921
319139	SNORD56B	7.30991214376916	6.93285751808137	7.68696676945695	-4.80942142232045	38.45676664794	2.90801428802313e-62	2.10142295655566e-60	130.759381849473
10318	TNIP1	3.8490255292875	3.65024088564919	4.0478101729258	7.07030555221217	38.408986081632	3.27216808095027e-62	2.3557159120609e-60	131.69594512552
7782	SLC30A4	3.11484573374309	2.95378930044964	3.27590216703654	3.15131218990826	38.3639528231773	3.65745891323625e-62	2.62327146381445e-60	131.573277819288
100422896	MIR3140	5.76829974010463	5.46932121486925	6.06727826534001	-5.03689837715149	38.2712552807356	4.60095133048168e-62	3.27553653609329e-60	129.857224851757
6339	SCNN1D	7.96555861672069	7.55238288341975	8.37873435002164	1.94111069433893	38.2425034083717	4.94088062119806e-62	3.50456115500624e-60	131.268756287781
138724	SPATA31G1	7.01668047753848	6.65258628264896	7.38077467242801	-1.35713881546388	38.2281101255871	5.12046049616539e-62	3.61858425210629e-60	131.021042452446
29035	HAPSTR1	3.26232870857325	3.09302108879747	3.43163632834903	5.47899220278121	38.222236600821	5.19562180117054e-62	3.65825063231136e-60	131.234336158137
10491	CRTAP	-4.06878889237887	-4.2799852407792	-3.85759254397855	6.98810418982506	-38.2158598035188	5.27848459798599e-62	3.70303032636813e-60	131.123267401232
2358	FPR2	12.7955239232018	12.1312924911247	13.4597553552789	-1.6566413702454	38.2123311679695	5.32490907544486e-62	3.72201462720731e-60	131.042684613443
100422997	MIR4257	8.16005630629833	7.73637681920776	8.58373579338891	-3.46150735659273	38.2050348874584	5.42221372389745e-62	3.776296818868e-60	130.667768397851
2867	FFAR2	8.4552593754433	8.01555157246433	8.89496717842228	0.975872577476891	38.1441239363032	6.30785616777547e-62	4.37724228364549e-60	131.007549961274
283748	PLA2G4D	7.85607278522354	7.44705706691601	8.26508850353106	5.05683789125892	38.1004743920026	7.03109799753069e-62	4.86157430606241e-60	130.928810102046
100288069	LOC100288069	6.0657434834943	5.74979318871198	6.38169377827662	0.126763186747352	38.082912788587	7.34518766579331e-62	5.05944226060124e-60	130.793014356471
652965	SNORA48	7.95498786204443	7.540616588494	8.36935913559486	-0.970137245630881	38.0815629042261	7.36990860976146e-62	5.05944226060124e-60	130.753778832672
333932	H3C15	8.65056221988821	8.19951220960311	9.1016122301733	-2.90981672919176	38.0438551879679	8.09546553215175e-62	5.53775937576587e-60	130.43664013729
374	AREG	5.65057881834299	5.35558064138864	5.94557699529734	-0.2070303500455	37.9960532641524	9.11987167689068e-62	6.19442308739197e-60	130.52195098226
100506115	PELATON	8.31073595567907	7.8767044388663	8.74476747249185	0.214001726695818	37.9824609977341	9.43437370793597e-62	6.38547645823751e-60	130.583641377328
442721	LMOD2	8.27505327042915	7.84254867339534	8.70755786746295	-3.63481224909065	37.9528988589059	1.0156714365306e-61	6.85025836947058e-60	130.02210924285
142685	ASB15	7.79164134230732	7.38348381127187	8.19979887334277	-4.45634251448205	37.8674466169211	1.25744982571869e-61	8.42184688152077e-60	129.529839863267
79670	TUT7	3.51585105122091	3.33166498556619	3.70003711687562	5.96422483937488	37.8650539163752	1.26499838728345e-61	8.44298576401478e-60	130.345457182018
358	AQP1	-10.8988150677971	-11.4698501787864	-10.3277799568079	6.97016442145063	-37.8600648839886	1.28088535251846e-61	8.51943883948438e-60	128.922660947613
3099	HK2	5.77855101853722	5.47556461307902	6.08153742399542	6.30292559683866	37.832121167937	1.37366530840751e-61	9.10503260627903e-60	130.263019974569
221438	TREML5P	9.60523282253168	9.10093532603284	10.1095303190305	-4.2632025138188	37.7820890101629	1.55706661606622e-61	1.02852008570532e-59	129.615476493224
8370	H4C14	5.24808402699856	4.97209343307589	5.52407462092122	0.205584170251159	37.7199737309154	1.81955411441204e-61	1.19370202004192e-59	129.863956467303
100129617	LOC100129617	7.30386662682869	6.91965408066193	7.68807917299545	-2.0386105553077	37.7091006345185	1.86989931220977e-61	1.22255797888763e-59	129.661357947035
4067	LYN	5.67380232356832	5.37526094336663	5.97234370377001	4.79261830832616	37.6994094605667	1.91595587502689e-61	1.24842385863616e-59	129.931300008057
100216545	KMT2E-AS1	4.5905153123676	4.34896375079126	4.83206687394394	2.23572054231003	37.6978405961564	1.92351872561316e-61	1.24911746431541e-59	129.914054325861
406991	MIR21	8.13206885773385	7.70404039671231	8.56009731875538	-2.93443796710762	37.6871488066391	1.97586801776154e-61	1.27727338120937e-59	129.514963799778
3718	JAK3	4.84447707556583	4.58948394903161	5.09947020210006	2.92734366127089	37.6862837684498	1.98016578712097e-61	1.27727338120937e-59	129.895598395924
8334	H2AC6	4.54306116272785	4.30377326572349	4.7823490597322	3.00506408858351	37.661076838638	2.10963158805405e-61	1.35623205302926e-59	129.832477077681
8349	H2BC21	3.95424118738584	3.74592929591683	4.16255307885485	4.5771345477382	37.6542477574371	2.14615490424192e-61	1.3751129856446e-59	129.817779975042
283234	CCDC88B	4.92350263046127	4.66404296590048	5.18296229502206	3.23893375025233	37.6416978914044	2.21494644020777e-61	1.41447509879315e-59	129.785429287199
83667	SESN2	5.19252890476375	4.91880203047166	5.46625577905584	4.22247158538498	37.6293197470451	2.28497676597672e-61	1.45315805395265e-59	129.755398519037
731424	MIR3945HG	10.580227778673	10.0224638413837	11.1379917159623	-2.94799204061003	37.6278556434288	2.29340648978479e-61	1.45315805395265e-59	129.509271817644
91351	DDX60L	7.0467963605008	6.67529815801673	7.41829456298487	4.18583162327262	37.627025470262	2.29820023099368e-61	1.45315805395265e-59	129.748885179232
3787	KCNS1	4.79430775838858	4.54144234290424	5.04717317387292	2.03298131268387	37.6098288446553	2.39980657111814e-61	1.51242891508305e-59	129.690560345882
341208	HEPHL1	11.0781023383212	10.4933762368424	11.6628284397999	3.05591769321288	37.5818171234658	2.57511564136152e-61	1.61761022412585e-59	129.614174488489
50618	ITSN2	4.00398183490163	3.79241179470035	4.2155518751029	5.9143992979895	37.5407385793358	2.85585936637127e-61	1.78812145734165e-59	129.532127043379
168455	CCDC71L	4.37062001843184	4.13932095991785	4.60191907694583	3.1510335464757	37.4829763013353	3.30370422539694e-61	2.06151912162917e-59	129.385634687166
101	ADAM8	7.01097457947015	6.63949261448463	7.38245654445568	3.56531668675352	37.4373880530984	3.70673509297978e-61	2.29102450023336e-59	129.271291943957
65249	ZSWIM4	4.71139191508212	4.46170310508242	4.96108072508182	3.90790589822074	37.4295870391044	3.78051651206103e-61	2.32888504200635e-59	129.252606623005
2921	CXCL3	7.5841885064472	7.18223746035276	7.98613955254165	-2.19337281124789	37.4283634819498	3.79222254785136e-61	2.32888504200635e-59	128.961985029264
57704	GBA2	5.53000385830597	5.23661828689827	5.82338942971368	6.00973967107311	37.3896642650374	4.181963519297e-61	2.56005422827793e-59	129.151832821559
9320	TRIP12	2.82657198422112	2.67660720437366	2.97653676406857	7.35639375469484	37.3882948178467	4.19647270460459e-61	2.56078089929871e-59	129.147939173314
2693	GHSR	7.87623201516314	7.45784713682614	8.29461689350013	-4.67423672069667	37.3428451926545	4.70795276051047e-61	2.8638059481814e-59	128.216001845092
8477	GPR65	7.75531908669278	7.3429617981613	8.16767637522426	1.32743905481468	37.3070473845562	5.15477629259775e-61	3.12571324594051e-59	128.925884330979
5583	PRKCH	4.07880521799187	3.86174363410373	4.29586680188	5.96401072682327	37.2747621820454	5.5943770171001e-61	3.38160739065088e-59	128.860399183266
7128	TNFAIP3	5.96196877425928	5.64466781210731	6.27926973641124	5.66767683558068	37.2720423449124	5.63309587674253e-61	3.39433758441207e-59	128.854377408944
23533	PIK3R5	6.52806547117187	6.18046952104896	6.87566142129478	3.66411127310534	37.2541514998138	5.89461454122584e-61	3.5408212722326e-59	128.808801908303
8358	H3C2	7.85456048177906	7.43605203176995	8.27306893178816	-4.01633992578579	37.2291002042317	6.28152775744966e-61	3.7614805779968e-59	128.10146935967
3665	IRF7	6.0194448252647	5.69840526734033	6.34048438318907	3.51189974327442	37.1931337688517	6.88229386487025e-61	4.1084302071595e-59	128.654219090471
7850	IL1R2	5.02035744320828	4.75250533640915	5.28820955000741	4.96992584086336	37.1795779552887	7.12348862682413e-61	4.2392476280128e-59	128.619348574517
51291	GMIP	3.59543905060497	3.40359413004937	3.78728397116056	4.23007865823083	37.1763295135688	7.18254333359591e-61	4.26119901106113e-59	128.611508261232
55784	MCTP2	4.72099030643079	4.46898974641397	4.9729908664476	3.73362255074416	37.161778084005	7.45320306953046e-61	4.40816828930814e-59	128.574785711593
10308	ZNF267	5.89729820595473	5.58233596284262	6.21226044906683	3.76364357474385	37.1415032398806	7.84757262177066e-61	4.627179169806e-59	128.52330144989
284996	RNF149	4.09492442532995	3.87604656293705	4.31380228772286	5.75901965676523	37.1115364663071	8.46937312417213e-61	4.97854098449042e-59	128.445895042349
22936	ELL2	3.58903882392828	3.39712948758939	3.78094816026716	6.27255159170432	37.0976957819806	8.7731235370819e-61	5.14137136066428e-59	128.410634593389
60675	PROK2	11.0929415715766	10.4994599975102	11.686423145643	-1.82960133950954	37.0769813395648	9.24839622204504e-61	5.40342468632674e-59	128.22653236062
7323	UBE2D3	2.65409070163381	2.51207629665357	2.79610510661406	7.55372379346215	37.0721902108078	9.36197454371973e-61	5.4532083236176e-59	128.346347911641
57801	HES4	6.77804591006184	6.41475830559476	7.14133351452893	2.38708957286383	37.0099764809054	1.09712503888736e-60	6.37128021072289e-59	128.185183812113
10984	KCNQ1OT1	4.90041502435181	4.63754985560176	5.16328019310187	2.57745882996995	36.9798122818772	1.18492992467922e-60	6.86045873860964e-59	128.108644485827
693132	MIR549A	5.4341801896296	5.14232598742826	5.72603439183094	-5.18248359945844	36.9345631660422	1.3301321352413e-60	7.67801798907155e-59	126.52425196024
81671	VMP1	3.46753889433252	3.28123057608386	3.65384721258118	5.822716657556	36.9193442217827	1.38290242573137e-60	7.95872767287676e-59	127.955433925559
19	ABCA1	4.72753493800321	4.47347610826005	4.98159376774636	6.31680430111709	36.9118095654908	1.4098050945739e-60	8.08933538146255e-59	127.937810054185
728	C5AR1	7.97565325629113	7.54684857041999	8.40445794216227	2.66428443084732	36.8953491753627	1.47042922504699e-60	8.41208052495631e-59	127.892686865696
2713	GK3	6.00118576871998	5.67834303028663	6.32402850715333	1.58625907801642	36.8732086615632	1.55614497507191e-60	8.87602929104817e-59	127.827683768956
9615	GDA	10.4516930524432	9.8893996445957	11.0139864602908	0.675659705398423	36.8713074216897	1.56373658788155e-60	8.89294221664472e-59	127.797223253285
6397	SEC14L1	3.64649847878881	3.45030517981036	3.84269177776726	6.59835827386218	36.8686087458071	1.57457656922175e-60	8.92817428129218e-59	127.826578186442
4223	MEOX2	-7.94128941309132	-8.36868045177744	-7.51389837440521	2.35971363306881	-36.8578921304185	1.61837659560982e-60	9.14953968259176e-59	125.741545873428
406966	MIR191	7.31959612717854	6.92499307198432	7.71419918237277	-4.74996400104959	36.7952330548941	1.90024713806955e-60	1.07115983835698e-58	126.752766006432
2633	GBP1	5.79393287744251	5.4814833199319	6.10638243495312	4.87578176140448	36.7839554903143	1.95601084520249e-60	1.0964353269397e-58	127.61079433344
83593	RASSF5	3.9052285873839	3.69463067999345	4.11582649477435	6.27991360405173	36.7838591601808	1.95649421048963e-60	1.0964353269397e-58	127.609445791088
723790	H2AC19	6.8657083184049	6.49489180097622	7.23652483583357	2.64400989463467	36.7274825357754	2.2611111548352e-60	1.2634615877396e-58	127.464950872409
5209	PFKFB3	5.32078685936064	5.03337581376003	5.60819790496126	7.03028109174542	36.722927087559	2.28772346154913e-60	1.27462667762022e-58	127.454917722428
6700	SPRR2A	10.7186089152587	10.1395903734883	11.2976274570291	3.913343127268	36.7206903054498	2.30090591622174e-60	1.27826628675186e-58	127.438834993511
89857	KLHL6	6.26795895563489	5.92906990640438	6.6068480048654	1.8365649321687	36.6887986494061	2.49741759737658e-60	1.38343979990699e-58	127.360637429771
9595	CYTIP	6.05718267042631	5.72913535997022	6.3852299808824	3.25246400722974	36.6268080496759	2.92921572164235e-60	1.61333480233264e-58	127.208061841523
100505869	CFAP58-DT	5.77902358336176	5.46595826575787	6.09208890096564	0.263612365259794	36.6171375805273	3.0030666706674e-60	1.64928421553054e-58	127.116215737601
26253	CLEC4E	9.75576936675861	9.22697722219092	10.2845615113263	-0.825145040645619	36.5966567439164	3.16573804036561e-60	1.73366998894324e-58	127.056773590604
441009	CPEB2-DT	7.25503870222727	6.86166868295379	7.64840872150076	-4.22595462448577	36.5850252617912	3.26205247262434e-60	1.78134013149957e-58	126.371771016557
8482	SEMA7A	5.79143568477581	5.47729455124855	6.10557681830306	4.25438366973382	36.5701139901105	3.38986420779044e-60	1.84589149581155e-58	127.061641394353
3593	IL12B	7.87182629706573	7.44428124583189	8.29937134829956	-3.90014437694216	36.5223320869148	3.83449187729754e-60	2.07624233423699e-58	126.376996794925
93978	CLEC6A	7.90018599972676	7.47018091401823	8.33019108543529	-4.51419845359486	36.4442155850732	4.69185068424781e-60	2.52623960371461e-58	126.039407109495
9929	JOSD1	3.36250442439791	3.17947104140117	3.54553780739465	5.87662875628948	36.4416003021676	4.72368551813025e-60	2.53627606227653e-58	126.727464896295
51561	IL23A	7.13466324959194	6.7459313138008	7.52339518538307	-0.966498332453066	36.4072722427909	5.16233256555882e-60	2.76407678482372e-58	126.520260708281
8338	H2AC20	5.70418336474459	5.39336555157829	6.01500117791089	0.887446963438731	36.4042811686786	5.20244750546056e-60	2.77781794305453e-58	126.60345658674
677814	SNORA31	7.47848074922353	7.0706530435049	7.88630845494216	-3.84465612535018	36.3748772671603	5.61394273363545e-60	2.98923011706207e-58	125.973254314695
56664	VTRNA1-1	7.14427209869091	6.75465508941602	7.53388910796581	-4.69817376761026	36.3734890027362	5.63416343342534e-60	2.99170965517409e-58	125.688090237875
8676	STX11	4.82158600434145	4.55851314175334	5.08465886692956	3.76315617656819	36.3562222844861	5.89188975312871e-60	3.11994228194601e-58	126.509655750944
79720	VPS37B	4.22544064201319	3.99478274962197	4.4560985344044	5.48175274866452	36.3386315574113	6.16669468124386e-60	3.25648915282608e-58	126.461640372017
7288	TULP2	8.5413586654513	8.07506760830359	9.00764972259901	-1.96675541087205	36.3358024243948	6.21208399444261e-60	3.27147064496372e-58	126.295319794323
2357	FPR1	10.1955628958869	9.63889591570435	10.7522298760694	0.839693975832697	36.3312742241816	6.2854350892225e-60	3.30105555423593e-58	126.419366821586
8363	H4C11	6.73847852590723	6.37041087008144	7.10654618173302	-1.28904559208265	36.3160893754001	6.53785119928392e-60	3.42426636928162e-58	126.228295230816
338339	CLEC4D	10.0855370871702	9.53432094027158	10.6367532340688	-3.42096295521936	36.2945973335474	6.91270076709469e-60	3.60742072980164e-58	126.081356204953
5606	MAP2K3	4.66793328142576	4.41280665335246	4.92305990949907	6.33831936942995	36.2939079717837	6.92507673133288e-60	3.60742072980164e-58	126.34740458954
693201	MIR616	8.51570561943142	8.05000702842274	8.98140421044009	-2.90424147870676	36.2727596891674	7.31581051612694e-60	3.79041805231785e-58	126.007052961726
9603	NFE2L3	3.48155687042743	3.29100187021601	3.67211187063885	4.6431479912448	36.2424899526734	7.91411885137316e-60	4.08938689680362e-58	126.212971100569
53917	RAB24	3.59197642184614	3.39536183414463	3.78859100954764	5.0129654240033	36.2395355524201	7.97509817321973e-60	4.1098481792394e-58	126.204458688177
140691	TRIM69	6.07374802731643	5.7412283257699	6.40626772886297	0.0554098009168493	36.2329981443214	8.11172219724996e-60	4.16907818383793e-58	126.123279421666
100169763	RNA5S12	16.4387547935856	15.5385261829365	17.3389834042347	-1.52772981342924	36.2227141623631	8.33144193347584e-60	4.27058604920727e-58	125.990267682953
366	AQP9	6.72432732818742	6.35584855076572	7.09280610560913	5.97060040817334	36.1993897334587	8.85229682588286e-60	4.52550131880639e-58	126.103768200822
27289	RND1	8.13047747361692	7.68480671996859	8.57614822726525	0.0844112497355032	36.1881847172074	9.11407959276785e-60	4.64697182843988e-58	126.037833603035
100169751	RNA5S1	17.7968041072425	16.8212044321972	18.7724037822877	-1.32514594520779	36.1855564859873	9.17660576801378e-60	4.66647397017886e-58	125.87159748127
8361	H4C6	7.60836021202435	7.1907418218173	8.0259786022314	-3.7954733665173	36.1390168506936	1.03583630250495e-59	5.23969615967108e-58	125.397052181245
116071	BATF2	7.39913091094066	6.99274748058254	7.80551434129877	0.277394035514029	36.1168280936074	1.09747355344213e-59	5.53691250505634e-58	125.856655311698
6218	RPS17	-4.2681403768606	-4.50266654928377	-4.03361420443744	8.25132696331965	-36.1004205927705	1.14542052733603e-59	5.76368412996155e-58	125.836095802811
58515	SELENOK	2.75594130112779	2.60441039669503	2.90747220556056	4.51930831172673	36.0772670105337	1.21670068642294e-59	6.10637613431375e-58	125.784431401355
23657	SLC7A11	6.1638252311531	5.82446224212886	6.50318822017734	2.21784722251611	36.0288767558968	1.38046942238793e-59	6.91025605133876e-58	125.658575490109
10625	IVNS1ABP	5.97806498110305	5.64859073834442	6.30753922386169	7.49574112376588	35.9918396861042	1.52070635174461e-59	7.59247207616492e-58	125.563469476339
79838	TMC5	7.34474460989489	6.93974203213364	7.74974718765613	3.02887719008378	35.9735911546572	1.59500461730882e-59	7.94279242329279e-58	125.51577486699
100506411	MAP3K9-DT	5.73152714198556	5.41510476461284	6.04794951935828	2.4251835041585	35.9308959764525	1.78347357498377e-59	8.85837960163774e-58	125.403687704846
100288079	GS1-279B7.1	9.34558768005676	8.8293703040547	9.86180505605883	-3.87389015957293	35.9119411115739	1.87420269474992e-59	9.28503200991831e-58	124.981399818598
26037	SIPA1L1	3.85886167998755	3.64558876004324	4.07213459993187	5.77522236550263	35.8912331003859	1.97865796100303e-59	9.77731705048851e-58	125.295795508894
257358	LINC01366	9.30773396103029	8.79289100360548	9.82257691845509	-1.78538750100372	35.8619638087115	2.13640063765769e-59	1.05297161684759e-57	125.11086264284
4327	MMP19	4.40314246501803	4.159463920166	4.64682100987006	3.56476092818718	35.8434931599632	2.24241757798606e-59	1.10239771570455e-57	125.174918316257
125050	RN7SK	13.0652764783724	12.3418993088247	13.7886536479202	4.02125013827253	35.8276802198539	2.33738973160843e-59	1.14349399439084e-57	125.112762683414
135	ADORA2A	7.07895286698276	6.68701588573298	7.47088984823255	2.01798721952279	35.8275953248057	2.33791041408595e-59	1.14349399439084e-57	125.132012456874
80853	KDM7A	3.20828435731355	3.03061206238391	3.38595665224319	5.58892836002121	35.8193767181308	2.38887534426683e-59	1.16545588496186e-57	125.106818576785
26869	RNU1-3	11.6458486781168	11.0001312305645	12.291566125669	-2.46228221155485	35.776141875561	2.67604003126685e-59	1.30224915141801e-57	124.862249574097
619498	SNORD74	7.86968235925359	7.43306456453151	8.30630015397568	-3.07572847741976	35.7536722308326	2.83879505023651e-59	1.37796258726379e-57	124.596288625189
7763	ZFAND5	3.40534909946944	3.21632628730751	3.59437191163137	6.71232057696784	35.7365236264526	2.96970006439585e-59	1.4378734165697e-57	124.89060966587
51271	UBAP1	2.65210691460281	2.50488288904841	2.79933094015721	6.05284166874061	35.7336370652292	2.99232638913915e-59	1.44518838824203e-57	124.881271077998
221692	PHACTR1	6.00132214964377	5.66811283821651	6.33453146107104	2.56137944515262	35.7268473082246	3.04623621651312e-59	1.46753765799036e-57	124.869730022158
7159	TP53BP2	3.58718491751478	3.38787861979967	3.78649121522988	5.49375944880985	35.7024176291881	3.24844300770914e-59	1.56103928735463e-57	124.799699175161
142891	SAMD8	4.4829462867288	4.23352097805482	4.73237159540277	5.04745682690265	35.6523285232144	3.70642040618615e-59	1.77667862961871e-57	124.668921943373
414325	DEFB103A	8.71818152394655	8.23290715396617	9.20345589392694	0.945984580536938	35.6371886205506	3.85728250511238e-59	1.8443951321709e-57	124.621557079484
51206	GP6	6.40074465949469	6.04444171544583	6.75704760354355	-0.453767508740748	35.6349352871381	3.88025974643499e-59	1.85077798625244e-57	124.541858007849
441032	EEF1A1P9	-6.23598370087759	-6.58323119646642	-5.88873620528877	6.10509892354236	-35.6230197731463	4.00407858175708e-59	1.9051088737261e-57	124.211488756192
80315	CPEB4	3.68027636698709	3.47519311761574	3.88535961635844	5.86827502676032	35.5971415686586	4.28690011482931e-59	2.03463688906788e-57	124.522526980597
284751	LINC01270	6.96503470999341	6.57686498089248	7.35320443909434	-1.29771346521857	35.5931564323237	4.33221054134245e-59	2.05107761147006e-57	124.375920618489
6701	SPRR2B	9.9618325331489	9.40556791571124	10.5180971505866	3.43158052159032	35.5240671974613	5.19926295245809e-59	2.45553396737468e-57	124.333455461149
54809	SAMD9	5.67401877396616	5.35686561040115	5.99117193753118	3.72991175005288	35.4884150241448	5.71320066394658e-59	2.69164566574464e-57	124.24008229066
2694	CBLIF	6.90522072148919	6.51910846798774	7.29133297499063	-4.77893756971901	35.4755276281242	5.91134207080181e-59	2.77818624168588e-57	123.347243981949
84002	B3GNT5	4.54270867832808	4.28855599919403	4.79686135746212	4.76114152223561	35.455619436806	6.23114799931896e-59	2.92134455714412e-57	124.149862567491
10602	CDC42EP3	4.89237251195024	4.61859253858515	5.16615248531533	4.96784115145707	35.447264286102	6.37051480913804e-59	2.97941692606451e-57	124.12799483432
6018	RLF	3.80063161737224	3.58791427930209	4.01334895544238	5.32402337055549	35.4419631798177	6.46056587100151e-59	3.01419896049493e-57	124.112374796429
100130311	C17orf107	6.32540839100499	5.97134045134266	6.67947633066733	2.18731987923146	35.4378078770767	6.53205014152184e-59	3.04017113366423e-57	124.107673443572
27189	IL17C	8.90724065412066	8.40829375079796	9.40618755744335	-4.02481734498231	35.4122675982809	6.98929692502668e-59	3.24512718581794e-57	123.623876154798
127544	RNF19B	4.65694384047719	4.39583121384824	4.91805646710614	5.62137894340605	35.3783855012778	7.64614580803949e-59	3.54154734270205e-57	123.945365862698
56832	IFNK	8.56391561804095	8.08352392459821	9.0443073114837	-3.60528455993028	35.3624033029413	7.97726873421223e-59	3.68603508675547e-57	123.546514394823
134187	POU5F2	7.54571320504525	7.12228889402473	7.96913751606578	-4.29482322268501	35.3499975385548	8.24424081632599e-59	3.80025892017789e-57	123.258499861656
26831	RNU5A-1	7.79739360280231	7.35983360299298	8.23495360261164	-4.27916157629887	35.3489669799463	8.26681998491243e-59	3.8015505681815e-57	123.291535130581
6139	RPL17	-3.60241023455008	-3.80474468676978	-3.40007578233039	7.23498009108391	-35.3173584009122	8.99051441779122e-59	4.12447895319291e-57	123.771817746276
8968	H3C7	7.44660373247171	7.02816138417149	7.86504608077193	-3.83688565876823	35.3010396324419	9.38883396992543e-59	4.29695634690254e-57	123.218301562912
11345	GABARAPL2	3.12766672674948	2.95189335680739	3.30344009669156	6.39082944928402	35.2965512578263	9.50147955779084e-59	4.33818147410583e-57	123.726430294354
57018	CCNL1	5.05702114376748	4.77248601150426	5.34155627603069	5.35643276973265	35.2552464351708	1.06043313244047e-58	4.83024778951911e-57	123.618924601328
10099	TSPAN3	-2.32637256755319	-2.4575933993341	-2.19515173577229	6.0535657621032	-35.1674893387879	1.339580458482e-58	6.07297537097667e-57	123.370388771898
6595	SMARCA2	-2.04632266370814	-2.16175030204456	-1.93089502537173	6.85822331555666	-35.1665032655775	1.34310621121783e-58	6.07463237459509e-57	123.388086634596
57186	RALGAPA2	3.68529804734613	3.47738372922522	3.89321236546703	5.10521091978186	35.160342874836	1.3653459753468e-58	6.16072308406484e-57	123.364198521717
7439	BEST1	6.49947762038688	6.13248632417038	6.86646891660337	2.25792599793701	35.1307620935486	1.477425046099e-58	6.65083471571779e-57	123.293258067228
677841	SNORA74B	8.8880321785571	8.38607823930509	9.38998611780911	-3.99131099107277	35.124215592157	1.50345846077775e-58	6.75221461053035e-57	122.887232840143
157983	DOCK8-AS1	5.29635262923373	4.99683700744851	5.59586825101895	-0.69795457018292	35.076988194553	1.705506479549e-58	7.64178217946176e-57	122.99360474462
51526	OSER1	2.80113672043644	2.64260093459452	2.95967250627835	5.01419854201265	35.0486972373466	1.83944922284177e-58	8.22276580499173e-57	123.066941524235
692086	SNORD17	9.10538387614066	8.58935095638435	9.62141679589696	-0.941169910637778	35.001425723781	2.08737886564956e-58	9.30941915441201e-57	122.894608573138
8351	H3C4	7.31005567996997	6.8957093512098	7.72440200873014	-2.26362794740254	34.9962953031793	2.11623980345657e-58	9.41628738473199e-57	122.707458253472
81691	REXO5	4.12598706081328	3.89177775668849	4.36019636493806	2.15838247198393	34.9452861237818	2.42604191321751e-58	1.07698331768746e-56	122.794003506835
431705	ASTL	7.40123226100822	6.98088545864808	7.82157906336836	-0.681682065598957	34.9269906500794	2.54798775065184e-58	1.12851199407903e-56	122.687638720922
4321	MMP12	10.6870634783385	10.0796730210737	11.2944539356033	-1.18725893386282	34.9024012767453	2.72168870062914e-58	1.2026735678964e-56	122.623816304589
8578	SCARF1	6.62724429947293	6.24984738152929	7.00464121741656	3.50568768319675	34.8336925133625	3.2731022085325e-58	1.44301767551403e-56	122.497254472989
100422858	MIR4285	6.24126057185999	5.88579400021934	6.59672714350064	-4.98235065348728	34.8287936206479	3.31647912540949e-58	1.45879546335518e-56	121.494984216195
339751	MAP3K20-AS1	5.60199819784136	5.28286330770898	5.92113308797373	-0.874190476960924	34.8203843467986	3.39229544882362e-58	1.48873751409333e-56	122.31068132216
3007	H1-3	7.75509856749489	7.31296070941308	8.19723642557669	-3.11854754274112	34.7932102819906	3.64945928125926e-58	1.59431605237194e-56	122.068996080265
3383	ICAM1	5.70407133704312	5.37865719928318	6.02948547480305	5.59958271727287	34.7706983997751	3.87734652230892e-58	1.69003072226354e-56	122.324672436666
401472	GASAL1	7.81702041645176	7.37049207157803	8.26354876132548	-3.8366539721143	34.7261867633471	4.37110100842075e-58	1.90093447022316e-56	121.76941306348
399844	LINC01002	5.99186910601813	5.64941207141311	6.33432614062314	2.08909969297329	34.7073222830294	4.5990681156283e-58	1.9955595331514e-56	122.159571801045
26821	SNORA74A	8.44546725706973	7.96244021723388	8.92849429690559	-3.76087334376895	34.6830372270646	4.91030021807384e-58	2.12580609891476e-56	121.728870752591
100506495	LIFR-AS1	-5.48295603166264	-5.79661201050275	-5.16930005282254	0.267257039728073	-34.6757669636898	5.00754571341768e-58	2.16303468996213e-56	120.279412136783
5922	RASA2	3.71210030964075	3.49960186140199	3.92459875787952	3.29164155150246	34.6520412845006	5.33862354494536e-58	2.30087492782376e-56	122.009729165988
64135	IFIH1	4.47744760135363	4.22109013760332	4.73380506510394	4.35368250060596	34.6457070287204	5.43069237811728e-58	2.33531921458994e-56	121.985741953884
6351	CCL4	9.44781975391831	8.90643498566283	9.98920452217379	-0.626634659845347	34.6170813873421	5.86716812918706e-58	2.51738182542932e-56	121.879126813697
5328	PLAU	6.65207581248522	6.27086345028917	7.03328817468127	5.07776051889732	34.6142636385895	5.91200202969239e-58	2.5309688867427e-56	121.904867256134
344454	AOX2P	9.31742903210612	8.78342698247007	9.85143108174217	-2.62733824585049	34.6113112101711	5.95934979877548e-58	2.54556937404583e-56	121.746597921945
100132287	LOC100132287	4.96400173936277	4.67894210907456	5.24906136965098	2.29452876305206	34.5430825315803	7.16681741792161e-58	3.05029116044555e-56	121.716752212933
84658	ADGRE3	10.6206470339188	10.0107471318185	11.2305469360191	-2.59445703872242	34.5427806567978	7.17267508334923e-58	3.05029116044555e-56	121.59710232842
969	CD69	7.70491149431628	7.26215417051796	8.14766881811461	1.37405787892426	34.5196817719448	7.63552490786906e-58	3.23995716951565e-56	121.651457956526
8870	IER3	4.90936700457258	4.62659261613203	5.19214139301312	2.80126487432952	34.4389823929702	9.50252771461328e-58	4.02329488392724e-56	121.434260285156
8357	H3C10	6.20095971464783	5.84365361608175	6.5582658132139	-2.1503363495769	34.4257462909972	9.8500577709653e-58	4.16127055985703e-56	121.12384322209
28231	SLCO4A1	5.61812119639701	5.29422471489834	5.94201767789568	4.08483029765141	34.4072336177802	1.03577565102787e-57	4.36615779913546e-56	121.342294921882
55681	SCYL2	3.53674757254171	3.33272228148529	3.74077286359812	4.98247623837768	34.3862598563874	1.09649405653662e-57	4.61199316296431e-56	121.280502874013
259307	IL4I1	6.58582336029414	6.20550322696018	6.9661434936281	1.20432860378977	34.3499132312915	1.21034955720843e-57	5.0797683818036e-56	121.190451024677
55454	CSGALNACT2	3.17296339400639	2.98971306755211	3.35621372046066	5.06814618860212	34.346713502846	1.22092699146632e-57	5.10188231086207e-56	121.17287130132
2212	FCGR2A	6.18012292918533	5.82299703578898	6.53724882258169	4.38405801525724	34.3273799247219	1.2868530898504e-57	5.36570284015278e-56	121.125844317492
100506195	LARGE-AS1	7.96978421310741	7.50915196870102	8.4304164575138	-3.85317724139125	34.3207768932924	1.31018249613447e-57	5.45115323391706e-56	120.702557573761
2630	GBA1LP	4.97857822717777	4.69072113213121	5.26643532222433	4.40528382804244	34.307832409049	1.35716298167798e-57	5.63442480211969e-56	121.069926341653
100505758	PRMT5-AS1	8.36973506026364	7.88550376956837	8.85396635095892	-2.88252649126237	34.2865465487517	1.43814342690466e-57	5.95775710171581e-56	120.804546428461
83850	ESYT3	5.45958423527714	5.14337423588387	5.77579423467042	4.98983774733121	34.249075625052	1.5927330714171e-57	6.58398174167301e-56	120.910168534081
8335	H2AC4	6.79117613987786	6.39773441004031	7.1846178697154	-4.25175933338946	34.2396610375883	1.63414304522455e-57	6.74066472431468e-56	120.244997832051
9953	HS3ST3B1	4.89055034250228	4.60680930708384	5.17429137792072	0.736341529772186	34.1901075843541	1.8707037277227e-57	7.69992870541449e-56	120.727976529106
23130	ATG2A	4.99734073456123	4.7072833787701	5.28739809035236	6.37593449733192	34.1759000777829	1.94469919813225e-57	7.98739486890986e-56	120.712167729836
10260	DENND4A	3.93219772857865	3.70381442516523	4.16058103199207	4.57157945925031	34.153552230165	2.06711531544753e-57	8.47208754659542e-56	120.647674944706
414236	C10orf55	7.25330300575859	6.83183255741402	7.67477345410316	0.840983495966396	34.1376462711993	2.15895487883218e-57	8.81091946516184e-56	120.610891606162
26828	RNU5F-1	5.34865325070862	5.03768254111876	5.65962396029848	-5.11377309390861	34.1184931278162	2.27502594393678e-57	9.26494675727815e-56	119.429837862133
526	ATP6V1B2	3.47904634599398	3.27660960203385	3.68148308995412	7.08247335774958	34.0906870248787	2.4548386311202e-57	9.95504391717141e-56	120.4767681184
221416	LINC03040	7.45906016829091	7.02499838944698	7.89312194713484	-2.13417904848316	34.0876802381382	2.47512244406631e-57	1.00161691831248e-55	120.309477134317
79094	CHAC1	9.36706517568635	8.82171557328887	9.91241477808383	1.13482533465056	34.0716702537309	2.58600847206123e-57	1.04429106827649e-55	120.431761022781
9619	ABCG1	4.35916958589379	4.10529767276897	4.61304149901861	5.28553567089077	34.0607331485875	2.66462868777825e-57	1.07153750285509e-55	120.39240653228
5004	ORM1	8.25479764690516	7.77380654059363	8.7357887532167	-3.88551657238907	34.0435050875661	2.79339265735848e-57	1.12097272776085e-55	119.984407912071
55196	RESF1	4.83916408140619	4.55716995098972	5.12115821182267	5.36162136582255	34.0404397584701	2.81695271223214e-57	1.12807218821929e-55	120.338091136131
100423000	MIR3161	7.15408644585558	6.73713179010672	7.57104110160444	-4.81877677668744	34.0353513958498	2.85650528541473e-57	1.14153315168902e-55	119.627504246946
677840	SNORA71D	7.25899156189889	6.83566110165185	7.68232202214594	-4.36411961952808	34.0143092256542	3.02610949652421e-57	1.2068024220371e-55	119.702860250168
3010	H1-6	5.74412255386426	5.40856290756665	6.07968220016187	-5.02687576920932	33.9561819517556	3.54935856953884e-57	1.41254183071792e-55	119.094940146886
286042	FAM86B3P	7.14480740272545	6.72704294164772	7.56257186380318	0.955091144334557	33.9253172015269	3.86339600755254e-57	1.5343429350656e-55	120.031802190019
5599	MAPK8	3.65607143188381	3.44213206207821	3.8700108016894	3.66993382528904	33.8991526731099	4.15148623519217e-57	1.64535811160544e-55	119.957185451087
221584	ZSCAN12P1	6.38707044737824	6.01281801819366	6.76132287656282	0.17600140241277	33.8533741538323	4.70870248137093e-57	1.86235965219984e-55	119.81405628433
963	CD53	6.04251401758065	5.68825031731166	6.39677771784964	4.52132006063005	33.8341986490473	4.96399356648987e-57	1.95929947299935e-55	119.775105993926
26855	RNU2-2P	8.86929094153483	8.34911537096245	9.38946651210721	0.863345757919099	33.8223540937662	5.12861750348274e-57	2.02012880434314e-55	119.748061176788
9732	DOCK4	5.81889740155372	5.47726863061707	6.16052617249038	4.62406687437711	33.7871176492625	5.651668542477e-57	2.21355567696486e-55	119.644497928324
7328	UBE2H	3.01228369369508	2.83543098300159	3.18913640438856	5.64465331787323	33.7869533993546	5.65422868270599e-57	2.21355567696486e-55	119.637684250632
3659	IRF1	5.67126484704861	5.33829040499596	6.00423928910127	5.05663611213664	33.7857770716462	5.67259816965566e-57	2.21623337433173e-55	119.640256775935
693221	MIR636	8.24598156560816	7.76123315224752	8.73072997896879	-4.33214505769977	33.7435558547243	6.37336997536059e-57	2.48496790398339e-55	119.09518083472
140885	SIRPA	3.28270516769971	3.08865386785989	3.47675646753952	6.62674258730834	33.5567741863337	1.06855963305987e-56	4.14946530639937e-55	119.00248862649
57149	LYRM1	2.76338671336535	2.59995083744445	2.92682258928626	4.20091320225614	33.5396983991107	1.12038813212058e-56	4.34195578137536e-55	118.962926798043
144983	HNRNPA1L2	-3.84701309323945	-4.07457086171819	-3.61945532476071	5.5564622548135	-33.534889599685	1.13543644190433e-56	4.39142037953421e-55	118.85274154042
162989	DEDD2	4.00058819859932	3.76367728371021	4.23749911348842	4.9653338238766	33.4968263915529	1.26197676057877e-56	4.87102756864358e-55	118.835955090524
2309	FOXO3	2.96753332319718	2.79175847928765	3.1433081671067	6.67574866969491	33.4891223617361	1.28927198137606e-56	4.96641002525264e-55	118.81383498128
8343	H2BC7	6.89761173434298	6.48887756563251	7.30634590305345	-3.32958869223837	33.475161614593	1.3402617250181e-56	5.15250217565959e-55	118.423004047768
100423025	MIR3198-1	7.85596443763603	7.39037013046099	8.32155874481108	-3.31653916531236	33.47007842996	1.35932860555855e-56	5.21537214691547e-55	118.496194829665
11025	LILRB3	6.75205189016833	6.35149351240234	7.15261026793432	1.88774259877435	33.4375796949303	1.48787088176943e-56	5.67457422408175e-55	118.688651069954
390003	GUCY2GP	7.00608722183998	6.59028211579767	7.4218923278823	-4.84214631499342	33.4233983003821	1.54774225903409e-56	5.89122806003037e-55	117.953187757276
6349	CCL3L1	13.3368981999798	12.5443159628511	14.1294804371084	-3.54552530999541	33.3791585205612	1.75059799930788e-56	6.65019658946564e-55	118.393672978533
55359	STYK1	5.38840951822584	5.06805256321446	5.70876647323722	1.13643086789887	33.3650146850193	1.8209558630827e-56	6.9038291124607e-55	118.482473614479
9043	SPAG9	3.09797736651527	2.91378879151733	3.28216594151321	7.12883302209261	33.3641784501557	1.82520391275167e-56	6.90631291553399e-55	118.468247876747
9960	USP3	2.97030857840114	2.79364203372281	3.14697512307948	4.86565982909841	33.3512516443769	1.89215841029708e-56	7.14559311645001e-55	118.43175147591
200298	LINC00528	7.88299811153288	7.41400535230501	8.35199087076074	-0.998564823654645	33.3418864087175	1.94220903847412e-56	7.32022394853913e-55	118.378331507694
3570	IL6R	3.8450219041284	3.61613482904019	4.07390897921662	4.63925107044873	33.3228725115024	2.04797311108938e-56	7.68869905104689e-55	118.352653673518
79865	TREML2	8.65454566317866	8.13931401743246	9.16977730892486	-0.634118971974036	33.3201253646913	2.0637272824554e-56	7.73274187589819e-55	118.337815251691
57458	TMCC3	3.14559877123759	2.95830808475514	3.33288945772005	5.07872843868531	33.315936663703	2.08798409041365e-56	7.80841054200994e-55	118.331676099376
8972	MGAM	9.33822497841775	8.78119424417272	9.89525571266279	-1.01961161026323	33.2544720629586	2.47888721585032e-56	9.25114400080989e-55	118.147694588238
9969	MED13	2.38692811521737	2.24454363139368	2.52931259904105	6.44270783282317	33.2538212193971	2.48339938841843e-56	9.25114400080989e-55	118.156047004737
7357	UGCG	4.7537173329691	4.47008070639953	5.03735395953867	4.93146886859777	33.2457339665133	2.54016290300238e-56	9.44429619371601e-55	118.137227865769
64581	CLEC7A	6.19522561521151	5.82501994659375	6.56543128382927	3.16246603575865	33.1954794244242	2.92345932726367e-56	1.08275019631334e-54	118.007615920699
3604	TNFRSF9	7.20176451500791	6.7707179555469	7.63281107446892	-1.57287014296532	33.142068941706	3.39507974960856e-56	1.25259545003792e-54	117.767669336347
330	BIRC3	5.14639713919679	4.83833369511872	5.45446058327486	3.85931774849592	33.1381312197009	3.43274960954843e-56	1.26406729874981e-54	117.841035843887
9663	LPIN2	3.64084935699537	3.42286847991735	3.85883023407339	4.98842466631041	33.1321178223481	3.49109166596619e-56	1.28309300197327e-54	117.817265170647
88455	ANKRD13A	3.39091612198277	3.187866897866	3.59396534609954	6.74187247138289	33.1268846607598	3.54267754789577e-56	1.29956770659642e-54	117.803777408526
100302139	MIR1537	6.21295594993098	5.84070685702489	6.58520504283707	-4.78937801820471	33.1077379514607	3.73805960973738e-56	1.36862822511185e-54	116.976721396462
1880	GPR183	5.46164049949734	5.13417185279503	5.78910914619965	3.04971067897517	33.0840194891945	3.99524420720568e-56	1.46001110553056e-54	117.695591427038
8339	H2BC8	4.97381820621562	4.67551683197611	5.27211958045512	0.587934824491821	33.0749758955928	4.09794406948102e-56	1.49469982739211e-54	117.654296511648
6023	RMRP	10.9427856441242	10.2860803436879	11.5994909445605	2.58642244649855	33.0538653175074	4.34816697910343e-56	1.5817940745745e-54	117.618091427706
1258	CNGB1	8.76737440200085	8.24121470580501	9.2935340981967	-1.57311983294847	33.0534546777128	4.35318419233124e-56	1.5817940745745e-54	117.562649238109
64744	SMAP2	2.67077964682088	2.51040242532583	2.83115686831594	5.67044061913878	33.0339308683982	4.5985922432493e-56	1.667813964146e-54	117.539771057669
27291	R3HCC1L	3.65824148909554	3.43825872205109	3.87822425613998	4.0399229592812	32.9874384693355	5.24070812161812e-56	1.89711660101212e-54	117.417313997751
8767	RIPK2	4.05056203647774	3.80697850939947	4.29414556355601	4.33441216402814	32.9861975840099	5.25903362351538e-56	1.90017188554911e-54	117.410560160057
5997	RGS2	5.27949967928828	4.96198561569854	5.59701374287801	4.78836546287702	32.9833440115872	5.30142110845664e-56	1.91189336860701e-54	117.402606720654
6340	SCNN1G	5.4543529062484	5.12599948452878	5.78270632796802	3.17915379339929	32.9508460854219	5.80917394036383e-56	2.09108504647329e-54	117.320213559079
100507495	SDCBP2-AS1	4.06286752480912	3.81821521089083	4.30751983872741	1.31995732398005	32.9418675673146	5.95791805351415e-56	2.14061870700279e-54	117.291737476733
2841	GPR18	5.62719621089229	5.28795775431136	5.96643466747323	-1.56163712455537	32.904239882223	6.62426666725926e-56	2.37559055742645e-54	117.02408592118
56938	BMAL2	4.18429830599819	3.93199704018008	4.4365995718163	3.51187994566508	32.8978936211518	6.74384760161874e-56	2.41397092361854e-54	117.169226947399
401106	ATP13A3-DT	7.33924726315594	6.89584405129558	7.7826504750163	-2.14629742587728	32.8335292839633	8.0868906518335e-56	2.88933479757516e-54	116.85969009553
100169758	RNA5S7	12.4959891748461	11.7407655730115	13.2512127766807	-3.49107046943868	32.8216166908361	8.36360787130527e-56	2.97713463893018e-54	116.849051376674
6402	SELL	6.96065357423847	6.53987222824351	7.38143492023343	1.73976025048696	32.8139433578551	8.54689111700343e-56	3.0367530693353e-54	116.94312403776
29933	GPR132	4.31355523252343	4.0525215048876	4.57458896015927	2.31087553356829	32.7795978183918	9.41823544527117e-56	3.33402065799268e-54	116.846376478412
163590	TOR1AIP2	2.67549695613336	2.51355937758793	2.8374345346788	4.92723501168095	32.773415426439	9.58435123292188e-56	3.38658822425045e-54	116.808381899028
4794	NFKBIE	4.9701658904031	4.66933031466024	5.27100146614596	3.18898326427906	32.77227377354	9.61534833551374e-56	3.39130689367422e-54	116.816323342331
51696	HECA	2.36180482380369	2.2188292919793	2.50478035562807	6.67402201698831	32.7677911842419	9.73803685957176e-56	3.42828836107488e-54	116.788384274025
9293	GPR52	6.71348334099065	6.30664876589725	7.12031791608405	-4.33765307548975	32.733688384896	1.07246616735844e-55	3.76872845867715e-54	116.1558195149
10261	IGSF6	6.06655887646042	5.69848898393394	6.43462876898691	2.20765722256416	32.6946735381367	1.19778008655225e-55	4.20141036928967e-54	116.603936630555
2268	FGR	6.28945254140763	5.90745601023483	6.67144907258042	3.24147569797961	32.6601599986692	1.32090912993695e-55	4.62486617407067e-54	116.499026285203
100505736	LOC100505736	7.39095422383638	6.94158404635362	7.84032440131913	-3.65464374501421	32.625798394558	1.45619215811329e-55	5.08925921150067e-54	116.075843673852
64063	PRSS22	7.89425464167385	7.41419226440244	8.37431701894527	2.86574806029705	32.619578316639	1.48213576972082e-55	5.1705288140787e-54	116.389568211049
4929	NR4A2	5.7553986717796	5.40530618646557	6.10549115709362	3.01971529768812	32.6105036444075	1.52082467645307e-55	5.29588621934438e-54	116.359128914815
4759	NEU2	7.15932021145559	6.72365131293599	7.59498910997518	1.75122297044979	32.5971861384201	1.5794554220615e-55	5.49010707465936e-54	116.329744976964
1084	CEACAM3	8.97860112767955	8.43210269348043	9.52509956187867	-1.48548842837559	32.5900209281843	1.611938762566e-55	5.59290377148804e-54	116.270027562523
387254	SLC7A5P2	5.86809466944033	5.51088043494855	6.22530890393212	0.617796892276267	32.5861639198029	1.629702661133e-55	5.63419866048536e-54	116.293382011732
8728	ADAM19	4.40594012521479	4.13759834395081	4.67428190647878	3.45225734475648	32.5698062784757	1.70726173260005e-55	5.8917387834898e-54	116.240137294316
10938	EHD1	4.40709081235309	4.13865966650227	4.67552195820391	6.67669367915744	32.567466655782	1.71865538005042e-55	5.9204289812418e-54	116.227261252405
114548	NLRP3	7.27734177017221	6.83396223344972	7.72072130689471	2.43223349631069	32.5583216201191	1.76393136858426e-55	6.06552571859154e-54	116.216348315393
284958	NT5DC4	6.94615829189613	6.52285388665399	7.36946269713827	-4.77418529631635	32.550433038059	1.80395260539968e-55	6.19206731803441e-54	115.583194985023
100505502	LOC100505502	7.76687398857733	7.29347233670363	8.24027564045104	-3.58460516001661	32.5447824571546	1.83318180112839e-55	6.28118013926737e-54	115.892480316248
23101	MCF2L2	5.46568045778366	5.13238303013433	5.79897788543299	-0.494925184475652	32.5294828294859	1.91474472046616e-55	6.54897206704637e-54	116.071955526732
406970	MIR194-2	6.16280730065442	5.78687904186627	6.53873555944257	-5.02066840054979	32.5190985359907	1.97218052728033e-55	6.73343767235923e-54	115.307086717742
3936	LCP1	4.86220800475238	4.5654355884306	5.15898042107416	7.03347365646443	32.4993656402603	2.0861589066878e-55	7.10995505396328e-54	116.037628217454
285973	ATG9B	6.52905761055395	6.13051171291159	6.9276035081963	3.92737388616788	32.49653382398	2.10305230881803e-55	7.14781637269339e-54	116.030635882054
8754	ADAM9	2.95785262228186	2.77729822924929	3.13840701531442	6.3284289836574	32.4962580091689	2.10470506031862e-55	7.14781637269339e-54	116.017081992084
257068	PLCXD2	7.69586555960581	7.22583429195188	8.16589682725975	0.0359428713955576	32.4784732605	2.21408974219487e-55	7.50603757045323e-54	115.986692939054
440896	LINC03025	6.85827828336899	6.43910146847293	7.27745509826506	-4.51150158397565	32.4550836328417	2.36673118072325e-55	8.00938499222929e-54	115.359292779846
4928	NUP98	3.19995313055535	3.00431083865158	3.39559542245912	6.59118691609892	32.4448490710672	2.43682075757662e-55	8.23208587032297e-54	115.871905141568
693225	MIR640	6.08392866163221	5.71191001957197	6.45594730369246	-5.01865469954442	32.4402574825095	2.46894240685265e-55	8.31138545438208e-54	115.07417534121
9473	THEMIS2	5.16551485422191	4.84948481020123	5.4815448982426	3.63513517151512	32.4227707739215	2.59523668626409e-55	8.72126566142803e-54	115.818736853032
9448	MAP4K4	3.05499404001416	2.86781902159824	3.24216905843009	7.27601342719205	32.3763111795069	2.96337952780807e-55	9.92718707384036e-54	115.679059758851
5359	PLSCR1	4.66776284325559	4.38177475423072	4.95375093228045	4.34027993661742	32.3761884715772	2.96441857266901e-55	9.92718707384036e-54	115.67976401505
6016	RIT1	3.37707822756821	3.17013362865556	3.58402282648087	4.72101667605069	32.3706863289552	3.01138839058722e-55	1.0066940459803e-53	115.661837636748
4147	MATN2	-6.04725062054098	-6.41804461056198	-5.67645663051997	5.57960323112136	-32.3511828422188	3.18401482793318e-55	1.06255439275228e-53	115.322189334193
8359	H4C1	6.86038659721356	6.43899908495819	7.28177410946894	-3.66674412882579	32.2947414049914	3.74196564595538e-55	1.24658689162139e-53	115.097240896147
338758	ATP2B1-AS1	6.20015889913006	5.81929525888898	6.58102253937114	1.5664176251433	32.2922412666493	3.76884597011191e-55	1.25336950237874e-53	115.462097473531
9123	SLC16A3	6.21689857529456	5.83488286173293	6.59891428885619	3.40078181395241	32.2817773422986	3.88347982576826e-55	1.28917723155884e-53	115.418956310365
399716	LINC02656	9.16681769307679	8.60336806969549	9.73026731645809	-3.1677979928874	32.2721860168181	3.99164244938783e-55	1.32060845373723e-53	115.26076566729
9625	AATK	5.1218064093894	4.8069212841732	5.4366915346056	2.32256785988071	32.2653140382435	4.07100310784566e-55	1.34224394063481e-53	115.381760418844
4256	MGP	-10.502940901067	-11.1487062672568	-9.85717553487716	5.62382852317681	-32.2627256730004	4.10130576798698e-55	1.34991951151106e-53	114.298478557038
1890	TYMP	4.88679572632772	4.58627064793658	5.18732080471886	5.18494593631891	32.2558394706449	4.18303713156084e-55	1.37446734603184e-53	115.33329333651
9489	PGS1	4.60654452036495	4.32263637416918	4.89045266656073	4.11692451285839	32.1856512852751	5.11592174006846e-55	1.67526827406467e-53	115.135021452288
100129716	ARRDC3-AS1	5.30128674772766	4.97455360255212	5.6280198929032	-0.11882183982189	32.1849608623352	5.12607221060097e-55	1.67573741551313e-53	115.115271197768
27161	AGO2	3.75972166488095	3.5279486234892	3.99149470627271	4.1546565057465	32.1778970589627	5.2310976473876e-55	1.7071673850269e-53	115.113237471676
2030	SLC29A1	-4.5333736636102	-4.81285092284033	-4.25389640438007	5.85034237174381	-32.1765831682833	5.25087088612122e-55	1.71071593513597e-53	115.034259664635
3624	INHBA	5.37829678000059	5.04667240072838	5.70992115927279	2.57531004715773	32.1708989134152	5.33728794565294e-55	1.73592806922743e-53	115.107989004198
25960	ADGRA2	-6.743181098258	-7.15909507368192	-6.32726712283408	6.08133305598731	-32.1607518132907	5.49513628034119e-55	1.78424847264727e-53	114.785090845246
5514	PPP1R10	4.15822523577469	3.90148507805737	4.414965393492	2.3644326929288	32.1276595389929	6.04340561734593e-55	1.95896024918421e-53	114.989753577418
10217	CTDSPL	-3.36785500715951	-3.57581710734033	-3.15989290697868	6.16248987038509	-32.1243296677753	6.10154440923208e-55	1.97447620596396e-53	114.96078682962
3017	H2BC5	3.52816914824891	3.31010863688854	3.74622965960928	2.32788480028731	32.0949907296422	6.63881925716514e-55	2.14472913884417e-53	114.897742113923
4293	MAP3K9	5.44307421832258	5.10652188006428	5.77962655658088	4.37534833552353	32.0816374526405	6.89892276055381e-55	2.2250183440162e-53	114.83579991407
57091	CASS4	6.47297743903073	6.07267395963579	6.87328091842567	1.55328133858188	32.0759561527589	7.01268203137548e-55	2.25791916259798e-53	114.841772615634
494337	MIR425	7.50726206727794	7.04252552509191	7.97199860946396	-4.61412611843406	32.0434771744763	7.70033886238154e-55	2.47518250188458e-53	114.279438207731
594840	ZFAT-AS1	5.63436856064668	5.28540180930822	5.98333531198513	-4.83505031540135	32.027724520944	8.05797523541925e-55	2.58581636018746e-53	113.904328377774
58191	CXCL16	3.85704732763567	3.61814496100503	4.0959496942663	5.47817379752192	32.0257566006677	8.1038155258626e-55	2.59618935233693e-53	114.667988349334
353145	LCE3E	8.78593769058708	8.24173406406512	9.33014131710904	3.41870388838153	32.0251793181637	8.11731245840441e-55	2.59618935233693e-53	114.690789558417
9592	IER2	3.79287875339667	3.55787868619766	4.02787882059568	6.14806813614858	32.0159104226817	8.33715235978455e-55	2.66207213720563e-53	114.640716232703
6374	CXCL5	8.33343705488065	7.81695477140665	8.84991933835464	-1.89849874022028	32.006163050516	8.5748254349083e-55	2.73342113614938e-53	114.579322138518
374383	NCR3LG1	4.83936600464307	4.53937675076918	5.13935525851697	2.25482029437377	31.9998287591902	8.73292948253258e-55	2.77921143233843e-53	114.620468365933
151649	PP2D1	7.00500714127471	6.5706681456312	7.43934613691822	-2.38230715226653	31.9922395017576	8.92623580282513e-55	2.83603478680834e-53	114.443197870046
642273	FAM110C	4.90990603805995	4.605330551824	5.21448152429589	4.15132928878375	31.9773976508265	9.3168417492695e-55	2.95525300502406e-53	114.534940115416
158401	SHOC1	6.2238819733301	5.83748736701235	6.61027657964785	-0.613529399655611	31.9517887073979	1.00318144082593e-54	3.1767963188725e-53	114.445041325658
196549	EEF1DP3	6.335724015433	5.9423119946159	6.7291360362501	-0.598175773938318	31.9457808527569	1.02074140681394e-54	3.22708738845025e-53	114.430320789923
30001	ERO1A	5.4272159466949	5.08993829163658	5.76449360175323	4.96197721357357	31.9193776692169	1.10166524306592e-54	3.47150972167429e-53	114.366063524216
79768	KATNBL1	4.41935093393316	4.14460262375828	4.69409924410803	3.68991608172223	31.9071741234284	1.14122621950021e-54	3.59028647974356e-53	114.336250315929
6702	SPRR2C	9.14694977020739	8.57798886759297	9.71591067282182	0.109905617620486	31.8903108863205	1.19826314278211e-54	3.76356440041794e-53	114.305444128596
23046	KIF21B	4.13619428416022	3.87860129262376	4.39378727569667	2.25364583886371	31.8516379172712	1.34017254639792e-54	4.20241381514859e-53	114.195208449761
7844	RNF103	2.70520151189166	2.53672287779819	2.87368014598513	5.31270398107041	31.8507505921749	1.34362035561173e-54	4.20621923823895e-53	114.161913334689
89846	FGD3	3.7108512551775	3.47973725223539	3.94196525811961	3.52556562479792	31.8502004275113	1.34576258012535e-54	4.20621923823895e-53	114.176139202254
7168	TPM1	-5.19144609420107	-5.51480552726396	-4.86808666113818	6.26432041830639	-31.8469390615585	1.35853259648072e-54	4.23923921583643e-53	114.081941311506
9804	TOMM20	-2.60899284589638	-2.77165517828709	-2.44633051350566	6.97663193060772	-31.8163807825326	1.484287519433e-54	4.62414500786728e-53	114.093243405829
3386	ICAM4	7.34974900250485	6.89132947291658	7.80816853209311	-1.70150886900165	31.8034533164748	1.54096330248432e-54	4.79294443371418e-53	113.9833757844
127623	OR2B11	9.27945307592851	8.70039888774025	9.85850726411677	-4.29031124660712	31.788355088774	1.60992696375669e-54	4.99935639698403e-53	113.758061890153
64127	NOD2	4.24117586686005	3.97647988235468	4.50587185136541	4.21083126956832	31.7836530468213	1.63203391288739e-54	5.05983159250346e-53	113.972867238846
3018	H2BC3	6.51762545690716	6.11076181677444	6.92448909703989	-4.49511382613507	31.7764518252348	1.66648615085105e-54	5.15832476516247e-53	113.406340286303
100506681	JARID2-AS1	7.31999221819131	6.86288897447731	7.77709546190531	-2.71568534893482	31.7659025293874	1.71828573888477e-54	5.31011068695225e-53	113.777820744506
8178	ELL	3.56456791655622	3.3419143635562	3.78722146955625	4.92406464122787	31.757195808706	1.76225953756525e-54	5.43726369680244e-53	113.891213053804
80183	RUBCNL	6.56539921458847	6.15465457215339	6.97614385702355	2.41325158569878	31.7069241891539	2.03931137580898e-54	6.27423371211929e-53	113.768711775169
84941	HSH2D	5.4565975211829	5.11522040061346	5.79797464175235	0.968580558666673	31.7067985440402	2.04005622207604e-54	6.27423371211929e-53	113.776411757992
84648	LCE3D	9.42298090991007	8.83316505560306	10.0127967642171	4.97857833267643	31.6910589868769	2.13556764241351e-54	6.55748901317451e-53	113.724841428093
6060	RNU1-4	13.2317496623338	12.4034491492782	14.0600501753894	0.255090367464207	31.6879561245946	2.15492247063726e-54	6.60636678318811e-53	113.710378710213
140687	GCNT7	6.86649412632673	6.4364705190294	7.29651773362406	-1.64703819596945	31.6743446266593	2.24194040338939e-54	6.86219401814503e-53	113.598487082368
9407	TMPRSS11D	9.39377832117365	8.80540288414318	9.98215375820411	-1.02281278101151	31.6701890734784	2.26920674440439e-54	6.93460922749461e-53	113.655561792102
84925	SLC49A4	2.50131803227024	2.34463713855005	2.65799892599044	4.72236187662377	31.6677900223604	2.28510000889003e-54	6.97209402712446e-53	113.63646471926
9389	SLC22A14	6.76618574021914	6.34196462361798	7.19040685682029	-4.01220601846541	31.6385459253724	2.48810999047622e-54	7.57946913422089e-53	113.165537312451
38	ACAT1	-3.64432064304633	-3.87285460046107	-3.4157866856316	4.86528871706864	-31.6322965660019	2.53380012164821e-54	7.70644081302561e-53	113.453551879664
3012	H2AC8	4.40500729537538	4.12863915708564	4.68137543366513	0.272064128586727	31.6172098529511	2.64762139953233e-54	8.03990182335077e-53	113.479339142351
100132062	LOC100132062	4.83173639201662	4.52809708466989	5.13537569936334	2.59796435836275	31.5653146555253	3.08003903864978e-54	9.33825085188109e-53	113.356372637989
7039	TGFA	4.98572097170353	4.67233027958163	5.29911166382543	5.20046306192124	31.5578028418265	3.14828209186368e-54	9.53012257792184e-53	113.312767532537
203228	C9orf72	5.6608065819095	5.30494538888604	6.01666777493296	3.61901897135657	31.5545919590895	3.17791568772233e-54	9.604700526635e-53	113.312435453583
92483	LDHAL6B	6.4767694060493	6.06958550609755	6.88395330600104	-1.84693121401337	31.5524233323818	3.19808924888682e-54	9.65049788730022e-53	113.210266385174
3241	HPCAL1	3.96614269364446	3.71672794097063	4.21555744631829	4.69024871253221	31.5435871448485	3.28163217045235e-54	9.88707422890832e-53	113.269823152001
716	C1S	-6.46075524847851	-6.86716517578047	-6.05434532117655	7.15554044454388	-31.5343485795426	3.37133533177477e-54	1.01414409620305e-52	113.16606373561
10614	HEXIM1	2.9109512780347	2.7276009084471	3.09430164762231	6.06320695370158	31.4932897994459	3.80090954323391e-54	1.14157942562566e-52	113.118592923416
84708	LNX1	4.09977750785078	3.84147498029437	4.35808003540719	5.42605149540371	31.4844793131042	3.90006102649559e-54	1.16953156086269e-52	113.095011497455
2780	GNAT2	4.91939804706452	4.6094147593687	5.22938133476034	-0.147324124566757	31.4802785890665	3.94824981670242e-54	1.18213797471423e-52	113.074093216888
51585	PCF11	2.48317081804831	2.32659435013298	2.63974728596364	5.82709528833239	31.4590053059556	4.20167074477308e-54	1.25605777692112e-52	113.01828362159
85441	HELZ2	5.93953979819106	5.56489551712276	6.31418407925936	5.39718622763449	31.4484012466973	4.334059836689e-54	1.29362264255956e-52	112.998472277104
8847	DLEU2	5.85405210615459	5.48447312024537	6.22363109206381	-0.376310653765798	31.420579963211	4.70176153882044e-54	1.40119783409622e-52	112.914599028107
1649	DDIT3	4.84650795491757	4.54043681048405	5.15257909935108	3.99211778714571	31.4102523309501	4.84613290351869e-54	1.44198710017703e-52	112.885283540477
3075	CFH	-9.12447159780821	-9.70146417143957	-8.54747902417685	5.86276273798924	-31.3691234234871	5.46686295898232e-54	1.62417372175515e-52	112.132016501172
100381270	ZBED6	3.61547106802361	3.38679472490648	3.84414741114073	4.49485880623466	31.3623454909258	5.57660032772152e-54	1.65421931326332e-52	112.740633986237
149647	GARIN4	7.00629209563828	6.56312369739451	7.44946049388205	-4.22174619266545	31.360598200183	5.60524819179465e-54	1.66015532731397e-52	112.354984528627
23135	KDM6B	4.80762213427009	4.50326707686367	5.1119771916765	5.97547690331154	31.3339168079527	6.0616169657023e-54	1.78980647180844e-52	112.658295038064
57214	CEMIP	4.89001430748133	4.58026324926954	5.19976536569312	3.48846189940676	31.3157064824361	6.3944478152134e-54	1.88518521325203e-52	112.613275468663
8148	TAF15	-3.11885028721258	-3.31650732861475	-2.92119324581041	6.3803967173371	-31.300200561254	6.69235077282242e-54	1.96999029946696e-52	112.587986607314
643418	LIPN	4.3590472371529	4.0827658991364	4.6353285751694	4.07423500832058	31.2971583674649	6.75242124995679e-54	1.98463365851176e-52	112.552219918891
79931	TNIP3	7.1860549916927	6.73024640059989	7.6418635827855	-2.97943887399114	31.2732425082172	7.24400849090536e-54	2.12586765209439e-52	112.316450191755
29950	SERTAD1	4.1429787345673	3.88006259033876	4.40589487879583	3.9852124984379	31.2579384979694	7.57737225639662e-54	2.22030868159231e-52	112.438078034003
729737	LOC729737	5.5958475860216	5.24061593282832	5.95107923921488	2.81675549478075	31.2477752941392	7.8072661025185e-54	2.28418978725435e-52	112.42155503232
100506020	ARAP1-AS2	7.64965471386884	7.16403505567284	8.13527437206485	-2.40513996911549	31.2471531834252	7.82156481054769e-54	2.28489542231531e-52	112.33017782243
5972	REN	9.43035407410708	8.83151688959986	10.0291912586143	-1.73729086823708	31.2380648460795	8.03349070006216e-54	2.34324367582086e-52	112.380937069624
53831	GPR84	9.12926420978232	8.5494780688493	9.70905035071533	-1.33247927136717	31.2343756418382	8.12116171022021e-54	2.36522682414929e-52	112.379665817309
8969	H2AC11	6.5605024499012	6.14380518767175	6.97719971213065	-2.86350496602167	31.2306726124272	8.21013204711855e-54	2.38752130423166e-52	112.164350328337
665	BNIP3L	3.57274462700514	3.34553630100698	3.79995295300331	7.58602828277147	31.1919564327328	9.20135267100288e-54	2.67172811241718e-52	112.24438643511
55728	N4BP2	3.73580318962014	3.49797934262996	3.97362703661032	3.69462707029473	31.1597146172691	1.01184363500918e-53	2.93358346186222e-52	112.154146835386
6317	SERPINB3	9.08244181138784	8.50405394567593	9.66082967709974	5.14521800893681	31.1493030375431	1.04338628385747e-53	3.02047758257655e-52	112.137212775291
5005	ORM2	6.73366235202107	6.3048358606958	7.16248884334634	-4.40504374132818	31.1483188553916	1.04641878343691e-53	3.02470103086079e-52	111.682175883407
3726	JUNB	5.6121034912447	5.25464902761032	5.96955795487907	6.64776506701289	31.1436728958202	1.06085459519978e-53	3.06182387821774e-52	112.107164436912
51458	RHCG	7.77626193792736	7.28094645425136	8.27157742160337	4.26550262181805	31.1425277064023	1.0644436601301e-53	3.06757661694463e-52	112.109472243117
84640	USP38	4.05869034156133	3.80014616146239	4.31723452166026	5.459045768922	31.1398154684013	1.07299285236054e-53	3.0875851209692e-52	112.081187996104
79888	LPCAT1	5.57326176039724	5.21822943330609	5.92829408748839	4.95723518928596	31.1391264306284	1.07517576775719e-53	3.08924194436903e-52	112.085515291398
199675	MCEMP1	9.97147323524037	9.33586111668235	10.6070853537984	-2.41663772252183	31.1194592478637	1.1394080716814e-53	3.26891073938206e-52	112.013595156434
820	CAMP	7.1452578690733	6.68928522498139	7.60123051316522	-2.30735390405822	31.0845082670434	1.26326481059529e-53	3.61884891047134e-52	111.84033102779
64778	FNDC3B	4.75400816404498	4.45044457144493	5.05757175664504	6.16284527444097	31.0652692444634	1.33715166374453e-53	3.82481090483593e-52	111.866774779764
64411	ARAP3	3.70047328519733	3.46413008926317	3.93681648113149	3.68978458949242	31.0583980804366	1.36458411461524e-53	3.89747932409126e-52	111.855122217658
3605	IL17A	9.26856324508607	8.67647148678251	9.86065500338962	-4.40489331460378	31.0519075584616	1.39101824578291e-53	3.96120781043543e-52	111.625780990812
118788	PIK3AP1	5.81822614388731	5.44645548864087	6.18999679913374	3.99511448218971	31.0441929005709	1.42311083009349e-53	4.04660301420963e-52	111.808937958407
80215	RUNX1-IT1	7.48067481483705	7.00252528026659	7.95882434940751	-4.15743832423477	31.0342976943513	1.46537051435585e-53	4.15447670013986e-52	111.473829437687
677827	SNORA46	7.43330665411543	6.9580507537759	7.90856255445497	-4.34871825181348	31.025544703755	1.503806409413e-53	4.25716742293619e-52	111.418152448854
114614	MIR155HG	7.28415619267065	6.81823437380839	7.75007801153291	-1.60319736603162	31.0120934361122	1.56486562298025e-53	4.42350691248918e-52	111.689699310703
10533	ATG7	3.54701337428498	3.32007103837278	3.77395571019718	4.97595204043311	31.0036044936485	1.60468067879876e-53	4.52939383375475e-52	111.678453543876
285954	INHBA-AS1	7.14303424651481	6.68600081613922	7.60006767689041	-3.13216013536843	31.0027092021521	1.60893893195351e-53	4.53475427419507e-52	111.508073434816
642559	POU5F1P3	7.37305579943409	6.90124982645195	7.84486177241622	-1.00619059430594	30.9990916953943	1.62626120175071e-53	4.57686571303839e-52	111.682263786905
3235	HOXD9	-6.20053615077531	-6.59733427722136	-5.80373802432926	1.11816937389984	-30.9973461958253	1.63468662158319e-53	4.59385178948421e-52	110.48478238269
126961	H3C14	7.05000574363843	6.59856063766079	7.50145084961607	-3.1719438330693	30.9777167418815	1.73252442692445e-53	4.85460415952503e-52	111.424013813674
637	BID	4.30150104645111	4.02599833504683	4.5770037578554	3.94139752555008	30.9712717100465	1.7659197342426e-53	4.94097658393177e-52	111.591103685942
10516	FBLN5	-9.77272239937147	-10.3986687866142	-9.14677601212875	4.85933677366876	-30.9701499508164	1.77179820141981e-53	4.95021875402494e-52	110.635366853429
163486	DENND1B	3.95104477146018	3.6975855016038	4.20450404131656	1.27271212761773	30.9220767840784	2.04318091761376e-53	5.70014856289865e-52	111.474132670796
151887	CCDC80	-9.28181315194002	-9.87744885838092	-8.68617744549911	7.5623758821776	-30.9112793502599	2.10969113084852e-53	5.87717143727104e-52	111.099899775545
10955	SERINC3	2.00505409180423	1.87636279003948	2.13374539356899	7.08749293792959	30.9059275505045	2.14346261137751e-53	5.96261046539775e-52	111.386353229429
27338	UBE2S	4.25377371178515	3.98063932839718	4.52690809517312	1.64107310099915	30.8931996601752	2.22598708009184e-53	6.17430355750727e-52	111.392282897176
9263	STK17A	2.91091218758737	2.72397216427038	3.09785221090436	3.74145301271494	30.8881355638326	2.25970617160787e-53	6.25880000441592e-52	111.35581883579
64137	ABCG4	7.5080426786295	7.02563067850311	7.9904546787559	-0.478798496913584	30.8726218189102	2.36624567132553e-53	6.5444567329812e-52	111.323719207665
22898	DENND3	5.11693521456057	4.78811784549957	5.44575258362156	4.51076669640945	30.8688216138985	2.39310715654791e-53	6.60923933378793e-52	111.282938959379
189	AGXT	7.71153885471126	7.21589266350985	8.20718504591266	-3.65178981335302	30.8627172966374	2.43690060569452e-53	6.72053134041034e-52	111.066158395205
81704	DOCK8	4.15877030157379	3.89127453873638	4.42626606441119	5.05425455527183	30.8398963370048	2.60790727592381e-53	7.18183290226468e-52	111.192206361191
210	ALAD	-4.02201593933755	-4.28092407052105	-3.76310780815404	5.36839876352119	-30.8150573398924	2.80783223316726e-53	7.72133779484135e-52	111.086292584739
56929	FEM1C	3.09799628765193	2.89854115420846	3.2974514210954	4.89246885487391	30.810628493306	2.845071005162e-53	7.81256498017485e-52	111.106078467388
254225	RNF169	3.9567802441771	3.70199074991227	4.21156973844194	4.85815855886529	30.8052896487953	2.89062425409065e-53	7.92633087191589e-52	111.089575461019
1105	CHD1	4.48203717745029	4.19318649591573	4.77088785898485	5.13717867866839	30.7798813064074	3.11771225685917e-53	8.53684686628875e-52	111.014116375904
23329	TBC1D30	5.61080638354522	5.24910078270765	5.97251198438278	1.45120563743999	30.770526798839	3.20578037703286e-53	8.76550645907903e-52	111.025576261177
9689	BZW1	3.44781285180566	3.22551552775548	3.67011017585583	6.19938113525533	30.7662335231876	3.24703559434451e-53	8.86569860717191e-52	110.971416191461
4313	MMP2	-10.4625860284061	-11.1371915375185	-9.78798051929373	7.9510148310223	-30.7647961144871	3.26096738045763e-53	8.89110850881654e-52	110.577337094783
57551	TAOK1	4.52927598119151	4.23721282221723	4.82133914016579	5.54714779355171	30.7621643967424	3.28663123038973e-53	8.93573203826754e-52	110.961859166082
85235	H2AC12	6.47211033995848	6.05475178449452	6.88946889542244	-4.06325617849758	30.7610726181745	3.29733768995338e-53	8.95217868309095e-52	110.587205697495
10483	SEC23B	2.32317543381364	2.17335441302736	2.47299645459992	5.70916734597636	30.7591363785052	3.31641191353078e-53	8.99126513425793e-52	110.949273442922
100289255	TMEM238L	6.11425687099067	5.71992473383341	6.50858900814792	0.634887609171587	30.7571712363095	3.33588468761778e-53	9.03132048808296e-52	110.988554728822
27125	AFF4	2.52020862316121	2.35760419306595	2.68281305325648	6.81475166399879	30.7446109949293	3.46309951459878e-53	9.36254555128237e-52	110.906061034695
3772	KCNJ15	6.47961340120124	6.06140669429838	6.89782010810409	2.5068629953895	30.7342758069356	3.57144153550482e-53	9.64188893194854e-52	110.904179892942
1647	GADD45A	3.49869496247309	3.27282069254559	3.72456923240059	4.55820134218963	30.7258708408127	3.66206618430541e-53	9.87268389827749e-52	110.85527086538
641700	ECSCR	-6.46829892027274	-6.88626143108629	-6.05033640945919	1.95265747321122	-30.6985339131522	3.97318092705451e-53	1.06814662629149e-51	109.792316739579
9560	CCL4L2	11.3170082607426	10.585702265319	12.0483142561661	-1.56305197646013	30.6971023180473	3.99018954984536e-53	1.07122099898223e-51	110.793436708939
2209	FCGR1A	7.18287927091491	6.71867536710476	7.64708317472505	-1.36701022996831	30.6940828663457	4.02630456057306e-53	1.07940901343564e-51	110.762160312304
51495	HACD3	-3.58762670548704	-3.81949257629803	-3.35576083467606	4.96412083619964	-30.692714734778	4.04277687239648e-53	1.08231555767695e-51	110.721695374818
3490	IGFBP7	-4.56312564881308	-4.85807770172554	-4.26817359590062	6.32702342560852	-30.6885159437467	4.09375606789922e-53	1.0944392091399e-51	110.745647748
8875	VNN2	8.49014862868843	7.94123428347368	9.03906297390318	0.00874720476813774	30.6814298451079	4.18126647469015e-53	1.11628200245131e-51	110.762818965038
100289383	CICP25	6.03584135823416	5.64549988904843	6.42618282741989	-2.12877672104674	30.6731237608564	4.28624913802104e-53	1.14272234301027e-51	110.595083266158
6125	RPL5	-2.88665238797059	-3.0733547473427	-2.69995002859848	8.70397987145816	-30.6697026669808	4.33025870032436e-53	1.15285640910851e-51	110.696906803873
54625	PARP14	5.35832396062047	5.01162936434595	5.70501855689499	5.46398429936999	30.6582087773789	4.48148455374747e-53	1.19103928201275e-51	110.655722883387
729156	GTF2IRD1P1	5.46799966789173	5.11420487619871	5.82179445958475	-1.33389761976432	30.6578663787607	4.48607033699529e-53	1.19103928201275e-51	110.596403987618
8404	SPARCL1	-9.14400352784257	-9.73584741947013	-8.55215963621501	5.77255231812397	-30.6474325606247	4.628105093909e-53	1.22705429124302e-51	110.038443898005
9842	PLEKHM1	3.6388824410215	3.40331503626973	3.87444984577327	5.13886346609751	30.6420425125216	4.70324792064152e-53	1.24525938747344e-51	110.600396878747
7462	LAT2	3.97588402982316	3.71845704414404	4.23331101550229	2.91243359774354	30.6368788788498	4.77638852022053e-53	1.261150276589e-51	110.614048758164
55969	RAB5IF	2.84591012054412	2.66159341883218	3.03022682225605	5.28484402444579	30.6281928248604	4.90202084126655e-53	1.29254656530625e-51	110.558785080153
199223	TTC21A	4.53899041914557	4.24488079750595	4.83310004078518	1.74127264898259	30.6136361604965	5.12008514460995e-53	1.34819557054373e-51	110.559190034342
22904	SBNO2	4.18702162681546	3.91560779341387	4.45843546021706	6.0422680879402	30.6011753806895	5.31451258835909e-53	1.39747689430148e-51	110.480538028361
8916	HERC3	2.67086659417037	2.49770909281877	2.84402409552197	5.27652045241428	30.596783156511	5.38480650893759e-53	1.41402664910927e-51	110.465185716854
119774	OR52K2	7.09114449946534	6.63130406701464	7.55098493191604	-4.53745548301407	30.5896186743034	5.50148686774196e-53	1.44269550575356e-51	110.074235369934
7165	TPD52L2	2.26581678498775	2.11884233970528	2.41279123027023	6.69271736460353	30.5807296042155	5.64980608136115e-53	1.47957183236954e-51	110.414599826558
55236	UBA6	3.55339641951462	3.32277434197666	3.78401849705258	4.69955351763729	30.5638220920951	5.94314536811862e-53	1.55216223187468e-51	110.368745385209
8513	LIPF	5.98738604641636	5.5986130677573	6.37615902507541	-4.80236488211427	30.5496382265766	6.20105378448866e-53	1.61732233168848e-51	109.753356812353
220047	CCDC83	5.72275127954128	5.35115051138591	6.09435204769666	-5.00506820124134	30.5487293510771	6.21795994726759e-53	1.61953422908371e-51	109.665537989845
10186	LHFPL6	-6.17608656476953	-6.57716527215306	-5.775007857386	5.06238288885614	-30.5455993219917	6.27653881671074e-53	1.63257955527488e-51	110.047411024816
133874	C5orf58	8.55296577643039	7.99701005298158	9.1089214998792	-2.97138368290432	30.5169700503154	6.83886004220961e-53	1.77404274941097e-51	110.170600069323
58160	NFE4	7.65956861825898	7.1612333863999	8.15790385011807	-3.98569255819697	30.4893103802339	7.43039594104537e-53	1.92489313718024e-51	109.925116782061
100505681	NAPA-AS1	5.08230045864607	4.75155914077621	5.41304177651593	0.541466294894354	30.481530297982	7.60590130512247e-53	1.96618082537501e-51	110.162127044461
7764	ZNF217	3.6903547415325	3.45019570460131	3.93051377846368	5.72857066927496	30.4813406769902	7.61023064238376e-53	1.96618082537501e-51	110.117628182514
4882	NPR2	4.74835929360509	4.43931143370864	5.05740715350155	5.68857249413063	30.4777368866825	7.69298492780865e-53	1.98489337291729e-51	110.111598707082
374655	ZNF710	2.96137251752571	2.7685572401668	3.15418779488463	5.16737559493953	30.4660733252305	7.96709238639939e-53	2.05011311715354e-51	110.072676960181
3337	DNAJB1	3.13152298518832	2.92760396528024	3.3354420050964	7.40250835684666	30.4623042464998	8.05776023540644e-53	2.07067202199175e-51	110.066959477426
100506775	LINC01353	8.23848517565864	7.70167503963529	8.77529531168198	-2.6090928567003	30.4432868471386	8.53136501570614e-53	2.18945124608683e-51	109.969154267783
388512	CLEC17A	7.33214022194691	6.8540225824945	7.81025786139932	-3.96055122908368	30.4201168584836	9.14651695391194e-53	2.34419131850794e-51	109.697616339191
2149	F2R	-5.33963125573673	-5.68794291470982	-4.99131959676364	5.17135598008733	-30.4094200456776	9.44542525825288e-53	2.41757608940262e-51	109.75766596236
11262	SP140	5.88201942368457	5.49820415424348	6.26583469312566	1.49727506595802	30.3996853615617	9.72600676152501e-53	2.48608114321853e-51	109.915231764912
8778	SIGLEC5	7.80561263984537	7.29585519591231	8.31537008377842	0.437895573065767	30.3744415230518	1.0493421710641e-52	2.67867931104836e-51	109.844673054464
23092	ARHGAP26	5.01870458352592	4.69094255193761	5.34646661511423	4.87946853391113	30.3737121200761	1.05164815008723e-52	2.68100540331256e-51	109.798534737623
8329	H2AC13	7.00786938980827	6.55018383460558	7.46555494501095	-3.62369185801479	30.3727192451714	1.05479530312174e-52	2.6854669293518e-51	109.577509019714
378938	MALAT1	6.87152181367673	6.42261904228543	7.32042458506803	10.3831242023942	30.3644574550925	1.08135422749469e-52	2.74944324879668e-51	109.810230805768
10563	CXCL13	7.22658211807207	6.75437493169841	7.69878930444573	-2.9199493591093	30.357446104483	1.10442202551793e-52	2.80438575620946e-51	109.63919712692
1026	CDKN1A	3.85752399285815	3.60545107342572	4.10959691229059	7.1996317053149	30.3561945443296	1.1085916573107e-52	2.8112597410061e-51	109.750328188703
339105	PRSS53	5.91959776998104	5.53273001389914	6.30646552606293	2.46911821805151	30.3525054799234	1.12097457414653e-52	2.83891610859612e-51	109.760111125086
5467	PPARD	4.53739916332914	4.2406869183947	4.83411140826358	6.39343504434476	30.3344691984509	1.18355496458344e-52	2.99345967489774e-51	109.682929897689
79183	TTPAL	2.88951950209067	2.70055722711539	3.07848177706595	5.44748932548855	30.3330027048774	1.18879562824317e-52	3.0027634121012e-51	109.670236368276
286133	SCARA5	-11.3126265257645	-12.0525057038328	-10.5727473476962	5.72109381359509	-30.3296589594466	1.20083255170813e-52	3.0291867859493e-51	108.693954996931
100113393	SNORD12B	7.29357319097214	6.81651720852205	7.77062917342224	-3.33001279621517	30.3274490507552	1.2088552617465e-52	3.04542802638155e-51	109.507942758859
5678	PSG9	7.47595954342672	6.98695268564163	7.9649664012118	-3.98566073253424	30.3261218479438	1.21369941912764e-52	3.05362961184183e-51	109.422839309029
11167	FSTL1	-7.00681607626544	-7.46516119152306	-6.54847096100781	7.65955171084447	-30.3244542233382	1.21981385330624e-52	3.06500155401993e-51	109.617192272974
6725	SRMS	6.51594855303658	6.08962926373234	6.94226784234082	0.0527547331531798	30.3184885021355	1.24194304339038e-52	3.11653122454958e-51	109.674889340729
4189	DNAJB9	3.07990843189513	2.87831092107375	3.28150594271651	4.09206634685143	30.3052256507619	1.29260230936799e-52	3.23942654376422e-51	109.600938146143
898	CCNE1	5.46742145605165	5.10952036909646	5.82532254300685	1.71676961892205	30.3029157357658	1.30163617322208e-52	3.25781907834307e-51	109.622894195778
353514	LILRA5	8.63698127169762	8.07149258310309	9.20246996029215	-1.23153903932206	30.2972310174488	1.32414078748117e-52	3.30983539882485e-51	109.601703919201
100422989	MIR3155A	6.5196254184703	6.09265753587179	6.94659330106881	-4.82559571355311	30.2895149950569	1.3553162754045e-52	3.3833622656916e-51	109.066034077314
60437	CDH26	5.85100771653509	5.46771164792474	6.23430378514545	0.174793922197048	30.2803707858829	1.39322246557213e-52	3.47347888887515e-51	109.558361753256
26832	RNU5B-1	7.27232682300355	6.79544542582266	7.74920822018445	-4.3524437774224	30.2501748767526	1.52616233719245e-52	3.79998606807168e-51	109.128907716131
54676	GTPBP2	3.5099134327953	3.27971288138581	3.7401139842048	5.6178775035418	30.2450932966231	1.54976088291194e-52	3.85375209460974e-51	109.404447493265
1411	CRYBA1	6.87641188921561	6.4252596863149	7.32756409211632	-4.02585462420855	30.234562106459	1.5998457621476e-52	3.9731570077521e-51	109.097654091938
1634	DCN	-11.0819513361256	-11.8090891458872	-10.3548135263639	9.14588268368156	-30.2318270066489	1.61311856186852e-52	4.00095032209507e-51	109.110193920991
2015	ADGRE1	8.36974800626179	7.81972815513828	8.9197678573853	-1.63056294674532	30.1855366405259	1.85538522123775e-52	4.59590395910206e-51	109.253639841929
3091	HIF1A	4.21661612295946	3.93951063024391	4.49372161567501	7.03632964971308	30.1844879898587	1.86127942943691e-52	4.60457055246285e-51	109.232293102266
3579	CXCR2	5.31925796380617	4.96909456670283	5.6694213609095	2.61255642181837	30.1331954353698	2.17387837175685e-52	5.3709884398342e-51	109.096100003254
22978	NT5C2	2.71186683619642	2.53333955972572	2.89039411266713	5.55434648631267	30.1320488753066	2.18144082614926e-52	5.38275424393339e-51	109.061704520532
2018	EMX2	-7.77484333551813	-8.2867925471695	-7.26289412386675	3.09215784506439	-30.1251800240783	2.2273052799437e-52	5.48230593089852e-51	108.155985163311
57172	CAMK1G	7.78107736727569	7.26871719892287	8.29343753562852	-0.326210433041338	30.1251526757724	2.22748982001443e-52	5.48230593089852e-51	109.092549991529
3078	CFHR1	-7.76323602746607	-8.27455981090182	-7.25191224403032	2.12705309292553	-30.1169979475176	2.28320981778627e-52	5.61225819916722e-51	107.951953116819
55853	IDI2-AS1	4.40486434121147	4.1146715798249	4.69505710259805	-0.0822373203631884	30.1100062327754	2.33210158483328e-52	5.71781334995731e-51	109.012658354527
122664	TPPP2	7.89889827101009	7.37840766031595	8.41938888170422	-3.25796678452774	30.1036047955572	2.37779141576985e-52	5.82240848330294e-51	108.879284671174
100507670	ZNF687-AS1	5.29747612667346	4.94818533400865	5.64676691933828	-0.623117655732349	30.0847739905472	2.51749895349648e-52	6.14883924829852e-51	108.932256223827
164714	TTLL8	5.75135463603617	5.37211875454989	6.13059051752244	-5.0318058433378	30.0833092982252	2.52870670177674e-52	6.16837566263355e-51	108.31003484984
9697	TRAM2	-4.76381885960692	-5.07796677312223	-4.44967094609161	4.61537643474206	-30.0805617650119	2.54986663263088e-52	6.21210854403432e-51	108.763359425853
3162	HMOX1	5.07610499066324	4.74117978979027	5.4110301915362	5.98736764110119	30.0640615868021	2.68075301149443e-52	6.52271321353746e-51	108.864821495406
26865	RNU1-27P	10.8736494389598	10.1555631413279	11.5917357365918	-1.17031240186628	30.0374852485098	2.90597439624839e-52	7.06177494875937e-51	108.822424868489
56261	GPCPD1	4.38168695312057	4.09225536058962	4.67111854565152	5.2310995750235	30.0303431616049	2.96969100026785e-52	7.20750005140765e-51	108.755406794718
100422974	MIR3178	6.61983580069851	6.18188074039803	7.05779086099899	-4.52872732647704	29.9835154846258	3.4238543645981e-52	8.28883231691494e-51	108.2357589699
8897	MTMR3	2.30211330169059	2.14975892166007	2.4544676817211	6.64800699868886	29.9734430161659	3.53036165164575e-52	8.53592599596661e-51	108.578347174955
26206	SPAG8	5.42665126857115	5.06737422448549	5.78592831265681	0.0485265008203758	29.9617604438158	3.65808880716121e-52	8.83364108684079e-51	108.590085037087
79748	LMAN1L	7.74090168755052	7.22803006701693	8.25377330808412	-2.89066055814146	29.9397221932778	3.91186937186799e-52	9.43462397315513e-51	108.416687384323
127435	PODN	-10.7311313243053	-11.4421726307549	-10.0200900178557	4.72109248357243	-29.9375021221863	3.93839959288419e-52	9.48670638777192e-51	107.457724855391
50807	ASAP1	2.74961367525069	2.56737090598993	2.93185644451145	5.71453618484041	29.9285899317551	4.04674138542223e-52	9.73547721033618e-51	108.441845447421
5788	PTPRC	5.21163765150391	4.86596370322431	5.55731159978351	5.54553604452482	29.9069721010775	4.32220129590119e-52	1.03722039088405e-50	108.384631447011
5868	RAB5A	3.97842462939689	3.7143530967934	4.24249616200038	6.36649434235904	29.8850806106832	4.62044067328219e-52	1.10740786311509e-50	108.314500590695
128	ADH5	-3.13996984221348	-3.34861134558734	-2.93132833883963	5.36060907986478	-29.8531151615798	5.09363071354575e-52	1.21476140912874e-50	108.248511743247
55122	AKIRIN2	2.49847954482959	2.33244585138564	2.66451323827355	4.74381226019821	29.850008010769	5.14215746807633e-52	1.22481475652247e-50	108.211320114661
693230	MIR645	6.03060100349977	5.62962477719418	6.43157722980536	-4.42503545420552	29.8336818564009	5.40490537238486e-52	1.28580558252453e-50	107.733685050286
440900	LINC01191	7.20704334799099	6.72783595396508	7.6862507420169	-3.60780753350785	29.8331084245865	5.4143762867243e-52	1.28646651401007e-50	107.988735237492
677800	SNORA12	6.92242888524403	6.46187278876331	7.38298498172476	-2.53858834307618	29.8154144147277	5.71499010978351e-52	1.35621654185504e-50	108.041049014379
100287559	ADPGK-AS1	6.12678100485505	5.71894344490163	6.53461856480847	-2.30822231551473	29.7995715663883	5.99841924450603e-52	1.42172151316763e-50	107.975721833893
8365	H4C8	5.12344353284411	4.78238717473102	5.46449989095721	-0.483772881681942	29.7989311385833	6.0101701268368e-52	1.4227523420943e-50	108.068811830713
23741	EID1	-3.49689048379877	-3.72970354352974	-3.2640774240678	5.99973429713422	-29.7947383162218	6.08767788397288e-52	1.43932772799172e-50	108.08224327138
57495	NWD2	7.68544558926409	7.17373644581805	8.19715473271012	-0.391181287107867	29.7927613508325	6.12457274066193e-52	1.44627195603199e-50	108.083422690476
57452	GALNT16	-9.48023203872412	-10.1116181411631	-8.84884593628512	3.81044140715663	-29.7843983521689	6.28315814116803e-52	1.48190019373659e-50	107.024509760143
677842	SNORA50C	6.90578591670481	6.44580666861976	7.36576516478987	-3.41342181610948	29.7810327808118	6.34814172177713e-52	1.49539191392157e-50	107.839445351922
403	ARL3	-2.76037680899028	-2.94425225104953	-2.57650136693104	3.87126765002163	-29.7789597680822	6.38850513203129e-52	1.50305808626567e-50	107.955552476979
64600	PLA2G2F	6.11483960849334	5.70749467044645	6.52218454654022	4.22025384465497	29.7774585625033	6.4178964816166e-52	1.50812721478771e-50	107.994487578678
10993	SDS	6.11681130640195	5.70920248654556	6.52442012625834	-1.29066697982116	29.7677763074223	6.61076556797762e-52	1.55155232903133e-50	107.958870898989
54469	ZFAND6	3.08449300830915	2.87893308331049	3.2900529333078	5.24793142026568	29.7652971399291	6.66108363311685e-52	1.56145548287527e-50	107.943986584572
338324	S100A7A	10.9358906188283	10.2068595780234	11.6649216596332	1.87764862089391	29.7558951923278	6.85544540796236e-52	1.60505933778139e-50	107.967812829137
55894	DEFB103B	7.13315844682605	6.65736612157358	7.60895077207851	0.557216757012775	29.7392027234287	7.21472711387287e-52	1.68712268348983e-50	107.919502233827
9985	REC8	4.99431436323992	4.66109307248426	5.32753565399557	1.67660165125411	29.7308972264963	7.40050883165272e-52	1.72846392177434e-50	107.888734585582
100130357	LOC100130357	6.42096561971513	5.99247412415607	6.84945711527419	1.02403029805908	29.7250792102388	7.5335167237842e-52	1.7573939134051e-50	107.873345196443
4791	NFKB2	4.51890901459413	4.2171808935918	4.82063713559645	5.12628084239483	29.708634565742	7.92265251337042e-52	1.84593001953947e-50	107.772672536496
84225	ZMYND15	3.88551505005939	3.62603779419248	4.1449923059263	1.57079085920598	29.7039484079926	8.03721124511633e-52	1.87035441348216e-50	107.813397278045
3915	LAMC1	-4.98045553441994	-5.31322935056971	-4.64768171827016	7.0332037175677	-29.6882639626693	8.43293411487608e-52	1.96007085315778e-50	107.751276563531
51567	TDP2	2.89966409891893	2.70591127297978	3.09341692485809	5.01884509682569	29.6868780724677	8.46883190964123e-52	1.96603728221164e-50	107.70551893326
26511	CHIC2	3.54987895477807	3.31234792052183	3.78740998903431	4.23405512121798	29.6454514002193	9.6161147991045e-52	2.22968587054749e-50	107.585233528724
6971	TRGJP1	7.51587509669216	7.01222610408127	8.01952408930305	-4.50549775165744	29.601687345284	1.09990602452408e-51	2.54727633775926e-50	107.187717589162
1236	CCR7	5.49207896545346	5.12368032295448	5.86047760795244	1.49815513130154	29.5721999840018	1.20424084671179e-51	2.78554964566716e-50	107.401995128764
100313886	MIR2116	6.04279804385725	5.63712445901217	6.44847162870232	-4.67030347127194	29.5478736239046	1.29779484645929e-51	2.99474340199765e-50	106.829147420968
388820	SMIM34	7.23905936885605	6.75300106094424	7.72511767676785	-0.537595239579427	29.5432759114034	1.31628396842223e-51	3.0337662399295e-50	107.318043828256
693139	MIR554	6.09313822477449	5.68399093294944	6.50228551659954	-4.38785817669459	29.5410707128209	1.32524595571073e-51	3.05076380367325e-50	106.87269208282
89795	NAV3	4.60914800680556	4.29956252397796	4.91873348963316	4.13731740513037	29.5328221172666	1.35931768452916e-51	3.12545508756215e-50	107.237820971961
5208	PFKFB2	3.91529711256787	3.65223313438873	4.17836109074701	5.34727620639136	29.523525953967	1.39877699497257e-51	3.21234066874107e-50	107.200727058809
26091	HERC4	3.70588394753966	3.45687322193573	3.95489467314359	4.7427374837851	29.5215151933841	1.40746291857176e-51	3.22843105259981e-50	107.197115504393
8061	FOSL1	5.76187658152336	5.37464211965114	6.14911104339558	1.00990802676375	29.5158186948753	1.43236676263777e-51	3.27773260850277e-50	107.234032592079
2192	FBLN1	-10.1081393294464	-10.7875316229774	-9.42874703591543	8.34235257767987	-29.5131446254742	1.44421005144494e-51	3.3009043530172e-50	106.957127481912
100271836	SMG1P3	5.15219535508604	4.80588310598541	5.49850760418667	3.29870785023043	29.5113686766884	1.45213015832519e-51	3.31506483412432e-50	107.183558735329
51762	RAB8B	4.31903842433857	4.02866832151077	4.60940852716637	4.97782982278715	29.5053011823322	1.47952110079706e-51	3.37358892046514e-50	107.146386514053
389692	MAFA	6.7010387059304	6.25051402252393	7.15156338933687	-1.80525980435349	29.5045108600451	1.48312707053062e-51	3.37780433053787e-50	107.143772831539
8336	H2AC17	6.89700300979912	6.433266858301	7.36073916129724	-3.02418434006682	29.5021960543849	1.49373982785007e-51	3.39794875395669e-50	107.038376330402
645843	TMEM14EP	6.85274937621617	6.39160270948915	7.31389604294319	-3.34403809021583	29.4775006579646	1.61184356325797e-51	3.66227623793672e-50	106.925614455261
120892	LRRK2	5.32985420457506	4.97107868607454	5.68862972307557	4.56337182619674	29.4684580165527	1.6574080638059e-51	3.7613574737281e-50	107.038057036861
643036	SLED1	7.68347445796593	7.16605584063965	8.20089307529221	-1.32274903434349	29.4564552728322	1.71990172278415e-51	3.89857911737701e-50	107.040320321485
115752	DIS3L	-3.80241958384777	-4.0585639843633	-3.54627518333225	3.90826666641687	-29.4469320694556	1.77117261466937e-51	4.01006831556827e-50	106.863317462531
100128276	LOC100128276	8.40283963829927	7.83655977436443	8.96911950223412	-3.72721630947168	29.4347152738422	1.83920977223271e-51	4.15921061668908e-50	106.840712919328
79901	CYBRD1	-5.41498523821471	-5.77993075136667	-5.05003972506276	7.50567865051382	-29.4329729462879	1.84912557466143e-51	4.17672054008719e-50	106.974068578359
1051	CEBPB	4.41600808929577	4.11829536364625	4.71372081494528	6.20853276003149	29.4237040841734	1.90278956007069e-51	4.29288977977451e-50	106.897882574339
25820	ARIH1	2.34029750391884	2.18248550083009	2.49810950700759	6.55192434472374	29.4168333296673	1.94358078748798e-51	4.37977841700984e-50	106.868571559047
9645	MICAL2	2.43975054884582	2.27507379101049	2.60442730668115	5.08424290783157	29.3885391845378	2.12107208807692e-51	4.76856697976779e-50	106.787055003213
677796	SNORA5C	6.20122662464581	5.78249816911769	6.61995508017392	-2.36776704632224	29.3771736572453	2.19689308715149e-51	4.9332568833208e-50	106.690208384459
2215	FCGR3B	7.85385990720468	7.32325473810963	8.38446507629972	2.12944881248711	29.3613862715416	2.30677204170356e-51	5.1739524137253e-50	106.740924331187
3310	HSPA6	4.70644347790982	4.38827919583162	5.02460775998802	3.59125698919017	29.3431211759518	2.44083381782767e-51	5.46189844543463e-50	106.658953313927
6774	STAT3	3.90105189628054	3.63719694604822	4.16490684651286	8.4198276160898	29.3279268320879	2.55832873293024e-51	5.71816219818431e-50	106.618848853528
9775	EIF4A3	3.03947976543496	2.8336405259155	3.24531900495443	6.57148449905932	29.2911194978197	2.86716517857814e-51	6.40100453689071e-50	106.481142384151
100170841	EPOP	5.62110861509135	5.24030565434786	6.00191157583483	2.39053040050865	29.2810430779984	2.9580906324855e-51	6.59633621086269e-50	106.486448261509
267010	RNU12	6.61692009079661	6.16860400297815	7.06523617861507	-4.40946801454388	29.2776657875363	2.9892123034962e-51	6.65801145976871e-50	106.137768709133
201294	UNC13D	3.41894881459164	3.18727768012021	3.65061994906306	3.60030329802515	29.2742351046965	3.02116418852277e-51	6.72139097590102e-50	106.452281073865
2052	EPHX1	-4.26117001515517	-4.54991839037258	-3.97242163993777	5.63440311771866	-29.2734693497207	3.02834300025575e-51	6.72957331224463e-50	106.448082087158
100128590	SLC8A1-AS1	6.58599744360805	6.13930352778257	7.03269135943354	-3.82278605565698	29.2466685520608	3.29073860809529e-51	7.30422373265677e-50	106.139404057393
51256	TBC1D7	4.38041122608475	4.08324154017624	4.67758091199327	3.3770298719963	29.23985810992	3.36099664458773e-51	7.45006186222281e-50	106.343321871167
135295	SRSF12	5.30002255630278	4.94046212525732	5.65958298734824	0.221830571628945	29.2395516018264	3.36419399459442e-51	7.45006186222281e-50	106.382795553167
57823	SLAMF7	4.59549751555683	4.28363386872149	4.90736116239217	2.70848267936947	29.2302591218605	3.46259925436902e-51	7.65915798244894e-50	106.326977336287
6156	RPL30	-2.59767625600086	-2.77397196481781	-2.42138054718391	8.97681094014078	-29.2286102470636	3.48036141008009e-51	7.68959850857006e-50	106.296320116391
724027	MIR657	6.17198626340741	5.75290452785605	6.59106799895876	-4.80510749885389	29.2140050352798	3.64176106487358e-51	8.03696110091849e-50	105.812644377189
23307	FKBP15	2.05542128292981	1.91581761994488	2.19502494591475	5.60588557902188	29.2057873162363	3.73587164232577e-51	8.2351977877048e-50	106.216577915933
5903	RANBP2	3.2430409115816	3.02276337401732	3.46331844914588	7.05443840045848	29.2043199159433	3.7529328943834e-51	8.26333059517041e-50	106.215909451658
100169761	RNA5S10	11.1696881526334	10.4109594501044	11.9284168551623	-2.77556091984904	29.202458627522	3.77468695071185e-51	8.30171997329326e-50	106.245246007097
26086	GPSM1	5.43030972839913	5.06123845190973	5.79938100488853	4.87713507584648	29.1863130921984	3.96880878428674e-51	8.71867913732111e-50	106.162904486087
165	AEBP1	-7.07515147099111	-7.55610586621524	-6.59419707576698	7.24179017611704	-29.1807686136001	4.03776925315958e-51	8.86004572879376e-50	106.113688677426
3055	HCK	5.05815279267074	4.71422621567126	5.40207936967022	4.04745406386907	29.1736715709494	4.12780691689817e-51	9.04728672253326e-50	106.126470620712
4650	MYO9B	3.18125028852499	2.9648993186014	3.39760125844858	6.40981507818825	29.1678135594537	4.20364945257805e-51	9.20302389264866e-50	106.097416721955
100422984	MIR4308	6.02606347228713	5.61606795393648	6.43605899063778	-5.01343944926074	29.1554316136781	4.36861441295376e-51	9.55329991419764e-50	105.57918777616
3488	IGFBP5	-10.6202739342831	-11.3429206103917	-9.89762725817457	8.09826696428936	-29.1524186556627	4.40973450983207e-51	9.63226326681727e-50	105.777104611718
6286	S100P	5.97577102189451	5.56865849872145	6.38288354506756	3.72394579126567	29.1168486373563	4.92574195234538e-51	1.07349900009051e-49	105.95593570028
3575	IL7R	5.40551120428756	5.03708204780255	5.77394036077256	2.03933717116335	29.1036636661991	5.13213231647457e-51	1.11721231469167e-49	105.942675167339
642757	TBC1D22A-AS1	7.16734736576619	6.67844122711865	7.65625350441373	-3.63421430249246	29.0802305688668	5.5207147161777e-51	1.20044319314896e-49	105.698118692895
150992	LINC00309	6.99656629696276	6.51917478663545	7.47395780729007	-4.82902950403493	29.0720157330858	5.66385476995458e-51	1.23017645636234e-49	105.479816706513
9120	SLC16A6	3.13377487827799	2.91962368872982	3.34792606782616	2.98609508294565	29.0276706155386	6.50377244534194e-51	1.41101031539913e-49	105.705188929488
3206	HOXA10	-6.22285309496096	-6.64812289943829	-5.79758329048363	2.20262306523913	-29.0261799802767	6.53409203170965e-51	1.41599004547376e-49	104.974289932346
4691	NCL	-2.82233766136057	-3.01529581539578	-2.62937950732536	8.09837863275219	-29.0142078620573	6.7828345442082e-51	1.46823925235101e-49	105.645613585331
643904	RNF222	5.75981980119652	5.36558283817272	6.15405676422032	3.00099709043713	28.9812049855462	7.51913332537978e-51	1.62579055996007e-49	105.541579178301
23371	TNS2	-6.01807286633425	-6.43000926598534	-5.60613646668315	5.05850682432173	-28.979584585823	7.55729385510222e-51	1.63220564587387e-49	105.355794172565
9658	ZNF516	2.09990522640581	1.9561342786925	2.24367617411912	5.15508475626052	28.9729983501142	7.71442160441181e-51	1.66427174051632e-49	105.494688007583
26285	CLDN17	10.0535277453378	9.36517814683232	10.7418773438432	-2.12906001738488	28.9717213923908	7.74526528022701e-51	1.66905256969197e-49	105.540965633792
51200	CPA4	5.2398431440025	4.88097001651623	5.59871627148876	6.97018807167434	28.9629123366233	7.96145569768237e-51	1.71371894088298e-49	105.477091494324
857	CAV1	-6.28427250424939	-6.71477139352861	-5.85377361497017	6.56318275556927	-28.9566193099337	8.11961641576157e-51	1.74580835283858e-49	105.416254222406
29992	PILRA	5.82193616076311	5.42291435330136	6.22095796822487	2.0033456969547	28.942476557621	8.48672605270446e-51	1.82270221435849e-49	105.438131238921
6913	TBX15	-7.60483708807655	-8.12637851359122	-7.08329566256187	2.58773604344279	-28.9245085062665	8.97738678568975e-51	1.9259300088675e-49	104.521084735898
10672	GNA13	3.75773242429685	3.49994427616479	4.01552057242891	6.27549442223136	28.9153057088263	9.23967369848212e-51	1.97998893904374e-49	105.31024555854
26824	RNU11	6.162268949688	5.73916795961883	6.58536993975717	-2.77974758724682	28.8909278810838	9.97244118748316e-51	2.13226100673861e-49	105.151125250393
26864	RNVU1-7	10.6595499784858	9.92730110951831	11.3917988474533	-2.13852792195752	28.8765326022904	1.04323962091027e-50	2.22775136573474e-49	105.245953712299
51665	ASB1	-2.72949599608054	-2.9169983914937	-2.54199360066739	4.25359968233244	-28.8762321039776	1.0442222352133e-50	2.22775136573474e-49	105.213212185358
401934	RNF223	6.8416266120743	6.37157570520142	7.31167751894719	1.38546357511841	28.8721653562679	1.057612471553e-50	2.25132081153839e-49	105.226223338599
1540	CYLD	2.65634150743438	2.47369434018527	2.83898867468349	5.99174579267316	28.8493378939601	1.13605479067503e-50	2.4156244675172e-49	105.09859694271
6920	TCEA3	-4.59447258453843	-4.91045073120815	-4.2784944378687	4.33267601645265	-28.8432038737288	1.1581163409037e-50	2.45981351434817e-49	104.98542779976
144108	SPTY2D1	2.06528554109979	1.9232451855859	2.20732589661367	4.94663962542629	28.8425222762977	1.16059429364262e-50	2.46235579607046e-49	105.089222191306
3556	IL1RAP	3.93978470778221	3.66858502984439	4.21098438572002	5.15257117825676	28.8169626404913	1.25748136052926e-50	2.66497317663653e-49	104.999881569947
9636	ISG15	6.6425686863987	6.18519870140085	7.09993867139655	3.18015765667838	28.8093378140206	1.28793492375843e-50	2.72650717009742e-49	105.00233254089
7903	ST8SIA4	4.45883993721589	4.15168895810711	4.76599091632468	2.69171325144574	28.7961787728663	1.34225272959722e-50	2.8352507657492e-49	104.972031690788
9989	PPP4R1	2.32596581844109	2.16564249229609	2.48628914458608	6.25943252728413	28.7787215126589	1.41789665075285e-50	2.99174636891014e-49	104.876141127617
59	ACTA2	-6.48236372122356	-6.92920325892207	-6.03552418352506	7.10426021942701	-28.7770773614772	1.42523883859729e-50	3.0039408942453e-49	104.894335400141
117531	TMC1	6.65737057169075	6.19842288452029	7.11631825886122	-1.37820406675085	28.7742775955511	1.43782995265613e-50	3.02715962212006e-49	104.909940626677
163882	CNST	3.76968201033777	3.50971051962555	4.02965350104999	5.65237543865625	28.7636420373335	1.48669155049224e-50	3.12660667216213e-49	104.831102492138
344892	RTP2	7.2801237015107	6.77798685133398	7.78226055168743	-4.77545883030262	28.7595143183088	1.50610314992708e-50	3.16396882490692e-49	104.561763024619
401565	CIMIP2A	7.27637895085748	6.77444820737546	7.7783096943395	-3.1877129471343	28.7565243771409	1.5203235593858e-50	3.1903558360823e-49	104.752524426956
7124	TNF	6.51792975958054	6.06817452721996	6.96768499194113	-1.77360914875273	28.7473842650523	1.56464011612917e-50	3.27977233503107e-49	104.803930432651
9990	SLC12A6	3.83250341584211	3.56801731202294	4.09698951966129	5.26481736601535	28.7438259439594	1.58224328084762e-50	3.31305886105152e-49	104.769024931164
653604	H3C13	7.3649289050286	6.85659761138157	7.87326019867564	-3.15358593131815	28.7399888487813	1.60144949399988e-50	3.34962591661214e-49	104.708688741077
10266	RAMP2	-7.94751783255826	-8.49613668171962	-7.3988989833969	2.67433787225391	-28.7359572590589	1.62188265037068e-50	3.38867698972013e-49	103.915805356891
29982	NRBF2	2.98633719738277	2.78017990671947	3.19249448804607	4.28291405332573	28.7345915717939	1.62886377735147e-50	3.39956780979912e-49	104.752886294149
169355	IDO2	6.29622453769495	5.86156189805895	6.73088717733094	-1.72980337441405	28.7337809913152	1.63302163240979e-50	3.4045490041411e-49	104.758282062951
4249	MGAT5	3.34531534345224	3.11428993367817	3.5763407532263	3.91388978428765	28.7238199644617	1.68499923404405e-50	3.50910674721502e-49	104.723696840101
1960	EGR3	3.54978331395377	3.30441217913245	3.79515444877509	6.22375298069665	28.6974465002389	1.83082312515178e-50	3.8086668952021e-49	104.623291109995
283298	OLFML1	-8.15893878460915	-8.72301001393772	-7.59486755528058	3.74169794209803	-28.6922501500356	1.86102286269357e-50	3.86730610450766e-49	103.967201024878
800	CALD1	-5.25297743657473	-5.61627288469365	-4.88968198845582	6.73917623900687	-28.6820680383961	1.92166339257582e-50	3.98900796242898e-49	104.624782864765
6707	SPRR3	9.59404456847847	8.93027826356983	10.2578108733871	-3.75514185841	28.6715658625688	1.98629943243325e-50	4.11798875961201e-49	104.528015572607
100506142	RHOQ-AS1	6.24090150061038	5.8091189228884	6.67268407833236	-1.67453475167034	28.6712809409996	1.98808322178751e-50	4.11798875961201e-49	104.563803711993
1088	CEACAM8	6.55505040198108	6.10136260496335	7.00873819899881	-3.10734405003736	28.6605037866995	2.05675490618026e-50	4.25106911898892e-49	104.423358985326
9079	LDB2	-7.43172544946024	-7.94666326933736	-6.91678762958312	2.55553472461017	-28.6285762226488	2.27456976656036e-50	4.69621697667274e-49	103.644347528564
439921	MXRA7	-3.81084997184172	-4.07491699454007	-3.54678294914337	5.95725163829698	-28.6267842820442	2.28746259869386e-50	4.71776889185551e-49	104.465144441943
79168	LILRA6	5.8241954745036	5.42044783227134	6.22794311673586	2.36823370696884	28.6148073350377	2.37554927072199e-50	4.89419164864074e-49	104.400847019166
23312	DMXL2	5.61196985599066	5.22292762960501	6.00101208237631	4.04185310489127	28.6143226881317	2.3791848596511e-50	4.89643376576161e-49	104.373153795525
4783	NFIL3	4.07646382392053	3.79368669341255	4.3592409544285	4.38391679350882	28.5959278219026	2.52140404392924e-50	5.1835752441078e-49	104.308186680719
3985	LIMK2	3.85764960988136	3.58988133872521	4.12541788103751	7.1747458905972	28.5777838006046	2.6700862472943e-50	5.48337583819348e-49	104.255109655598
100506229	LINC01093	9.31831930307941	8.6712254032582	9.96541320290063	-2.6806981926697	28.5650616043196	2.77958506491665e-50	5.70215412143307e-49	104.249956754105
11031	RAB31	2.86202361624086	2.66320664791506	3.06084058456667	5.95480377964389	28.5551633362216	2.86790301499172e-50	5.87706095460243e-49	104.170356412676
100507099	FRY-AS1	7.28590433255486	6.77966320820332	7.79214545690641	-2.40761281032882	28.5490016153184	2.92430543595358e-50	5.98626188390838e-49	104.168041362901
11198	SUPT16H	-2.47274059523219	-2.64469329376565	-2.30078789669873	6.19899140854003	-28.5255775168779	3.1491279286589e-50	6.43963160049801e-49	104.149074296004
58494	JAM2	-6.71721166405543	-7.18457864743882	-6.24984468067204	2.20095891424362	-28.5099126902502	3.30912997413708e-50	6.75962766874207e-49	103.328223048416
58472	SQOR	2.3892233946158	2.22294130237227	2.55550548685933	5.77045206059017	28.5020541587178	3.3924616807895e-50	6.9224945252798e-49	104.002587140087
146225	CMTM2	7.88621159897393	7.33729039963104	8.43513279831682	-2.2410873763649	28.4985855080305	3.42991346034984e-50	6.98968413569302e-49	104.035750074979
142	PARP1	-2.70035948873527	-2.88832017302726	-2.51239880444328	5.49005922021559	-28.4983325060124	3.43266144214661e-50	6.98968413569302e-49	104.066756849801
115019	SLC26A9	5.81219950202102	5.40745281355117	6.21694619049088	3.35373271496827	28.4853848618277	3.57629793689361e-50	7.25909175744129e-49	103.974002069141
400680	LINC00664	8.65394728376954	8.05121816849359	9.25667639904549	-0.959696368118021	28.481113021051	3.62500627640702e-50	7.35019732543203e-49	104.013236862919
9765	ZFYVE16	3.8413807989423	3.57350029139919	4.10926130648541	5.01881873793523	28.4453401145336	4.06007737893428e-50	8.21503235556577e-49	103.825234287654
100423036	MIR2355	5.06863229273496	4.71471567436905	5.42254891110087	-5.08215171724321	28.4089193120866	4.55723073921255e-50	9.20158500726299e-49	103.169469946388
6135	RPL11	-3.44768433762376	-3.68857819956866	-3.20679047567887	9.16808533267905	-28.3900818436418	4.83802130064493e-50	9.75828388677826e-49	103.667251617534
100131561	FKSG29	6.51316904752132	6.05803549771668	6.96830259732596	-3.37136748678865	28.3869271173693	4.88672345520733e-50	9.84618430356344e-49	103.537127644326
51251	NT5C3A	4.96143035611123	4.6146389071864	5.30822180503607	4.88073378818276	28.3794125936995	5.00473284863007e-50	1.00734005043317e-48	103.619781965248
51596	CUTA	-3.21905089870572	-3.44407546171818	-2.99402633569327	4.83708318928278	-28.3767595001691	5.04708061378857e-50	1.01480108324523e-48	103.658878504817
347240	KIF24	3.74233332807663	3.48055773207525	4.00410892407801	1.69024930512294	28.3581694361539	5.35412493734512e-50	1.07429007876459e-48	103.620385341617
862	RUNX1T1	-6.56246378893095	-7.02179608950672	-6.10313148835519	1.3864110217805	-28.3403243524656	5.666582903993e-50	1.13579829593903e-48	102.673196595448
5597	MAPK6	2.44817612292668	2.27680791300475	2.6195443328486	6.21879808954123	28.3385275271243	5.69904639533993e-50	1.14111531053358e-48	103.481408983264
140735	DYNLL2	-2.21773102778572	-2.37298461472184	-2.06247744084959	5.54088148754856	-28.335580391029	5.75269940157898e-50	1.15065960350834e-48	103.552239457484
85403	EAF1	2.24160818273714	2.08458963875823	2.39862672671605	5.14715539945096	28.3187213528887	6.06956337637836e-50	1.21277699813664e-48	103.425851769433
285533	RNF175	5.63374074405787	5.23906822272848	6.02841326538725	0.587816710706517	28.3155401173819	6.13130040605158e-50	1.22271437130905e-48	103.487082321059
100169762	RNA5S11	14.4411471114824	13.4294691495039	15.4528250734609	-0.615239649809406	28.3155032898136	6.13201880107129e-50	1.22271437130905e-48	103.486666435857
54502	RBM47	3.71531661028577	3.45503260948833	3.97560061108321	5.51779103090405	28.3147830487095	6.1460856165157e-50	1.22424930280482e-48	103.407913098101
693176	MIR591	6.68476865631711	6.21633046971657	7.15320684291765	-4.90939102444941	28.3073342905166	6.29348801150639e-50	1.25231290431859e-48	103.081484531238
27166	PRELID1	3.15004713040323	2.92926016676623	3.37083409404022	4.48594930898078	28.3014383184078	6.41268701902793e-50	1.27471220144524e-48	103.374269219557
6129	RPL7	-3.41457345091641	-3.65392634433052	-3.17522055750229	7.57738167836549	-28.2984507686283	6.47395304586585e-50	1.285561213302e-48	103.4147025334
3764	KCNJ8	-6.93239228127119	-7.41921601035653	-6.44556855218585	1.72656668107758	-28.2472565310486	7.6205239389878e-50	1.51012073355901e-48	102.398861114013
2864	FFAR1	7.22466022876887	6.71706550355164	7.7322549539861	-4.75987718494286	28.2335318793488	7.9613485956555e-50	1.57441401960586e-48	102.924558338445
26525	IL36RN	5.97565425651243	5.5556797647828	6.39562874824206	6.41684686000658	28.2245763194359	8.19199164762776e-50	1.6183603643443e-48	103.142457956306
201176	ARHGAP27	3.17146047247811	2.94837064882471	3.3945502961315	4.94076561638108	28.1996959334066	8.86876699038132e-50	1.75026118161304e-48	103.04295955462
6443	SGCB	-5.67723467706883	-6.07673661752528	-5.27773273661238	3.57597174292301	-28.1892055536247	9.17076520248384e-50	1.8080046022784e-48	102.740639167361
4239	MFAP4	-6.49608519684271	-6.95322025929759	-6.03895013438782	6.50352757977772	-28.1885061936846	9.19126344380259e-50	1.81018919996694e-48	103.00222375016
9446	GSTO1	2.22692685893918	2.07020553824431	2.38364817963405	4.99593320635454	28.1866039516771	9.24725226410134e-50	1.81935192446833e-48	103.006273444481
51332	SPTBN5	4.894981217501	4.55045073327654	5.23951170172546	2.75804734260912	28.1830673148849	9.35226232389879e-50	1.83813074018387e-48	103.023509781621
6972	TRGJP2	6.41880684721276	5.96697881903418	6.87063487539134	-4.63979344753484	28.180326595223	9.43446652242592e-50	1.85239341669123e-48	102.696500072751
100507066	CLIP1-AS1	6.2525537626885	5.8123768638682	6.69273066150881	-3.47198581610207	28.1770207057377	9.53459260804673e-50	1.87014223583545e-48	102.849860523993
23347	SMCHD1	4.44310548747486	4.1301204352621	4.75609053968762	5.75275660822217	28.1596926527733	1.00772142183775e-49	1.9745587329832e-48	102.916292447506
91543	RSAD2	6.3743359808025	5.92521415205848	6.82345780954652	2.43402584616029	28.153712397889	1.02716276096334e-49	2.01060311519729e-48	102.933311500649
51312	SLC25A37	5.13491383119128	4.77305402435876	5.4967736380238	3.99014722307272	28.1486580885592	1.04388865253139e-49	2.04126426032131e-48	102.889834201226
8850	KAT2B	2.81100803759574	2.61288032757883	3.00913574761266	5.25800575794875	28.1437361269548	1.06044058362809e-49	2.07152326204259e-48	102.861948922201
23001	WDFY3	3.00889581767916	2.79678811997704	3.22100351538127	6.48215494227321	28.1394499194883	1.07507006583353e-49	2.09796921882762e-48	102.847146132497
652276	LOC652276	3.23963932388059	3.01125464151262	3.46802400624857	1.88459155591307	28.1380872560957	1.07976355987413e-49	2.1049913943104e-48	102.921251853143
84063	KIRREL2	7.24625449427226	6.73493889313273	7.7575700954118	-3.35361079427374	28.1118496536801	1.17427641570218e-49	2.28692414008382e-48	102.715978222008
10010	TANK	3.07111725842257	2.85431537076867	3.28791914607647	5.14209409772818	28.0994760576943	1.22170204596153e-49	2.37687821128265e-48	102.720242744237
8367	H4C5	6.31964371215004	5.87325631304338	6.76603111125671	-1.82524596284423	28.0831326004664	1.28731839689159e-49	2.50200548281599e-48	102.703520191243
100506801	ECE1-AS1	6.85446964387111	6.37026081724366	7.33867847049856	-0.870900626164971	28.0805777007689	1.29789250123841e-49	2.52000905644491e-48	102.73800725949
9096	TBX18	-7.04134183668936	-7.53902793638344	-6.54365573699527	2.60389650604088	-28.0649840803945	1.36435710035109e-49	2.64638468041863e-48	101.992936043629
219670	ENKUR	7.82329666878083	7.27027789836588	8.37631543919578	-2.94533797596508	28.061753800517	1.37854914415575e-49	2.67121690009695e-48	102.610075081591
100130855	USP3-AS1	4.11448062015213	3.82362607902893	4.40533516127532	-0.163599296333797	28.0610588769487	1.38162165938829e-49	2.67447447500118e-48	102.657737526939
7803	PTP4A1	2.97689540641841	2.76635639347287	3.18743441936395	6.16686511112774	28.0476110463402	1.44245869919327e-49	2.78943069576388e-48	102.551104707868
3725	JUN	3.07850501641181	2.86074022521324	3.29626980761038	6.12160723901317	28.0425230285831	1.46617489881554e-49	2.83244360854596e-48	102.534935684639
837	CASP4	3.33922877037911	3.10298847352909	3.57546906722912	5.60094763412889	28.0386485276473	1.48449813116345e-49	2.86496215634777e-48	102.5227510221
255231	MCOLN2	5.26494842724484	4.89239081995235	5.63750603453732	1.44868727946006	28.0327412546202	1.51288026830444e-49	2.91680887836991e-48	102.571859518451
388931	MFSD2B	8.31312417432957	7.72483081390585	8.9014175347533	-2.53121939408574	28.0307813356758	1.52241732984299e-49	2.93225510162746e-48	102.548727675899
10096	ACTR3	2.27121509451372	2.11036584409144	2.432064344936	7.43109490295172	28.0094194454518	1.63038225269135e-49	3.13392076612332e-48	102.432340262265
342538	NACA2	-5.93229951295338	-6.35259059796972	-5.51200842793703	4.11293367894668	-27.9986940217048	1.68746928598423e-49	3.23717910331225e-48	102.195580559193
5018	OXA1L	-2.13502998990687	-2.28635017396598	-1.98370980584776	5.89859557090616	-27.9880087911521	1.74634766503906e-49	3.3467891143949e-48	102.43762753097
8530	CST7	4.87926272902516	4.53339900903548	5.22512644901485	2.20960996992442	27.9842761805557	1.76740008134974e-49	3.38376139080724e-48	102.400460435609
26807	SNORD43	6.11033239752472	5.67719501135403	6.54346978369541	-4.07048563855967	27.9836298474019	1.77107140046336e-49	3.38741636414992e-48	102.144102279272
23194	FBXL7	-7.14880280222099	-7.65559021007347	-6.6420153943685	2.41464244243315	-27.9815897338437	1.78271024340539e-49	3.40628790245909e-48	101.674184633302
283600	SLC25A47	5.9869360597416	5.56246214140068	6.41140997808251	-4.51472319198801	27.9781176685488	1.80269602404484e-49	3.4410549130278e-48	102.036689219414
942	CD86	3.94956405946361	3.66948442509898	4.22964369382823	2.73551096937796	27.972579329678	1.8350444551858e-49	3.49932782912513e-48	102.357971356447
3133	HLA-E	3.14558948361482	2.92246099134132	3.36871797588832	7.73196971927156	27.9648114930865	1.88140397843191e-49	3.58417713314352e-48	102.298417272711
27133	KCNH5	7.38323929448634	6.85930078815078	7.90717780082189	-2.96501715061671	27.9531985608016	1.95292446617659e-49	3.71674396919271e-48	102.248326475161
6167	RPL37	-3.93971811801442	-4.21944818074319	-3.65998805528565	8.78484327621789	-27.9377154542081	2.05256508686958e-49	3.90251296733997e-48	102.237603381293
22899	ARHGEF15	-6.66811154936401	-7.14162193474008	-6.19460116398794	2.36327252123077	-27.9343281442443	2.07503877227029e-49	3.94134340717189e-48	101.592780846785
133	ADM	5.20752449970958	4.83756239570313	5.57748660371603	4.52330844386965	27.9215140278492	2.16232504102234e-49	4.10308113904554e-48	102.155262300794
4629	MYH11	-6.6291882371282	-7.10015993210205	-6.15821654215435	7.89440270861086	-27.9209651576717	2.16614542659196e-49	4.10627686291428e-48	102.218559104904
777	CACNA1E	5.76574453907642	5.35602986367038	6.17545921448246	-1.99646660661271	27.9150724313184	2.20759289241473e-49	4.18072419487645e-48	102.13952991265
50856	CLEC4A	5.5784791415673	5.18195630801098	5.97500197512361	2.12408233814087	27.9069577790999	2.26598120889232e-49	4.28707586587877e-48	102.148807049997
582	BBS1	-2.77516091786886	-2.97254657989813	-2.57777525583959	4.14761168705906	-27.8892895326789	2.39855759451771e-49	4.53343894609828e-48	102.09456682235
115761	ARL11	3.94354408367745	3.66293888422131	4.22414928313359	0.436582445390968	27.8776312256151	2.49029548613718e-49	4.70220627058241e-48	102.086743132221
29887	SNX10	4.58738717821478	4.26094597678429	4.91382837964528	2.47216041989166	27.8756698088671	2.50607385489573e-49	4.72735541107023e-48	102.046275401573
6869	TACR1	-6.2888083437293	-6.73643986886116	-5.84117681859744	2.45120511643067	-27.868434782655	2.5651521355032e-49	4.83405434790612e-48	101.469855651645
6366	CCL21	-8.97910961249509	-9.6183719749166	-8.33984725007357	3.67639393444563	-27.8624319376848	2.6152339133585e-49	4.92360688370001e-48	101.267717900672
55148	UBR7	-2.22432498648751	-2.38286226156468	-2.06578771141034	4.67714860810762	-27.8311872884187	2.89228708015209e-49	5.43987693294358e-48	101.938434560928
255394	TCP11L2	4.26041907166541	3.95674416503028	4.56409397830054	5.13888429094561	27.8296853594523	2.90632710153961e-49	5.46094032705712e-48	101.852323189887
30817	ADGRE2	4.251129113246	3.94806630590833	4.55419192058368	3.74021443057267	27.8250873415637	2.9497381547192e-49	5.53709636816529e-48	101.852829413855
729176	KATNBL1P6	3.51802945173065	3.2672029885134	3.7688559149479	1.88905490035235	27.822169956435	2.97762046134831e-49	5.58398248858899e-48	101.904326556848
692063	SNORA32	6.66902423054804	6.19332936791665	7.14471909317943	-1.70077995221073	27.8098545167627	3.09828295101181e-49	5.79894789526281e-48	101.847941134821
57047	PLSCR2	6.91333523667828	6.42011054072117	7.4065599326354	-3.63270170395784	27.8040259967488	3.1570964406971e-49	5.90327896722565e-48	101.693929802849
3912	LAMB1	-3.78468351766322	-4.0547178817207	-3.51464915360574	5.86149173432537	-27.8019601458572	3.17821140751401e-49	5.93698539117923e-48	101.843116164972
220965	FAM13C	-5.91070099930765	-6.33254203697502	-5.48885996164029	1.7053892804346	-27.7942555774724	3.25822346769494e-49	6.08054092194486e-48	101.13598509284
406967	MIR192	5.76400651740083	5.3525875240318	6.17542551076986	-4.97941086664136	27.7910534005944	3.29207296289906e-49	6.13775232714313e-48	101.346630937591
220	ALDH1A3	6.59577634215633	6.12438006154656	7.0671726227661	3.44009000731161	27.7552185779512	3.69596086789443e-49	6.87742108447888e-48	101.635963020347
23670	CEMIP2	2.76954366446489	2.57148847264692	2.96759885628287	4.60405201396754	27.7387488153905	3.89800841910872e-49	7.24637503211875e-48	101.565752774285
57674	RNF213	4.31351192543554	4.00500613261334	4.62201771825774	7.17767431832006	27.7352805099419	3.94195721779446e-49	7.32099532757923e-48	101.560669240903
1153	CIRBP	-2.18695942234371	-2.34343764906385	-2.03048119562357	7.7787096823061	-27.723732000592	4.09192976082433e-49	7.58826206249425e-48	101.531977710003
51374	ATRAID	-3.13516730222928	-3.35949147739098	-2.91084312706757	5.22785016861206	-27.7235936268397	4.09376118968189e-49	7.58826206249425e-48	101.589098639424
57212	GFOD3P	-3.34045256157482	-3.57960088569087	-3.10130423745878	3.88899276242117	-27.7078513864848	4.30760635569391e-49	7.97695658662315e-48	101.469206353564
406968	MIR193A	6.39814621318906	5.94002848200835	6.85626394436977	-3.94618658826752	27.7039657797524	4.36210084824738e-49	8.062336779328e-48	101.303673150892
131601	TPRA1	3.32211997770267	3.08421033225997	3.56002962314536	5.2607632383962	27.6992586634858	4.4290490761285e-49	8.17821146410587e-48	101.42767723962
100422971	MIR4312	5.891837976532	5.46989074521969	6.31378520784432	-4.85873799168138	27.6985820161228	4.43875770219433e-49	8.18827260571779e-48	101.088113208587
59339	PLEKHA2	3.20870827029044	2.97883948456704	3.43857705601384	5.43519793013363	27.6895000732194	4.57116339877833e-49	8.42443939130556e-48	101.395208974789
23099	ZBTB43	2.69218367926873	2.49930273126829	2.88506462726917	5.12091894169911	27.6872765093878	4.60418336115704e-49	8.47379494175356e-48	101.391517134828
8332	H2AC16	6.35897740466434	5.90338692673277	6.81456788259592	-3.69126299651233	27.6871036183175	4.60676085429844e-49	8.47379494175356e-48	101.277666648053
3184	HNRNPD	-2.12980097483678	-2.28245259046729	-1.97714935920628	6.45914070661131	-27.6759475649489	4.77619152674836e-49	8.77705100642036e-48	101.416394863803
23171	GPD1L	-4.62228218758223	-4.95402927748595	-4.2905350976785	4.0389281172009	-27.6384838973727	5.39254084646953e-49	9.90023115098732e-48	101.162563063966
719	C3AR1	5.55234165159261	5.15342854536738	5.95125475781785	3.24844617197474	27.6097681179171	5.9188042367319e-49	1.08560357861127e-47	101.163139331129
7090	TLE3	3.40735021069559	3.16249154067709	3.6522088807141	6.73260493873323	27.6036282278216	6.0378872104171e-49	1.10638958969149e-47	101.120849836417
6876	TAGLN	-6.05637898221389	-6.49167237110764	-5.62108559332014	6.66934310743965	-27.5991594227932	6.12607640891543e-49	1.12148038792545e-47	101.156143428555
256227	STEAP1B	4.63050768042883	4.29769142409986	4.96332393675779	0.657650123666161	27.5987212774694	6.13479257472169e-49	1.12200744882303e-47	101.191605718557
9516	LITAF	3.83134528155728	3.55577766456002	4.10691289855454	7.26984428518878	27.5796019988897	6.52757433814837e-49	1.19270944798373e-47	101.051746016915
571	BACH1	3.08514718709462	2.86310198190364	3.3071923922856	6.29462334782181	27.5612792613163	6.92778442504994e-49	1.26463316446638e-47	100.978255188833
9958	USP15	3.54246288887886	3.28748131118725	3.79744446657047	5.81170005730004	27.5588688490077	6.98224383529215e-49	1.27336518977216e-47	100.970723641542
50863	NTM	-6.77695285107755	-7.26475813058655	-6.28914757156855	2.01678704914344	-27.5583270952423	6.994543204041e-49	1.2743991418775e-47	100.330750545739
2199	FBLN2	-9.95633858321739	-10.6730856280053	-9.23959153842951	6.93642824666342	-27.5548866554453	7.07316273368189e-49	1.28750316351168e-47	100.721426409374
92162	TMEM88	4.97607719574563	4.61778686793501	5.33436752355624	-0.253024449720268	27.5497021250934	7.1933244316122e-49	1.30813701253027e-47	101.027695315105
10437	IFI30	4.14146907966857	3.84317980314328	4.43975835619386	5.9318384789473	27.5411242948664	7.39667132592422e-49	1.3438451439217e-47	100.916483769291
100294362	RNF213-AS1	5.2562054228974	4.87741824156536	5.63499260422944	0.814199529059064	27.5259260806396	7.77130665635783e-49	1.40924581649538e-47	100.949705517125
677833	SNORA54	6.59769231488973	6.1222239151424	7.07316071463706	-3.51090906292826	27.5255041764942	7.78197524671664e-49	1.4098504070913e-47	100.80088495398
6678	SPARC	-7.90823311487876	-8.47844026114508	-7.33802596861243	8.70324156096711	-27.5113365430567	8.14893686323106e-49	1.47494222584772e-47	100.891421765128
55914	ERBIN	2.69095821223142	2.49691816285451	2.88499826160833	6.63708396391495	27.5093583054129	8.20154643091558e-49	1.48306797267224e-47	100.808932446101
5549	PRELP	-7.85505331768248	-8.42148259953484	-7.28862403583013	5.68400821086404	-27.5085895706557	8.22208258957342e-49	1.48538413098478e-47	100.636288858535
390036	OR52K1	5.82785467944693	5.40737277887532	6.24833658001853	-4.96789800740747	27.49326322461	8.64251460124794e-49	1.55987244756045e-47	100.411615133105
4790	NFKB1	3.30687767835826	3.06822478454504	3.54553057217148	6.47871647452049	27.4863016624535	8.84058177433467e-49	1.5941244171319e-47	100.735832511869
8688	KRT37	6.90568362666277	6.40721938951086	7.40414786381468	-0.676673224993137	27.4813178903629	8.98518406119541e-49	1.61868048757543e-47	100.811233780902
64333	ARHGAP9	4.70882672954531	4.36891962170251	5.04873383738812	2.75822466377203	27.4800391126958	9.02267036367474e-49	1.62267226932729e-47	100.754195087763
652995	UCA1	6.5321468502825	6.06062229674417	7.00367140382083	0.00852596242962616	27.4799861724818	9.02422565763645e-49	1.62267226932729e-47	100.804699245857
6043	SNORA63	5.34348990798628	4.95767803416121	5.72930178181134	-0.567660864809452	27.4735187698575	9.21627568112626e-49	1.65565655273466e-47	100.778388302242
8294	H4C9	6.24509397195005	5.79372345135798	6.69646449254212	-3.63152969049255	27.4454697831877	1.00980712169999e-48	1.8089946405701e-47	100.504180009646
64857	PLEKHG2	3.05612447456394	2.83516597999119	3.27708296913668	4.08292248272053	27.4362795539265	1.04051244140233e-48	1.86226537696794e-47	100.590269565518
9940	DLEC1	4.67234324458736	4.33440777135271	5.010278717822	0.200607485618649	27.4262127377608	1.07522850530595e-48	1.92260858874335e-47	100.631317084775
1230	CCR1	5.85025190989229	5.4270807336469	6.27342308613767	2.54988015976896	27.4235308887912	1.08467253750238e-48	1.93769289180955e-47	100.570233023501
9437	NCR1	7.32972350967575	6.79947965870685	7.85996736064465	-3.16553267686263	27.4205924843612	1.09511610158796e-48	1.95453312021576e-47	100.529136538976
8720	MBTPS1	-2.41799725964832	-2.59292498809149	-2.24306953120514	6.18860659217314	-27.4196578054063	1.09845931628503e-48	1.95868135228487e-47	100.598739863799
136288	C7orf57	7.31687693377684	6.78750829104069	7.846245576513	-2.52539156573887	27.4177884414708	1.10517668102122e-48	1.96883282322427e-47	100.558514165418
2210	FCGR1BP	6.29040251940806	5.83520286629274	6.74560217252339	-1.42841297127273	27.4120425285748	1.12608453414092e-48	2.00422193659784e-47	100.567774594219
11314	CD300A	5.59695839143942	5.19186956105614	6.0020472218227	2.38054732230914	27.407327706815	1.14353819251894e-48	2.03340343539307e-47	100.521671716422
729041	FAAHP1	7.06168573878027	6.55057513897061	7.57279633858994	-2.45677745833368	27.4068032169998	1.14549657345084e-48	2.03500324721553e-47	100.520632657758
4013	VWA5A	-3.66823303771411	-3.93373876427598	-3.40272731115223	5.12345863181797	-27.4061422868672	1.14796922355379e-48	2.0375128730518e-47	100.548703837201
3097	HIVEP2	3.14856787707009	2.92063691077791	3.37649884336226	6.36768749571362	27.4015172870702	1.16542342057312e-48	2.06658385518972e-47	100.457244720584
692205	SNORD89	4.56721979146804	4.2365054517847	4.89793413115137	0.341238159945533	27.3945246224683	1.19232255602151e-48	2.11233402505488e-47	100.528977069191
163175	LGI4	-7.0220626853279	-7.5306376332885	-6.5134877373673	2.45053947132048	-27.3889019634851	1.21440516761734e-48	2.14947478194663e-47	99.8505909385501
100169759	RNA5S8	12.661002350191	11.7435381616913	13.5784665386908	-1.17001475395855	27.3743522111097	1.27348250661814e-48	2.2519669496057e-47	100.463488383562
409	ARRB2	4.35139533070985	4.03601368577951	4.66677697564019	5.47591720410795	27.3688790395348	1.29644857078794e-48	2.29047191430935e-47	100.353201848611
389072	PLEKHM3	2.30015391217018	2.13343682307562	2.46687100126474	4.83825926640905	27.3679117799629	1.30055052795903e-48	2.29560902189426e-47	100.357976414423
23108	RAP1GAP2	3.8750017024699	3.59407043784492	4.15593296709487	4.55319694025266	27.3612986347425	1.32894846543568e-48	2.34358233051418e-47	100.331409277877
128344	CIMAP3	-5.01930967944958	-5.38323402093203	-4.65538533796712	0.157191656616917	-27.3588456569639	1.33964025817849e-48	2.36027177293372e-47	99.6020399681916
4217	MAP3K5	2.50522969333818	2.32346016197595	2.68699922470041	4.41651921090363	27.3395489835635	1.42683180672384e-48	2.51158983414337e-47	100.272313297028
4868	NPHS1	6.7123975580593	6.22520625442534	7.19958886169327	-4.22900399265937	27.3302136008844	1.47104599898592e-48	2.58704905695401e-47	100.093337556591
8794	TNFRSF10C	6.78267313172169	6.29037020607118	7.27497605737219	0.11357312654734	27.3296049665683	1.47397613912825e-48	2.58983266419773e-47	100.311998592082
7409	VAV1	4.59737938022331	4.2636546392621	4.93110412118453	3.16041177778667	27.3266768920279	1.48815522138321e-48	2.61235796031306e-47	100.242736804637
94120	SYTL3	3.77064425346973	3.4968272004259	4.04446130651355	2.5599442761449	27.3161790636529	1.54013090300675e-48	2.70113104175143e-47	100.236462005988
11026	LILRA3	7.62621872317171	7.07237255553782	8.18006489080561	-1.88702060621282	27.3139798506738	1.55124927904566e-48	2.71815074218922e-47	100.254878046353
402665	IGLON5	4.59831260579783	4.26431645928695	4.93230875230871	-0.368325422455544	27.3100137669949	1.57150532064564e-48	2.75113618155286e-47	100.241112811294
55824	PAG1	3.76853776414958	3.49476191566845	4.04231361263072	4.90709430936249	27.3050276608985	1.59734990563949e-48	2.79383620438601e-47	100.143565019775
375035	SFT2D2	3.71396944186839	3.44411494739824	3.98382393633854	3.76388857702495	27.3006855730596	1.62020532597029e-48	2.83123516143644e-47	100.148111995137
353322	ANKRD37	3.66003164145897	3.39399526374151	3.92606801917642	1.90117772873392	27.2903243115856	1.67608549489164e-48	2.92622301387894e-47	100.175056809055
26508	HEYL	-6.48557723694484	-6.9570911212633	-6.01406335262639	1.83961347307619	-27.2846905689066	1.70728099983795e-48	2.97798143184074e-47	99.4772546714459
339059	LOC339059	6.86840996501427	6.369013111015	7.36780681901355	-2.78549309408115	27.2819425633255	1.72270925233715e-48	3.00216838154349e-47	100.0890685358
60490	PPCDC	4.71893267708626	4.37579167586317	5.06207367830935	2.60150837679342	27.2794776494652	1.73666773165744e-48	3.02375245814487e-47	100.102689245583
440926	H3P6	3.12541774530104	2.89803254282948	3.3528029477726	6.59217857080628	27.2653299518463	1.81901958524283e-48	3.16427099253735e-47	100.0119352356
653423	SPAG11A	6.39372526386855	5.9285005343366	6.8589499934005	-5.01616067277542	27.2618963047752	1.8395934583166e-48	3.19716685856797e-47	99.7197881389202
132660	LIN54	2.36403139297874	2.19189038479206	2.53617240116541	4.12558799690606	27.241673282579	1.9656189261172e-48	3.41002951243906e-47	99.9623294762536
692057	SNORD12	6.10179612643216	5.65732758314623	6.54626466971808	-2.16382798048396	27.2321258787502	2.02810759578689e-48	3.5152645812638e-47	99.9437379610764
51750	RTEL1	4.19905940883877	3.89309299551741	4.50502582216014	3.94411662975004	27.2234490170027	2.08663509058536e-48	3.6134504244353e-47	99.8877299452899
646023	ADORA2A-AS1	6.70365990977324	6.21516794967988	7.1921518698666	0.322564138451338	27.2219627950159	2.09682955850961e-48	3.62783598322879e-47	99.9567165728215
3433	IFIT2	5.26850410476117	4.88455957601504	5.6524486335073	3.91124609853869	27.219724314981	2.11227888920034e-48	3.6512792093713e-47	99.8764326811668
2140	EYA3	2.92992571767291	2.71640393074458	3.14344750460124	3.31664258055874	27.2194469747363	2.11420098593748e-48	3.65131818074485e-47	99.9066826490167
140739	UBE2F	3.24180879334898	3.00549640933345	3.47812117736451	4.53555125231529	27.2123342739866	2.16410263991915e-48	3.73414550668995e-47	99.8447925647046
6578	SLCO2A1	-6.31846729371657	-6.77908912654834	-5.85784546088479	2.93162442130651	-27.2102232794554	2.17914043208138e-48	3.75672084174604e-47	99.4637448091589
9447	AIM2	5.45089757229694	5.05336139658698	5.8484337480069	-1.04592289940531	27.1992073948678	2.25933976866811e-48	3.89149005675075e-47	99.8739404102948
440313	LOC440313	7.24909677524084	6.72040169792982	7.77779185255185	-4.30015866963467	27.1984098404473	2.26526051575058e-48	3.89819495378313e-47	99.6938598275127
1378	CR1	6.4023804226802	5.93536435459364	6.86939649076676	1.61050298541659	27.1940903152453	2.29760001299326e-48	3.95031014756319e-47	99.8382671507468
166	TLE5	-2.91332371056596	-3.1258359975502	-2.70081142358172	7.529850886106	-27.193780088121	2.29994047058238e-48	3.95080033293427e-47	99.8297816800587
2582	GALE	2.70794304551654	2.51036722238892	2.90551886864416	2.99662839915429	27.1875835348295	2.34719633730342e-48	4.02837571389699e-47	99.8199225292331
8493	PPM1D	2.03446344285514	1.88600559099597	2.18292129471431	3.09704596660659	27.1838898070109	2.37582988322012e-48	4.07043674061949e-47	99.8187640994565
6647	SOD1	-2.93082710613842	-3.14469407036542	-2.71696014191142	6.15028638139449	-27.1838758118389	2.37593904014935e-48	4.07043674061949e-47	99.8363467214277
6367	CCL22	4.78645384691728	4.43704668998686	5.13586100384771	3.90670702994644	27.1735864682839	2.45757658309623e-48	4.20654827072803e-47	99.7237550811387
81631	MAP1LC3B	2.24108736329943	2.07744196840993	2.40473275818893	6.41525520473936	27.1656362471363	2.52258799863989e-48	4.31398456493381e-47	99.6802996752163
2091	FBL	-3.53365086599892	-3.79181333232878	-3.27548839966907	6.50341636992205	-27.1515995162854	2.64163520216177e-48	4.50954812219836e-47	99.7330763773281
55628	ZNF407	2.53508458557728	2.34983624199661	2.72033292915796	4.30622054553207	27.1458224340624	2.69226263882051e-48	4.59189640136715e-47	99.6384262354073
388372	CCL4L1	10.9332780247046	10.1343049268375	11.7322511225717	-3.17746520279035	27.1445794979379	2.70328239514566e-48	4.60660409569947e-47	99.6995538682727
81553	CYRIA	3.98354750148717	3.69236381810863	4.27473118486571	3.73774764912563	27.1373757229302	2.76805226224431e-48	4.71279898891587e-47	99.609663311705
100169768	RNA5S17	10.8548774882945	10.0612505002841	11.6485044763049	-3.28532893061733	27.131473515497	2.82228461858157e-48	4.80088096799778e-47	99.6539914747743
8348	H2BC17	5.47510230121048	5.07464853424497	5.87555606817599	-2.48850083302154	27.1209399896315	2.92174887154467e-48	4.96568141545815e-47	99.5300655328371
4860	PNP	4.33640422535399	4.01921317173435	4.65359527897364	4.95922720551183	27.1190025642478	2.94042461150487e-48	4.99300723342285e-47	99.5323694801811
8970	H2BC11	5.53525506272912	5.13035642916445	5.94015369629379	-1.37799392332724	27.1179096511101	2.95101277239264e-48	5.00656376972032e-47	99.5958882291416
255193	CSNK1G2-AS1	7.00670939905434	6.49405882211183	7.51935997599685	-3.8165497081793	27.1117491739589	3.01141892325681e-48	5.10454096497728e-47	99.4568672512271
2107	ETF1	2.06048871064925	1.909610341009	2.2113670802895	7.28936818232775	27.0899460184685	3.23540496559807e-48	5.47937922896265e-47	99.4337198683995
5159	PDGFRB	-9.18873689022715	-9.86176180960194	-8.51571197085236	6.48340917101486	-27.0825500381524	3.31514166521215e-48	5.60947650428767e-47	99.2291750529107
8396	PIP4K2B	-2.90374844417467	-3.11647531492883	-2.69102157342052	5.44079515903883	-27.0770608707845	3.37559967026836e-48	5.70675258240092e-47	99.4912561778338
5670	PSG2	7.68360447343285	7.12048750018598	8.24672144667972	-3.00139301638151	27.0664479811444	3.49566261905637e-48	5.90453663123915e-47	99.4008355973015
3226	HOXC10	-6.09803500429311	-6.54504307150551	-5.65102693708072	3.23653728847396	-27.0607254321497	3.56217939262462e-48	6.01160775110012e-47	99.0555387253079
8740	TNFSF14	5.98758880101975	5.54862419412411	6.4265534079154	1.43762322856349	27.0574799374282	3.60046959637889e-48	6.07089706856096e-47	99.3949989847512
684959	SNORA25	6.30007991225935	5.83817453751681	6.76198528700189	-1.40944665795432	27.0556470797571	3.62227669929448e-48	6.10231399770715e-47	99.4073515305834
2968	GTF2H4	-4.53256483376146	-4.86495666259994	-4.20017300492299	0.885092762337198	-27.049458080713	3.69690177610108e-48	6.22257845360901e-47	98.8277270806286
9629	CLCA3P	6.57059397986318	6.08845044460974	7.05273751511661	-4.38912944238461	27.0329328883125	3.90384489804021e-48	6.56515368592554e-47	99.0956042719431
246754	MTVR2	6.3748044402338	5.9068419918882	6.8427668885794	-2.43379816708866	27.0222025335129	4.04443794382654e-48	6.79564564302743e-47	99.2511762549799
10892	MALT1	2.4183228059055	2.24071964982079	2.59592596199022	5.29324177528715	27.0102419908015	4.20717771003117e-48	7.06291440543399e-47	99.1723369817552
81565	NDEL1	2.65878135771224	2.46349262238221	2.85407009304227	6.50099851134201	27.0066250447525	4.25768007137125e-48	7.14145954030525e-47	99.1563477333198
6169	RPL38	-3.85821201605326	-4.14197322140052	-3.57445081070601	7.70385833567989	-26.9710560644759	4.78809139736205e-48	8.02412317699157e-47	99.116376696572
1191	CLU	-5.38350471720029	-5.77964110575641	-4.98736832864416	6.98668116441774	-26.9578493973825	5.00158486805339e-48	8.37460490711867e-47	99.0954060797621
4864	NPC1	2.31088511520364	2.14077004536622	2.48100018504106	5.62101273893151	26.9463812571075	5.19474951274677e-48	8.69046780974921e-47	98.9582537031256
55512	SMPD3	6.14130244555743	5.6891944710478	6.59341042006705	6.27600838233392	26.9453110476286	5.21315514487682e-48	8.71367549520194e-47	98.9801908417336
7049	TGFBR3	-4.84864586139564	-5.20573559270859	-4.49155613008268	5.9667302695137	-26.9344422173687	5.40384604370847e-48	9.02456374041393e-47	99.0058466083242
85004	RERG	-6.61027466373477	-7.0971983806427	-6.12335094682684	2.61329268058877	-26.9292004775892	5.49831027207911e-48	9.17435069877645e-47	98.4743368640518
677847	SNORA81	5.79230847322799	5.36559985167171	6.21901709478428	-1.38429224999777	26.9268249756201	5.54166717587191e-48	9.23867532130181e-47	98.9763558372761
137835	TMEM71	5.69731877057489	5.2775629754787	6.11707456567109	2.20230803049564	26.9239454170305	5.59468655852083e-48	9.31898310466962e-47	98.9354006817535
115557	ARHGEF25	-6.52351411936004	-7.00430287082916	-6.04272536789091	2.52342629747212	-26.9148640883212	5.76526945175276e-48	9.59353722818766e-47	98.418952132792
467	ATF3	4.21862447750084	3.9077055674949	4.52954338750678	3.64282197052343	26.9146424307852	5.76949798969146e-48	9.59353722818766e-47	98.8743973395249
112724	RDH13	3.66483606698512	3.394714707225	3.93495742674524	4.42763163242915	26.9129006611853	5.80283459042534e-48	9.64062977503508e-47	98.8554836524986
100506113	UVRAG-DT	5.43979714328026	5.03884050690317	5.84075377965735	-2.24994647958367	26.9122607119979	5.81513163911551e-48	9.65271678472179e-47	98.8694933328148
26022	TMEM98	-6.36410357671227	-6.83352610749255	-5.89468104593198	3.7173017811746	-26.8929343386496	6.19914605049636e-48	1.02724125329863e-46	98.557569722273
1278	COL1A2	-9.98212688939345	-10.718674144109	-9.24557963467787	10.0956441164232	-26.8835955972017	6.39377292392632e-48	1.05857969977357e-46	98.8299579826229
692158	SNORA57	6.16809700535862	5.71292846906684	6.6232655416504	-0.857392406404872	26.8809024201309	6.45103747987571e-48	1.06622392466183e-46	98.8430073830957
100422865	MIR4320	6.62200081996045	6.13310808158764	7.11089355833327	-4.92160633594562	26.8683208808708	6.72548629245447e-48	1.11062970372474e-46	98.4887449640961
100379295	RNY4P8	5.25090967517976	4.8631929352203	5.63862641513922	-4.92856375761193	26.8648783354872	6.80261201162434e-48	1.12240178615831e-46	98.3494670452684
7123	CLEC3B	-11.578997930532	-12.4340703166386	-10.7239255444254	5.64954755766669	-26.8616680329469	6.87533824143786e-48	1.13342840203189e-46	98.0849233543035
7498	XDH	6.1860442049481	5.72901359304841	6.64307481684779	2.44383462202402	26.8492780096344	7.16345227608321e-48	1.17991327892778e-46	98.6812077758764
5366	PMAIP1	3.59615002714379	3.3304266953923	3.86187335889528	2.68854116659117	26.8455926061847	7.25147891119215e-48	1.19338979136075e-46	98.6834244042345
51094	ADIPOR1	2.09651009446928	1.94157631475906	2.2514438741795	7.12138792037834	26.8420526998382	7.3370573954525e-48	1.20644069508458e-46	98.6114953769209
100506897	DAPK1-IT1	4.58799617482348	4.24875453521007	4.92723781443689	-5.12820289766566	26.8274118387254	7.70196100007168e-48	1.26427920019964e-46	98.1225129571338
6372	CXCL6	9.24589808651106	8.56207145254041	9.92972472048171	-3.81626140034429	26.8205681221103	7.87875582058172e-48	1.2910950075296e-46	98.589739479831
10288	LILRB2	4.64686601639215	4.30316376788177	4.99056826490253	2.67313219115288	26.8190049261414	7.91970898858933e-48	1.29645659303815e-46	98.5810472336309
285286	LINC00877	6.95561227534553	6.44114136168009	7.47008318901097	-1.32200669923884	26.818804947478	7.92496356684955e-48	1.29645659303815e-46	98.6369515204526
6703	SPRR2D	7.15351010884633	6.62436774974393	7.68265246794872	5.8696364228145	26.817083777118	7.9703341175579e-48	1.30277008850083e-46	98.5612551220053
3590	IL11RA	-5.57099643194459	-5.98311210839408	-5.1588807554951	4.16103529501543	-26.8150510516098	8.02425485859047e-48	1.31046921743268e-46	98.4323208909322
84684	INSM2	6.08307501008732	5.63277546194512	6.53337455822951	-4.35123271895791	26.7970226513958	8.5188774169242e-48	1.39006673775991e-46	98.2934711592751
2532	ACKR1	-9.39325435442996	-10.0886357745175	-8.69787293434238	3.81562764201018	-26.79525427694	8.56902052354674e-48	1.39706287110785e-46	97.8633288488853
116151	FAM210B	-3.16737212732686	-3.40192846236112	-2.9328157922926	5.57515588724469	-26.7865515085989	8.82016297164013e-48	1.43678959865141e-46	98.5333858263221
55589	BMP2K	2.16195630556834	2.00183685991113	2.32207575122555	4.51922347334042	26.783523950101	8.90926119329084e-48	1.45007467110446e-46	98.4389387295793
4843	NOS2	8.34921730057581	7.73080993990618	8.96762466124543	0.135600102232044	26.7815677876179	8.96731138861685e-48	1.4582881515397e-46	98.5027750226743
652966	SNORD10	6.3448365659169	5.87484561138306	6.81482752045073	-0.59229519560662	26.7790905003582	9.04137401450758e-48	1.46908952922117e-46	98.5087328915848
6006	RHCE	5.27261064239566	4.88193876144713	5.66328252334418	0.0617055438787867	26.7718529668084	9.26130530044866e-48	1.50355414261169e-46	98.4845772798016
8345	H2BC9	5.24178678799231	4.8531189947822	5.63045458120241	-2.04433882179249	26.7525805352221	9.87362771457405e-48	1.60026030294724e-46	98.3498274789068
841	CASP8	3.02148527784344	2.79729714570095	3.24567340998594	3.63057159330116	26.7345418911407	1.04837099080664e-47	1.69770742925739e-46	98.2894774910732
85391	SNORD14E	6.62223256374556	6.13034860981448	7.11411651767664	-3.72999636501291	26.7058654065282	1.1532831365395e-47	1.86445823806243e-46	98.1185003844998
3913	LAMB2	-4.97124971286395	-5.34055411297232	-4.60194531275558	7.32654038515227	-26.7021345258416	1.1676894951725e-47	1.88616197279041e-46	98.2531815750475
56920	SEMA3G	-8.24454599676933	-8.85714224101249	-7.63194975252617	3.62414660339544	-26.6966826035244	1.1890684981969e-47	1.91908267609915e-46	97.6704711690127
51104	ABHD17B	4.05099229075711	3.74982889472937	4.35215568678486	4.60592304852755	26.6823522778069	1.2471648150897e-47	2.01115789225287e-46	98.0852278124911
10457	GPNMB	-3.13492843980781	-3.36817730049328	-2.90167957912234	8.73007598538276	-26.6607881184081	1.34002961274045e-47	2.15728892484174e-46	98.0335728862355
339168	TMEM95	6.16119266048248	5.70277127595338	6.61961404501158	-4.23247814100487	26.6602859785451	1.34227320471893e-47	2.15728892484174e-46	97.8728187861035
5423	POLB	2.47196223181652	2.28792871870507	2.65599574492798	3.44835837689569	26.6446363400985	1.4141285342718e-47	2.27087541234525e-46	98.0085861944782
4301	AFDN	3.55702075180541	3.29216552816416	3.82187597544667	6.56617187160938	26.6405225292938	1.43365285726833e-47	2.29838825874995e-46	97.9440750166214
55691	FRMD4A	-2.66042095720445	-2.85856231727927	-2.46227959712962	5.05320040659489	-26.6342273962135	1.4640574820274e-47	2.34517607662757e-46	98.0279180878798
2355	FOSL2	3.3745117785999	3.1228305384386	3.62619301876119	7.76154977075124	26.5965304367059	1.660236333426e-47	2.65720756045916e-46	97.8091026274794
2845	GPR22	5.59156027310533	5.17444418206024	6.00867636415042	-4.41885394618802	26.5913844836357	1.68899902861708e-47	2.70099328852558e-46	97.5688795696366
283403	LINC02874	6.63053073640725	6.13561275693837	7.12544871587612	-4.1804547354028	26.57540820687	1.78153868433942e-47	2.84424722511397e-46	97.6340233158116
677815	SNORA2C	6.34183578368984	5.86838455597526	6.81528701140442	-3.68826561467374	26.5707998416595	1.80917011888241e-47	2.88596415146537e-46	97.6644520639214
8604	SLC25A12	-2.91352274700069	-3.13104298270279	-2.69600251129859	4.09006245576026	-26.5695152365638	1.81694926992312e-47	2.89597005526221e-46	97.7889432562831
83886	PRSS27	6.77083353554621	6.26524696350656	7.27642010758587	2.50473893613516	26.5651020390775	1.84393208686934e-47	2.93654205251056e-46	97.7335554828227
54541	DDIT4	4.29886156641367	3.9776982862369	4.62002484659044	6.24293854096126	26.5517076686416	1.92832712370448e-47	3.06840264667611e-46	97.6498545055365
144195	SLC2A14	5.56198175107913	5.14641593996654	5.97754756219173	1.68337062444357	26.549395169613	1.94328719093799e-47	3.0896498249967e-46	97.7039085301649
3053	SERPIND1	6.44057217384304	5.95915243766003	6.92199191002604	-2.44932958478433	26.537832192184	2.01986513840665e-47	3.20874774301261e-46	97.6572765276187
51163	DBR1	-2.27483849668906	-2.44489701203291	-2.10477998134521	3.01162566738672	-26.5348763774262	2.03992434553587e-47	3.2379377184055e-46	97.6437614994238
84541	KBTBD8	4.04027229555319	3.73812033379515	4.34242425731122	0.671354643088011	26.5246767517172	2.11069819481225e-47	3.34751160896709e-46	97.6629123884996
6775	STAT4	4.34883372767156	4.02322464705449	4.67444280828863	1.68307688096657	26.4936123804957	2.34188051544159e-47	3.71109870303531e-46	97.5329868924093
57580	PREX1	4.30000230475056	3.97780504089139	4.62219956860973	5.72384300310808	26.4735220024471	2.50483165174066e-47	3.96605222485658e-46	97.3837764404447
729178	STXBP5-AS1	4.89046001591484	4.52383345957989	5.2570865722498	0.443098371071256	26.4600509241945	2.62045324205473e-47	4.14229870220198e-46	97.4451749440514
643977	FLJ32255	4.50790084904948	4.16983948299808	4.84596221510088	1.9506428324882	26.4510974743018	2.70026340881546e-47	4.26495178670918e-46	97.3787416076279
64386	MMP25	5.84026269936272	5.40227251546349	6.27825288326195	2.38165914376812	26.4504392082111	2.70622697649216e-47	4.27086165370544e-46	97.3512703041022
9818	NUP58	3.59331268950225	3.32377698373416	3.86284839527035	4.48126859340151	26.4450010701062	2.75600472650086e-47	4.34585093132072e-46	97.2922817170375
3759	KCNJ2	4.6890483943552	4.3372517071921	5.0408450815183	3.65956424500957	26.4397809240668	2.80465558159815e-47	4.41894176962948e-46	97.2871703293006
57820	CCNB1IP1	-3.77825196136228	-4.06172165209905	-3.49478227062551	4.15325826950224	-26.439252310238	2.80963021237385e-47	4.42315413122442e-46	97.3249055994736
3217	HOXB7	-5.36947147664414	-5.77234824884961	-4.96659470443867	0.981489775701522	-26.4377318604989	2.8239883830914e-47	4.44211986086604e-46	96.7490393788807
23411	SIRT1	2.69034247404653	2.48846862661716	2.89221632147591	4.64548609893172	26.4357959353143	2.84237718593705e-47	4.46738955585299e-46	97.2646420992315
374286	FBXW10B	4.77287213674681	4.41468997440329	5.13105429909032	-0.0126713964265776	26.432651420509	2.87250377116753e-47	4.51105126547241e-46	97.3556951169067
55287	TMEM40	4.28492085067619	3.96318214826199	4.60665955309038	5.73039843298763	26.4182704009084	3.01444105032576e-47	4.72623049505398e-46	97.1980346712735
50865	HEBP1	-2.86448160052202	-3.07963733277658	-2.64932586826745	4.48916950943793	-26.4093674088713	3.10583535292861e-47	4.86555559527252e-46	97.2705129197613
374872	PEAK3	5.2396981240759	4.84610545884306	5.63329078930873	-0.657643381897329	26.4073093347332	3.12735730860303e-47	4.89528193696804e-46	97.2668113383768
9201	DCLK1	-8.98422966786996	-9.65913563503445	-8.30932370070547	3.83505542719195	-26.4059903517823	3.14122936354379e-47	4.91299518519436e-46	96.654841079168
4643	MYO1E	3.48625668807368	3.22435081807647	3.74816255807089	6.27626003229192	26.4045646263084	3.15629385432472e-47	4.93254312746584e-46	97.149760854753
2069	EREG	4.61426216080782	4.26759266519656	4.96093165641909	4.87678911533053	26.4028932400178	3.17404684215554e-47	4.95625738423345e-46	97.1477558942431
406954	MIR181A2	5.72234956897679	5.29233008056194	6.15236905739163	-4.72929641712972	26.3967907175864	3.23972550525061e-47	5.05470808944214e-46	96.9012968676987
9966	TNFSF15	7.53112622130863	6.96513847595267	8.09711396666459	-1.08590884019712	26.3947638717364	3.26184135929006e-47	5.08508634292567e-46	97.2290947384755
6868	ADAM17	2.28185264080463	2.1103310773523	2.45337420425695	5.1234924971479	26.3896573246995	3.31823867841844e-47	5.16881554915392e-46	97.104354017546
4683	NBN	4.29885381897851	3.97543183121569	4.62227580674132	5.38462353403791	26.3662289009723	3.58986012654273e-47	5.58287146864113e-46	97.0218146958099
91369	ANKRD40	-2.33724383124273	-2.51310767312319	-2.16137998936227	4.79391786198004	-26.3628493906979	3.63085038366598e-47	5.64205384598443e-46	97.1223760046962
4638	MYLK	-6.0605157584038	-6.5166432486795	-5.6043882681281	6.34244701490823	-26.3565292710013	3.70877855318094e-47	5.75849283919581e-46	97.0655177621935
6605	SMARCE1	-2.69375974083476	-2.89659117282834	-2.49092830884118	5.79952162837122	-26.3444104373135	3.86295613575419e-47	5.99303816315312e-46	97.0542307273828
4542	MYO1F	4.6420182912926	4.2924802288184	4.9915563537668	4.12502468373877	26.3437293337387	3.87181063800403e-47	6.00193097449302e-46	96.9554592733619
3223	HOXC6	-5.36723556631708	-5.7714388433792	-4.96303228925497	1.97205393279982	-26.339996280902	3.92070596427235e-47	6.07282917366987e-46	96.6064927665921
51167	CYB5R4	3.26023833749198	3.01470772890056	3.5057689460834	3.37950354793395	26.339564649239	3.9263994673464e-47	6.07675125292533e-46	96.9707567286925
653492	PSG10P	7.61362058007148	7.03968786882951	8.18755329131345	-3.12710236484038	26.3145007596975	4.27171779543528e-47	6.60586962701987e-46	96.9097318174837
4222	MEOX1	-6.76906162237065	-7.27936410252495	-6.25875914221634	2.28824075896731	-26.3127155829537	4.29745126148478e-47	6.6399233683483e-46	96.39580090938
257106	ARHGAP30	2.67661062847802	2.47482601059278	2.87839524636327	5.09083029929801	26.3124946082535	4.30064748392136e-47	6.6399233683483e-46	96.8416466073726
440077	ZNF705A	6.42127799067533	5.93680447889647	6.9057515024542	-4.45163167152337	26.2915576830175	4.6146189269528e-47	7.11324819678321e-46	96.6525162473017
100498859	LINC00881	5.83506466213394	5.39468693685741	6.27544238741046	-4.5649654988051	26.2836219590642	4.73957803806635e-47	7.30001354548969e-46	96.559720296621
23210	JMJD6	3.29633821413082	3.04754168628427	3.54513474197736	3.78117095204982	26.2816321764466	4.77144150521726e-47	7.34320645422627e-46	96.7607775745015
284366	KLK9	7.46936918075946	6.90552710446261	8.03321125705631	4.35770400484258	26.2779405946586	4.83113011546443e-47	7.42911864635659e-46	96.7530787368394
6705	SPRR2F	7.70553188174755	7.12384128473731	8.28722247875779	4.67035574787141	26.2769806308401	4.84677461038666e-47	7.44721835018803e-46	96.7521783914493
100133161	LINC01001	4.4257120824891	4.09147601362836	4.75994815134984	2.43563808970646	26.2660474985949	5.02859731162128e-47	7.71426157414081e-46	96.7398496389784
27284	SULT1B1	6.92111172549366	6.3983204925657	7.44390295842162	-3.10656325007594	26.2610717818617	5.11360832858834e-47	7.8384194012859e-46	96.7139519733092
10673	TNFSF13B	4.02969479740772	3.72528940543436	4.33410018938108	1.96512104345667	26.2593938216051	5.1426021751141e-47	7.87658159442575e-46	96.7415813417749
2744	GLS	3.13383248130349	2.89702135064021	3.37064361196677	5.25835688763297	26.2505585734802	5.29802563907764e-47	8.10817267789414e-46	96.6291059087034
57125	PLXDC1	-5.87746114370844	-6.3217722397476	-5.43315004766929	3.0677255095766	-26.2402211046316	5.48590058102662e-47	8.38901996567173e-46	96.3864605085946
79068	FTO	-2.70054144770484	-2.90473906697206	-2.49634382843761	5.14385791287288	-26.2340327032624	5.60157010079907e-47	8.55909224781873e-46	96.6899838841537
84815	MGC12916	4.61414639448064	4.26523270690854	4.96306008205274	0.162916703676015	26.2324132541101	5.63224374741425e-47	8.59912544184248e-46	96.6845679194879
339894	LINC00880	6.2790132133791	5.80412849860873	6.75389792814947	-3.84559150118275	26.2281759644158	5.71330520383201e-47	8.7159644942904e-46	96.5066268981841
5396	PRRX1	-8.76495530685418	-9.42796086587659	-8.10194974783176	4.81935422396326	-26.2239083799046	5.79613555560466e-47	8.83531464312711e-46	96.2532323308817
10154	PLXNC1	4.89108356072992	4.52099663940073	5.26117048205911	4.55165402892424	26.2159878823731	5.95308933634627e-47	9.0673758497027e-46	96.5199817997772
2202	EFEMP1	-6.8876167969679	-7.40895091264403	-6.36628268129176	6.0197021073284	-26.2070244285195	6.13588760321124e-47	9.33840312818103e-46	96.4948162961076
6696	SPP1	8.34732568152441	7.7153514510917	8.97929991195712	0.157323203485122	26.2006986108951	6.26829215841416e-47	9.53236644533521e-46	96.5581620520778
130497	OSR1	-7.55536988853262	-8.1282572782644	-6.98248249880083	2.05085271850577	-26.1608198992299	7.17196948793226e-47	1.0880789068432e-45	95.7723385104254
2185	PTK2B	3.36746826719474	3.1121209340221	3.62281560036738	6.37909400828746	26.1599595545949	7.19285015721318e-47	1.09038616499962e-45	96.3233321067892
84458	LCOR	2.64911070180188	2.44820882794307	2.85001257566068	3.67300966566138	26.1565826153307	7.27540317022764e-47	1.10203151881888e-45	96.3534711063944
165904	XIRP1	6.87707978176725	6.35521091269314	7.39894865084137	-3.46585610347988	26.1401186601346	7.69177665249309e-47	1.1641837071986e-45	96.2810854675638
197259	MLKL	3.34166864426179	3.0880820290772	3.59525525944637	2.7055871787418	26.1397806844862	7.70057123282505e-47	1.16459779887776e-45	96.3219414998564
221092	HNRNPUL2	-2.18915936011902	-2.35533979822794	-2.0229789220101	6.87192120178383	-26.1313809005159	7.92243296634027e-47	1.19720917043233e-45	96.2865903291316
56286	DAD1P1	5.68764811387872	5.25586450308775	6.11943172466968	-4.87776117027083	26.1295209979513	7.97242349904452e-47	1.20381716024064e-45	95.9918155848537
100422894	MIR4260	5.928689952497	5.47854221074868	6.37883769424532	-5.00326575463097	26.1257367233451	8.07512165094868e-47	1.21836725568709e-45	95.9827021017568
3801	KIFC3	3.38334650018034	3.12643073806208	3.64026226229861	5.80789779472845	26.1228532567025	8.15426824641803e-47	1.22934387633449e-45	96.195241540695
8910	SGCE	-5.84524652153183	-6.28911763749473	-5.40137540556894	2.78006734603604	-26.1222649349077	8.17051259076614e-47	1.2308275315024e-45	95.96166639378
114294	LACTB	2.57198527102643	2.37665911106826	2.76731143098459	3.61570250742957	26.1199864842196	8.23373215427126e-47	1.23937979224277e-45	96.233218051288
124599	CD300LB	5.61912827661978	5.19188979686209	6.04636675637747	-0.518120892416197	26.0893625666722	9.13291837868368e-47	1.37365381122893e-45	96.2025051334165
91526	ANKRD44	3.91042248207143	3.6130027598645	4.20784220427835	2.9362676976145	26.0806733750919	9.40564579798345e-47	1.41356781492446e-45	96.1014089923301
595	CCND1	-4.18900750549242	-4.50765238896528	-3.87036262201955	7.2428408233653	-26.0776872135982	9.50125658950837e-47	1.42682151690258e-45	96.1517729898406
114789	SLC25A25	2.94105100631746	2.71732325309365	3.16477875954127	4.28150854522859	26.0763966189956	9.54288155581409e-47	1.43195370230959e-45	96.0560155904773
677801	SNORA14A	5.43329974311325	5.01989641314506	5.84670307308144	-4.84695116451518	26.0708131456906	9.7250921056568e-47	1.45815694582633e-45	95.7807254068717
6279	S100A8	9.48797100840174	8.76589311543955	10.2100489013639	5.45722750513828	26.0647871565035	9.92568280903621e-47	1.48707307057907e-45	96.056832136944
8995	TNFSF18	6.1952787484266	5.72350555642672	6.66705194042648	-3.98326176674723	26.0490851567327	1.04681888566978e-46	1.56713026638197e-45	95.8882283564529
10450	PPIE	-2.68834407047234	-2.89315835786318	-2.4835297830815	4.16252993675132	-26.0369126172783	1.09092515283645e-46	1.63188819360485e-45	96.015142000452
266977	ADGRF1	8.58951631643511	7.93457815032899	9.24445448254122	-3.43449484889572	26.0155668044483	1.17284478627447e-46	1.75306551180154e-45	95.9159040104694
55432	YOD1	4.81784168078757	4.4504827353685	5.18520062620665	6.59488028698009	26.015177155279	1.17439645419007e-46	1.75402087353858e-45	95.8469017937034
100506244	SUMO2P8	5.11510168094508	4.7249441444097	5.50525921748046	-1.55328336274913	26.0063350604816	1.21016954812542e-46	1.80604651040891e-45	95.8916020404727
140701	ABHD16B	4.69505469896449	4.33641334919842	5.05369604873056	1.72514843623519	25.9683991991529	1.37655471332124e-46	2.05117323251635e-45	95.7545245761419
23515	MORC3	2.14863672916475	1.98442213465003	2.31285132367946	5.22176855562589	25.9547067205988	1.44212144628783e-46	2.14720824481369e-45	95.6301654623777
729603	CHP1P2	4.28447828174649	3.95697878442353	4.61197777906946	1.41875321962412	25.9508860525313	1.46097258403938e-46	2.17204338174149e-45	95.7117106082328
1843	DUSP1	5.18312886134798	4.78693750411093	5.57932021858503	7.09705595153419	25.9508681832689	1.46106133211515e-46	2.17204338174149e-45	95.6378755476305
148696	LOC148696	6.6923276403756	6.18076701613305	7.20388826461816	-1.81556801117825	25.9504545238831	1.46311730061347e-46	2.17341891440434e-45	95.723059394914
54790	TET2	3.24580877100625	2.99765019086976	3.49396735114274	5.90310243844264	25.9452892423001	1.48903677643942e-46	2.21021350708252e-45	95.5907830392678
26191	PTPN22	4.5119383618639	4.16695822015426	4.85691850357353	1.17891315321655	25.9438213186408	1.49648698791208e-46	2.21955809271959e-45	95.6912889063748
124460	SNX20	4.40710101286183	4.06999869389931	4.74420333182435	1.73817962776732	25.9332022781881	1.55151370880694e-46	2.29939834315243e-45	95.6379914014349
6280	S100A9	9.74742391445573	9.00154509425276	10.4933027346587	5.3864800013809	25.9230717238307	1.60591038733136e-46	2.37818254740241e-45	95.5773286030442
23387	SIK3	2.4206571285124	2.23535703456293	2.60595722246187	5.7884363017703	25.9132880028645	1.66027007240393e-46	2.45490087167294e-45	95.4813340657937
84976	DISP1	-4.35518518795699	-4.68859634661432	-4.02177402929965	2.23072774093845	-25.9114298203773	1.67080219781883e-46	2.46857493055139e-45	95.3422345967684
240	ALOX5	3.99532104750214	3.68944565885755	4.30119643614673	3.78249385158798	25.9102755572818	1.67737842607532e-46	2.47638771935636e-45	95.4932576345792
399959	MIR100HG	-7.34895321793766	-7.9115842291647	-6.78632220671061	2.40855350780501	-25.9099574326111	1.67919547410727e-46	2.47716772089715e-45	95.0120483343659
147339	ARK2N	2.9065850652576	2.68399547121902	3.12917465929617	5.12804304322344	25.9025823487102	1.72188105573266e-46	2.5381900040869e-45	95.4484213099186
8548	BLZF1	3.61936703031317	3.34218904805384	3.8965450125725	4.07637740348012	25.9023268825284	1.72337909574034e-46	2.53845156921999e-45	95.4615419777733
10018	BCL2L11	2.42835789132774	2.24224452624396	2.61447125641152	3.82206970359113	25.8821300216555	1.84606899208862e-46	2.71708561760547e-45	95.4190952359731
387082	SUMO4	6.00742569242732	5.54699747969545	6.4678539051592	-2.44245511547986	25.8816144397633	1.84931373681547e-46	2.71977877957666e-45	95.4519188132296
25925	ZNF521	-6.22023951173253	-6.69700430509181	-5.74347471837324	3.43517838439991	-25.8802110063159	1.85817521848896e-46	2.73072202215556e-45	95.205885171025
307	ANXA4	-2.51344373389374	-2.70611869911978	-2.3207687686677	5.81310603317695	-25.8766922622721	1.88058180843532e-46	2.76153884810877e-45	95.4691766969786
10170	DHRS9	6.17320971271438	5.69996590255293	6.64645352287582	3.14690718506155	25.8756323145903	1.8873845732315e-46	2.76941269211113e-45	95.3881580236997
27128	CYTH4	4.29816494295768	3.96858361284933	4.62774627306602	4.60028738865152	25.8693405653643	1.92827908185112e-46	2.8272601457927e-45	95.3387549187814
84612	PARD6B	4.57909802639495	4.22789421679744	4.93030183599246	2.76016292593232	25.8633993284181	1.96771541078475e-46	2.88288305077016e-45	95.3598439537586
23584	VSIG2	5.41461929785725	4.99928892653518	5.82994966917933	0.430759887455148	25.8606311018497	1.98636693466652e-46	2.90799278127645e-45	95.4178598431625
11185	INMT	-7.30083114093725	-7.86110316686683	-6.74055911500768	1.96246484735833	-25.8486727141191	2.06900980334068e-46	3.02667476710918e-45	94.7562699691444
7133	TNFRSF1B	4.60576796911666	4.25229175736898	4.95924418086434	5.53668297028618	25.8467978369225	2.08227769046718e-46	3.04376743468899e-45	95.260707873071
5326	PLAGL2	2.67659534131805	2.47116206099795	2.88202862163815	4.61023097371935	25.8450156542195	2.09496914374394e-46	3.05999216421322e-45	95.2621221977674
161198	CLEC14A	-5.79998764984347	-6.24522817060785	-5.35474712907908	3.19531586593529	-25.8402832281052	2.12905004758709e-46	3.1074107831981e-45	95.0842660425138
196047	EMX2OS	-6.62361726100207	-7.13237604396047	-6.11485847804367	3.80145823055318	-25.8254675164306	2.23940458866718e-46	3.26599658599094e-45	95.024974170595
28962	OSTM1	2.35089487251056	2.17030770814862	2.5314820368725	4.498038516992	25.8232686195387	2.25626761288455e-46	3.28809522781401e-45	95.1953739088162
328	APEX1	-2.16883381349038	-2.33545074227288	-2.00221688470787	5.75161456046415	-25.8209390997444	2.27427207697718e-46	3.31182256542844e-45	95.2724970497957
196264	MPZL3	4.02219126963991	3.71309029403735	4.33129224524247	4.23284264607689	25.8123310237168	2.3420685079308e-46	3.40796675696032e-45	95.1487784821526
401135	SYT14P1	6.63786152508455	6.12769569307792	7.14802735709119	-3.19080210946746	25.8096254603878	2.36379544100841e-46	3.43698002776579e-45	95.1804160640089
1668	DEFA3	7.68674103631402	7.09586327827233	8.27761879435572	-4.10032265904723	25.8053343467056	2.39867269409521e-46	3.48505567089176e-45	95.1404395223419
400935	IL17REL	6.033969619721	5.57005376668549	6.49788547275651	-1.34106758753901	25.8005395640391	2.43825795458687e-46	3.53989383708979e-45	95.2175295803976
51705	EMCN	-8.12205974720398	-8.74657532960514	-7.49754416480283	2.86011196765656	-25.7981036717097	2.45862013329001e-46	3.56676197751702e-45	94.6224696800592
4162	MCAM	-4.70343045341297	-5.06519247743734	-4.3416684293886	5.9694762020856	-25.7903142936405	2.52489144940905e-46	3.66014053096084e-45	95.1838537521583
8807	IL18RAP	7.88569163591005	7.27881219780833	8.49257107401176	-0.832344393649521	25.7752122253971	2.65855533091496e-46	3.85099853585888e-45	95.1319143131119
7291	TWIST1	-7.41482454170619	-7.98578071576847	-6.84386836764391	2.62770989001157	-25.761016031423	2.79070367216819e-46	4.0393754507844e-45	94.5468962848545
4915	NTRK2	-5.94906967783374	-6.40717217516435	-5.49096718050312	5.22532327080536	-25.760321507091	2.7973361662825e-46	4.04592895321913e-45	94.9994130877712
150	ADRA2A	-6.59487671753999	-7.10293387147049	-6.08681956360948	3.50160955360544	-25.7489185306302	2.90853247927834e-46	4.20043661282406e-45	94.7394054970967
79845	RNF122	2.85795184638414	2.63770849902304	3.07819519374524	2.50079696844015	25.7405007200131	2.99346953741223e-46	4.31985521382417e-45	94.9838096023074
5873	RAB27A	2.17166401038965	2.00430093771807	2.33902708306124	4.1737717892866	25.7393678323169	3.00508994624074e-46	4.33337126381391e-45	94.9226426958896
10961	ERP29	-2.92552210978235	-3.15099274053156	-2.70005147903315	6.01025747684802	-25.7382068984634	3.01704522753731e-46	4.34734957749041e-45	95.000436779119
64792	IFT22	-4.11884311899231	-4.4363201922929	-3.80136604569171	2.64347738647523	-25.7352128949156	3.04809925381892e-46	4.38880628141628e-45	94.8137935168988
150962	PUS10	2.94117023407597	2.71441744216795	3.16792302598398	1.96827801782353	25.7295625103548	3.10758637658636e-46	4.47110968044483e-45	94.9639372523485
388282	LOC388282	5.12105263733463	4.72615180447027	5.51595347019899	-1.21899782938184	25.7238561843932	3.16885084867775e-46	4.5558452515545e-45	94.947008799108
10043	TOM1	3.29652855801855	3.04227167963056	3.55078543640655	6.6713947664687	25.7187001138732	3.22525456325648e-46	4.63347109229567e-45	94.819803801335
64005	MYO1G	3.83800340784548	3.54186434908988	4.13414246660109	3.34688641111735	25.708370316929	3.34131979570275e-46	4.79662801441362e-45	94.8170314410476
112597	CYTOR	4.19858587013588	3.87452682134557	4.52264491892619	1.96721417666367	25.700630025193	3.43104228363128e-46	4.92175334148959e-45	94.8388204665375
6157	RPL27A	-2.95302961964582	-3.18102335467026	-2.72503588462139	7.87620728327643	-25.692701575671	3.52546568822509e-46	5.05343038471757e-45	94.7756337375371
5654	HTRA1	-5.73464571428777	-6.17755064721907	-5.29174078135647	6.36984886905366	-25.6838992610159	3.63336963423194e-46	5.20421990381567e-45	94.8103611042093
162461	TMEM92	5.03383694169422	4.64501940969521	5.42265447369322	-1.40924822375891	25.6813699499962	3.66498703233686e-46	5.24559796988676e-45	94.7950391575491
80005	DOCK5	4.21260774604894	3.88720120437438	4.5380142877235	4.55888712546218	25.6796810535378	3.68625324866927e-46	5.27211011502386e-45	94.6890429908881
347	APOD	-8.08388662051219	-8.70837328971565	-7.45939995130872	6.85590800128219	-25.6780431608595	3.70699608641769e-46	5.29783485302014e-45	94.71042100171
7130	TNFAIP6	6.63396784049583	6.12147966768489	7.14645601330677	2.92521871508803	25.6775981191519	3.71265255601538e-46	5.30197677798868e-45	94.7160308176702
10603	SH2B2	5.23416129902693	4.82971160548087	5.638610992573	1.21093611227867	25.6712770698099	3.79393909401894e-46	5.41403840127929e-45	94.7488495479971
55647	RAB20	5.2102563112459	4.80764703596257	5.61286558652923	2.26051713050972	25.6708468164945	3.79953680470774e-46	5.41800418843414e-45	94.7109344974385
780853	SNORD3C	7.5340880958029	6.95183048488795	8.11634570671786	-0.487879846798207	25.6673127717585	3.84583196044524e-46	5.47995418411256e-45	94.7594460137193
29904	EEF2K	-3.96015186274789	-4.26633742709867	-3.65396629839711	6.61683157001247	-25.6561810665687	3.9954057059392e-46	5.68886581330099e-45	94.7248310578688
112937	GLB1L3	4.90449986499552	4.52529608896948	5.28370364102157	2.26210216062245	25.6558824093537	3.99949849333082e-46	5.69047816719504e-45	94.6631559782567
27202	C5AR2	4.65871503625057	4.29833293352268	5.01909713897847	0.529341846297278	25.6429398833887	4.18098408653536e-46	5.94429557036854e-45	94.6795846691319
8543	LMO4	-3.07616369374569	-3.31418635332492	-2.83814103416646	5.35134426099199	-25.636339917523	4.27670617097381e-46	6.07589401466803e-45	94.662900141906
4857	NOVA1	-7.71176035423301	-8.30879544093059	-7.11472526753544	2.08403637578087	-25.6223260515231	4.48734822368422e-46	6.36574225503012e-45	93.9914566645711
100049587	SIGLEC14	7.06571995779874	6.51869427310464	7.61274564249283	0.699125888707781	25.6220329297356	4.49186409104715e-46	6.36744922994899e-45	94.5781341978352
6947	TCN1	8.70258636914277	8.02877280395186	9.37639993433369	-0.428116718771723	25.6196666709475	4.52848716157943e-46	6.41463376712453e-45	94.5911997335239
406976	MIR199A1	6.07068133297717	5.6005120222299	6.54085064372443	-3.99324466205148	25.6122681933786	4.64494893248151e-46	6.57475761267743e-45	94.4127346180882
3577	CXCR1	6.87792520272214	6.34502202155967	7.4108283838846	0.554119262912799	25.6020073881164	4.81148423817062e-46	6.80547093643236e-45	94.5144694560558
6230	RPS25	-3.20696557736741	-3.45553490667438	-2.95839624806044	7.68814719795151	-25.5924368679868	4.9722400681173e-46	7.02767636686402e-45	94.4475735985293
79685	SAP30L	-2.37774091512227	-2.56207918008745	-2.1934026501571	5.26498984960476	-25.5866788579502	5.07155574293087e-46	7.16278063854645e-45	94.4872816673785
100133091	LINC03009	3.41035779676727	3.14592448535862	3.67479110817593	0.610537802222977	25.5828346866462	5.13897223746775e-46	7.2526669859475e-45	94.4801598659544
10351	ABCA8	-8.70432523837924	-9.37942083668455	-8.02922964007394	3.77803640264917	-25.5761232758107	5.25884601385146e-46	7.41640044594665e-45	93.9477498677872
375686	SPATC1	6.65168419030516	6.13578139732814	7.16758698328217	-2.70837757089315	25.5757645547131	5.26533200769422e-46	7.42010350820369e-45	94.4180546919968
2162	F13A1	-4.92919319668693	-5.31156317013111	-4.54682322324275	6.54121374293788	-25.5715434655194	5.3422616725641e-46	7.52300028351846e-45	94.4413917894051
5376	PMP22	-3.79858164151075	-4.0932648591478	-3.50389842387371	6.55372407514209	-25.5700127442892	5.37043836282186e-46	7.55714247512166e-45	94.4270483671324
131583	FAM43A	5.32503248501052	4.91192269211309	5.73814227790795	5.13921009173174	25.5694657582619	5.38054328831425e-46	7.56582319590173e-45	94.3132838234241
79772	MCTP1	4.71157648303363	4.34597310237368	5.07717986369357	3.84437627114014	25.5635359492093	5.49132785631035e-46	7.71032169861194e-45	94.3003861802822
407010	MIR23A	6.5830172009521	6.07190415222993	7.09413024967427	-2.17591552614849	25.5489410354579	5.77389894055802e-46	8.10115952083257e-45	94.3462939469183
65110	UPF3A	-3.04443437401419	-3.28085430633085	-2.80801444169753	4.10375187730215	-25.5439120912044	5.87462379522346e-46	8.23647108619879e-45	94.3317836494172
8344	H2BC6	4.79045489788744	4.41837865365369	5.1625311421212	-1.7917434035988	25.5393415207635	5.96770419839037e-46	8.3608753718265e-45	94.2858573359717
64710	NUCKS1	-2.87722979648116	-3.10074073863234	-2.65371885432998	7.45384794030405	-25.5352810814481	6.05164254325834e-46	8.47229956056167e-45	94.2497511431961
50937	CDON	-6.71814775060796	-7.24007326180997	-6.19622223940596	4.91926909904401	-25.5332388854963	6.0943082361822e-46	8.5258219007201e-45	94.1479433991491
5295	PIK3R1	-2.98853315646127	-3.22074725139635	-2.75631906152619	6.51240171441728	-25.529034148412	6.1831115206461e-46	8.64376506544432e-45	94.2691857496534
80331	DNAJC5	2.95643741536827	2.72671281181501	3.18616201892152	6.40965687217995	25.5285449439484	6.19352780903335e-46	8.65203426927609e-45	94.1611899567267
5900	RALGDS	3.4063466252723	3.1416373952975	3.6710558552471	7.08671683698449	25.5261100442894	6.24563623177701e-46	8.71849089667521e-45	94.1621823000391
144423	GLT1D1	5.10521604083738	4.70845819555188	5.50197388612289	1.73777501959358	25.5242791018339	6.28511058711622e-46	8.76722755482932e-45	94.2262955918137
10391	CORO2B	-6.18204575585004	-6.66259183445857	-5.70149967724151	2.51602804640874	-25.5189064756406	6.40240045231255e-46	8.92436123961942e-45	93.8724057813671
79088	ZNF426	4.43543703886565	4.09045179895109	4.78042227878022	3.25670332567883	25.5035588335824	6.74975809154954e-46	9.40172826346125e-45	94.1091488409442
693223	MIR638	5.13495971196955	4.73547045743754	5.53444896650155	-5.23254162190777	25.4974542477364	6.89314854218184e-46	9.59450407514985e-45	93.7875204134302
10797	MTHFD2	2.30820427688406	2.12847873426439	2.48792981950374	4.36787911189662	25.4758873989407	7.42478310280695e-46	1.03270029523991e-44	94.0057381293939
26085	KLK13	5.8023563329476	5.35051801410141	6.25419465179379	3.99075111788158	25.4733592029978	7.48975329776154e-46	1.04098364345316e-44	93.9905229068083
56967	C14orf132	-6.914184221947	-7.45334931765102	-6.37501912624297	5.28574973003351	-25.4380642717867	8.4590047323416e-46	1.17315287853586e-44	93.8435918380157
6772	STAT1	3.61616900068114	3.33412760464538	3.8982103967169	6.79580832085973	25.43318474826	8.60261024396311e-46	1.19220889768896e-44	93.8395168367357
51604	PIGT	-2.85135763826845	-3.07380258679594	-2.62891268974097	6.18152654012158	-25.4269358903139	8.79011174712064e-46	1.21731648417257e-44	93.9250926909295
54883	CWC25	2.82039488821369	2.60023398114791	3.04055579527947	4.35246040259479	25.4117512682938	9.26309561088359e-46	1.28189505998851e-44	93.7757542533715
79188	TMEM43	-2.60305007973292	-2.8062595625622	-2.39984059690364	6.97950329255798	-25.40992807409	9.32158543409263e-46	1.2890612605333e-44	93.8268808580522
124976	SPNS2	5.10144604883786	4.70317291417525	5.49971918350048	6.30618135088756	25.4083912681514	9.37117681500945e-46	1.29498749632e-44	93.763356518745
8839	CCN5	-11.4567857243749	-12.3513371395024	-10.5622343092474	5.5045736299548	-25.405185262841	9.47548988275725e-46	1.3084616848158e-44	93.3050470647013
23090	ZNF423	-8.05889455987919	-8.68843247152101	-7.42935664823737	2.98317330433191	-25.3932604648464	9.87386774168531e-46	1.3624945135009e-44	93.2968849799202
100132417	FCGR1CP	5.99221347256309	5.52410943770871	6.46031750741746	-1.81822637394469	25.3927522206979	9.89121727122416e-46	1.36390945758587e-44	93.812638280799
1106	CHD2	3.22084919863563	2.96911558482553	3.47258281244573	7.05075027723338	25.3801429449348	1.03316327958361e-45	1.42361753119399e-44	93.6550935602895
26512	INTS6	3.13549872541276	2.89034290848836	3.38065454233715	4.69562414823544	25.3705165075772	1.06811323469606e-45	1.47072153275986e-44	93.6222226762608
79961	DENND2D	3.2079585453258	2.95705676520558	3.45886032544601	3.95732162340962	25.3623731354357	1.09860817101085e-45	1.51162822213104e-44	93.6111894223681
100126791	EGOT	6.00970031331018	5.53946152455129	6.47993910206907	-2.70935381451403	25.3512424200294	1.14171537666414e-45	1.56981780902991e-44	93.631290127805
57602	USP36	2.49953088435434	2.30378407706084	2.69527769164785	5.46853182959179	25.3296216514365	1.23038533030038e-45	1.69052657748634e-44	93.4736913664272
90637	ZFAND2A	3.21197920160722	2.9604117686076	3.46354663460684	3.5938564375674	25.3269672612484	1.24173958662649e-45	1.70490845243817e-44	93.5016212957588
440836	CIMAP1B	4.63888380471719	4.27542997911095	5.00233763032342	2.64384793938256	25.3179846775902	1.28095257799428e-45	1.75749253777345e-44	93.4855449212248
1003	CDH5	-6.37514672012997	-6.87474141965211	-5.87555202060782	4.28207702521517	-25.3126284819056	1.3049266290337e-45	1.78910839253108e-44	93.3720578658154
55722	CEP72	3.86229066858655	3.55938328234225	4.16519805483085	1.92062593313363	25.2929784558321	1.39682039464348e-45	1.91237048617073e-44	93.4430387433672
1805	DPT	-9.70509145109703	-10.4664982457578	-8.94368465643628	4.27429001809804	-25.2841155728373	1.44037707992493e-45	1.97059987404391e-44	92.9242665494856
7752	ZNF200	3.93955666764424	3.63029204483651	4.24882129045196	2.43272400470427	25.2686471690516	1.51970424365286e-45	2.07764971347762e-44	93.3338728853619
474344	GIMAP6	-5.13612391892863	-5.539451507495	-4.73279633036226	4.00631203809906	-25.2605292991968	1.56308344873206e-45	2.1354363931434e-44	93.2552771626809
132320	SCLT1	3.7276582219447	3.434707430981	4.0206090129084	2.50902770672818	25.2409847334295	1.67271593371131e-45	2.28358989188912e-44	93.238337689378
140876	RIPOR3	4.69348187270167	4.3245919379861	5.06237180741723	2.50906169581322	25.2384815313214	1.68730647634683e-45	2.3018740304002e-44	93.2137662192193
200261	LINC00656	7.40316008209296	6.82121182992929	7.98510833425662	-4.14106974398783	25.2346714713484	1.70976107652627e-45	2.33085300801333e-44	93.1835041105379
5264	PHYH	-3.31222122548907	-3.57267004853742	-3.05177240244071	3.36801150199668	-25.2267799805524	1.7572326887784e-45	2.39387149140315e-44	93.199573033832
1594	CYP27B1	4.9449756945086	4.55603318811447	5.33391820090274	0.0542235525567293	25.21991598905	1.79960298579827e-45	2.44985613264974e-44	93.2280161048127
80342	TRAF3IP3	4.5119715433745	4.1570024125787	4.8669406741703	2.46197545544258	25.2139360834211	1.83735490602904e-45	2.49947883961007e-44	93.1323490114929
829	CAPZA1	2.35654496275249	2.17112879855837	2.54196112694661	6.64506228651753	25.2111711627544	1.8550792009032e-45	2.52180568598029e-44	93.0591568937688
715	C1R	-5.89165764953399	-6.35538750723579	-5.42792779183219	7.43237421676045	-25.2021345905677	1.91421894644596e-45	2.60036159636638e-44	93.1691509601362
4692	NDN	-5.96761975993349	-6.43734077203212	-5.49789874783487	3.23346174126641	-25.2014795293586	1.91857917540984e-45	2.60444413204293e-44	92.9147692037964
80035	ANP32A-IT1	6.3825865341934	5.88017261981191	6.88500044857489	-2.13863145506893	25.1999648889483	1.92869933654002e-45	2.61633441404179e-44	93.1457435241136
6160	RPL31	-2.37379726781943	-2.56083101432839	-2.18676352131046	8.79511995960179	-25.1761046429599	2.09541683836946e-45	2.84048677483341e-44	92.9518354983719
94103	ORMDL3	-2.41735811748815	-2.6078327269768	-2.2268835079995	5.10302422003964	-25.1749597155986	2.10377256266636e-45	2.84980381956116e-44	93.0701871013513
1277	COL1A1	-7.06574767592893	-7.62251799025699	-6.50897736160087	10.7783630033318	-25.173693225018	2.11305460339273e-45	2.86036166101515e-44	93.0108829811384
84239	ATP13A4	3.89683320607073	3.5897651202213	4.20390129192015	4.55286626172828	25.1734082089228	2.11514915660528e-45	2.86118206110251e-44	92.9363066688157
55640	FLVCR2	3.65978019294426	3.37125349068368	3.94830689520483	3.38608793874992	25.1613461910171	2.20573760515942e-45	2.98091094434168e-44	92.9261538933078
8048	CSRP3	5.60224495665161	5.16057749355527	6.04391241974794	-4.7496793895034	25.1612127773787	2.2067611454574e-45	2.98091094434168e-44	92.747166753227
7453	WARS1	2.89092925235589	2.66292955635095	3.11892894836084	6.30128029481194	25.151742517583	2.28065345303302e-45	3.07856184509837e-44	92.8524208327832
83468	GLT8D2	-5.80634975547934	-6.26443391214921	-5.34826559880946	2.12202727143087	-25.1433304984719	2.34837893463045e-45	3.16775718466432e-44	92.5896333140548
79583	TMEM231	3.5345765294145	3.25570242095097	3.81345063787803	3.17116597046375	25.1416674215322	2.36200666231253e-45	3.18390547426167e-44	92.8680402178266
415116	PIM3	4.00851549928705	3.69207690635425	4.32495409221985	5.92020571485054	25.1280625940264	2.47652558730118e-45	3.3359337658797e-44	92.7740738493843
100129917	PCGF3-AS1	3.86771369414594	3.56228760357661	4.17313978471526	-0.215433109982903	25.1196201368417	2.55038897382237e-45	3.43302358927266e-44	92.880322079377
7127	TNFAIP2	4.33276648444518	3.99059207164176	4.6749408972486	6.50273292366938	25.1178599943232	2.5660662210959e-45	3.45170923036427e-44	92.7467102186685
2114	ETS2	3.45653224468235	3.18354576053148	3.72951872883323	7.50813416368472	25.1168024739004	2.57553204154601e-45	3.46201936381799e-44	92.7470668028383
169611	OLFML2A	-6.49596334859408	-7.00925444184781	-5.98267225534036	5.25214745018968	-25.1041037035944	2.69198624806722e-45	3.61350276957738e-44	92.7237137555774
84229	DRC7	7.24009272911491	6.6679743277522	7.81221113047762	-4.2110922838995	25.1028536921109	2.70373274753553e-45	3.62673767432854e-44	92.7200596383702
8490	RGS5	-8.41757785992124	-9.08274832668471	-7.75240739315777	5.04958197803216	-25.1026208420958	2.70592656908122e-45	3.62714926854109e-44	92.5621252836603
6753	SSTR3	6.63507834619982	6.1105924700198	7.15956422237985	-4.24963528267473	25.0944187323528	2.78435962269156e-45	3.7296836702005e-44	92.6564926862449
284344	LOC284344	7.17792534618445	6.61042078731061	7.74542990505829	-3.46269435952676	25.0896420455203	2.83108909065683e-45	3.78963750004218e-44	92.7217805254068
387841	RPL13AP20	-5.75781569875475	-6.21313083915603	-5.30250055835347	3.83085549943642	-25.0847946586998	2.87931879056035e-45	3.85151466890404e-44	92.5972110184757
91947	ARRDC4	3.8863124586986	3.57893031648393	4.19369460091327	6.42414875259801	25.0797939816061	2.9299421126604e-45	3.91650537479542e-44	92.6085861267026
284266	SIGLEC15	5.28061904954265	4.86291691908178	5.69832118000351	-1.60301544368914	25.0774302115893	2.95418268351606e-45	3.94275301221487e-44	92.7193944381402
4600	MX2	4.13780040736241	3.81049438647236	4.46510642825246	4.27835685880605	25.0772798472026	2.95573150067716e-45	3.94275301221487e-44	92.6044317305355
1465	CSRP1	-3.80170240209778	-4.10248658328113	-3.50091822091443	7.28170620063792	-25.0719439275083	3.01122706247332e-45	4.01399490949114e-44	92.6837822161544
6297	SALL2	-5.31979115147462	-5.740704783419	-4.89887751953023	2.09646046162411	-25.0707008176481	3.02430605436083e-45	4.02863554933637e-44	92.3886402320161
10314	LANCL1	-3.12843304750976	-3.37602739742446	-2.88083869759505	5.96072132621975	-25.0640367022189	3.09540337870164e-45	4.12048779400297e-44	92.6796611194644
283876	LINC00921	4.39718769629562	4.04912242750896	4.74525296508229	1.42668559520773	25.0598921102342	3.14046831827997e-45	4.17758353037908e-44	92.6400328164552
23012	STK38L	2.57370264491493	2.36993824411711	2.77746704571276	4.87211681269095	25.055030739231	3.19417078463996e-45	4.24608235285956e-44	92.5245150840007
5333	PLCD1	3.91256248188541	3.60277853155036	4.22234643222045	5.67288079829503	25.0534336295496	3.2120150111816e-45	4.26685228368575e-44	92.5114795970277
8341	H2BC15	4.82025898563519	4.43840984075016	5.20210813052022	-2.24490260451334	25.0405251856322	3.35997808356782e-45	4.46032449739921e-44	92.5478572695104
84272	YIPF4	2.82932959854383	2.60514643320034	3.05351276388733	4.07159263263217	25.0348750862635	3.42688694174602e-45	4.5428703996029e-44	92.4723807535237
146880	ARHGAP27P1	3.52104744674692	3.24204888317352	3.80004601032032	4.59009068880965	25.0342619807783	3.4342277093134e-45	4.54946416460525e-44	92.4503710425903
27123	DKK2	-7.60379302710653	-8.2063041332836	-7.00128192092946	3.23685755413892	-25.0339922256554	3.43746253254815e-45	4.55061327828103e-44	92.1803173590358
285704	RGMB	-3.29191127875903	-3.55276120260792	-3.03106135491014	5.0204016439883	-25.033541310848	3.44287663033115e-45	4.55464381199074e-44	92.5837561496004
5971	RELB	3.66168735104267	3.37143074124854	3.95194396083679	3.90567198504713	25.0244202149866	3.55425800687076e-45	4.69875841871181e-44	92.4299768210925
2533	FYB1	4.41185969288591	4.06212387865401	4.76159550711781	3.64426618302395	25.0234085902543	3.56683310103287e-45	4.71214198405868e-44	92.4286219371972
83483	PLVAP	-8.14046736771782	-8.78583416196357	-7.49510057347207	5.15034840314857	-25.0211695829692	3.59482504339231e-45	4.74586036978619e-44	92.3185698129973
23601	CLEC5A	4.11123451219338	3.78529069306144	4.43717833132533	2.40691011919099	25.0204077659202	3.60439965532745e-45	4.75523474088567e-44	92.4661993276623
116986	AGAP2	3.23949127911703	2.98257991314402	3.49640264509003	2.21140230282392	25.012573605703	3.70436475363231e-45	4.88376538369824e-44	92.4687513861023
5734	PTGER4	3.16038722129881	2.90971328293489	3.41106115966273	3.94147789773238	25.0089809390023	3.75113817023687e-45	4.94204098069178e-44	92.3805878727824
6146	RPL22	-2.8312559046953	-3.05609590359687	-2.60641590579372	7.01937688124588	-24.9787345846407	4.16929757385324e-45	5.48168522329733e-44	92.3336819979533
1809	DPYSL3	-5.94665155037778	-6.41899263849098	-5.47431046226458	6.13458332524878	-24.9736285802273	4.24439104844755e-45	5.57660182729041e-44	92.355115206876
10499	NCOA2	2.13771035092348	1.96789176129514	2.30752894055183	5.46436544176464	24.9705732872382	4.28997557882651e-45	5.63264416504121e-44	92.2227802682027
5213	PFKM	-3.04801254552817	-3.29025849489874	-2.8057665961576	4.45501299247861	-24.9588809251967	4.46903073657401e-45	5.86373439033622e-44	92.3207205194806
23352	UBR4	2.69319618882816	2.47912611408597	2.90726626357035	7.87648293824214	24.9561112684469	4.51253741923635e-45	5.91677996402191e-44	92.1820332551301
79153	GDPD3	4.470157724392	4.11483244771561	4.82548300106839	3.17954083910896	24.9552328719225	4.52642456619158e-45	5.93094294555791e-44	92.2031128512647
7273	TTN	3.78297283568713	3.48225050609414	4.08369516528012	3.65610855051665	24.9535551439516	4.55306873651575e-45	5.9617906848301e-44	92.1877148787842
283416	LINC01465	3.99395599472282	3.67645074755094	4.3114612418947	-0.580861524118395	24.9526831150571	4.56697991843184e-45	5.97593519347154e-44	92.2951369608318
8878	SQSTM1	3.02183936903217	2.78147889526565	3.26219984279868	8.01651569637688	24.9386652848945	4.79657606451848e-45	6.27209422531797e-44	92.1262936847142
752	FMNL1	3.64395201291595	3.35408976117002	3.93381426466187	5.13063323868512	24.9370956029093	4.82299982733931e-45	6.30235912176181e-44	92.1035654750989
8564	KMO	5.28510958456534	4.8646819887319	5.70553718039877	-1.30907838816058	24.9360502883242	4.84067784556044e-45	6.32116233338063e-44	92.2368013437654
2791	GNG11	-6.67338741435041	-7.20431848152562	-6.1424563471752	3.17112737686157	-24.9329164723116	4.89406843305037e-45	6.38654334148637e-44	91.9222592758289
285513	GPRIN3	3.17588186885288	2.92316168219881	3.42860205550695	1.79490163756025	24.9281063609551	4.97717544735346e-45	6.49058795447952e-44	92.1919649308689
26830	RNU5D-1	4.92489987315495	4.53299799770303	5.31680174860688	-5.1052441993412	24.9278570983121	4.98152067393096e-45	6.49185019622379e-44	91.8521346600075
6574	SLC20A1	3.81964370331038	3.51568850571713	4.12359890090363	4.04014835599486	24.9274677111253	4.98831625257932e-45	6.49630182974794e-44	92.0851841241762
27198	HCAR1	5.90165174497677	5.43200603315963	6.3712974567939	-0.540510284072419	24.9268901489932	4.99841307524753e-45	6.50504374627e-44	92.210166804504
100113386	UCKL1-AS1	5.31785753002107	4.89464573809478	5.74106932194736	-1.17871257675017	24.9254966686638	5.02285852934355e-45	6.53243482077414e-44	92.2029904635707
8356	H3C12	6.13220396055609	5.64417780833974	6.62023011277244	-4.51387946224238	24.9251843206933	5.02835448419425e-45	6.53516091245314e-44	92.0059822867488
901	CCNG2	3.20187883150707	2.94705570502852	3.45670195798561	5.63392124413621	24.9247571668972	5.03588033562222e-45	6.54051971698177e-44	92.0576878455222
222901	RPL23P8	-4.72602629632096	-5.10222530661706	-4.34982728602486	4.71263375252587	-24.9197320285029	5.12527361507823e-45	6.64988697543327e-44	92.1507275459547
23576	DDAH1	-4.92846129433148	-5.32077596395468	-4.53614662470829	3.24662940549794	-24.9196354744208	5.12700681385502e-45	6.64988697543327e-44	92.0323483374798
5954	RCN1	-3.38424430525286	-3.65364222945207	-3.11484638105365	4.98901536505332	-24.9190995196587	5.13663824613704e-45	6.65788674087972e-44	92.1847514062455
80232	WDR26	2.30129608741735	2.1180599858274	2.48453218900729	7.40150540283608	24.9130178060769	5.24721684319877e-45	6.79663087331312e-44	92.0210892438291
100507006	LOC100507006	4.94841155804963	4.55437200345122	5.34245111264803	1.06327118346669	24.910983604112	5.28473618045524e-45	6.84061945189971e-44	92.1229914876269
64844	MARCHF7	2.1340588574736	1.96407817913482	2.30403953581237	6.13687288080499	24.9041496773168	5.4127751567759e-45	7.00163957358994e-44	91.9841712942505
3910	LAMA4	-5.84315782248232	-6.30868245368804	-5.3776331912766	5.45597881413447	-24.8983079838526	5.52470100690172e-45	7.14161417314491e-44	92.0646923023934
90007	MIDN	3.44545215838733	3.17091831539337	3.71998600138129	6.25811481615827	24.8951769335233	5.58564902960842e-45	7.21554742252238e-44	91.9562350625552
80271	ITPKC	4.10099152836436	3.77398910623599	4.42799395049273	5.22879780297995	24.877273762401	5.94740050296187e-45	7.67769862108349e-44	91.8940788736203
245973	ATP6V1C2	4.95949850953023	4.56398281274448	5.35501420631598	5.21914599000332	24.8736158562857	6.02417062727388e-45	7.77158441593681e-44	91.8867934473942
9895	TECPR2	3.2807791332574	3.01905845325368	3.54249981326112	5.1755046626975	24.8658801911128	6.18982970244471e-45	7.97994007648505e-44	91.8528887599019
305	ANXA2P3	-5.94270844397159	-6.41679023812844	-5.46862664981474	2.57064071647179	-24.8654331445338	6.19954239879389e-45	7.98710482504129e-44	91.6874855558238
10808	HSPH1	3.19917039496085	2.94394707295618	3.45439371696551	5.37803090698118	24.8646240869131	6.21715936632355e-45	8.00443652642138e-44	91.8471696252574
168667	BMPER	7.26509709445046	6.68548545465379	7.84470873424713	0.223468962880601	24.8638975221648	6.23302309312038e-45	8.01948928353145e-44	91.9592023516134
5782	PTPN12	2.19757223978699	2.02220081880233	2.37294366077164	6.20629566166965	24.8570291808135	6.38501695162061e-45	8.20955156147501e-44	91.8181441870856
6711	SPTBN1	-3.19273888879131	-3.44767800805586	-2.93779976952677	8.32090789674014	-24.8423000978799	6.72368811622674e-45	8.63344909619975e-44	91.8129225191036
51430	SUCO	3.61615252411448	3.32734294427716	3.90496210395179	5.26699124855211	24.8370509466688	6.84871367136646e-45	8.78811576708986e-44	91.7509282180883
285370	LINC00606	5.02866932528929	4.62686254368132	5.43047610689726	-5.26319606790108	24.8256540220088	7.12829895780137e-45	9.14077135202522e-44	91.4867605403133
249	ALPL	4.77988586476903	4.39795392665603	5.16181780288203	2.79722838621666	24.8254101645922	7.13440530382373e-45	9.14250258333999e-44	91.7571361482271
23467	NPTXR	-5.33353095097556	-5.75979055665047	-4.90727134530065	1.96318302237351	-24.8202141105859	7.26577873291084e-45	9.29925458926656e-44	91.5131118772553
157769	FAM91A1	2.26736383340678	2.08615431658091	2.44857335023264	5.08901322050973	24.8201896353689	7.26640328429839e-45	9.29925458926656e-44	91.6988178612567
23406	COTL1	3.03748281549883	2.79465580627331	3.28030982472435	5.67888706191701	24.8131397453512	7.44857255018101e-45	9.51971153986565e-44	91.6645969499295
319	APOF	6.35075806706767	5.84291088725733	6.858605246878	-4.54160742500587	24.8060380917001	7.63673622965097e-45	9.753710551917e-44	91.6106025127895
7053	TGM3	4.9599293843548	4.56329285437405	5.35656591433556	7.38318993012227	24.8054817643267	7.65167743494416e-45	9.76630435952832e-44	91.6700704672762
11177	BAZ1A	3.01484127386696	2.77373641912878	3.25594612860514	5.96312914027921	24.8040946468644	7.68905954185953e-45	9.80750514357159e-44	91.6324511485275
57659	ZBTB4	-2.49490467999807	-2.69454803732226	-2.29526132267388	6.27267288177494	-24.7892835892123	8.09987637049375e-45	1.03246567369782e-43	91.6895601423115
9704	DHX34	3.65766077890471	3.36496021992281	3.9503613378866	3.81050450347076	24.7881865757082	8.13117069812774e-45	1.03576781417768e-43	91.6026259443238
1154	CISH	3.34794344378456	3.07993492106352	3.61595196650559	3.88596594847299	24.779605661035	8.38020117797052e-45	1.06607694932462e-43	91.5735898235268
22883	CLSTN1	-3.4604524248981	-3.73751370480041	-3.1833911449958	7.76853326559017	-24.7754715687223	8.50290946412153e-45	1.08025727507828e-43	91.6123651631365
1454	CSNK1E	3.32975512459733	3.06310671633359	3.59640353286107	6.55311239997935	24.7706945040013	8.64696065843615e-45	1.09783274621175e-43	91.519174556157
644759	TMPRSS11GP	6.71212117160491	6.17454128309093	7.24970106011888	-2.72269975902931	24.7674707025057	8.74556176828362e-45	1.10961840468612e-43	91.6285191017608
51382	ATP6V1D	2.22442350546321	2.04621299669184	2.40263401423459	5.00830740338941	24.7599092353271	8.98130326925019e-45	1.1387771203267e-43	91.4884146890873
100507249	C8orf17	5.34041202029284	4.91216277241291	5.76866126817276	-4.80941160473441	24.7367727088625	9.74318146617067e-45	1.23375121306148e-43	91.2661226561221
57568	SIPA1L2	2.62005900754982	2.40994635407592	2.83017166102373	5.18715452604536	24.7356739523817	9.7809424028177e-45	1.23771741189573e-43	91.3959964073481
100302113	MIR1200	5.20308442089527	4.78553001255262	5.62063882923792	-5.21775680878254	24.71796324397	1.04103744751331e-44	1.31563588534522e-43	91.1436995267485
407056	MIR99B	5.65534038543849	5.20137010303392	6.10931066784307	-4.84617075098365	24.7113349886487	1.06563083379008e-44	1.3458315300337e-43	91.1983648242652
81563	C1orf21	-3.33540820234249	-3.6031976014541	-3.06761880323088	6.39088592396196	-24.7070272627202	1.08192741110939e-44	1.36551600107318e-43	91.4222320711041
10398	MYL9	-7.29339625984788	-7.87910593924144	-6.70768658045432	6.50370206108196	-24.7008723635926	1.10564906397453e-44	1.39453978397102e-43	91.3675611878895
9853	RUSC2	4.10323810018039	3.77370492009843	4.43277128026235	5.53646113067152	24.6997439976542	1.11005445861602e-44	1.3991781510503e-43	91.2678653759396
50604	IL20	6.66224899388703	6.12713813265829	7.19735985511578	-3.47194256246147	24.6968734678117	1.12134160226248e-44	1.41247891734531e-43	91.3407001978555
54544	CRCT1	5.23266011032606	4.81232955619328	5.65299066445883	6.68984863517235	24.6942845575271	1.13162061490444e-44	1.42449321936431e-43	91.2708512246122
100287036	LOC100287036	5.78650616514506	5.32153413450123	6.25147819578889	-2.62732932701129	24.6862130787825	1.16428150431446e-44	1.46464041508277e-43	91.328059999256
100506328	LINC01127	6.23598528121676	5.7348918262401	6.73707873619342	-2.6039867733637	24.6860289503304	1.16503755835062e-44	1.46464041508277e-43	91.3391374953156
6144	RPL21	-3.93690377206106	-4.25329043934915	-3.62051710477297	5.24651582261556	-24.6832026399802	1.17670504721919e-44	1.47834146520571e-43	91.3581103659729
80777	CYB5B	-2.0885963187177	-2.25654929105151	-1.92064334638389	5.05485439530447	-24.6678726017734	1.2420738161313e-44	1.55944760899254e-43	91.292240168456
91056	AP5B1	3.51386669542018	3.23115281446934	3.79658057637101	5.00959888232814	24.6548878934385	1.3002990226122e-44	1.63042060095575e-43	91.1092282918938
728358	DEFA1B	7.30566211654058	6.71776967611158	7.89355455696957	-4.32676269691263	24.6505486270505	1.32036424823625e-44	1.65450075486292e-43	91.1459981791989
8291	DYSF	3.9134864771104	3.59855639402565	4.22841656019515	4.97309180102589	24.6498665532892	1.3235465008519e-44	1.657407872272e-43	91.0919524212309
145781	GCOM1	4.26951461236728	3.92591665568897	4.61311256904558	4.9637612600696	24.648631637972	1.32932775413636e-44	1.66356367773497e-43	91.088608266426
79930	DOK3	4.71664212926791	4.33705040957159	5.09623384896424	2.32245895062411	24.6479655496693	1.33245660836849e-44	1.66639433481192e-43	91.1493720503849
1306	COL15A1	-6.72519204194826	-7.26654351590727	-6.18384056798925	5.47210570193422	-24.6428111918491	1.35692086268346e-44	1.69588639938241e-43	91.1337348301305
26524	LATS2	2.07777916739244	1.91050875456179	2.24504958022308	4.97092075418768	24.6402517979148	1.36923634600423e-44	1.71016640954473e-43	91.068327476216
83700	JAM3	-4.60869811675979	-4.97987386090734	-4.23752237261225	4.56979382980753	-24.6299514839768	1.41995034243998e-44	1.77235620015463e-43	91.1356911225359
2331	FMOD	-6.81128072580174	-7.35991118600478	-6.2626502655987	5.1983496581885	-24.6271268086394	1.43418576049819e-44	1.7889629259115e-43	91.0551429912016
55219	MACO1	3.77396160764676	3.46995858048912	4.07796463480439	5.20992003374572	24.6254657026021	1.44262428004033e-44	1.79832191380903e-43	91.0038683386973
23621	BACE1	-3.70282016218122	-4.00113799740464	-3.40450232695779	4.89787908141136	-24.6217140795406	1.46186742987027e-44	1.81994920576207e-43	91.1393425251077
100130827	SBK3	7.48677943622059	6.88342751747308	8.0901313549681	-3.55745022960492	24.6143982714823	1.50013998102142e-44	1.86638774855622e-43	91.0730471728492
693133	MIR550A1	4.99402587403231	4.59125275714023	5.39679899092439	-5.02966672421471	24.5954739089259	1.60389647472623e-44	1.994184866571e-43	90.7218102956488
80332	ADAM33	-7.87621465937011	-8.51167246528481	-7.24075685345541	3.76078233050996	-24.5864433003398	1.65592965479373e-44	2.05621962690214e-43	90.6793394865066
203100	HTRA4	5.99280790836203	5.5090520764171	6.47656374030696	-3.57742801218354	24.5736136655961	1.73279310783221e-44	2.15027431367016e-43	90.8780200528657
677767	SCARNA7	5.07847293346578	4.66849101516218	5.48845485176937	0.985796001191428	24.5715934879967	1.74521983814961e-44	2.16429778896206e-43	90.9281252095732
4615	MYD88	2.38371124415755	2.19121674763369	2.5762057406814	5.62416199237711	24.5640634460041	1.79233638508013e-44	2.22129529297293e-43	90.7847349491162
171024	SYNPO2	-6.203833747932	-6.70482670841693	-5.70284078744707	6.04092921388087	-24.5636788180088	1.79477719751378e-44	2.22288706769393e-43	90.9122756768197
55040	EPN3	5.11986378662577	4.70636893359924	5.5333586396523	6.05012216035916	24.5614035931647	1.80928425876109e-44	2.2394115918806e-43	90.790827884068
83878	USHBP1	-4.99086547026035	-5.3940083278202	-4.5877226127005	0.173669457576215	-24.5573656323282	1.83532243741867e-44	2.27017811403228e-43	90.3863346959376
220136	CFAP53	4.07380438091264	3.74467781659525	4.40293094523004	-0.577139387927312	24.5528616880817	1.86481146922941e-44	2.30517080781528e-43	90.8959723120403
79651	RHBDF2	3.25772290542938	2.99442933748907	3.5210164733697	4.83357332612239	24.5436288246019	1.92676466558919e-44	2.38022303354469e-43	90.717207781493
9726	ZNF646	2.91600534687188	2.68029328402092	3.15171740972285	4.79605953927908	24.5398209754833	1.95291624086509e-44	2.41097983185028e-43	90.7062450929047
4776	NFATC4	-6.20760204232757	-6.70939449544418	-5.70580958921095	3.88084256842305	-24.5394387048128	1.95556128997117e-44	2.41269570704916e-43	90.6790836400863
80818	ZNF436	-3.03550445931355	-3.28104344272155	-2.78996547590554	4.58210664916262	-24.5230963552805	2.0720826132144e-44	2.55481539391964e-43	90.7944914689431
11112	HIBADH	-3.13440459790349	-3.38798380454509	-2.88082539126189	4.02280240537151	-24.5192002031209	2.10088063904586e-44	2.58866202844485e-43	90.772312945683
100126350	MIR933	5.11171093533404	4.69802463537356	5.52539723529453	-5.13289781799692	24.5109436123117	2.16324928074659e-44	2.66380382283862e-43	90.4314965979262
114932	MRFAP1L1	-2.68914802486892	-2.90682507874312	-2.47147097099473	4.9469248592814	-24.5056902974503	2.2039002155206e-44	2.71212355587304e-43	90.7305940582548
100128653	LOC100128653	3.47528646837102	3.19389022136969	3.75668271537235	0.853553658830539	24.4983700945192	2.26183277303843e-44	2.78163464896639e-43	90.7011756827517
55357	TBC1D2	3.3039222946733	3.03631653199949	3.5715280573471	5.33526286280709	24.490589895559	2.32509018429818e-44	2.85577530495716e-43	90.5236927016006
168537	GIMAP7	-5.66026999296009	-6.11889711306858	-5.2016428728516	2.53081525643247	-24.4817409249721	2.39920867690465e-44	2.94492906688769e-43	90.383927148004
8651	SOCS1	4.01614089844087	3.6907267893228	4.34155500755894	1.76201799541345	24.4814673503152	2.40153770356354e-44	2.94590668397565e-43	90.598585881156
54823	SWT1	3.99460877835638	3.67082313292784	4.31839442378492	2.36271669140335	24.4726806938164	2.47756609452858e-44	3.03723057838191e-43	90.5388383137983
440068	CARD17P	4.59774075377957	4.22496909530239	4.97051241225676	0.178508899578673	24.466197464595	2.53521551856457e-44	3.10394348393937e-43	90.5878866865402
7107	GPR137B	2.40023201778966	2.20551123705396	2.59495279852537	4.46533586130963	24.4515168226084	2.670806511431e-44	3.26787032226141e-43	90.4070058969399
80094	BIN3-IT1	5.97656679676165	5.49157787759296	6.46155571593033	-2.94869462562042	24.444707467014	2.73615755205632e-44	3.34570104743172e-43	90.4688481645202
9859	CEP170	3.6119751578181	3.31882018558938	3.90513013004682	4.28392643021338	24.4406286692207	2.77607245331136e-44	3.39234994898607e-43	90.3587271018757
2629	GBA1	4.36474022506109	4.01046647775797	4.7190139723642	6.22134065897339	24.4390495965069	2.79168235201474e-44	3.40925782531304e-43	90.3492632798199
100313841	MIR548Q	4.70053851835195	4.31892591445718	5.08215112224671	-5.13553121214053	24.4337310117874	2.8449131205753e-44	3.47205841293323e-43	90.1259871597544
5348	FXYD1	-7.56505798792268	-8.1794205150437	-6.95069546080165	2.8899175779096	-24.4260041163968	2.924076235658e-44	3.56640821077526e-43	90.040494870993
1130	LYST	3.33305700094628	3.06228263412221	3.60383136777035	6.02124949080335	24.41743693532	3.0144477503272e-44	3.67430023188265e-43	90.2626338717772
132864	CPEB2	2.77977661797595	2.55388704460919	3.00566619134272	5.58292802759363	24.4106079170118	3.08849733639069e-44	3.76217337136261e-43	90.2377513050535
4097	MAFG	2.39041365873447	2.19613702493897	2.58469029252997	5.09114509441341	24.4071671031193	3.12649947037935e-44	3.80605274348524e-43	90.2332599094353
4051	CYP4F3	4.35672982905131	4.00262457193199	4.71083508617064	2.44302185823185	24.405805029093	3.14167285756465e-44	3.82210352329795e-43	90.2904519991698
5880	RAC2	3.71628659744698	3.414213825999	4.01835936889496	4.54819047536013	24.4040834683619	3.16095716750739e-44	3.84313211093151e-43	90.2231915026043
2971	GTF3A	-2.40169469849337	-2.59699738474934	-2.2063920122374	4.90956456639966	-24.3935195295255	3.28193189900288e-44	3.98517340256686e-43	90.3299620129933
6423	SFRP2	-7.14266361114202	-7.72350927752338	-6.56181794476065	6.80611430505793	-24.3929500503737	3.28858443053655e-44	3.99073042448066e-43	90.3129242939942
100423041	MIR4296	4.83974401860442	4.44615054341851	5.23333749379032	-5.1471220738833	24.391549164119	3.30500719542987e-44	4.00812923094971e-43	89.9867285154147
339967	TMPRSS11A	6.65089584109765	6.10996707249187	7.19182460970343	-4.72937313894685	24.389615275941	3.3278143632252e-44	4.03324386443346e-43	90.1576952591974
6124	RPL4	-2.23601117155367	-2.41790534080042	-2.05411700230692	9.57798099099261	-24.3848491982857	3.38470253618859e-44	4.0996063106879e-43	90.1552136565444
6586	SLIT3	-8.57716618574903	-9.27497927887707	-7.87935309262099	6.13898703610008	-24.3820149738886	3.41899586760076e-44	4.1385351742457e-43	90.1609409312806
338651	KRTAP5-AS1	7.09243363592778	6.51498004258296	7.6698872292726	-1.96422038874674	24.363690582962	3.64933124000797e-44	4.4145654559744e-43	90.229703397466
90134	KCNH7	5.94111923628955	5.45730176751414	6.42493670506495	-2.7952346534409	24.3585597619033	3.7165853130583e-44	4.49309452123312e-43	90.1730292145557
388780	LINC03086	6.79635183544286	6.24286169360015	7.34984197728558	-2.51478404499557	24.3573953953911	3.732020824372e-44	4.50891918831417e-43	90.1967942176973
839	CASP6	-2.83139592526413	-3.06211344231795	-2.60067840821032	2.32018041152469	-24.3436063285993	3.91980745069075e-44	4.7298517776006e-43	90.0788776940286
10215	OLIG2	6.85969135124735	6.30066620085457	7.41871650164013	-4.00276754732462	24.3409828804283	3.95659944833584e-44	4.77125185670712e-43	90.0663661944747
27111	SDCBP2	4.29576017279219	3.94559286749842	4.64592747808595	5.47632924960147	24.3348859907715	4.0434545654027e-44	4.87293314458751e-43	89.9717263537607
23527	ACAP2	2.08068991391949	1.91103264350962	2.25034718432935	6.16299713107154	24.3276281687627	4.14935825919056e-44	4.99742885076196e-43	89.9400989713149
55668	GPATCH2L	2.46166126233813	2.2608682402031	2.66245428447315	3.55114712965598	24.3189353341407	4.2798889557605e-44	5.15141048889344e-43	89.971444982613
152405	TEX55	4.09502100051046	3.76079342497993	4.42924857604099	-5.42539543928643	24.3040548950882	4.51301624329791e-44	5.4252156490727e-43	89.5800209980867
677809	SNORA24	4.61458606739112	4.23791958068861	4.99125255409364	-1.24066122852813	24.301923644394	4.547438328069e-44	5.46317872138389e-43	90.0023022725441
5212	VIT	-7.76880511672651	-8.40321279230592	-7.13439744114711	2.76766015003444	-24.2912957222985	4.72308353187585e-44	5.66955299980306e-43	89.5326687933736
84168	ANTXR1	-5.44259409025187	-5.88704347305876	-4.99814470744499	6.38147196316286	-24.2911749049365	4.72511908525882e-44	5.66955299980306e-43	89.9717675181115
375307	CATIP	7.94596627451731	7.29708176731976	8.59485078171486	-3.30281767471017	24.2909329460527	4.72919831328589e-44	5.67090767173932e-43	89.9545331086296
692223	SNORD97	5.70564636875775	5.23970613347792	6.17158660403758	-2.63382969890381	24.2906714050104	4.73361167368434e-44	5.67266107179304e-43	89.9349697506676
1513	CTSK	-6.61828315457914	-7.15905303228546	-6.07751327687283	6.28149678655749	-24.2771518311283	4.96749379001728e-44	5.94923150353347e-43	89.8971989745696
80223	RAB11FIP1	2.2656135989653	2.08045335161768	2.45077384631292	6.6609181641633	24.2718552415525	5.06226805575854e-44	6.05625138430187e-43	89.7407141557692
56204	ATOSA	3.80679871601669	3.49568246148766	4.11791497054572	5.07600473147413	24.2718061633683	5.06315470532364e-44	6.05625138430187e-43	89.7446679963653
25802	LMOD1	-8.99585398329238	-9.73114166649636	-8.2605663000884	4.73211178074049	-24.2688942430497	5.11604284346887e-44	6.1157074339029e-43	89.5900841721401
100131378	C11orf91	5.72215635284381	5.2543941223467	6.18991858334091	-1.57699844300562	24.2660702961629	5.16786513455997e-44	6.17381625957189e-43	89.8797207392345
7389	UROD	-2.50120573141558	-2.70567516138277	-2.29673630144838	4.74968882204502	-24.2653137837611	5.18183756572205e-44	6.18666345890119e-43	89.8777927117797
55246	CCDC25	-2.57554288837549	-2.78614849599589	-2.36493728075508	4.63846208329146	-24.2584885599165	5.3096308884365e-44	6.33530260319841e-43	89.8556860466394
414196	CELF2-AS1	5.80697173052895	5.33199926861426	6.28194419244365	-2.50512206813922	24.2519220612728	5.43557862538663e-44	6.48155659659936e-43	89.8054121189294
100302743	SNORA80B	5.0915594641759	4.67483901477801	5.50827991357378	-5.11125299320093	24.2365550704988	5.74222450146538e-44	6.83872610701162e-43	89.4752477627425
84465	MEGF11	3.85307733417633	3.53759909950751	4.16855556884516	0.141803085891395	24.2271989968025	5.93740669975461e-44	7.06242769694821e-43	89.7450541461597
197131	UBR1	3.3739438079722	3.09768803057959	3.65019958536481	4.80566724036643	24.226538076254	5.95144486885315e-44	7.07474788306093e-43	89.5853934103764
254173	TTLL10	5.76990228305952	5.2973819799604	6.24242258615863	-1.13650161353338	24.2221599173772	6.04528727808456e-44	7.18186106670837e-43	89.7277297265558
9970	NR1I3	4.5457907434027	4.17339646592095	4.91818502088446	0.0894742657609211	24.214266844479	6.2182548695826e-44	7.38278536770331e-43	89.6946676023569
79887	PLBD1	3.65480993083337	3.35526795032284	3.95435191134389	5.60051240737852	24.2031550030408	6.47024969889337e-44	7.67249473856437e-43	89.4966198805077
221756	SERPINB9P1	6.12851410135482	5.62616553357645	6.63086266913319	-0.354130736169009	24.199974262157	6.5442604008435e-44	7.75547308415621e-43	89.6367399214728
54762	GRAMD1C	4.11264456038866	3.77547577559849	4.44981334517883	3.50834444266896	24.1957282895774	6.64438930509118e-44	7.86928226879006e-43	89.5007606040824
55742	PARVA	-4.32613606519633	-4.68090069726359	-3.97137143312908	5.05278083550658	-24.1893802046993	6.79697898847094e-44	8.04206151434011e-43	89.6040744431204
115004	CGAS	3.6100225712095	3.31398196332181	3.9060631790972	0.178480911180912	24.1893118072826	6.79864216044256e-44	8.04206151434011e-43	89.6104047331099
8722	CTSF	-5.04430430598099	-5.4579791931521	-4.63062941880989	4.81480999901195	-24.1883923147266	6.82104068991473e-44	8.06359435064827e-43	89.5737799957939
254295	PHYHD1	-5.41944471415332	-5.86405844888539	-4.97483097942125	3.08290326703385	-24.1789144414473	7.05629972323071e-44	8.33658225445241e-43	89.4004289499297
677832	SNORA53	8.43896063612505	7.74661217524832	9.13130909700177	-2.5220912501816	24.1784865519022	7.06711169610187e-44	8.34422733553256e-43	89.5719991876846
4094	MAF	-3.13511233108868	-3.39244952214984	-2.87777514002753	6.64908036700067	-24.1665932691366	7.37441076398834e-44	8.70171416239311e-43	89.4874503533068
10231	RCAN2	-6.31120992718862	-6.82934487871594	-5.7930749756613	3.86479898336861	-24.1620967899562	7.49406996143334e-44	8.83748544777127e-43	89.3498088271643
693189	MIR604	5.9290885924914	5.44196562455861	6.4162115604242	-4.19995258121613	24.1442775719705	7.98783919211303e-44	9.41399417233579e-43	89.3097031016818
1727	CYB5R3	-2.7493628688193	-2.97529087404291	-2.52343486359568	7.66139752114255	-24.1394226087414	8.12796865447368e-44	9.57327288457678e-43	89.3238818743249
387758	FIBIN	-7.98755085292033	-8.64404548941885	-7.33105621642182	2.69729103259417	-24.1350018583636	8.25772033545316e-44	9.72014086271162e-43	88.9596857974502
51299	NRN1	-6.21120796718559	-6.72172761744245	-5.70068831692872	3.8909393780711	-24.1339545495259	8.28876422620804e-44	9.75071150282564e-43	89.2603571804029
1824	DSC2	4.14133667372264	3.80087990094436	4.48179344650093	6.38002884968443	24.1292288786484	8.43031042197938e-44	9.91115761047631e-43	89.2396684915157
84747	UNC119B	-2.77360123087871	-3.00164667694058	-2.54555578481684	4.98954636212305	-24.1261209158736	8.52472798690153e-44	1.00099157827869e-42	89.3814219139319
2634	GBP2	3.16188473964461	2.90190654201376	3.42186293727545	6.6561216982355	24.1253703377844	8.54768936142022e-44	1.00307499942136e-42	89.2195992409108
6189	RPS3A	-2.80998110090915	-3.04103796165081	-2.57892424016749	7.54447878605199	-24.1240051910697	8.58961132153011e-44	1.0073795535232e-42	89.2761015881721
677844	SNORA78	5.57789525585741	5.11913129621448	6.03665921550034	-4.56574258626469	24.1182584583704	8.76837152564063e-44	1.02771730162112e-42	89.156456291301
4283	CXCL9	5.69217930771626	5.22395695243489	6.16040166299763	1.65950292140486	24.1152245223608	8.86425437540767e-44	1.03832234981162e-42	89.2644029585355
5795	PTPRJ	3.14580220991597	2.88703463984315	3.40456977998878	5.02773885300383	24.1149545817395	8.87283647248072e-44	1.03869465696726e-42	89.1825177836452
56944	OLFML3	-7.56666892407427	-8.18925766637538	-6.94408018177315	5.29329008650417	-24.1083979341378	9.08388146947562e-44	1.06275331470639e-42	89.1954985765084
351	APP	-2.23418372909011	-2.41802726072126	-2.05034019745897	9.1371956350137	-24.1065695536466	9.14363065968723e-44	1.06909287433399e-42	89.1589068011213
23074	BLTP3B	2.1739033000031	1.99499880274072	2.35280779726548	4.59210832718891	24.1037073980448	9.23795894569284e-44	1.07946533042011e-42	89.1622289026872
29110	TBK1	2.54035641257106	2.33129104509475	2.74942178004738	4.35705223030407	24.1033517772245	9.24974748728772e-44	1.08018618590914e-42	89.1616587819408
2354	FOSB	6.02426596713488	5.52835168691784	6.52018024735192	3.33186088068849	24.0969682748538	9.46395394402576e-44	1.1045301925444e-42	89.1486242325642
8748	ADAM20	5.55470907283374	5.09741273028559	6.0120054153819	-3.05641506353942	24.0950855501098	9.52808111619895e-44	1.11133965543432e-42	89.2108313451422
4607	MYBPC3	6.2769223742449	5.75994816603793	6.79389658245188	-1.44021533644461	24.0847844489367	9.88678120876915e-44	1.1524785227105e-42	89.237513225387
2059	EPS8	-3.93369467299244	-4.25774475804259	-3.60964458794229	4.58724169713596	-24.0798285644219	1.00641729696607e-43	1.17102622774103e-42	89.2118701095549
83639	TEX101	6.02905346427821	5.53233097645712	6.5257759520993	-2.11587727962549	24.0768793154984	1.01712583530877e-43	1.18277028471296e-42	89.1988316601559
10133	OPTN	-2.14931868898461	-2.32651805986956	-1.97211931809967	6.40036907167888	-24.06043761705	1.07896513265481e-43	1.25392187302846e-42	89.0769600418016
6969	TRGJ2	6.28085507326231	5.76296827567103	6.79874187085358	-4.37880086134742	24.0574069926773	1.09077085218726e-43	1.26687597104191e-42	89.0042799285003
541471	MIR4435-2HG	4.2126191699772	3.86520975480364	4.56002858515075	1.91243734715686	24.0533459918741	1.10679482259759e-43	1.28471075362143e-42	89.0567351592662
1145	CHRNE	4.21126264378516	3.86387637253859	4.55864891503173	1.71932980681477	24.0472024466077	1.13148841920844e-43	1.31258119456998e-42	89.0440740314763
7343	UBTF	-2.0936338092865	-2.2663995300673	-1.9208680885057	6.60481678540229	-24.0385368130164	1.16726675447696e-43	1.35326909255465e-42	88.9861248759666
23258	DENND5A	3.81186361169994	3.49726286619594	4.12646435720395	6.28710199580892	24.0349093535041	1.18258032509605e-43	1.37019644418302e-42	88.8957241553133
3662	IRF4	3.91521846972431	3.59187441067296	4.23856252877566	3.95891130379688	24.0190594820069	1.25190370606286e-43	1.44964415891207e-42	88.8533091174919
10957	PNRC1	3.17926778448802	2.91663255446362	3.44190301451241	6.923380512441	24.0125902412374	1.2813629282781e-43	1.48107986815163e-42	88.8161772846804
23452	ANGPTL2	-5.55091916671011	-6.00955444154674	-5.09228389187347	5.67748400604482	-24.0083509820004	1.30104547721189e-43	1.50292645210138e-42	88.9496859547082
147495	APCDD1	-6.12038065143143	-6.62619342356882	-5.61456787929404	7.20289699615124	-24.0023367692195	1.32949314756803e-43	1.53428654894705e-42	88.9423320194408
53343	NUDT9	-2.73468195508315	-2.96068880321499	-2.50867510695132	3.27857517803844	-24.0021479815168	1.33039620825873e-43	1.53428654894705e-42	88.9243340208688
79729	SH3D21	4.11777680017868	3.77746398766864	4.45808961268872	3.54460485712489	24.0021079661462	1.3305877000805e-43	1.53428654894705e-42	88.8028910707694
100506431	LOC100506431	6.79259786010442	6.23114966402065	7.35404605618819	-2.3057399580763	23.9988867288711	1.34609429893431e-43	1.55123648765679e-42	88.9250147156557
285172	HYCC2	2.90323331943231	2.6632520427409	3.14321459612372	4.74354212313247	23.9976913234674	1.35189505806134e-43	1.55698782540774e-42	88.7657077662467
23302	WSCD1	-6.15949365132496	-6.66869679830008	-5.65029050434985	1.32651678570165	-23.9948928920893	1.36557332242349e-43	1.57179942536673e-42	88.4717286490155
51166	AADAT	-4.55063380460111	-4.92713104291628	-4.17413656628594	0.272907705368212	-23.9759032002928	1.46215182975646e-43	1.67994515669926e-42	88.4224072242158
950	SCARB2	-2.51859832543479	-2.72708956823061	-2.31010708263896	6.69390021153305	-23.9627123732183	1.53326450409458e-43	1.76059798672079e-42	88.7268027545546
79927	FAM110D	-5.65516108862572	-6.12334143460095	-5.18698074265049	0.50282607551425	-23.9605446017503	1.5452803420058e-43	1.77333604382302e-42	88.3047287069591
57053	CHRNA10	5.06463877592506	4.6452723759903	5.48400517585983	-1.29943546576686	23.9562991200416	1.56908855125324e-43	1.79851044318365e-42	88.7739640519104
400960	PCBP1-AS1	3.04184323211221	2.78985490192587	3.29383156229854	2.34589620393099	23.9453551144559	1.63218098745014e-43	1.86971292853198e-42	88.6771746882367
23187	PHLDB1	-3.72612442278237	-4.03512052921942	-3.41712831634532	5.3595505726497	-23.920443555188	1.78550310851666e-43	2.04412988397303e-42	88.6475205002781
96459	FNIP1	3.24035914448723	2.97163574355837	3.50908254541609	5.0408544582294	23.9195245736533	1.79142888620451e-43	2.04969321729899e-42	88.4769247157432
201229	LYRM9	-3.98737139483349	-4.31809031077367	-3.6566524788933	2.45740186485516	-23.916219793232	1.81290311005764e-43	2.07302936237525e-42	88.5119451567359
84659	RNASE7	5.18922448307176	4.7586387349311	5.61981023121242	6.32476162526063	23.9060426568443	1.88067750160012e-43	2.14924987727453e-42	88.4458522242699
677679	SCARNA3	5.58851898169667	5.12477683207642	6.05226113131692	-4.51184841346215	23.9047960271505	1.88915314413663e-43	2.15765310377863e-42	88.4076849614383
9589	WTAP	2.99797909264698	2.74910465777002	3.24685352752395	6.01241342479988	23.8953389749578	1.95471703269392e-43	2.22988550756336e-42	88.3850877695613
64123	ADGRL4	-7.19143691127081	-7.78851578469617	-6.59435803784546	2.79143472551336	-23.8917990272871	1.97984472085892e-43	2.25721086739918e-42	88.1989457803807
3671	ISLR	-8.71066177468728	-9.43404863319487	-7.98727491617969	5.26408007488867	-23.8861094966072	2.02091501031734e-43	2.3026691362371e-42	88.3201655699012
25831	HECTD1	3.39019813286641	3.10862842759026	3.67176783814256	7.98845212314369	23.8838336056221	2.0375832330983e-43	2.32028583569997e-42	88.3689117375609
55182	RNF220	-3.16850134075362	-3.43169614159573	-2.9053065399115	5.43823593912051	-23.880393128292	2.06304419580731e-43	2.34788842698686e-42	88.4969049619347
441108	CARINH	4.78579133297	4.38822601371432	5.18335665222568	0.697937834501099	23.8786708407156	2.07591006773591e-43	2.36037020087539e-42	88.468718868006
4779	NFE2L1	-2.34411375313988	-2.53884460768302	-2.14938289859673	7.52563076328223	-23.878596451	2.07646759425673e-43	2.36037020087539e-42	88.3752289092575
92797	HELB	6.15306827210455	5.64187511054915	6.66426143365995	0.298635030478366	23.8765503751319	2.0918615801747e-43	2.37646355166182e-42	88.4525760054244
353345	GPR141	5.37768584878236	4.93087036537788	5.82450133218685	-1.03057250636991	23.8743797064872	2.10831876210406e-43	2.39374502334107e-42	88.4828371336913
100423011	MIR3138	4.88878127513513	4.48257802024445	5.29498453002582	-4.98694845140052	23.8738296681139	2.11250963145793e-43	2.39708737519978e-42	88.1961001263683
64078	SLC28A3	3.93044392101507	3.60386137569514	4.25702646633499	3.01598126094199	23.8733583723195	2.11610722332805e-43	2.39975298211279e-42	88.3608929143655
15	AANAT	6.07514994706604	5.5700537207163	6.58024617341579	-3.05386388476102	23.8587540699695	2.23070260259197e-43	2.52821730112163e-42	88.3865691911717
8560	DEGS1	-2.90762671322893	-3.14943440837443	-2.66581901808344	7.6942575334004	-23.8524731410985	2.28189213294233e-43	2.58318790220362e-42	88.2950397249539
145270	PRIMA1	-6.2931765776843	-6.81655572491691	-5.76979743045168	1.91247227518153	-23.8516476531787	2.2887073310214e-43	2.58937800570296e-42	88.0324163593943
117144	CATSPER1	4.47457452302227	4.10243403411346	4.84671501193107	-0.272170905468209	23.8511709114575	2.29265263707025e-43	2.59231582292731e-42	88.3984697436996
654320	SNORA8	4.27122019438219	3.91598010720744	4.62646028155694	-0.261910691544962	23.8503565563055	2.29940774969814e-43	2.59842538299222e-42	88.3958338804453
117247	SLC16A10	2.8544934881351	2.61707999397099	3.09190698229921	3.74613734035027	23.8500085747438	2.30230038800328e-43	2.60016557333719e-42	88.2649286271387
5587	PRKD1	-4.7892029520253	-5.18757111655479	-4.3908347874958	1.45717040787161	-23.8475352642618	2.32296605357167e-43	2.62196438530562e-42	88.106642687261
55830	GLT8D1	-2.93674389364106	-3.18104125542997	-2.69244653185216	4.38109553824686	-23.8458155431792	2.33744525199395e-43	2.63675895738426e-42	88.3799998135637
80820	EEPD1	2.99912234512256	2.74958183730532	3.2486628529398	4.38798472580011	23.8406455430513	2.38152435329678e-43	2.68333300815186e-42	88.2051065633129
29949	IL19	6.86511289791824	6.29388048432852	7.43634531150796	-4.78581786851842	23.8396416913011	2.39017980323046e-43	2.6915076846922e-42	88.2200256353582
51571	CYRIB	3.46259634582883	3.17426440505925	3.75092828659842	4.53276236445208	23.8217681739675	2.54971033372453e-43	2.86443787462613e-42	88.1293067308161
4784	NFIX	-5.05882084401452	-5.48008804195527	-4.63755364607378	7.58115420457501	-23.8208107123103	2.55855297448011e-43	2.87269306515518e-42	88.2689057914297
56907	SPIRE1	3.45088004017045	3.163453551034	3.7383065293069	5.52894186169983	23.8159524885061	2.60389984515003e-43	2.92190092372878e-42	88.098524086218
387111	LINC00222	5.49509505651561	5.03735352147128	5.95283659155995	-4.11150061830912	23.813310268069	2.62890173146781e-43	2.94823506897749e-42	88.1172104579227
6539	SLC6A12	4.62530591373541	4.23991162954042	5.01070019793041	-0.153652735938371	23.8067480258296	2.69204871648748e-43	3.01729215325495e-42	88.2356429528327
9547	CXCL14	-7.05432323819393	-7.64218338149432	-6.46646309489355	8.72721940265064	-23.8037961440391	2.72095052960403e-43	3.04790857109841e-42	88.2215963947833
1362	CPD	3.71150399925966	3.40212243531257	4.02088556320674	6.69891990504432	23.7968999726173	2.78969586514581e-43	3.12309457890698e-42	88.0378528095766
23705	CADM1	-3.01726783854301	-3.26888061307229	-2.76565506401373	4.15854320208824	-23.7873498320795	2.88779913834767e-43	3.22916085150197e-42	88.1680310243358
647286	RD3L	4.98559874621121	4.569653971554	5.40154352086842	-5.25906184678537	23.7764237574338	3.00431079313817e-43	3.35749198056406e-42	87.8304222038311
220070	SHANK2-AS3	5.96413868464661	5.46652464884205	6.46175272045118	-4.96077485522351	23.7749709358516	3.02015607429326e-43	3.37323881813278e-42	87.9238076565701
8974	P4HA2	-3.34950132600349	-3.62904111326446	-3.06996153874252	4.94524514864773	-23.768479842616	3.09198711602492e-43	3.45146204089611e-42	88.1006829310201
1846	DUSP4	4.11108726674388	3.76785350565023	4.45432102783752	3.2586207940619	23.7591871911223	3.19782916448012e-43	3.5675375623701e-42	87.9335928257962
91181	NUP210L	6.70147018949371	6.14187294320157	7.26106743578585	-2.46322352357839	23.7552389944967	3.24389721744125e-43	3.6168325007921e-42	88.0466858544505
1052	CEBPD	3.05001541436167	2.79532059024004	3.30471023848329	4.4567161784777	23.7545494498344	3.25201127190542e-43	3.62377743006179e-42	87.8900512219957
100506321	LOC100506321	5.45170406244127	4.99631531410045	5.90709281078209	-3.21178360866155	23.7473339494446	3.33815515682161e-43	3.71546140268818e-42	87.9572835293645
4524	MTHFR	2.11380931419881	1.93720115901592	2.2904174693817	4.80684263364911	23.7421440697079	3.4015348353257e-43	3.78381380813834e-42	87.8488099020455
4318	MMP9	4.6766906764605	4.28588169871477	5.06749965420622	3.4007151325893	23.7377196758946	3.45652343950204e-43	3.84275844731684e-42	87.8462788328876
116039	OSR2	-8.72324451667914	-9.45243404190412	-7.99405499145416	3.49111621855531	-23.7302605959899	3.5512654960749e-43	3.94580493442496e-42	87.5662714817398
131870	NUDT16	-2.3151152798527	-2.50864593522166	-2.12158462448375	4.58288911808684	-23.7294535256134	3.56167226542073e-43	3.95508170340366e-42	87.9535115812888
3301	DNAJA1	2.31068657185483	2.11750910023124	2.50386404347843	6.1709282203888	23.7273614284819	3.5887921830086e-43	3.98289626684707e-42	87.7743847226514
4520	MTF1	2.31647566681064	2.12262562408995	2.51032570953133	5.05152670032424	23.7042775871398	3.90221450874294e-43	4.32574205807709e-42	87.701652432722
5420	PODXL	-3.59390353066923	-3.89470124479011	-3.29310581654836	5.3070439818313	-23.700459526242	3.9566526247073e-43	4.38356061971894e-42	87.8530996428928
144110	TMEM86A	5.06865643244509	4.64440590727171	5.49290695761848	5.5537659797837	23.6992907315141	3.97346993776165e-43	4.39965663269899e-42	87.6858254805036
79073	TMEM109	-2.861298232597	-3.1008068645149	-2.6217896006791	6.18028287831392	-23.6977350351989	3.99596606664924e-43	4.4220184072039e-42	87.8051648542286
115749	C12orf56	5.17090643502663	4.73804603435024	5.60376683570301	0.00232723466840161	23.6964727292115	4.01431395682159e-43	4.43976656375285e-42	87.827808195979
7373	COL14A1	-7.86948379029782	-8.52832698077088	-7.21064059982476	5.03994065242374	-23.6934916490121	4.05798244980132e-43	4.48548238355843e-42	87.6766939624463
619208	FAM229B	-4.79141084907932	-5.19256639940456	-4.39025529875407	1.06245638697112	-23.6927509476293	4.06890672689241e-43	4.49497270714517e-42	87.5089743108116
6612	SUMO3	-2.12201319129101	-2.29971387022227	-1.94431251235975	5.90131105927631	-23.6877534976686	4.14339079437209e-43	4.57462710220679e-42	87.753405627924
23095	KIF1B	2.16276518812311	1.98163683709888	2.34389353914733	6.80516144982121	23.6857870269985	4.17307539062053e-43	4.60475632368013e-42	87.6237771507433
26184	OR1F2P	5.15723633581159	4.72531059435906	5.58916207726412	-5.17925258457491	23.6849694665163	4.18547977679579e-43	4.61579416348644e-42	87.5267947777406
7145	TNS1	-3.27125934335727	-3.5452970878915	-2.99722159882304	7.69492868488289	-23.6793335145381	4.27200829840882e-43	4.70851740321183e-42	87.6807678960589
83697	SLC4A9	5.65055699938917	5.17672840829587	6.12438559048246	-2.60357589586681	23.6556496883636	4.6557877070957e-43	5.1226989871662e-42	87.666776209885
54436	SH3TC1	3.04899322055904	2.79328516405966	3.30470127705842	3.12281108788493	23.6524934061164	4.70949296355957e-43	5.17882572915e-42	87.5737989924951
6079	SNORD15A	6.42990788915464	5.89060819982305	6.96920757848624	-3.83822975428461	23.650453031591	4.74454258241541e-43	5.21438522122293e-42	87.6061518562952
125	ADH1B	-11.216006867925	-12.156851598941	-10.2751621369091	5.16474149209058	-23.6474977183699	4.79577588308417e-43	5.26768022997965e-42	87.234366338638
64756	ATPAF1	-2.45468893341421	-2.66062033212675	-2.24875753470167	4.11759776927599	-23.644970588449	4.84002836955521e-43	5.31325101768077e-42	87.6545007383436
51621	KLF13	-2.24614609381328	-2.43466209137506	-2.0576300962515	7.47458489007374	-23.6349491592882	5.0196041789906e-43	5.50723924249756e-42	87.4879951361685
81893	SLC7A5P1	5.42893410456713	4.97309848992962	5.88476971920465	-2.50097273421781	23.6249663869195	5.20516681125166e-43	5.70757081836163e-42	87.5552504039217
3934	LCN2	7.1774320941664	6.57470938946125	7.78015479887154	3.85682158097216	23.6219868460308	5.26188020862932e-43	5.76646872122422e-42	87.4298830557267
57501	CFAP92	5.18217860689944	4.74679103818193	5.61756617561694	-1.03213309620389	23.6102853045702	5.49070373774931e-43	6.01380668074172e-42	87.5290204008299
55370	PPP4R1L	3.68432433549439	3.3747563540146	3.99389231697417	1.66804127087921	23.6084080013616	5.52833716378296e-43	6.05157727575376e-42	87.4713670628138
58484	NLRC4	4.61603570311275	4.22815433592043	5.00391707030508	-0.170874007601882	23.6066914849274	5.56297491643508e-43	6.08602753806005e-42	87.511344630513
51301	GCNT4	4.88224137959231	4.47196289021191	5.29251986897271	2.19614534092225	23.6050748690723	5.59579680247214e-43	6.11845313635492e-42	87.4066971632706
50616	IL22	7.04423722972722	6.45214886188676	7.63632559756769	-4.77855911474718	23.6000176124822	5.69973946960856e-43	6.22856123279225e-42	87.3815512703224
6749	SSRP1	-2.87267822795745	-3.1141453648835	-2.6312110910314	6.34790590847559	-23.5990126426973	5.72062548404825e-43	6.24783312808952e-42	87.4409944739317
22853	LMTK2	2.2241777592004	2.03717286016575	2.41118265823506	5.64132232983072	23.5929035567821	5.84925954657988e-43	6.3846943216558e-42	87.2872933746537
343641	TGM6	7.5607189821492	6.92485348294677	8.19658448135163	-1.38137150213109	23.586457465729	5.98815315518658e-43	6.53259250561841e-42	87.4342705483022
6100	RP9	-3.19322443487975	-3.46178927706786	-2.92465959269164	2.39808611143657	-23.5855043757266	6.00896961688288e-43	6.54786927300015e-42	87.3678528677129
26504	CNNM4	4.4176825274054	4.04608631502773	4.78927873978307	4.91218103298134	23.5824057070872	6.07715319680409e-43	6.61841579314268e-42	87.253368123083
1514	CTSL	2.72217964412853	2.49312375250633	2.95123553575073	5.97590713858676	23.5743755625983	6.25750186034478e-43	6.8109683329302e-42	87.2166920098113
6147	RPL23A	-2.73527592587523	-2.96546963627538	-2.50508221547507	7.54954484660957	-23.5707050118	6.34172610431278e-43	6.8987356636729e-42	87.2690298193858
8877	SPHK1	3.7517403429079	3.4359922420321	4.0674884437837	4.25858399745564	23.5698549031495	6.36139508663353e-43	6.91621811964195e-42	87.2159493901301
283284	IGSF22	4.77578418579943	4.37366719167054	5.17790117992832	1.86795377602997	23.559016068736	6.61763127493279e-43	7.18667278908237e-42	87.2558856945726
6503	SLA	3.94029773342183	3.60851534065531	4.27208012618834	3.90385412889503	23.5581176716445	6.63933125481973e-43	7.20616744100197e-42	87.1805881034223
731275	LINC01347	3.70234949038181	3.39042487477578	4.01427410598785	1.63543969965797	23.5446721050439	6.97280189322219e-43	7.56383735843775e-42	87.2404952356857
3270	HRC	-5.26898453753099	-5.71292056640725	-4.82504850865473	0.309789337490086	-23.5435210367496	7.00212315275226e-43	7.59135991213784e-42	86.8397448380354
55654	TMEM127	2.01630377971988	1.84638628614107	2.18622127329869	6.75227689381644	23.5387151699107	7.12589236212992e-43	7.72118957073626e-42	87.0860843284606
100132406	NBPF10	4.05776526360775	3.71579886013505	4.39973166708045	6.20825120359983	23.5379351502936	7.14618783222828e-43	7.73881816963898e-42	87.0918627653304
7026	NR2F2	-6.19206955396204	-6.71404601434184	-5.67009309358224	4.32166316781775	-23.5315096928569	7.31560565409733e-43	7.91782499341547e-42	87.1449494480629
54807	ZNF586	2.21173886825688	2.02524737848752	2.39823035802624	2.4984177740918	23.5255461591573	7.47646550153444e-43	8.08737309344373e-42	87.1722183629604
25841	ABTB2	3.48778908647041	3.1936842746834	3.78189389825742	4.49767708233874	23.5240973081873	7.51608214982858e-43	8.12565416670444e-42	87.0449805929915
118426	BORCS5	2.15164932563277	1.97015805513789	2.33314059612765	2.61462366788138	23.5169303898904	7.71518548838691e-43	8.3362167205044e-42	87.137307026593
79895	ATP8B4	3.5633729040907	3.26269174445275	3.86405406372866	2.39556092275649	23.5082304559888	7.96403708513445e-43	8.59543631950895e-42	87.0714435429535
25977	NECAP1	3.16333422504733	2.8963184930113	3.43034995708336	4.46828941385409	23.500284123265	8.19839853930301e-43	8.84341283515615e-42	86.9606237364117
7029	TFDP2	-2.87998422561247	-3.12308962955008	-2.63687882167486	5.0413420309428	-23.4995950783593	8.21904526718897e-43	8.86071161670815e-42	87.1192610689346
2769	GNA15	3.14286026466503	2.87754763908872	3.40817289024134	5.62845378880574	23.4980615735701	8.26518396005986e-43	8.90545773992548e-42	86.9383935216146
133746	JMY	3.20175689462589	2.93102004918837	3.47249374006341	5.5601878202703	23.4588042780821	9.53952627930635e-43	1.02612632423518e-41	86.7947263286633
8993	PGLYRP1	5.94738546812966	5.44445812379389	6.45031281246542	-3.36290597791208	23.4577158430313	9.57755012569463e-43	1.02964020422876e-41	86.9236556336615
25870	SUMF2	-2.35571392396259	-2.5549269957474	-2.15650085217778	5.68726989279318	-23.4568450779844	9.60807977864233e-43	1.03234493854144e-41	86.9309713903765
6890	TAP1	3.43335939591224	3.14287823437473	3.72384055744974	3.38994618710412	23.4458605173999	1.00017377744588e-42	1.07404136033881e-41	86.7950043792054
23064	SETX	2.0503145151226	1.87683246116823	2.22379656907698	6.49161186522994	23.443951468525	1.00717933815798e-42	1.08096042646972e-41	86.7383691854611
303	ANXA2P1	-4.23482189107434	-4.59330954325422	-3.87633423889445	3.48537643691732	-23.432888759242	1.0487607994252e-42	1.12458670149939e-41	86.8323661600391
133584	EGFLAM	-5.61097347323315	-6.08595685295913	-5.13599009350717	2.66998669645845	-23.4328269288453	1.04899800009801e-42	1.12458670149939e-41	86.6923230282879
196740	VSTM4	-4.90754349696476	-5.32308093047682	-4.4920060634527	4.27054876647499	-23.4271191957548	1.07112920861109e-42	1.14767255562555e-41	86.8230058119295
6968	TRGJ1	5.52863370821038	5.06048309209409	5.99678432432668	-4.97238165064935	23.425944002612	1.07574402519671e-42	1.15197502241399e-41	86.6466103463831
3131	HLF	-4.28613133491919	-4.64909254161752	-3.92317012822086	5.02291469779714	-23.4244901605832	1.08148080165857e-42	1.15747349495997e-41	86.851401071609
8394	PIP5K1A	2.25603284986709	2.06496783813612	2.44709786159807	5.2092652915978	23.4222782799904	1.09026796542052e-42	1.16622876078538e-41	86.6681259609675
9903	KLHL21	3.00471862881085	2.75024254516519	3.25919471245652	6.69155272527877	23.4218782923164	1.09186466882899e-42	1.16708701364194e-41	86.6620511865816
51738	GHRL	4.37021541775782	4.00009081297151	4.74034002254413	-0.61476730670828	23.421773183606	1.0922846413182e-42	1.16708701364194e-41	86.8436750392822
25792	CIZ1	-3.11680451863819	-3.38083367716349	-2.85277536011289	6.12692603485768	-23.4165309068994	1.11343860497128e-42	1.18902871470878e-41	86.790778444772
718	C3	-4.31543171947711	-4.68101048981236	-3.94985294914186	7.95514108512093	-23.4157549494179	1.11660469770883e-42	1.19174766792666e-41	86.7469628096866
2214	FCGR3A	5.24682004800483	4.80213676888656	5.6915033271231	1.82778685352155	23.4050866099452	1.16106563571275e-42	1.23851296613044e-41	86.6849380162835
6809	STX3	3.39338838464007	3.10577681192345	3.6809999573567	4.92953909087699	23.4041080689586	1.16523207104618e-42	1.24226793508872e-41	86.5984571174264
6891	TAP2	2.52580549847466	2.31170826168808	2.73990273526124	3.05818953537012	23.4020404095764	1.17408539632831e-42	1.25101272107665e-41	86.6777631485961
22916	NCBP2	-2.1918022262499	-2.37773524731779	-2.00586920518202	4.67912272875591	-23.3835110132162	1.25651450976623e-42	1.33810093666074e-41	86.6915435765168
3569	IL6	6.06875504228435	5.5539095961812	6.58360048838749	-2.82374790391657	23.3823208288645	1.26200432466679e-42	1.34320305253295e-41	86.6769454318513
79600	TCTN1	-2.81170207224597	-3.05034238543824	-2.5730617590537	2.97348517087367	-23.3717037865882	1.31205877400892e-42	1.39570524371884e-41	86.6392789576123
79877	DCAKD	-3.39439021657387	-3.68252435443539	-3.10625607871234	4.02424525360231	-23.3685590429576	1.32726551644059e-42	1.41110053965825e-41	86.6439444098089
406956	MIR181B2	5.2134484491164	4.7708931331125	5.6560037651203	-4.59142326240112	23.3680462997877	1.32976173280792e-42	1.41297291476141e-41	86.4569245591386
55364	IMPACT	-2.62262744075273	-2.84527478644043	-2.39998009506502	4.4437879482747	-23.3659779061471	1.33987955512354e-42	1.42293728224225e-41	86.6375768752185
22929	SEPHS1	-2.35377068386633	-2.55361211129795	-2.15392925643471	4.3493843936459	-23.3638015681236	1.35060920347538e-42	1.43354003916089e-41	86.6285667919051
9821	RB1CC1	2.20337115367051	2.01629554667759	2.39044676066343	5.87220817745809	23.3633642051851	1.35277589373841e-42	1.43504736365561e-41	86.4438609676976
4172	MCM3	-3.25186372102206	-3.52809190234422	-2.97563553969991	5.09489551405928	-23.352277113045	1.40888709251672e-42	1.49292324654666e-41	86.5858485839477
100463487	MTRNR2L9	-7.53561541961999	-8.17580520234979	-6.89542563689019	2.53814488686659	-23.349354037015	1.42406760635456e-42	1.5081778253084e-41	86.2087325501398
80760	ITIH5	-7.72912136093858	-8.38613767504344	-7.07210504683372	5.04103586299799	-23.335593765906	1.49777475033284e-42	1.58449236383588e-41	86.397220111335
55893	ZNF395	-3.24347754874147	-3.5192334665934	-2.96772163088953	6.52685636937413	-23.3319446502448	1.51795858952338e-42	1.60407916480585e-41	86.4673522432218
58508	KMT2C	2.46752672142935	2.25773048040527	2.67732296245344	6.89111400880548	23.330768513738	1.52452224194697e-42	1.61013002937938e-41	86.3251528810821
6194	RPS6	-2.37236780978952	-2.5741162054067	-2.17061941417233	10.0935776621613	-23.3258143943443	1.55248519776432e-42	1.63876279359833e-41	86.3176055397195
1999	ELF3	4.69924639343176	4.2995755370904	5.09891724977312	3.60302855410717	23.3233332972364	1.56668320293408e-42	1.65284218039511e-41	86.3242462251148
55686	MREG	2.92029684544511	2.67189774840204	3.16869594248818	4.62918663150447	23.3207154173084	1.58180589306446e-42	1.66788112323012e-41	86.2996708562776
3225	HOXC9	-5.1186073456998	-5.55405195908706	-4.68316273231254	1.37532047837229	-23.3175961273138	1.60001733627849e-42	1.68615862050137e-41	86.1730002377946
5680	PSG11	7.71055095349849	7.05452652317748	8.36657538381949	-3.72172125663467	23.3147241501639	1.6169717318815e-42	1.70309208932747e-41	86.4291246922271
23731	TMEM245	-2.45126895000495	-2.65986266234255	-2.24267523766735	5.8145121057282	-23.310663412501	1.64125338531689e-42	1.7277202942257e-41	86.3931699192008
3207	HOXA11	-5.21568191382922	-5.65958170004721	-4.77178212761124	0.175003237558582	-23.3072505246077	1.66194523370987e-42	1.74854467883805e-41	85.9902554643156
51105	PHF20L1	3.43023649605949	3.1382651908022	3.72220780131678	5.17439712591255	23.3049821536009	1.67584332410946e-42	1.76220242757287e-41	86.2312901752708
23331	TTC28	-4.57762374116863	-4.96726804974317	-4.1879794325941	4.31652359474013	-23.3043309209771	1.67985496756082e-42	1.76545501292806e-41	86.3914700175531
57134	MAN1C1	-3.75592699297188	-4.07573684867303	-3.43611713727073	3.26817275385805	-23.2964733138687	1.72902839012531e-42	1.81614118661141e-41	86.3460841106746
80755	AARSD1	-3.460545433986	-3.7552065069142	-3.16588436105781	3.08554088550633	-23.296285091902	1.73022392514691e-42	1.81640438499039e-41	86.3450492347138
400617	KCNJ2-AS1	4.16235236648461	3.80789739512251	4.51680733784671	0.777584552105384	23.2939239789601	1.74529205913283e-42	1.83122292361633e-41	86.3489847151346
4689	NCF4	3.75601689655122	3.4361582586397	4.07587553446274	3.50991301632282	23.2934778771953	1.74815381136852e-42	1.83322490791739e-41	86.2241308614555
388335	TMEM220	-3.96807119449998	-4.30605347279788	-3.63008891620209	1.83069845223211	-23.2889768513809	1.77729396482369e-42	1.86175174887417e-41	86.2122118912081
2098	ESD	-3.05527725059706	-3.31554557690509	-2.79500892428903	5.0437130675437	-23.2859622901321	1.79708389826966e-42	1.88145679153265e-41	86.3409738989126
284110	GSDMA	4.28931086323067	3.92390134183428	4.65472038462705	6.937025004688	23.2848018065306	1.80476130240907e-42	1.88846607266778e-41	86.1741478337371
692111	SNORD71	5.45697044546392	4.99207644621882	5.92186444470902	-4.30449255885462	23.2842655701904	1.80832003819255e-42	1.89116037944163e-41	86.1988395877369
3034	HAL	6.05265221827679	5.53694880241561	6.56835563413797	6.48491165114233	23.2814805448245	1.82691697139572e-42	1.90957031126529e-41	86.1778697545552
10541	ANP32B	-2.4526889278242	-2.66167535636581	-2.2437024992826	6.22393661146069	-23.2803373413104	1.83460638429358e-42	1.91656543037452e-41	86.2599267941087
10045	SH2D3A	2.86841309991267	2.62400128909368	3.11282491073165	3.7469536075042	23.2800758686481	1.83636968056857e-42	1.91736545355182e-41	86.1816596502262
241	ALOX5AP	4.83869827980212	4.42612529547881	5.25127126412543	4.008460607914	23.2644418960776	1.94496589815209e-42	2.02964899534633e-41	86.0979489839436
1497	CTNS	2.76919560380786	2.53297865990124	3.00541254771448	4.1696101749823	23.2545248292286	2.01718461988257e-42	2.103869927476e-41	86.072037458796
134147	CMBL	-6.31012054587508	-6.84841855776451	-5.77182253398566	1.92002638848614	-23.2530412934282	2.02821817949105e-42	2.11423046888162e-41	85.9007287734948
8975	USP13	-3.33324417734322	-3.61764805091561	-3.04884030377083	3.0077133236285	-23.2485839060296	2.06173665482675e-42	2.14800552732139e-41	86.1742380516664
29923	HILPDA	4.79091605573207	4.38211633568945	5.19971577577468	4.58322251733569	23.2473178985336	2.07135815326459e-42	2.15686058624334e-41	86.0267089341156
162466	PHOSPHO1	4.75341823214151	4.3476901691518	5.15914629513122	-0.787184907523736	23.2399860376373	2.12797627430401e-42	2.21341774592379e-41	86.1789653660286
5726	TAS2R38	5.26280035889587	4.81339363943292	5.71220707835882	-5.04041194564887	23.2296259521292	2.21064927436422e-42	2.29692434334211e-41	85.9159256743534
100506815	FOXP1-IT1	5.8234908559369	5.32616071293148	6.32082099894232	-3.43600016430442	23.2275550573928	2.2275592998638e-42	2.31324391474781e-41	86.0792536347222
9261	MAPKAPK2	2.00562503605877	1.83433406403424	2.1769160080833	6.46923984974839	23.2263064120807	2.23781814474131e-42	2.32264256901822e-41	85.9369603822617
51098	IFT52	-2.4865172434693	-2.69904467371586	-2.27398981322275	3.91928104890309	-23.2081951186072	2.39209026078806e-42	2.48142250366261e-41	86.0625359173758
81031	SLC2A10	-6.86019682131244	-7.44662427465011	-6.27376936797478	2.32424866494076	-23.2052988196654	2.41773687947631e-42	2.50532281926112e-41	85.7258170635316
643853	TMPPE	2.49682555884938	2.2833720543146	2.71027906338415	2.14886044268025	23.2033021060134	2.43557894823591e-42	2.52245143011803e-41	86.0004719583095
5157	PDGFRL	-8.70260440235893	-9.4467494061843	-7.95845939853355	4.1233945071913	-23.1983210548849	2.48066895163025e-42	2.56776621369072e-41	85.7422106363435
283687	ST20-AS1	3.89380049865669	3.56076331496968	4.2268376823437	1.51628857182308	23.1924086065017	2.53528387560477e-42	2.62288625709768e-41	85.9489673985971
5740	PTGIS	-9.11079166244059	-9.89015950440312	-8.33142382047806	4.4120154949316	-23.188812894325	2.56908956672239e-42	2.65643032014727e-41	85.7025092764692
51207	DUSP13B	4.61724612071182	4.22225715020851	5.01223509121513	-0.194192848906549	23.1879811741446	2.5769736151041e-42	2.66314982954468e-41	85.9823641403438
100499405	LINC00987	-5.02332175344703	-5.4530848169768	-4.59355868991725	3.3429032420323	-23.1860512980614	2.59536139345319e-42	2.68071126840178e-41	85.8917836419281
54507	ADAMTSL4	3.48414073502599	3.1860455326826	3.78223593736938	5.51455600292262	23.1849191377119	2.60621006557162e-42	2.69047099250363e-41	85.7864875692708
23361	ZNF629	-2.81674368473702	-3.05777599694344	-2.5757113725306	4.3358451280856	-23.1812550407278	2.64163482337169e-42	2.72526750481438e-41	85.9630782586193
8644	AKR1C3	-5.15479698888259	-5.59590165744867	-4.71369232031651	3.72333247040851	-23.181140255521	2.64275238215275e-42	2.72526750481438e-41	85.8892082819959
83666	PARP9	3.32950663234159	3.04439595017759	3.61461731450558	4.97966965508475	23.1649452397691	2.8053030117314e-42	2.89134233198397e-41	85.7161430872535
100128881	VPS9D1-AS1	3.50644261887118	3.20617863091523	3.80670660682712	0.553749943226322	23.1647901708803	2.8069072113079e-42	2.89144535990141e-41	85.8934820863495
27122	DKK3	-5.35275221941134	-5.81117253351607	-4.89433190530661	5.24795588554541	-23.1621126019032	2.83475316497406e-42	2.9170034977051e-41	85.8798081884099
1759	DNM1	-5.44617503533552	-5.91261390271417	-4.97973616795687	4.36635405659727	-23.1612367423455	2.84392216555331e-42	2.92487275902973e-41	85.8398468934967
7087	ICAM5	5.28238719484308	4.82996396088558	5.73481042880057	-1.56080604338655	23.1606217795415	2.85037780779627e-42	2.92994450382138e-41	85.8863766613966
1281	COL3A1	-10.0258919950642	-10.8846235068749	-9.16716048325349	10.071337370998	-23.1595706918684	2.86144594056988e-42	2.93974953872978e-41	85.8840970111964
51704	GPRC5B	-5.81517573801294	-6.31331277252294	-5.31703870350294	3.35574065816225	-23.1568187100543	2.89063042958845e-42	2.96814626696309e-41	85.740716943071
5737	PTGFR	-8.51675373329427	-9.24636758854573	-7.7871398780428	3.25456950776638	-23.1550594165986	2.90944459685955e-42	2.98586994345084e-41	85.5038815900124
79908	BTNL8	7.01951804411415	6.41809826003057	7.62093782819772	-3.05150039915544	23.1523173723915	2.93901490218293e-42	3.01460749465103e-41	85.8463516671696
25976	TIPARP	2.52191026620128	2.3058236549364	2.73799687746616	5.62303962731228	23.1508346722231	2.95513040388858e-42	3.02952088658913e-41	85.6601397600655
5669	PSG1	7.10671040317048	6.49775539050661	7.71566541583436	-2.72587677225116	23.1498558674495	2.96581783770311e-42	3.03885663519878e-41	85.8440291344381
59084	ENPP5	-5.73817904925451	-6.22996058941471	-5.24639750909431	1.17503492339636	-23.145510043279	3.01374181598749e-42	3.08631567325048e-41	85.4780626424982
285941	LINC02860	5.7623534952068	5.26844773685727	6.25625925355633	-4.55089474015139	23.1430551380822	3.04115776251378e-42	3.11273346704153e-41	85.6793257253522
116535	MRGPRF	-7.93733335353056	-8.61778608209478	-7.25688062496634	3.05696264905317	-23.138837873478	3.0888436773475e-42	3.1598591360284e-41	85.4724180928655
11041	B4GAT1	-4.94019905594077	-5.36385405095508	-4.51654406092645	3.09575894366703	-23.1311380147399	3.17786148697657e-42	3.24871384184768e-41	85.6777667288859
5239	PGM5	-6.47838476379559	-7.0339519335853	-5.92281759400589	4.01499645679565	-23.1310339908253	3.17908164421781e-42	3.24871384184768e-41	85.6609679344348
8876	VNN1	4.71775081707781	4.31291922722571	5.12258240692991	0.489580848045232	23.116681386396	3.35204108886198e-42	3.4218233568829e-41	85.6962366547591
10326	SIRPB1	3.78796627277355	3.46282062134979	4.1131119241973	3.15180247930141	23.1096323427774	3.44043013222328e-42	3.50861904956571e-41	85.5598921417431
202	CRYBG1	3.58468284951321	3.27698602843675	3.89237967058968	7.83219328969496	23.1096097351817	3.44071735950024e-42	3.50861904956571e-41	85.5324749662726
23410	SIRT3	-2.68704561184865	-2.91772443957687	-2.45636678412043	3.13367408831905	-23.106394590179	3.4818126042752e-42	3.54864272955344e-41	85.6776707986094
23150	FRMD4B	2.61004527527971	2.38592829234997	2.83416225820945	5.76857329424257	23.1013923594517	3.54673598850794e-42	3.61098300694384e-41	85.4758534537395
646049	HMGN2P20	5.26938507524769	4.81651994581453	5.72225020468084	-3.8035917391288	23.0810700180087	3.82329390970906e-42	3.89048996995381e-41	85.4930404047006
291	SLC25A4	-3.75871431088495	-4.08180470222096	-3.43562391954894	3.56753090489056	-23.0770429263315	3.88062616390178e-42	3.94674053558307e-41	85.5565118396536
255324	EPGN	5.73115498138989	5.23850823695121	6.22380172582857	-2.00352274208353	23.0765785387811	3.88729296980441e-42	3.95143022028453e-41	85.5744996852117
26059	ERC2	5.79816427100782	5.29968641220408	6.29664212981155	-2.24291186684408	23.0732900448573	3.93483452575927e-42	3.99764213816832e-41	85.5591983723056
10725	NFAT5	2.56785549498601	2.34702668991882	2.78868430005319	6.46945730376381	23.0663958418828	4.03641477732059e-42	4.09867748809595e-41	85.3458001255903
252969	NEIL2	-3.66974696730052	-3.98553449878204	-3.353959435819	3.72886164407243	-23.0518627232437	4.25929318395394e-42	4.32271032639718e-41	85.4712190965741
27339	PRPF19	-3.14396577123584	-3.41451418503934	-2.87341735743234	5.99324314854535	-23.0514208590004	4.26626053974638e-42	4.32749657493429e-41	85.4535918368523
6925	TCF4	-3.05786977263777	-3.32108546093657	-2.79465408433897	6.23226966097522	-23.0447551410566	4.37277102677094e-42	4.43319644918729e-41	85.4146566569422
389208	TMPRSS11F	4.01940834174682	3.67340695742164	4.365409726072	3.16348748344232	23.0435388711662	4.3924928625582e-42	4.45084332124901e-41	85.3106597507759
6531	SLC6A3	6.17656687912854	5.64466324615668	6.7084705121004	-3.45893932736079	23.0345151039541	4.54164141749187e-42	4.59712645218688e-41	85.3820534837328
902	CCNH	2.79748111798514	2.55656395787132	3.03839827809896	3.90229047085012	23.0337321076236	4.55482137906636e-42	4.60804087096914e-41	85.2645046378852
80830	APOL6	3.23753108458987	2.95854328609141	3.51651888308832	5.12409080635337	23.0193798714465	4.80335684243976e-42	4.85692399923078e-41	85.1749346785476
121260	SLC15A4	3.03953785194572	2.77759222426766	3.30148347962378	4.89357776437401	23.0176660660998	4.8339340671695e-42	4.88527237850326e-41	85.1722785226158
64976	MRPL40	-3.12962953647863	-3.39940311955295	-2.85985595340432	3.25997519678629	-23.0122134911252	4.93252872793752e-42	4.98229465099396e-41	85.3245115407061
140809	SRXN1	3.05692697504217	2.79328766900466	3.32056628107968	4.79821964078569	23.0006329387125	5.14870868580369e-42	5.19792428353564e-41	85.110493640454
10951	CBX1	-2.20172082129617	-2.39161730554775	-2.0118243370446	4.63087695131342	-22.9990664477836	5.17867549834542e-42	5.22269152304279e-41	85.2776627061268
342898	SYCN	7.05271719793001	6.44416951683843	7.66126487902158	-3.68269783897279	22.9893525625892	5.3684671504583e-42	5.41125723996379e-41	85.2267414507035
100129827	IRAG1-AS1	5.39890598179881	4.93303978355763	5.86477218004	-2.55770231335511	22.9884371326932	5.38671059859167e-42	5.42680037348685e-41	85.23275578454
407017	MIR26B	4.88904311116154	4.46716137279472	5.31092484952836	-5.18327883690003	22.9878324344513	5.39879578947472e-42	5.43612638372358e-41	84.9986679827811
5275	SERPINB13	3.99756097078051	3.652540007153	4.34258193440803	4.8559603234888	22.9834116302214	5.48798200690625e-42	5.52014600401632e-41	85.0436638849488
124935	SLC43A2	4.40300870765975	4.02275660387684	4.78326081144266	4.48274976022917	22.9690377543215	5.78835939527575e-42	5.81923871840954e-41	84.9949978831436
5580	PRKCD	2.68267554430052	2.45091985269352	2.91443123590752	5.86559189324473	22.9616252311535	5.94968476896192e-42	5.97829799419687e-41	84.9561433606224
406974	MIR197	6.02786097779627	5.50703556969379	6.54868638589874	-3.15915431631461	22.9581002225076	6.02798535891175e-42	6.05381058354241e-41	85.1110548754802
167227	DCP2	3.03045855300195	2.76858747557991	3.29232963042398	4.60170342507003	22.9554439535347	6.08767433258332e-42	6.11056271649695e-41	84.9465451580256
92293	TMEM132C	-6.52830827338993	-7.09260285384677	-5.96401369293308	1.9678267404376	-22.9487829044091	6.23998833046061e-42	6.25827656589484e-41	84.7889492747423
284654	RSPO1	-6.91284178977313	-7.51037624500589	-6.31530733454036	4.42450077362847	-22.9487242500589	6.24134646593508e-42	6.25827656589484e-41	84.9990197400833
7580	ZNF32	-3.14999442263182	-3.42243174250985	-2.87755710275379	3.36762927388483	-22.935492398571	6.55547170945736e-42	6.56640318911878e-41	85.0448640204772
441631	TSPAN11	-7.06451516601428	-7.6755771322786	-6.45345319974995	3.17883520618922	-22.9330591592734	6.61494882862059e-42	6.62252845748672e-41	84.8194253373175
221476	PI16	-8.95578612859329	-9.7306317206227	-8.18094053656388	5.56198419051594	-22.9273272438402	6.75721647780903e-42	6.76143753963796e-41	84.877093157115
222235	FBXL13	5.59128129164796	5.10749464107677	6.07506794221915	-0.267011371189556	22.9256862231258	6.79851211095285e-42	6.79921955237959e-41	85.001419945729
26160	IFT172	-2.89078150724113	-3.14091411138091	-2.64064890310134	3.66048779306574	-22.9250264804054	6.81518588353097e-42	6.81235065279419e-41	85.0172029314901
5294	PIK3CG	3.25980847225365	2.97774050360447	3.54187644090283	2.59951354504799	22.9246754513444	6.82407428597813e-42	6.81769001689562e-41	84.9154392296296
114770	PGLYRP2	6.40459747852397	5.85028261780243	6.95891233924552	-1.59589577103621	22.9192393991473	6.96322170457886e-42	6.95309338209947e-41	84.9973582034904
55504	TNFRSF19	-4.69799059118085	-5.10461080267192	-4.29137037968977	6.21055896564301	-22.9185988720846	6.9798046117874e-42	6.96603345004036e-41	84.9907134428312
253959	RALGAPA1	2.58878173993136	2.36463848851363	2.81292499134908	4.63729872109752	22.9105044591549	7.19282726915906e-42	7.17491052245851e-41	84.7833978352983
8611	PLPP1	-3.39722280591611	-3.69145495239654	-3.10299065943568	4.52255893540779	-22.9033385958932	7.38687679319384e-42	7.36465486093216e-41	84.9391900941535
5118	PCOLCE	-8.54409845427688	-9.28414348915031	-7.80405341940345	5.29889863988027	-22.9019771853934	7.42433566976536e-42	7.39816382810937e-41	84.7929759451179
79770	TXNDC15	-2.212297091123	-2.40392271215246	-2.02067147009353	4.70036040692725	-22.9010162923617	7.45088961594379e-42	7.42077721231459e-41	84.9128635484598
55256	ADI1	-2.48302529191278	-2.69813597971118	-2.26791460411438	5.05867865127539	-22.8972874966696	7.55484333236003e-42	7.5204142172255e-41	84.8954311985643
8470	SORBS2	-7.09379313894982	-7.70846338892872	-6.47912288897092	3.15755010506634	-22.8929209635704	7.67843636661538e-42	7.63948777634994e-41	84.6684900202483
100127888	SLCO4A1-AS1	3.76781089206544	3.4413162441223	4.09430554000858	0.972438826306908	22.8916930292201	7.71355832428427e-42	7.6704613610653e-41	84.8653503693793
51133	KCTD3	-3.63719884125787	-3.95245589507247	-3.32194178744327	4.85450932812264	-22.8858535352552	7.88281143715137e-42	7.83471569001673e-41	84.8741975564256
2859	GPR35	3.82349687237188	3.49206496660187	4.1549287781419	-0.142925849254234	22.8839667440547	7.93829491794768e-42	7.88578319962741e-41	84.8653786979245
81793	TLR10	4.37261131541654	3.9934863903119	4.75173624052118	-1.21624675165647	22.8782825639346	8.10783625596426e-42	8.05004279504881e-41	84.8442846379613
57124	CD248	-9.37129260584563	-10.1840536385823	-8.55853157310899	5.75275652571203	-22.8718612431135	8.30375960572928e-42	8.23606125600249e-41	84.6578334313317
55273	TMEM100	-5.72707752879817	-6.22379081111687	-5.23036424647946	0.657432564072763	-22.8713695778373	8.31895624719684e-42	8.24687864794315e-41	84.4322655137011
4176	MCM7	-2.38084535071065	-2.58742567973618	-2.17426502168513	5.56436863442715	-22.86162540502	8.62598549282338e-42	8.54683985273459e-41	84.7406336612631
2696	GIPR	5.40621007844264	4.93704928948884	5.87537086739643	0.400291952351017	22.8578875917355	8.74676922620244e-42	8.66205038980233e-41	84.728195579977
83706	FERMT3	3.97223890784749	3.62746490055901	4.31701291513598	4.3308525967347	22.8541843942617	8.86811564115816e-42	8.77769922010001e-41	84.5693068281404
83439	TCF7L1	-5.88616301195566	-6.39716317846539	-5.37516284544593	3.66691707663173	-22.8494697633778	9.02506353590996e-42	8.92844937144937e-41	84.6364968123543
7078	TIMP3	-6.8305084212694	-7.42354319455705	-6.23747364798176	7.94127110681529	-22.847450990291	9.09312087864944e-42	8.99115069595676e-41	84.7268383624459
54946	SLC41A3	-3.5643261223312	-3.8738590729352	-3.2547931717272	4.44396351176219	-22.8420684498881	9.27711762871992e-42	9.1683678693704e-41	84.7119849533613
8362	H4C12	4.80370166430181	4.386398529075	5.22100479952862	-1.55211025400915	22.8343820286767	9.54639640552134e-42	9.42964191710849e-41	84.6802968834238
9582	APOBEC3B	3.94811537921359	3.60500999466791	4.29122076375927	1.56605433480404	22.8258618784664	9.85410180529744e-42	9.72858474069992e-41	84.5872127269562
57126	CD177	6.58560143390583	6.01323466057888	7.15796820723278	-0.827808525470669	22.8236927173242	9.93402530618239e-42	9.80245556650092e-41	84.6269371559146
9026	HIP1R	3.22503110868913	2.94458812272282	3.50547409465545	6.40724273364831	22.8115191515673	1.03948433652378e-41	1.02519076021858e-40	84.3993061917215
1019	CDK4	-2.11317848409048	-2.29699470290944	-1.92936226527151	5.08962634941533	-22.8043256764707	1.06772126651054e-41	1.0519599274662e-40	84.5380945722813
3101	HK3	4.81669100754121	4.39735217599684	5.23602983908557	0.638930818297585	22.7849767152291	1.14757025671266e-41	1.13005099767063e-40	84.4572021848949
54103	GSAP	3.83160401505937	3.4978253767914	4.16538265332734	3.10583337520059	22.7712548547903	1.20782119404737e-41	1.18877311786885e-40	84.3012729494261
60686	C14orf93	-2.76562739028734	-3.00655702322828	-2.52469775734639	2.81693310513499	-22.7702779276882	1.21223043294143e-41	1.19250222016378e-40	84.427763362774
400410	ST20	4.86665985030908	4.44256583699172	5.29075386362643	-0.157945816071614	22.7632219907522	1.2445620371842e-41	1.2236814055629e-40	84.4050718419215
745	MYRF	5.42851438403822	4.9553795745264	5.90164919355005	1.68237600561693	22.7594086906637	1.26239567657871e-41	1.24058127276053e-40	84.2978182421679
2079	ERH	-2.12444628134756	-2.30969099176597	-1.93920157092914	5.28312966951028	-22.7491314955408	1.31175226550901e-41	1.28842626712388e-40	84.3239275821047
641298	SMG1P1	4.2559589542445	3.88480098360282	4.62711692488618	4.41821699398863	22.7459207734024	1.32756717839856e-41	1.30329398892631e-40	84.162567640687
319085	ITPK1-AS1	5.56850664764608	5.08287684441704	6.05413645087512	-3.95509016990069	22.7456469330231	1.32892488455567e-41	1.30396090510103e-40	84.2655652934258
51363	CHST15	3.13965414300592	2.86583431905095	3.41347396696089	4.79340163331577	22.7447834172592	1.33321538534166e-41	1.30750337433864e-40	84.1550571667646
7408	VASP	3.85336084303075	3.51724936147715	4.18947232458434	5.8662285937884	22.7416103647433	1.34910141855254e-41	1.32240833592131e-40	84.1384306604247
6457	SH3GL3	4.6781373987404	4.27006588836411	5.08620890911669	-0.442999335406465	22.7405822610892	1.35428948525303e-41	1.32681715012914e-40	84.3304897491559
2743	GLRB	-6.08759296204109	-6.61873898278184	-5.55644694130033	0.923982680285651	-22.7350836718132	1.38238007491221e-41	1.35364797758342e-40	83.9383596936513
337875	H2BP1	4.03804238995756	3.68568113040133	4.3904036495138	-0.176264659683457	22.7325210922761	1.39567141705288e-41	1.36596720868587e-40	84.3015157823119
2525	FUT3	5.37225199773241	4.90345477474804	5.84104922071678	1.74200029794657	22.7319257292674	1.39877778417551e-41	1.3683107667899e-40	84.1935583161381
1785	DNM2	2.31753447657037	2.11522927324701	2.51983967989373	7.38465197428668	22.7239608996599	1.44101164300296e-41	1.40890772135315e-40	84.0742013983133
57655	GRAMD1A	3.88151548462816	3.542604557962	4.22042641129432	4.66794323676839	22.7185513376142	1.47042681898278e-41	1.43693667079243e-40	84.0564019654515
1820	ARID3A	2.89234409873912	2.63973360925271	3.14495458822552	1.83311631151346	22.712422665575	1.5044842908836e-41	1.46947139427665e-40	84.1800164111612
8082	SSPN	-5.55534831574786	-6.04062183405963	-5.07007479743609	3.68395041098223	-22.7085594275072	1.52636004759642e-41	1.49008089562714e-40	84.1370431442166
133022	TRAM1L1	-4.96774818771911	-5.40181265057239	-4.53368372486583	0.662581216568967	-22.7023191674564	1.5623751325679e-41	1.52446572579798e-40	83.8715266622943
55716	LMBR1L	2.68744423344376	2.45258761158669	2.92230085530083	4.21349615636417	22.6987286982325	1.58348416024784e-41	1.54427866708696e-40	84.0041228694615
92689	FAM114A1	-2.30056623309953	-2.50168123731043	-2.09945122888863	5.11550031620897	-22.6910791890465	1.62942074234297e-41	1.58827208465094e-40	84.1200267977319
54464	XRN1	3.00573578020068	2.74282773647906	3.26864382392231	5.61539705408048	22.6783686289963	1.70873997404925e-41	1.66474403351113e-40	83.8978614041651
2745	GLRX	3.23591197325641	2.95286209620451	3.5189618503083	5.2192855839392	22.67767939349	1.71315068295685e-41	1.66819566503529e-40	83.8975782235725
1293	COL6A3	-6.38969265065905	-6.94892296589844	-5.83046233541965	7.85470224088575	-22.6649176543943	1.79692395614962e-41	1.74888467266369e-40	84.0417004993483
10435	CDC42EP2	3.64108900762731	3.32238809905115	3.95978991620346	3.83026917418644	22.6627640235878	1.81146314307096e-41	1.76214294211083e-40	83.8678548742427
51429	SNX9	3.16383165614987	2.88685708438454	3.4408062279152	6.92060181153916	22.658875351128	1.8380166440411e-41	1.78706909113596e-40	83.8318454786623
5912	RAP2B	3.01425411632107	2.75034488966769	3.27816334297445	5.21630400985826	22.6563618026547	1.85538863167234e-41	1.80213644658948e-40	83.8180139779814
8434	RECK	-5.83175080164639	-6.34282354663201	-5.32067805666078	4.23423592507168	-22.6350323451709	2.00962717405081e-41	1.94801076851259e-40	83.8833921172503
3977	LIFR	-7.44805532267859	-8.10089037209837	-6.79522027325882	4.42040783745601	-22.6310296608567	2.0399809269073e-41	1.97643716618004e-40	83.7961572623517
2949	GSTM5	-6.95095798276901	-7.56028294634233	-6.34163301919569	3.00340640189329	-22.6287505437132	2.0574703138127e-41	1.99237755023213e-40	83.7014668615315
677781	SCARNA16	5.71657413289771	5.21540352976404	6.21774473603137	-2.20775551618382	22.6263829718074	2.07579855513285e-41	2.00911378785316e-40	83.9062702908674
1089	CEACAM4	5.72205418109175	5.22033549051483	6.22377287166867	-2.15288521896545	22.6233319734635	2.09966035936875e-41	2.03118628222376e-40	83.8954611497278
100130264	SLC24A3-AS1	6.07872190661989	5.54562410839963	6.61181970484014	-2.96490352174535	22.6188369212926	2.13532078604613e-41	2.06464467552206e-40	83.8639388361892
383	ARG1	5.27386692332454	4.81134642750857	5.73638741914051	6.42484383987591	22.6184618203543	2.13832401578475e-41	2.06650901113194e-40	83.698335975734
7089	TLE2	-6.91850569249318	-7.52527721210899	-6.31173417287737	3.63227643265712	-22.6178853089997	2.14294813193922e-41	2.0699371352832e-40	83.7136967099776
28971	AAMDC	-4.49392855731737	-4.88807013927507	-4.09978697535967	2.97296601294147	-22.6171975446119	2.1484777792978e-41	2.07423605593482e-40	83.8051827243356
224	ALDH3A2	-3.7563133843488	-4.08576750772087	-3.42685926097672	7.47294691364748	-22.6168310098961	2.15143060242911e-41	2.07604412850866e-40	83.7902412392939
79656	BEND5	-3.53555995434269	-3.84572164752172	-3.22539826116366	0.445986959644901	-22.6117893080402	2.19246439861973e-41	2.11457855846806e-40	83.6365094645183
8976	WASL	3.34036838524916	3.0473193896064	3.63341738089192	6.29387956954063	22.6109604405756	2.19928556156129e-41	2.12009363411892e-40	83.646993948571
51090	PLLP	-7.44437002342928	-8.09752234385088	-6.79121770300767	3.70388377583349	-22.6088441612454	2.21679866728765e-41	2.135904961534e-40	83.6497391198726
5939	RBMS2	-2.10396162408651	-2.28859609365429	-1.91932715451873	4.64457277060769	-22.6042402097818	2.25538541450699e-41	2.17199491170608e-40	83.8050223638657
9045	RPL14	-2.537006704807	-2.75970450795221	-2.31430890166179	7.49406084289867	-22.598029169311	2.30851659763014e-41	2.22204837454414e-40	83.6582599959877
22797	TFEC	4.27960475679471	3.90393831167702	4.6552712019124	0.960068307414123	22.5977988811494	2.31051062987131e-41	2.22285462099031e-40	83.7546557031226
57088	PLSCR4	-5.09102424234457	-5.53804592052704	-4.6440025641621	3.99176676030829	-22.5913125052683	2.36739403062951e-41	2.27644062314959e-40	83.735234843354
57030	SLC17A7	-6.59927806318052	-7.17882035639243	-6.0197357699686	1.63956032832524	-22.5879166107031	2.3977357662173e-41	2.30446384491145e-40	83.4301236001399
2741	GLRA1	4.57211366947211	4.17055118710166	4.97367615184255	-5.08715379218292	22.5854512238327	2.42000888354697e-41	2.32470818388505e-40	83.5165293401346
5863	RGL2	2.07011065931467	1.88829231257425	2.25192900605509	4.25903897078972	22.5850335447229	2.42380294016134e-41	2.32718981597309e-40	83.5907278140343
90459	ERI1	2.7439965943974	2.50290886638327	2.98508432241152	3.39488548120669	22.5773698057444	2.49449188100151e-41	2.39386534880734e-40	83.5859805882268
56882	CDC42SE1	2.2399573676599	2.04313874989299	2.43677598542681	6.46172716853827	22.5755561465458	2.51152262000641e-41	2.40900637733349e-40	83.5097484084737
6398	SECTM1	4.09201499573108	3.73243729955784	4.45159269190432	4.46283760922513	22.5740433024647	2.52581824777057e-41	2.42151014257586e-40	83.5162509091843
6591	SNAI2	-5.47653735613421	-5.95779892525872	-4.9952757870097	3.98380736410187	-22.5730245776356	2.53549087560243e-41	2.42957156584396e-40	83.6506438003896
203102	ADAM32	3.85411037672772	3.51539901981662	4.19282173363883	-0.399943358222868	22.5714402796718	2.55060776529837e-41	2.44283918607699e-40	83.7039686337899
2324	FLT4	-6.36057853240759	-6.91959193485333	-5.80156512996186	2.20562198877174	-22.5704013368171	2.56057033019052e-41	2.45115950632083e-40	83.4500948741627
10485	MIR9-1HG	5.42295112585832	4.94626847482092	5.89963377689572	-3.75269808240842	22.5668648085319	2.59477751662887e-41	2.48266866225188e-40	83.6122368000175
100302740	FAS-AS1	6.30452836431159	5.75027608334164	6.85878064528154	-2.28529779855787	22.5636833645068	2.62594355986298e-41	2.5112381645615e-40	83.6746246960695
9024	BRSK2	5.37273403523421	4.90024144590064	5.84522662456777	-1.31240791537169	22.5561629724805	2.70112333741936e-41	2.58184946752237e-40	83.6474052985733
64388	GREM2	-7.51743709626876	-8.17871721981174	-6.85615697272577	2.69430135218125	-22.5501386468886	2.76290961746856e-41	2.63959486416405e-40	83.3277388106667
6258	RXRG	-5.00872027861489	-5.44934721240997	-4.56809334481982	0.61464493972038	-22.548653907322	2.77835488389721e-41	2.65303216980984e-40	83.2984761730743
253827	MSRB3	-4.82336135740124	-5.24789364491175	-4.39882906989072	4.35552490800546	-22.5374074682151	2.89820977621859e-41	2.76336251579731e-40	83.5607344694369
85458	DIXDC1	-4.45732695153706	-4.84967694474854	-4.06497695832558	3.85384641366579	-22.5354235370206	2.91988735655004e-41	2.78265120315344e-40	83.5441049048711
219285	SAMD9L	4.25644175378417	3.88163435116393	4.63124915640441	3.66084750262614	22.5270030435685	3.01372849783007e-41	2.86923671051459e-40	83.357089613809
642475	MROH6	3.92690223675937	3.58110316403699	4.27270130948176	3.76731265876888	22.5263666033512	3.02094359491816e-41	2.87468206839192e-40	83.3538550833244
7151	TOP1P1	2.97360808550902	2.71169684294739	3.23551932807065	1.62951161022658	22.5213526377244	3.07839743490247e-41	2.92790477455197e-40	83.4727095675367
3205	HOXA9	-4.57988865014861	-4.98332709236422	-4.176450207933	2.91308095664186	-22.5186589646909	3.10971709195937e-41	2.95623056091212e-40	83.4304247930047
729633	MRS2P2	5.4276033114761	4.94948749157311	5.90571913137909	-1.08407379502493	22.5185212429019	3.11132700242005e-41	2.95629894416798e-40	83.5040179009683
60681	FKBP10	-7.34924165103814	-7.9967835958079	-6.70169970626838	4.84091433390946	-22.5133179696137	3.17277051755641e-41	3.01319144705876e-40	83.3949174189105
9414	TJP2	3.12154936940441	2.84648670312617	3.39661203568264	6.43339893248204	22.5114485887318	3.19514274543257e-41	3.03293994334345e-40	83.2715762087883
10631	POSTN	-8.97317294255303	-9.76395537329451	-8.18239051181156	6.39282167045777	-22.508881204803	3.22612786683587e-41	3.06084056546491e-40	83.3888795658488
100506866	TTN-AS1	3.4827820975095	3.17582974210379	3.78973445291521	-0.124365728143971	22.5071349990037	3.24737527260587e-41	3.07947940256685e-40	83.4625237463409
57539	WDR35	-3.04191772202814	-3.31005948065862	-2.77377596339765	3.3173559063135	-22.5033871773469	3.29345531296444e-41	3.12163698352083e-40	83.442455412756
259286	TAS2R40	5.53116182504672	5.04336203365919	6.01896161643424	-4.65871740323997	22.4925988258216	3.42981255020115e-41	3.24607862333661e-40	83.2696834361895
7226	TRPM2	4.37628564034563	3.99031161079488	4.76225966989638	1.96514572233799	22.4911913000327	3.44801743438447e-41	3.26170231908161e-40	83.2971038084808
2517	FUCA1	-2.28404023101988	-2.48555992955802	-2.08252053248174	4.24685419868594	-22.482837796323	3.55808354334332e-41	3.36416536498501e-40	83.3638381182253
9827	RGP1	3.27912875855247	2.98967455647408	3.56858296063085	3.8604848581443	22.4720914785658	3.70490299611609e-41	3.50126083536595e-40	83.1542436282226
10073	SNUPN	-2.54011902845764	-2.76435373046601	-2.31588432644926	2.98793941417129	-22.4706754341225	3.72469947587474e-41	3.51823947544296e-40	83.3213549069652
440163	RNASE13	6.37717942408572	5.81420388450453	6.94015496366692	-2.30992800037671	22.470047635861	3.73351025388109e-41	3.52482976916023e-40	83.3242186876265
94	ACVRL1	-6.52615629799002	-7.10239447093983	-5.94991812504022	4.16516466129121	-22.4657193229279	3.79482996679082e-41	3.58096326075862e-40	83.218744253837
400221	LINC03033	4.27501123468204	3.89748573957695	4.65253672978713	-1.55526901926118	22.4623845181744	3.84276607852187e-41	3.624418526072e-40	83.2908777136938
5292	PIM1	3.11445020109118	2.83933723605761	3.38956316612476	6.54115531125421	22.4561456416136	3.93409197786623e-41	3.70580427800896e-40	83.0635065616339
151473	SLC16A14	-5.1136203635726	-5.56532975896175	-4.66191096818346	2.67301945551995	-22.456095248307	3.93483848268458e-41	3.70580427800896e-40	83.1558095471312
441818	WBP11P1	-4.02235523574229	-4.37767282714614	-3.66703764433844	0.768353202763701	-22.4558033327841	3.9391656037836e-41	3.70806274416887e-40	83.0588352384381
1667	DEFA1	7.2796486862614	6.63657479567479	7.92272257684801	-4.23387914696909	22.455070684944	3.95004692300839e-41	3.71648565609727e-40	83.2301268017197
2495	FTH1	3.8575206605216	3.51671347841012	4.19832784263309	9.30003742832244	22.4524844930001	3.98869996259525e-41	3.75101715660498e-40	83.1048275202583
445347	TARP	5.623864073654	5.1268737807405	6.1208543665675	-2.04616150428847	22.4466632852659	4.0771040098051e-41	3.83040534098112e-40	83.2357757343372
388323	GLTPD2	3.81440100927317	3.47721034792295	4.15159167062339	0.442680861508243	22.4396300811904	4.1865530792734e-41	3.93131037077641e-40	83.1933863393281
283742	FAM98B	-2.48371016944138	-2.70333485098577	-2.264085487897	3.28426215111215	-22.4328603883614	4.29469812843286e-41	4.03089294066096e-40	83.1845215221657
693208	MIR623	5.88664640808458	5.36597259966494	6.40732021650423	-4.05583735831271	22.4267891975532	4.39407788804331e-41	4.12215544968123e-40	83.0888955183733
5528	PPP2R5D	-2.05950185763389	-2.24169292578515	-1.87731078948262	5.09936254522679	-22.4233238221743	4.45183867098802e-41	4.17285291640784e-40	83.1081565520898
677774	SCARNA1	5.91727148038487	5.39380475791705	6.44073820285268	-4.5994021017747	22.423184970629	4.45416892474294e-41	4.17285291640784e-40	83.0390168765425
83742	MARVELD1	-4.07321727297172	-4.43355164793534	-3.7128828980081	4.82451638315831	-22.4231573691705	4.45463228824727e-41	4.17285291640784e-40	83.1493584026937
25890	ABI3BP	-4.44329956572076	-4.8365395824643	-4.05005954897721	5.20350560009206	-22.4136595542331	4.61699819982969e-41	4.32284166571487e-40	83.1135385021543
6704	SPRR2E	5.74638415134229	5.23781227078857	6.254956031896	7.99585647201347	22.4133717520571	4.62201024429172e-41	4.32542750320231e-40	82.9577542207326
6232	RPS27	-2.97666005110742	-3.24030369198217	-2.71301641023268	6.58841847365655	-22.3963281010659	4.92881478754622e-41	4.61030062511987e-40	82.9667935569346
9938	ARHGAP25	3.45268764933894	3.14684262484841	3.75853267382947	3.58888911984642	22.3934369479933	4.98285916908755e-41	4.6585855519553e-40	82.8643996181065
65062	TMEM237	-4.39663158960107	-4.78622181639159	-4.00704136281055	4.63932653425234	-22.3860209080001	5.12423446194553e-41	4.788431445188e-40	83.0061309737643
54680	ZNHIT6	-3.17247148232735	-3.45362651179866	-2.89131645285604	3.75209514235993	-22.3829205318772	5.18453034220769e-41	4.84242187744977e-40	82.996144524487
3024	H1-1	4.82658340150787	4.39881169850568	5.25435510451006	-5.11095274575644	22.3816780895622	5.20889351089666e-41	4.86281452484e-40	82.7763152089295
594855	CPLX3	6.63395113885929	6.04595900818531	7.22194326953328	-1.44853031276735	22.3802862752346	5.23632279630082e-41	4.88604838788808e-40	82.9815074329058
85450	ITPRIP	2.92859425427493	2.66900167098607	3.18818683756378	5.90822448731178	22.3785430510914	5.27088297285061e-41	4.91591035924961e-40	82.7663149737122
131118	DNAJC19	-2.62919559771547	-2.8622888534878	-2.39610234194314	2.85726024606328	-22.3747438018502	5.34700342421547e-41	4.98206979254822e-40	82.9574964873132
2997	GYS1	2.65479225304989	2.41935475516555	2.89022975093422	5.51165936008748	22.367620762904	5.49271729939504e-41	5.11288193360636e-40	82.7268362850042
10060	ABCC9	-8.5222187633541	-9.27804503761865	-7.76639248908956	3.72609963998306	-22.3663736600835	5.51863760243921e-41	5.13452332982026e-40	82.6724513669441
23762	OSBP2	4.15048180538861	3.78209698039611	4.51886663038112	3.6399629656494	22.3491837032268	5.88874308461677e-41	5.47356961182319e-40	82.6864773917128
100190986	LOC100190986	4.3488305650781	3.9627820052616	4.73487912489461	1.12036195043083	22.3457756196848	5.96504086084166e-41	5.54180838217005e-40	82.7952290069132
2580	GAK	2.26573831398016	2.06455238227187	2.46692424568846	6.04364685103759	22.3396838575867	6.10390990513089e-41	5.66534795733588e-40	82.6186958450419
23743	BHMT2	-5.32839223217479	-5.80156655049358	-4.85521791385599	0.896674619846508	-22.3377745888578	6.14810118094376e-41	5.70361008205121e-40	82.5287008473273
26784	SNORA64	5.18316754783874	4.72280858167665	5.64352651400082	-1.49353257157042	22.3338463746084	6.24003919152033e-41	5.7861086994406e-40	82.8136478201312
27147	DENND2A	-6.43820469689733	-7.01007350794803	-5.86633588584662	2.23250135091986	-22.3322896478543	6.27685590906688e-41	5.81744090087192e-40	82.5651857325294
26156	RSL1D1	-2.50730753648127	-2.73004290335004	-2.28457216961251	5.94637287305723	-22.3297215359759	6.33807111378385e-41	5.87134472044112e-40	82.731382537884
116369	SLC26A8	5.7407307193147	5.23062998421954	6.25083145440986	-2.45902865610706	22.3242105172777	6.47147431912026e-41	5.99203657813727e-40	82.7717138093089
94240	EPSTI1	3.94076107256812	3.59044594284281	4.29107620229343	2.03743009638396	22.3144451644259	6.71485029089382e-41	6.21438865149547e-40	82.6372553574943
25948	KBTBD2	2.0163146806906	1.83705128022586	2.19557808115535	5.04431974439165	22.3116436320517	6.7863593371905e-41	6.27754567754937e-40	82.5285557131557
57705	WDFY4	3.10333903690844	2.82740040778864	3.37927766602825	3.9981634642406	22.3090771227299	6.8525429316178e-41	6.33571814485605e-40	82.5340437229141
56997	COQ8A	-3.28397313924274	-3.57602640183503	-2.99191987665045	4.68329269835606	-22.3050097173052	6.95876584441596e-41	6.43083639718094e-40	82.7008630711854
9605	VPS9D1	3.34514610859667	3.04764971198157	3.64264250521177	3.65599020489464	22.3047964629861	6.96438068471719e-41	6.43293250944901e-40	82.5278273657388
375033	PEAR1	-5.76521909287489	-6.27795843649581	-5.25247974925397	2.62696306510752	-22.3040667377072	6.98362842052777e-41	6.44761313637775e-40	82.5460809577593
100506436	SPAG5-AS1	4.8497598502381	4.41820229542082	5.28131740505538	-1.25286391637902	22.2918644111596	7.31354785996867e-41	6.74896864927114e-40	82.6554720344247
26207	PITPNC1	2.69796733847833	2.45783990794368	2.93809476901297	2.68726852817238	22.2874199754187	7.43757923150783e-41	6.85992916512909e-40	82.5371796335319
54455	FBXO42	2.69714816233174	2.45709235961092	2.93720396505255	5.22085431834572	22.2873010073245	7.4409282641214e-41	6.85992916512909e-40	82.4251062963853
23492	CBX7	-2.85968043562705	-3.11426131139973	-2.60509955985436	5.26842760778051	-22.2821252337497	7.58811084602186e-41	6.98891550945052e-40	82.5916647674681
55843	ARHGAP15	4.09782052963656	3.73300814669146	4.46263291258166	2.61043084512441	22.281696036139	7.60044683206395e-41	6.99692476082055e-40	82.4758577716405
216	ALDH1A1	-5.64298265254247	-6.14544423229376	-5.14052107279118	3.98586951834947	-22.2777198633185	7.7156952898366e-41	7.09962158263471e-40	82.545960368239
93082	NEURL3	5.32072706990657	4.84695267132712	5.79450146848601	-1.281889139221	22.2773883563375	7.72538312723778e-41	7.1051346637208e-40	82.5998548507193
50854	SNHG32	-3.58594868658603	-3.90532053047844	-3.26657684269362	2.73885746046471	-22.2726723242129	7.86453800592018e-41	7.22965803681481e-40	82.5450601181472
9099	USP2	4.3493187071647	3.96184737851822	4.73679003581119	5.21838497183861	22.2662224551801	8.05895277270866e-41	7.40129910162474e-40	82.3461231033226
93979	CPA5	5.94161655926626	5.41220738268098	6.47102573585154	-2.17154929266716	22.2627105132367	8.16684075708092e-41	7.49680100442261e-40	82.5445958687435
100422862	MIR548S	5.1153277035028	4.65942173446434	5.57123367254125	-5.22760125658289	22.2568175459285	8.35115569280554e-41	7.66233483184287e-40	82.3197605999965
5463	POU6F1	-2.54219823929767	-2.76878584917683	-2.31561062941851	3.28627698193419	-22.2555400871813	8.3916606495862e-41	7.69582542969207e-40	82.5176177843167
10904	BLCAP	-2.22297478077688	-2.42121772266687	-2.02473183888688	5.90837086667298	-22.2434262641635	8.78573925078632e-41	8.04954622872329e-40	82.3944930904904
51619	UBE2D4	-2.44501182382263	-2.66315298833139	-2.22687065931387	3.25307221542487	-22.2335196821685	9.12184265594027e-41	8.35350450369147e-40	82.4347309201814
8165	AKAP1	-3.36232546095081	-3.662372021781	-3.06227890012062	5.08214595237437	-22.2287979770829	9.28656841419678e-41	8.50030562179479e-40	82.4079499663132
692094	MSMP	3.25634142933227	2.96573088363663	3.54695197502792	2.6722575964471	22.2271329622394	9.34536796444858e-41	8.55005535519423e-40	82.2905165717646
23107	MRPS27	-2.72974916027817	-2.97336896602246	-2.48612935453388	4.73878572926021	-22.226702227391	9.36064024742181e-41	8.55995370294681e-40	82.3959389454676
1879	EBF1	-5.91887754857877	-6.44715400953889	-5.39060108761865	3.87048333725445	-22.2250618520782	9.41903263077261e-41	8.60925559813177e-40	82.3308811961843
5768	QSOX1	3.45070656315342	3.1426104252614	3.75880270104544	7.04040337352956	22.2170636038799	9.70904854906146e-41	8.86590647078667e-40	82.1658047544445
10174	SORBS3	-4.22194066308087	-4.5990717167582	-3.84480960940354	6.07505955785676	-22.2067351790896	1.00969149655484e-40	9.20696866545404e-40	82.3165492287442
100302193	MIR1255A	4.39556065597477	4.0025115308026	4.78860978114693	-5.10122312203652	22.1836153482834	1.10227146661322e-40	1.0030548961566e-39	82.0175202703217
63905	MANBAL	-2.37386514506899	-2.58613593111409	-2.16159435902389	4.81020513441105	-22.1835322055546	1.10261939214385e-40	1.0030548961566e-39	82.2215303536971
1674	DES	-11.9117233040269	-12.9770036840831	-10.8464429239707	5.95296112863542	-22.1807154813339	1.11447209889429e-40	1.01335774290189e-39	81.9335265893836
26102	DKFZP434A062	7.31048172074208	6.65633949212122	7.96462394936295	-3.72226069623115	22.1686216850903	1.16683954405439e-40	1.0594704636662e-39	82.1747838702407
54865	GPATCH4	-3.66897405575801	-3.99738331289287	-3.34056479862314	3.68816440929752	-22.1612438806264	1.19999719189149e-40	1.08906260729642e-39	82.1540317649507
11051	NUDT21	-2.21519866669565	-2.41356355052001	-2.01683378287129	5.63355772173098	-22.1519912835666	1.24292644853017e-40	1.12695906573806e-39	82.0613279079834
653712	IFT122P3	3.6002496941981	3.27781874316882	3.92268064522738	0.133407220739214	22.149339537178	1.25551277060553e-40	1.13783434590191e-39	82.1084730345283
100505716	LOC100505716	4.47727376075181	4.07620204907108	4.87834547243253	-1.53748999773323	22.1440218451746	1.28114126355865e-40	1.15996690382122e-39	82.0951190831316
5757	PTMA	-2.24018785607288	-2.44088317456561	-2.03949253758014	8.50581061120006	-22.1417569558862	1.29221634799024e-40	1.16944362716894e-39	81.8860436199485
619190	FDPSP2	4.00464683240169	3.64583630508363	4.36345735971975	-0.842423136789582	22.139302187105	1.30432892520179e-40	1.179849910599e-39	82.0792607864169
641638	SNHG6	-3.60365726184983	-3.92657026167815	-3.28074426202152	4.38931450016215	-22.1372073421189	1.31475598592551e-40	1.1887224629097e-39	82.0712551299118
730227	BTG2-DT	5.89575652747677	5.36731247015026	6.42420058480328	-0.107971975392307	22.131222522961	1.34501055366169e-40	1.21550507110884e-39	82.0053975294595
1901	S1PR1	-4.66343487826073	-5.08144384062487	-4.24542591589658	3.59765429634084	-22.1301932237362	1.35028416332107e-40	1.21969747121041e-39	82.0103078220475
26835	RNU4-1	7.63422655192089	6.94974001444047	8.31871308940132	-3.09287762449477	22.1240695870717	1.38209223555738e-40	1.24784297566388e-39	82.0209172646065
83931	STK40	2.21451186313817	2.01595405948417	2.41306966679218	6.32618261929038	22.1236069257431	1.38452590763885e-40	1.24945338012366e-39	81.7958771826925
26999	CYFIP2	4.03364480314591	3.67195048801568	4.39533911827613	4.43402557986183	22.1218198917345	1.39396661907636e-40	1.25738274762486e-39	81.8020950099084
5872	RAB13	-2.2359122375847	-2.43641278495693	-2.03541169021248	5.15101165661767	-22.1209652290972	1.39850461942901e-40	1.26088441813623e-39	81.9658247326637
11091	WDR5	-2.71175158282086	-2.95493704968005	-2.46856611596168	4.63915478840614	-22.1195948400701	1.40581206955742e-40	1.26687855607279e-39	81.9924698316372
84317	CCDC115	-2.15235841541935	-2.34538957710649	-1.9593272537322	4.78250859896951	-22.1183156269097	1.41266805901619e-40	1.27246042316819e-39	81.9676995988792
4240	MFGE8	-4.62531501533811	-5.04022812713293	-4.21040190354328	6.41694360216861	-22.1130699608975	1.4411366457751e-40	1.29749548501587e-39	81.9625108832407
89886	SLAMF9	6.10346135721606	5.55586383451938	6.65105887991274	-3.14945861960629	22.1095349264603	1.46064697152814e-40	1.31444550967761e-39	81.9506929376041
2621	GAS6	-3.30260325543863	-3.59898788362063	-3.00621862725662	6.9725882434453	-22.1037322897823	1.49325137479849e-40	1.34315760067274e-39	81.8521499077668
85508	SCRT2	5.66537274032811	5.15687568603334	6.17386979462288	-4.97743621039373	22.1006440484616	1.51090195463047e-40	1.35839838035112e-39	81.7914553109457
100134229	KDM7A-DT	3.97500607693666	3.6181540672981	4.33185808657521	3.67663907726884	22.0960443456632	1.53758178683316e-40	1.38109332273397e-39	81.7236426928849
100133985	LINC01816	5.98141828106307	5.44431777747782	6.51851878464832	-2.56644718214032	22.0909044356211	1.56795721260257e-40	1.40706225679956e-39	81.8919574353018
602	BCL3	3.79530389387891	3.45450193362618	4.13610585413164	4.63420146878581	22.0906937368772	1.56921520711079e-40	1.40753405091384e-39	81.6803004791982
9413	ENTREP1	-5.45248990736278	-5.94216666872376	-4.96281314600181	2.81830709767894	-22.0876879970753	1.58727239158981e-40	1.42306669361657e-39	81.7696045858075
128646	SIRPD	6.27330471389373	5.70986252546583	6.83674690232162	-4.41172238297538	22.085737377596	1.599102778049e-40	1.43300482982088e-39	81.8050299192737
4259	MGST3	-2.92410891469757	-3.18677008280579	-2.66144774658934	5.14252401848017	-22.083227993518	1.61445283727355e-40	1.4454127823974e-39	81.8432501512055
89792	GAL3ST3	5.91431374062799	5.38287347833192	6.44575400292406	-3.82572758979236	22.0757154810251	1.66130096930517e-40	1.48597148589967e-39	81.7869764235742
375295	LINC01116	-4.70907769920867	-5.13230226066373	-4.28585313775362	0.122284234919079	-22.0713996887927	1.68883152108533e-40	1.50989393015359e-39	81.5073579763337
1848	DUSP6	2.5500375026233	2.32083910062386	2.77923590462273	4.77897450756712	22.0698745699201	1.69866986586078e-40	1.51798382899005e-39	81.606490496158
100169766	RNA5S15	7.77908875053242	7.07981557403323	8.47836192703161	-4.16204990416106	22.0671750284369	1.71622609143412e-40	1.53295994096407e-39	81.7877116165058
693129	MIR548C	5.25339861889403	4.78114193853125	5.72565529925681	-5.04422847280819	22.0661785683449	1.72275259159491e-40	1.53807479403796e-39	81.6343920871972
1842	ECM2	-6.76003483472771	-7.36776462745607	-6.15230504199935	3.78347522253207	-22.0649673612712	1.73071930807259e-40	1.54447012719458e-39	81.6837669549882
113419	TEX261	-2.16925211367004	-2.36429827922556	-1.97420594811453	5.5118247047207	-22.0616248448791	1.75289787393004e-40	1.56353609896442e-39	81.7206075923047
6689	SPIB	5.43701098982555	4.94809823608586	5.92592374356524	-2.32462883714654	22.0594015980872	1.76780817183151e-40	1.57610429865238e-39	81.7717202731464
1961	EGR4	6.51621286035627	5.93017581516302	7.10224990554952	-4.23939446834239	22.0564226614099	1.78798712336056e-40	1.59335597984408e-39	81.7088908826152
116224	PABIR1	-2.22724226409171	-2.42756731962591	-2.02691720855751	3.78385726605959	-22.0544925776924	1.80118504592338e-40	1.60437344544667e-39	81.7537125008981
2252	FGF7	-6.73216371683682	-7.33781992001962	-6.12650751365401	1.96954765764116	-22.049227678505	1.83768784489931e-40	1.63612949303633e-39	81.4607063971796
59277	NTN4	-6.02842698787752	-6.57081367654645	-5.48604029920859	3.78856932578198	-22.0475261154837	1.84964389509811e-40	1.6460118033137e-39	81.6532929914624
100313770	MIR548K	4.39394755527	3.99860310606995	4.78929200447005	-5.24527097954818	22.0467260826074	1.85529239960028e-40	1.65027443336958e-39	81.490612847188
91050	CCDC149	-2.92216567341718	-3.18518293742431	-2.65914840941006	3.35414886342752	-22.0386740511034	1.91311963702414e-40	1.70092440623857e-39	81.6951982007803
7727	ZNF174	-3.02634379992579	-3.29874230179346	-2.75394529805813	2.23612742368374	-22.0383172917352	1.91572339219874e-40	1.70245192070477e-39	81.6579948474023
8355	H3C8	6.12401564354449	5.57276522859291	6.67526605849606	-3.9283026251963	22.036988488192	1.92545293195743e-40	1.71030759048456e-39	81.6416065728005
26781	SNORA67	4.3268907404624	3.93734447336057	4.71643700756424	0.255852040135477	22.0334124702011	1.95188472535297e-40	1.73298513583071e-39	81.6506051645902
858	CAV2	-5.4376510261294	-5.92731193218823	-4.94799012007057	5.20252017767905	-22.028289894578	1.99038621558901e-40	1.76635290101809e-39	81.6514081528757
3224	HOXC8	-5.03904538064933	-5.49282640368064	-4.58526435761801	1.43954701468433	-22.0275817872988	1.9957682598664e-40	1.77031183623221e-39	81.4541808899381
406934	MIR142	5.49480746341623	4.99996123603907	5.98965369079338	-1.73345105378746	22.0265814100045	2.00339674067979e-40	1.77625886297725e-39	81.6518659570125
7157	TP53	-3.20626866723762	-3.49505512391698	-2.91748221055825	5.40360251173187	-22.0235828074532	2.02643941894857e-40	1.79586069668185e-39	81.6165640551715
7541	ZBTB14	-2.77191227137384	-3.02159936732762	-2.52222517542006	3.38083998797162	-22.0215693636125	2.042061386088e-40	1.80887115038634e-39	81.6317989975394
1520	CTSS	3.42188579988722	3.11363010285514	3.7301414969193	5.65802741742065	22.0200997792605	2.05354021604268e-40	1.81820129123779e-39	81.4023283465224
100169767	RNA5S16	7.90710145882283	7.19468730331971	8.61951561432595	-4.23933803498081	22.0165696741713	2.08138008623007e-40	1.84200221075112e-39	81.5962428401965
8331	H2AC14	5.8335130796767	5.30788631772552	6.35913984162788	-3.56868026898961	22.0149442391889	2.09432653467705e-40	1.85260674871433e-39	81.5679562551311
27129	HSPB7	-7.25888204254346	-7.91300580540717	-6.60475827967976	2.58970621403683	-22.012769981717	2.11177129366118e-40	1.86717883195746e-39	81.346746272231
10253	SPRY2	-4.04004609647388	-4.40413888136762	-3.67595331158014	3.4813342710815	-22.0109673918243	2.12634503414826e-40	1.87920019523668e-39	81.5728076459208
6504	SLAMF1	4.1318116933044	3.75933455391655	4.50428883269225	0.450869433407226	22.0042099411643	2.18188637410672e-40	1.92739981080328e-39	81.5362595675009
55233	MOB1A	2.00427592444848	1.82356850333375	2.18498334556321	5.0258312427158	22.0012017940569	2.20707928725459e-40	1.94875875331225e-39	81.3455023829319
3221	HOXC4	-5.25296158077164	-5.72686659549346	-4.77905656604982	0.986770670136882	-21.9875987485613	2.32471481349109e-40	2.05168356955582e-39	81.2414460346817
732275	LINC00917	6.66743213073244	6.06588871427624	7.26897554718865	-4.42828581197948	21.9865206645571	2.33430377327651e-40	2.05920087792204e-39	81.4387760279413
149076	ZNF362	-3.18829237254126	-3.47595633200286	-2.90062841307965	4.57702028197694	-21.9855618710946	2.34286519575618e-40	2.06580526572593e-39	81.4904969131663
26834	RNU4-2	8.45067490808553	7.68815125543029	9.21319856074077	-1.28428595293457	21.9838098122908	2.35859181667719e-40	2.07871856488625e-39	81.451241482333
10068	IL18BP	3.37576304991447	3.0711547868307	3.68037131299823	2.96383173433888	21.9834149602933	2.36215070533576e-40	2.08090104756938e-39	81.3372034538786
9638	FEZ1	-4.21098948637558	-4.59124934841157	-3.83072962433958	3.01037012528451	-21.9668889022967	2.51606018908978e-40	2.21445553821812e-39	81.3832108708214
64965	MRPS9	-2.96179240327334	-3.22926165902239	-2.69432314752429	3.43118384636275	-21.9657293614444	2.52723123775003e-40	2.22326951267877e-39	81.4183620677587
6207	RPS13	-2.09370842542364	-2.28283371906379	-1.9045831317835	8.04634810801678	-21.9599561292077	2.58359921436461e-40	2.27181811978576e-39	81.1981308981702
283349	RASSF3	3.06958129168814	2.79225112682496	3.34691145655132	3.4409322666792	21.9556810025859	2.62615527169674e-40	2.30818274497278e-39	81.2124617610856
115727	RASGRP4	3.96611828895691	3.60777369896318	4.32446287895063	2.32904691531217	21.9548105246276	2.63490649970283e-40	2.3148159386329e-39	81.2483792990569
171389	NLRP6	6.01255477118617	5.46868475985833	6.55642478251402	-1.88404861336493	21.9295043373293	2.90258235937723e-40	2.54880941580398e-39	81.2820457283961
2690	GHR	-5.54275443983981	-6.04422132920609	-5.04128755047353	2.61368325780953	-21.9254370125067	2.94809217005691e-40	2.58759030560885e-39	81.1398310213509
100422835	MIR3183	4.21674732372642	3.83518076384029	4.59831388361255	-5.23094320220721	21.9215952142023	2.99173884824424e-40	2.62350383854703e-39	81.0142727497264
1794	DOCK2	3.26688239804455	2.97119899021733	3.56256580587178	4.59276465407689	21.9165115544477	3.05049709135047e-40	2.67381008162055e-39	81.015876985299
389384	BNIP5	4.5516783953551	4.13970398000579	4.96365281070442	-2.02689810471093	21.916247966597	3.0535752293878e-40	2.67528819777996e-39	81.224348336761
22915	MMRN1	-7.80931278328984	-8.51623675459949	-7.10238881198018	3.30314565971857	-21.9131591050181	3.08988060856561e-40	2.70586264500447e-39	81.0008004314304
5156	PDGFRA	-4.88738619138585	-5.32996437874592	-4.44480800402578	5.8823867853511	-21.9054174786314	3.18279619025477e-40	2.7846931437905e-39	81.1865215821528
771	CA12	-3.31708330621894	-3.61752458595788	-3.01664202648001	6.86874676126297	-21.9008846712196	3.23850117834278e-40	2.8321414763469e-39	81.0877291575126
84444	DOT1L	2.70961289182296	2.46403277877508	2.95519300487084	5.01552941905805	21.8866320990458	3.42013974032054e-40	2.98691168052891e-39	80.8970508899971
3908	LAMA2	-5.15202457909053	-5.61928264596011	-4.68476651222096	5.15493773181307	-21.8718742926246	3.61904863571422e-40	3.15632272575765e-39	81.0614996612545
91300	R3HDM4	2.78235958815891	2.53001188698776	3.03470728933005	5.43839617438921	21.8715109717778	3.62408991456262e-40	3.15928600171078e-39	80.832847873155
114659	LRRC37B	2.33115056672636	2.11966474116687	2.54263639228585	2.68076560436004	21.8652246075246	3.71244600229626e-40	3.23484302158381e-39	80.9409845567399
161514	TBC1D21	4.78559602821236	4.35132645027061	5.2198656061541	-5.17854232387798	21.8595648008471	3.79385171101717e-40	3.30427809647359e-39	80.8179874115343
8725	URI1	-2.63919431404989	-2.87870721205142	-2.39968141604836	5.28451917498118	-21.8578451085576	3.81894084222806e-40	3.32462322777662e-39	80.9706738943464
6633	SNRPD2	-2.34266340469335	-2.55535841832679	-2.12996839105991	6.11386897047941	-21.848290800048	3.96140824654043e-40	3.44708869692169e-39	80.8785246521486
79590	MRPL24	-2.66969892268681	-2.91209907270931	-2.4272987726643	4.23042380456504	-21.8471245567384	3.97916139875728e-40	3.46097015415893e-39	80.9606458946186
91156	IGFN1	5.77952057804016	5.25474012075531	6.30430103532501	1.00704181734882	21.846357863307	3.99087605984552e-40	3.46958930901631e-39	80.8635664526198
7508	XPC	-2.38674989663839	-2.60349697677267	-2.1700028165041	5.25758792407027	-21.8433145369475	4.03772026960079e-40	3.50872780389993e-39	80.9045466791866
163259	DENND2C	3.17186102648334	2.88374691769415	3.45997513527253	5.08410247691445	21.8380827581042	4.11954905043479e-40	3.57821833924345e-39	80.7066715539668
403314	APOBEC4	5.42573927614796	4.93278206802033	5.91869648427559	-4.8290696542239	21.8330586860647	4.19970204839109e-40	3.64619118221199e-39	80.7843635979616
123016	TTC8	-3.36087036271817	-3.66622633625459	-3.05551438918175	2.80941354373514	-21.8328395632234	4.20323343972181e-40	3.64760962430395e-39	80.8920232303712
257194	NEGR1	-5.47669683972783	-5.97437123611437	-4.9790224433413	3.99654014713344	-21.8292234169758	4.26194549477056e-40	3.69689152980504e-39	80.8621682477473
9358	ITGBL1	-8.39814629452018	-9.16146581225174	-7.63482677678862	3.64548182375886	-21.8243818288107	4.3418502328291e-40	3.76450361639337e-39	80.6555296331904
301	ANXA1	3.44981203964466	3.13611672327325	3.76350735601606	8.43777284827382	21.8148525452193	4.50355775183544e-40	3.90200347848956e-39	80.6504925864011
100144748	KLLN	4.14107293021972	3.7645195393434	4.51762632109603	0.0337490374945472	21.814798161648	4.50449782476762e-40	3.90200347848956e-39	80.8266082353899
727936	GXYLT2	-5.75656739420974	-6.28004162108985	-5.23309316732963	1.05276036457885	-21.8138926755639	4.52017912301739e-40	3.91382356318199e-39	80.562508838558
[truncated: 5,480 more rows]

## Sheet: UL vs HC
ENTREZID	SYMBOL	log2FC	Confidence interval L	Confidence interval R	Average expression	t	P-value	Adjusted P-value	B
26871	RNU1-1	11.2413082695275	10.9049712601731	11.5776452788818	-4.60846620673338	66.3612233926965	8.61032125486496e-81	1.65507595161014e-76	171.486218867159
7012	TERC	9.53681529303279	9.20160401089365	9.87202657517193	-4.2956940134493	56.4880949678764	2.2611278948633e-74	1.44878001316875e-70	157.413401403692
8013	NR4A3	9.91735808872711	9.56467467083778	10.2700415066164	1.38601783669584	55.83199393877	6.57395230069551e-74	3.15911277809923e-70	158.012250289334
100128059	LOC100128059	13.362693326353	12.8631530825306	13.8622335701754	-4.02576679879427	53.1123728471089	6.24304415065794e-72	2.00006324439911e-68	152.814894557764
100422936	MIR3153	8.3289940451173	8.01245219819268	8.64553589204191	-5.0156733835023	52.2436611493617	2.79974538802343e-71	7.68810083551235e-68	149.726181577864
693197	MIR612	11.5336946252188	11.0916741999043	11.9757150505333	-1.3007561043272	51.8081750883829	5.9930437715078e-71	1.43997859219904e-67	151.088905702691
780852	SNORD3B-2	12.3045967911717	11.830501376827	12.7786922055165	-1.87680800561574	51.5316224963963	9.74756875506053e-71	2.08186407344193e-67	150.533204200164
3576	CXCL8	18.8403487350411	18.1131946871046	19.5675027829775	-2.0762183124551	51.4439959799284	1.13776277547079e-70	2.18700760700996e-67	149.965453964105
100126339	MIR941-2	9.57304125922663	9.1983368506009	9.94774566785236	-4.85126937933466	50.7263147640287	4.07488601526146e-70	6.52728824877965e-67	147.960390449361
29065	ASAP1-IT1	10.2513268401521	9.8408336376615	10.6618200426426	-4.53626976803347	49.5845407022423	3.21212278782538e-69	4.65514364145866e-66	146.387418431271
641364	SLC7A11-AS1	10.347851885317	9.93324634390966	10.7624574267243	-4.36084936864527	49.5549777897425	3.39049063471133e-69	4.65514364145866e-66	146.428653291101
5996	RGS1	10.6619806369444	10.2325756545896	11.0913856192992	0.275304323669328	49.2995544887562	5.4148801297691e-69	6.93898839029477e-66	146.878449226005
677775	SCARNA5	11.8849457449195	11.4053632340428	12.3645282557961	-3.65535958502319	49.2046391028118	6.44753582426794e-69	7.7459083508799e-66	146.215247381882
6789	STK4	4.17082929761084	4.00157185378244	4.34008674143925	5.59304133595643	48.9268011281967	1.07664362985513e-68	1.14973576961529e-65	146.468949419455
677808	SNORA23	10.3165673292676	9.89628808690976	10.7368465716255	-3.56437710335272	48.738197173456	1.52721322081824e-68	1.54505750160885e-65	145.286668097443
55350	VNN3P	11.4082065072066	10.9377731419346	11.8786398724787	-4.01955000341631	48.1494623588579	4.58515449625863e-68	4.40679198635417e-65	144.219388165669
406994	MIR212	9.55940282686283	9.16209619401337	9.95670945971228	-5.01362005589606	47.7724078978022	9.33206807886653e-68	8.36599853262395e-65	142.780217716149
9308	CD83	7.82881184540616	7.50333922930962	8.15428446150271	3.37068231249996	47.7588196996633	9.57506855258178e-68	8.36599853262395e-65	144.249971272823
5008	OSM	14.9038333152693	14.2826724018909	15.5249942286477	-2.3568954596559	47.6393743531168	1.20061489216593e-67	1.00340084596581e-64	143.498671881486
692148	SCARNA10	12.9227167821147	12.3823970015176	13.4630365627117	-1.0717126068088	47.4870448251398	1.60342108055466e-67	1.28420666710091e-64	143.396784099217
4973	OLR1	12.7076434671858	12.1732445224622	13.2420424119094	-3.10574454417146	47.2140889663309	2.69846670692221e-67	2.07479708161835e-64	142.706514528606
677772	SCARNA6	9.80420472797755	9.38776656164034	10.2206428943148	-2.80360566918084	46.7448779662811	6.64591079625886e-67	4.91337297406492e-64	141.797917725505
3656	IRAK2	7.72507501354224	7.39307247586156	8.05707755122292	2.59393827635207	46.1990969386343	1.91617575423827e-66	1.36417519807289e-63	141.289480501511
100422995	MIR3175	9.74431672268903	9.32316150412777	10.1654719412503	-4.87724318146441	45.93898437188	3.18686857939743e-66	2.18778527975634e-63	139.548322169801
85495	RPPH1	13.7658622849981	13.169741994246	14.3619825757502	1.90213183754279	45.8502491861131	3.79309971040884e-66	2.51417112529237e-63	140.403301920581
319139	SNORD56B	7.68799250600139	7.35243905230548	8.0235459596973	-5.22362094075881	45.4907840959172	7.70455175699886e-66	4.86961974272571e-63	137.699606336208
780851	SNORD3A	11.5721493225676	11.0669588722123	12.0773397729229	0.760908805561156	45.481112669264	7.85340817940366e-66	4.86961974272571e-63	139.748426700195
4550	RNR2	-10.3275343194127	-10.7791763269229	-9.87589231190245	11.0807941572585	-45.4019495858911	9.18639053060338e-66	5.51814996185182e-63	138.609189886864
9695	EDEM1	4.16487396893694	3.98254842478166	4.34719951309222	6.25358171121466	45.3551418944583	1.00798576768323e-65	5.54619481435604e-63	139.702112649026
4084	MXD1	6.83545370730257	6.53621052159967	7.13469689300547	4.92203041580248	45.3539650728156	1.01034183524675e-65	5.54619481435604e-63	139.671108616552
941	CD80	10.8430719918553	10.3683381259387	11.3178058577718	-2.45394259338886	45.349688856421	1.01895000972314e-65	5.54619481435604e-63	139.260736529622
100505994	LUCAT1	12.5988518037695	12.0471281549408	13.1505754525983	-2.19566023169767	45.3400037946739	1.03872132617219e-65	5.54619481435604e-63	139.260704400221
100506860	LINC00513	9.66466900347449	9.23875639650003	10.090581610449	-1.27631123196542	45.0545518210413	1.83325675207437e-65	9.5240165644253e-63	138.809315586783
5272	SERPINB9	7.0323557553185	6.72040682000461	7.34430469063239	3.3905128478309	44.7599414278454	3.30646213314605e-65	1.67254776640351e-62	138.500545596407
84957	RELT	6.37626303995223	6.09279233842026	6.6597337414842	2.314342853583	44.6611838206146	4.0324539591197e-65	1.9874828205692e-62	138.286531721504
1847	DUSP5	5.35369905229116	5.11521497821632	5.592183126366	4.10541631904601	44.5724756798341	4.82115656523623e-65	2.31680678742427e-62	138.152639743637
64859	NABP1	8.16303642359799	7.79896640006856	8.52710644712742	2.73530553929304	44.518343575558	5.3772826388827e-65	2.52102748499032e-62	137.993197670201
100302650	BABAM2-AS1	10.2381912476678	9.78079246567165	10.6955900296639	-2.58199945100942	44.4426982546675	6.26476583688527e-65	2.86717449801449e-62	137.455605446
8364	H4C3	9.04224952209015	8.63505321749445	9.44944582668584	-4.05654107720734	44.0904817022162	1.27986070377929e-64	5.72127498791754e-62	136.168293138708
285852	TREML4	11.872240081707	11.3340942615818	12.4103859018322	-4.61881117549378	43.803103654541	2.30133198187948e-64	1.0053682580838e-61	135.91820239935
406921	MIR132	8.0281952727551	7.66256768996079	8.39382285554941	-5.2028957056339	43.5964533984821	3.51685565599321e-64	1.46958694390221e-61	134.323668404633
6515	SLC2A3	8.04470029046054	7.67580700381753	8.41359357710355	4.40486939392027	43.2993424887866	6.49148306590436e-64	2.65487845729391e-61	135.536844589502
100126329	MIR941-1	8.66791452533198	8.26958771605948	9.06624133460448	-4.88739760682372	43.2063189222982	7.87093434471836e-64	3.15198124946201e-61	133.978985997391
221438	TREML5P	9.79908568185053	9.34732996864982	10.2508413950512	-4.83748346197883	43.0679386616672	1.04909045648449e-63	4.03312335090898e-61	134.058084339483
100130476	WAKMAR2	10.4471098896272	9.96485396021069	10.9293658190438	-1.79593136959782	43.0121123220401	1.17830562567363e-63	4.44105700719579e-61	134.692209551527
5341	PLEK	9.09685143893526	8.67610959911021	9.51759327876031	4.24096773132903	42.9286849693638	1.4020188922984e-63	5.18261675918457e-61	134.753434180557
3620	IDO1	9.46423348398714	9.02538800063375	9.90307896734052	-0.203759896691606	42.8199343729019	1.75940129158251e-63	6.26281696792575e-61	134.423852488992
84919	PPP1R15B	5.08232434215936	4.8457590606	5.31888962371872	5.85099565904483	42.6563365232415	2.4782005367736e-63	8.66108558506585e-61	134.245241523438
100505658	DIAPH1-AS1	9.45623231273358	9.01290694811394	9.89955767735322	-3.7545731444739	42.3513967077973	4.70782697002164e-63	1.61596160745993e-60	132.913915289916
780854	SNORD3D	8.3055549212919	7.91605934060886	8.69505050197493	-0.0379575857412394	42.3387765666916	4.83496098989536e-63	1.63048456399594e-60	133.440378850487
5743	PTGS2	10.5407443288845	10.046273328473	11.0352153292959	2.14592899246203	42.3255526559566	4.97190063468784e-63	1.64775644827534e-60	133.465040488917
100507140	LINC01792	8.73466536424514	8.324747370526	9.14458335796427	-4.61324284151672	42.3079003919745	5.16082439928122e-63	1.68137909496582e-60	132.335384097359
5329	PLAUR	8.41869848141686	8.02252367194753	8.81487329088619	3.36100442782025	42.1920164771882	6.59475336845591e-63	2.11273915414099e-60	133.239485915238
5966	REL	5.42397256888071	5.16771892235881	5.68022621540261	3.49247877678012	42.0261508149176	9.37697578083861e-63	2.95482341736524e-60	132.925066762982
677766	SCARNA2	9.39882538396225	8.95438748606889	9.84326328185562	0.0604495589583596	41.9889177255406	1.01496714690549e-62	3.14672556416409e-60	132.716385939263
2204	FCAR	13.6438178270515	12.9911424322711	14.2964932218318	-3.95766235643441	41.5059975324179	2.85094066254683e-62	8.56262209616799e-60	131.364496930323
8837	CFLAR	4.76636662031042	4.53698846205835	4.9957447785625	5.52083087681919	41.2579426178908	4.86638334392124e-62	1.4391018559516e-59	131.299675291277
100422824	MIR3128	7.08887690650456	6.74531929501686	7.43243451799226	-5.16607134593751	40.9684982683886	9.11504550210263e-62	2.65468794911237e-59	128.706347280647
9021	SOCS3	8.70827059817129	8.28614942460903	9.13039177173355	3.39806205809574	40.9606616424757	9.27175767669045e-62	2.66002576210961e-59	130.618111162272
153020	RASGEF1B	4.3738883664799	4.16024859221087	4.58752814074894	4.6638181400082	40.6497396531273	1.8277473261305e-61	5.16661163277655e-59	129.990135818713
100131635	LOC100131635	9.26361469575303	8.81087074566908	9.71635864583697	-4.87925749708904	40.6256209199015	1.92692524407058e-61	5.36802275964127e-59	128.923130626931
340206	TREML3P	11.159889919821	10.6129435224538	11.7068363171882	-4.39040026290463	40.5123400259961	2.47066273622847e-61	6.78443987368339e-59	129.134040809796
3553	IL1B	12.9086665665857	12.2750175572139	13.5423155759575	0.619839820621847	40.448722260782	2.84154726941131e-61	7.58614189064226e-59	129.383261459552
7852	CXCR4	8.35695948899737	7.94640916509181	8.76750981290293	3.28704144390405	40.416070104303	3.05326051946791e-61	8.03969502811125e-59	129.442476385593
26851	SNORD3B-1	6.93737343811201	6.59642971008306	7.27831716614096	-0.0225768676348606	40.4002964543037	3.16117398681413e-61	8.21136302358664e-59	129.289206497743
597	BCL2A1	10.8464264567418	10.3126085180842	11.3802443953995	0.0896946641662993	40.3427683383455	3.58845756836383e-61	9.19697751721195e-59	129.182489165814
7378	UPP1	7.07097701010439	6.72178455798191	7.42016946222687	2.59367789048344	40.2056198352538	4.85795905693638e-61	1.21408036757925e-58	128.990788687086
27071	DAPP1	4.81893494780999	4.58056319757227	5.05730669804771	4.07712625609258	40.1391769232272	5.62764219067544e-61	1.38581450629491e-58	128.869320014145
89857	KLHL6	6.85678815527412	6.51730084714045	7.1962754634078	1.51300407794959	40.1023085003978	6.10673853789732e-61	1.46729660219328e-58	128.738858658425
693214	MIR629	8.29249628424889	7.88160519663976	8.70338737185802	-5.164891599205	40.0710524029944	6.54505854450764e-61	1.553198954846e-58	127.36648027386
100499194	LINC02992	9.96020230560996	9.4663758521122	10.4540287591077	-4.24394986120584	40.0466316690606	6.90953534439416e-61	1.61969619987737e-58	128.028797140321
26869	RNU1-3	11.9401121495087	11.3460571756632	12.5341671233543	-3.16059168210518	39.9074477718208	9.41522614465557e-61	2.18047562593457e-58	128.027290532339
29126	CD274	8.07965920751412	7.67716903110763	8.48214938392062	0.945752740538543	39.8574896900238	1.05236637475657e-60	2.40816505423462e-58	128.181261111382
6556	SLC11A1	9.08819940959045	8.63465971950627	9.54173909967463	0.784504287142821	39.7864081023799	1.23320100102406e-60	2.78877525196288e-58	128.013353388646
100379132	SNORA70G	8.33362034769609	7.91727547593478	8.74996521945741	-4.5742846418578	39.7422706147247	1.3609784297916e-60	3.04194504389002e-58	126.894368599652
8360	H4C4	8.48515327874574	8.06092744050192	8.90937911698955	-4.36118755718685	39.7131887474605	1.45240054052676e-60	3.18826488296846e-58	126.94867737485
1441	CSF3R	9.1612347138571	8.70318178196048	9.61928764575372	1.84931184726718	39.7109728940232	1.45961559515776e-60	3.18826488296846e-58	127.869578021202
692086	SNORD17	9.20671327061888	8.74629586257502	9.66713067866273	-1.50575223586806	39.703159338494	1.4853475008358e-60	3.20801681585009e-58	127.692156961763
677763	SCARNA21	9.93927911491109	9.44206830160574	10.4364899282164	-3.0421279087994	39.6904941507594	1.52803401363756e-60	3.26354109001568e-58	127.509096912276
8728	ADAM19	5.23759774510735	4.97526316138174	5.49993232883295	3.27473006948888	39.641381176375	1.70561926954496e-60	3.60279270320804e-58	127.758982371238
7185	TRAF1	6.23302907575815	5.91961531493407	6.54644283658222	3.6264882969457	39.4869215024038	2.41210120188388e-60	4.93249035134169e-58	127.415610581378
677777	SCARNA12	7.29179807486199	6.92442593116426	7.65917021855972	-0.412231941613076	39.4094701155571	2.87120996698711e-60	5.80951557741329e-58	127.087966025311
440689	H2BC18	6.63368585102603	6.2992204399018	6.96815126215026	1.2251657477476	39.380014676507	3.06815523467266e-60	6.14334165842478e-58	127.127152036515
6348	CCL3	12.2089353113955	11.593006496487	12.8248641263041	-1.70846438677554	39.3567705579088	3.23316214225792e-60	6.34212990459127e-58	126.917059123038
8942	KYNU	6.2975970573137	5.97988917107862	6.61530494354878	1.41222164285806	39.356734652892	3.23342384065105e-60	6.34212990459127e-58	127.078959556196
145474	LOC145474	10.0087891394536	9.50369691193687	10.5138813669703	-3.68681971811604	39.3444101432811	3.3245286535412e-60	6.4549585634716e-58	126.636846264841
9943	OXSR1	3.59903815058167	3.41737936002672	3.78069694113662	5.52908831224175	39.3370888094911	3.37987230506423e-60	6.49679054479445e-58	127.093761353094
114614	MIR155HG	8.30171923151958	7.88130095394885	8.72213750909031	-1.94973022870521	39.2065508123081	4.53881840415652e-60	8.63813538264324e-58	126.490837365151
378805	LINC-PINT	6.28028129658091	5.96190847437295	6.59865411878886	1.61356903305016	39.1665477748678	4.96885969351859e-60	9.36386480674651e-58	126.661512285376
221079	ARL5B	6.09714459761684	5.78762494154604	6.40666425368763	3.44160634015904	39.1120378888748	5.62192302865445e-60	1.04917091705627e-57	126.57462903848
100132403	FAM157B	8.70612869623439	8.26406767421017	9.14818971825861	-1.36795654224346	39.103447108965	5.73248268541464e-60	1.05951713633692e-57	126.362100955232
286006	LSMEM1	7.06990444376599	6.71029618585002	7.42951270168195	-0.263361040043172	39.0351697400349	6.69302165849121e-60	1.22526916494779e-57	126.261118868055
400499	LOC400499	8.8213566736236	8.37248778727658	9.27022555997062	0.490870019390029	39.0200717480156	6.92649656808549e-60	1.25604827388433e-57	126.297159773131
8346	H2BC10	8.50686731975038	8.07367678099409	8.94005785850666	-4.2619530793316	38.9908659830501	7.4017466751976e-60	1.32968574383783e-57	125.43478009552
4210	MEFV	9.50455382102982	9.0201091268779	9.98899851518174	-0.272248285271036	38.9546866272398	8.03642563056256e-60	1.43033493954327e-57	126.112059580387
728262	FAM157A	9.94546147743499	9.43597494951829	10.4549480053517	-2.16439101462456	38.7582731648215	1.25760281389883e-59	2.21776525584985e-57	125.54985140933
403150	FOSL2-AS1	7.79426294423935	7.39354920790008	8.19497668057861	-1.35313006095385	38.6200655991075	1.72549463813363e-59	3.01522344856406e-57	125.236855764357
9595	CYTIP	6.50941568177656	6.17445639210257	6.84437497145055	2.92654053671871	38.5853250633921	1.86858086540654e-59	3.23584336890491e-57	125.375111349041
101	ADAM8	7.2495101747113	6.87622665097555	7.62279369844706	3.15498045393273	38.5604440968455	1.97837165976518e-59	3.39538036107199e-57	125.315965274589
3687	ITGAX	8.34165917211612	7.91153555729541	8.77178278693683	3.02147283340635	38.5062599728519	2.24055608337296e-59	3.81132469332699e-57	125.181361659713
6029	RN7SL1	13.2667208257661	12.5805870035454	13.9528546479867	4.55075872024822	38.3907809569443	2.9225957739455e-59	4.92790666375267e-57	124.844396920001
54210	TREM1	11.7073177323911	11.0994663206772	12.315169144105	-0.971474555329732	38.2412570552293	4.12726628179922e-59	6.89863586684736e-57	124.44673737479
343521	DYNLT4	9.7044069167611	9.19941232464028	10.2094015088819	-2.2985709894619	38.1552633755004	5.03619798229161e-59	8.34532738065598e-57	124.166476459853
8366	H4C2	8.811728919709	8.35144548141371	9.2720123580043	-4.01961768337142	38.0108834877563	7.0407479689014e-59	1.15672869622413e-56	123.397110191813
93978	CLEC6A	8.58546246902893	8.1368041948986	9.03412074315925	-4.94372642046766	37.9944530558994	7.31491545085599e-59	1.19158732878266e-56	122.987042787002
57688	ZSWIM6	4.44371781591903	4.21146472003899	4.67597091179906	3.88375915701655	37.9889373446176	7.40935110483578e-59	1.1968281255223e-56	124.016814364906
100169763	RNA5S12	16.7819637485746	15.9039940667974	17.6599334303518	-2.51358582441467	37.9520678692247	8.07303039113534e-59	1.29316491815336e-56	123.611665740588
7422	VEGFA	5.60088191290218	5.30635711415599	5.89540671164837	5.24110280185695	37.7578044363568	1.27018056636569e-58	2.0178025493125e-56	123.478436198489
123879	DCUN1D3	5.86428437395357	5.55516984687478	6.17339890103235	3.56364803457976	37.6675862194029	1.56883599246914e-58	2.47181683993785e-56	123.267382353056
117289	TAGAP	8.14599528048738	7.71590725879428	8.57608330218048	3.306462039286	37.6061601555037	1.81188667744002e-58	2.83155168404488e-56	123.108747118326
1326	MAP3K8	5.00211860888469	4.73775146829365	5.26648574947573	4.28678472700641	37.5680537054833	1.98144458552815e-58	3.06227196942409e-56	123.040060449525
723790	H2AC19	6.96249016602401	6.59449449123591	7.33048584081211	2.22529991644512	37.5659230808508	1.991384851618e-58	3.06227196942409e-56	123.014541997776
221416	LINC03040	8.42902010741837	7.98328782705708	8.87475238777967	-2.49130554084086	37.5469951874252	2.08193261836396e-58	3.17610387223747e-56	122.659924103196
440896	LINC03025	8.11809965129298	7.6887348601328	8.54746444245317	-4.79861025322689	37.5405070290049	2.11391867243219e-58	3.19950745838516e-56	121.899199292788
26821	SNORA74A	8.41398553401212	7.96880393831777	8.85916712970647	-4.30562266077123	37.5263861850402	2.18525951686657e-58	3.28164519009447e-56	122.141640765731
5791	PTPRE	4.5881409847868	4.34523127369184	4.83105069588176	4.85326251762154	37.5028317402651	2.30971444005428e-58	3.44165356331188e-56	122.889110724088
121504	H4C16	6.66050033920139	6.30762811313098	7.0133725652718	-1.50362687483563	37.4767189628259	2.45607578017032e-58	3.63159143434107e-56	122.489590340839
3008	H1-4	9.53403601671239	9.02862840012509	10.0394436332997	-2.66161411284376	37.4547747921405	2.58629535189677e-58	3.79494421787479e-56	122.504827726056
100169751	RNA5S1	17.9181760955131	16.9674799696034	18.8688722214228	-2.42242939600315	37.4217644378947	2.79544244764243e-58	4.07075717640779e-56	122.362932292904
64092	SAMSN1	8.16620531912576	7.73281485464313	8.59959578360839	1.69998034784767	37.4121896929385	2.85924404047765e-58	4.13236007113244e-56	122.643181478471
677841	SNORA74B	8.91407735301705	8.43997424058318	9.38818046545092	-4.56228599300414	37.3315288752045	3.45861778957905e-58	4.96130978740959e-56	121.718913701786
10221	TRIB1	5.3524854244097	5.06753670372198	5.63743414509742	4.65397641892976	37.2958892224472	3.76245676341289e-58	5.35718103009796e-56	122.401034920229
6446	SGK1	5.20455251021713	4.92542303370453	5.48368198672974	6.30183670135018	37.021147669635	7.21783492681266e-58	1.02015605119995e-55	121.746215624831
222487	ADGRG3	9.57558956648082	9.06183566672227	10.0893434662394	-0.204826500476385	37.0068888530489	7.46691187527961e-58	1.04765678880748e-55	121.633966838465
56675	NRIP3	4.82065915434181	4.56139130999764	5.07992699868598	1.03871169726847	36.9173019147309	9.24331016714389e-58	1.2782367484377e-55	121.4078872378
677811	SNORA28	7.90513133430202	7.47922950415601	8.33103316444802	-4.62089987596613	36.8529084019666	1.07787955269889e-57	1.46943267815447e-55	120.384791063873
3624	INHBA	6.42928429171646	6.0826441355287	6.77592444790421	2.36372944098481	36.8261181868648	1.14912629795621e-57	1.55552857037425e-55	121.275052934745
100422841	MIR3174	8.03433752687303	7.5998515496588	8.46882350408727	-4.58209375355869	36.715250252063	1.49827682620295e-57	2.01397742330581e-55	120.112572368673
8843	HCAR3	8.98491029091271	8.49867318779494	9.47114739403048	4.18090009945286	36.6891655490747	1.59494518579073e-57	2.12903030286594e-55	120.938525032161
23657	SLC7A11	6.77773377863508	6.41032449340153	7.14514306386863	1.90388455419207	36.6274397791537	1.84955895489959e-57	2.45187739524689e-55	120.795277107754
2919	CXCL1	11.2499436282474	10.6382378928056	11.8616493636892	-1.7560258778481	36.515729237237	2.41945946832143e-57	3.18540067808729e-55	120.402711300969
1880	GPR183	6.34575830173563	5.99979501333949	6.69172159013177	2.81278309516372	36.4188052720133	3.05618648137835e-57	3.99632765612617e-55	120.307045236538
3009	H1-5	8.52195989183473	8.05462462288723	8.98929516078224	-4.38716815691879	36.2062138814583	5.11149530432288e-57	6.63872721214151e-55	119.078390726512
9267	CYTH1	2.95627849241725	2.79387177323	3.11868521160451	5.71926410625091	36.1421126358245	5.97203041099431e-57	7.70432003759279e-55	119.65190725811
333932	H3C15	8.38679544358364	7.92395656612784	8.84963432103944	-3.48021980707425	35.978114812765	8.90182072136815e-57	1.14073865270759e-54	118.784236155676
9819	TSC22D2	4.52351464668202	4.27381308278711	4.77321621057692	4.36304804114296	35.9688806565062	9.10458844785113e-57	1.15899602082513e-54	119.229698733801
57162	PELI1	4.8313141193322	4.56451584592676	5.09811239273764	5.7924004823733	35.9545986137007	9.42742658973849e-57	1.1921973283418e-54	119.193035632673
8350	H3C1	8.49560699383459	8.02543638359474	8.96577760407445	-4.24739860371299	35.8765868798505	1.14062819348452e-56	1.43301667550062e-54	118.364248087873
285954	INHBA-AS1	8.11327537973923	7.66412362242573	8.56242713705273	-3.46783178509379	35.8653685675527	1.1723484975603e-56	1.46330407922754e-54	118.466140144075
7439	BEST1	6.54745392880009	6.18467083220345	6.91023702539673	1.85619344472371	35.8341900029373	1.26526623759118e-56	1.56909339477275e-54	118.882676269818
387254	SLC7A5P2	6.08316979741436	5.74586715826126	6.42047243656746	0.272197649799747	35.8081912244059	1.34841318924843e-56	1.66148707203419e-54	118.750959470976
1236	CCR7	6.73748715122735	6.36384934883831	7.1111249536164	1.29986948250846	35.802992317777	1.36569080705477e-56	1.67205787854821e-54	118.796372583742
9034	CCRL2	8.87760466421342	8.38470059341339	9.37050873501345	0.185336244633947	35.7606645387872	1.51494456644254e-56	1.8430547124151e-54	118.667451689571
163486	DENND1B	4.77710717921525	4.51170876960602	5.04250558882447	1.11672104069487	35.7387084467735	1.59874840731334e-56	1.9327762192061e-54	118.587794613436
100169758	RNA5S7	13.0315148503432	12.3061733648002	13.7568563358862	-4.21645606793316	35.6717626963835	1.88431936982635e-56	2.26377418292513e-54	118.233019923206
100289511	LOC100289511	6.17549501072877	5.83037654883351	6.52061347262402	-0.832921971427866	35.5284096215733	2.68151800635276e-56	3.20149932410638e-54	117.953154747366
6498	SKIL	4.62127833141836	4.36288815840611	4.87966850443062	4.14810447906473	35.5106251349388	2.80173634819641e-56	3.32438123981675e-54	118.109143187971
220047	CCDC83	6.39364322273546	6.03593400625146	6.75135243921947	-5.27469901114043	35.4887295574059	2.95724937214005e-56	3.48737714302307e-54	116.405066483904
1839	HBEGF	5.73716230629326	5.41589170988374	6.05843290270279	3.18803597481966	35.4567023242793	3.20056757268311e-56	3.75129938305578e-54	117.972270726152
100302229	MIR1250	6.49488571291313	6.13104868104582	6.85872274478044	-5.25940669322349	35.4435160252713	3.30653329182915e-56	3.85201108700242e-54	116.363230942826
23533	PIK3R5	6.73536295698085	6.35793287393075	7.11279304003096	3.27945053683221	35.4320822827634	3.40127994296631e-56	3.92242859799456e-54	117.910228997864
317772	H2AC21	7.72910885834066	7.29598269523363	8.16223502144769	-3.24323671380666	35.4313084049935	3.40779094717038e-56	3.92242859799456e-54	117.430407676053
8347	H2BC4	6.02704789463921	5.68887418855573	6.36522160072268	0.70341109366978	35.3864495131536	3.80754146308482e-56	4.35646202401288e-54	117.747523398775
50515	CHST11	4.70484002648294	4.44058100651856	4.96909904644733	3.66332829058217	35.349821531867	4.16885342863259e-56	4.7137470944221e-54	117.711343719398
408263	FNDC9	9.2145950450287	8.69695922387057	9.73223086618683	-4.73650809190285	35.344685030808	4.22221885515452e-56	4.74616905460703e-54	117.09528964657
7903	ST8SIA4	5.21084853370416	4.9177938405627	5.50390322684562	2.49786150332946	35.3046534715015	4.66247910493773e-56	5.21059147413448e-54	117.590291043276
8361	H4C6	7.96805967494997	7.51958689164147	8.41653245825848	-4.22933448045572	35.2767583752316	4.99641418009576e-56	5.55150713120235e-54	116.809095445508
135	ADORA2A	7.11467437714468	6.71233360264686	7.51701515164251	1.57885005766826	35.1101888128309	7.5591285968917e-56	8.30294685082585e-54	117.101585278877
8794	TNFRSF10C	7.11215851455989	6.70983180107824	7.51448522804155	-0.275870925983632	35.0989999296355	7.77278247526379e-56	8.48911504201822e-54	117.009756391612
2920	CXCL2	9.67718669047041	9.12902443265216	10.2253489482887	-1.63065990647292	35.05194921189	8.74007239975697e-56	9.43829616113081e-54	116.860610852943
2358	FPR2	12.4724739750331	11.7648265765191	13.180121373547	-2.49767656431987	34.995151370191	1.00712740148293e-55	1.08150854253099e-53	116.682966508619
100506413	DOCK4-AS1	10.2343212069138	9.65209558504461	10.816546828783	-4.05072032273809	34.9011642232157	1.27396094371645e-55	1.3604487366732e-53	116.275655627251
8972	MGAM	9.59822136011085	9.05194724298704	10.1444954772346	-1.57481603630095	34.8860920411691	1.32296001644998e-55	1.40496891912716e-53	116.452823121564
3937	LCP2	7.66381725696647	7.22730445669873	8.1003300572342	4.15770021374631	34.8594348092343	1.41432965281236e-55	1.49374970254721e-53	116.487813512468
10135	NAMPT	6.95275138502167	6.55670254810674	7.34880022193661	6.07728833357606	34.8562083124307	1.42581267260655e-55	1.49764869906247e-53	116.476195090995
272	AMPD3	5.26177596458662	4.96115305860724	5.56239887056601	4.71144168692964	34.7522132533965	1.85098817918848e-55	1.93367906415005e-53	116.226996471252
338442	HCAR2	7.48903450663223	7.06066435579006	7.9174046574744	4.75012187217484	34.7119342746944	2.04823912116064e-55	2.11673399929838e-53	116.118688251101
26768	SNORA73B	10.9164155253687	10.2912052592511	11.5416257914864	-0.445526728406095	34.6677888035539	2.28891356926787e-55	2.35280730633513e-53	115.946360466919
2357	FPR1	10.0413271717753	9.46606492663694	10.6165894169136	0.182239145229119	34.657515824076	2.3489013716542e-55	2.4016267109541e-53	115.942555464166
4170	MCL1	3.81957568527941	3.60054737117186	4.03860399938695	7.78780915015897	34.6247817093741	2.55084795636529e-55	2.59430684747374e-53	115.902974108321
84807	NFKBID	7.63020070134211	7.19178271081463	8.06861869186958	1.65737549668982	34.5557066727668	3.03645038132183e-55	3.06721471525678e-53	115.718849000967
25819	NOCT	4.17736040624402	3.93732636561072	4.41739444687731	2.06877927787769	34.5542359593415	3.04774742802022e-55	3.06721471525678e-53	115.699165054127
5265	SERPINA1	7.44952664036672	7.02125145513135	7.87780182560209	2.8163693577228	34.5364703549426	3.18761147024263e-55	3.19126394171895e-53	115.678118776425
51278	IER5	4.62814246662273	4.36205130195315	4.89423363129231	5.21741830637879	34.5341244088533	3.2065587380945e-55	3.19359958879029e-53	115.679751371146
149647	GARIN4	7.60080602348511	7.16339260473331	8.03821944223691	-4.59224926099495	34.5016393936052	3.48092783654414e-55	3.4489894264975e-53	114.747085185837
3593	IL12B	8.82212014188551	8.31418997865166	9.33005030511935	-4.28926250043843	34.4858669416839	3.62257469102371e-55	3.57092978004399e-53	115.019514256401
140691	TRIM69	6.75113724866523	6.36240345060885	7.1398710467216	-0.245778781469603	34.4823471669951	3.65497085156561e-55	3.5844821279997e-53	115.467613185257
10794	ZNF460	5.04216375916104	4.75160759266592	5.33271992565616	1.85115836194624	34.4555378814465	3.91152160278921e-55	3.81661260146265e-53	115.459729399501
125336	LOXHD1	7.13092966706585	6.71939266126673	7.54246667286497	-0.419556042080666	34.4040399982275	4.45649954245896e-55	4.32640576793667e-53	115.269942806524
330	BIRC3	5.88800904741297	5.5480793328932	6.22793876193274	3.62584823480264	34.3915320988866	4.60006113793481e-55	4.44333543685341e-53	115.317874557226
1992	SERPINB1	4.28428161141011	4.03674604733779	4.53181717548244	5.10944084716848	34.3647026394773	4.92395578213363e-55	4.73241390220863e-53	115.252353854575
4792	NFKBIA	5.0021550167063	4.71295739141186	5.29135264200074	6.35516571052673	34.3427136156074	5.20652577491801e-55	4.97909644007334e-53	115.193598785154
60675	PROK2	11.0070370009745	10.3703129481117	11.6437610538373	-2.5356433044691	34.3234832344223	5.46704303970011e-55	5.20235154995621e-53	115.012324748021
9390	SLC22A13	8.44506965070105	7.95514567417421	8.9349936272279	-4.37187548059085	34.2252576428535	7.01810485505125e-55	6.63064894833448e-53	114.316331075365
4321	MMP12	11.6965878485435	11.0179845608326	12.3751911362545	-1.73577666211426	34.2227899723438	7.06233379663552e-55	6.63064894833448e-53	114.791432143339
100303749	LOC100303749	8.28629337308456	7.8055386713313	8.76704807483782	-4.6360332481052	34.2222807148129	7.07149638127441e-55	6.63064894833448e-53	114.221559446496
10984	KCNQ1OT1	5.36790239998982	5.056131227817	5.67967357216263	2.32446658248871	34.1854136583594	7.76772806162442e-55	7.24811984468663e-53	114.788348165557
407024	MIR29B1	7.44256358119326	7.00992242749823	7.87520473488829	-5.1350485568719	34.1559925250943	8.37272577834174e-55	7.77490506817801e-53	113.688557448412
6080	SNORA73A	10.0769327796965	9.49084305634006	10.6630225030529	-0.732560411854328	34.137871514073	8.76881657926474e-55	8.10356693685706e-53	114.61216529423
5142	PDE4B	7.24640236143884	6.82479029247381	7.66801443040386	4.2974938086178	34.1257020672422	9.04538737694208e-55	8.31915962486032e-53	114.640954002004
3936	LCP1	5.29633982026249	4.98781229908264	5.60486734144234	6.78202973845937	34.0842794024275	1.00545472070126e-54	9.20326221015218e-53	114.535253914265
1439	CSF2RB	5.85078086479114	5.50990073063042	6.19166099895186	4.80237820396151	34.0788024213001	1.01962325833496e-54	9.28871956005427e-53	114.524657430829
9456	HOMER1	3.58223321486947	3.37346579573345	3.79100063400549	2.99033650536933	34.0693084701408	1.04466277546524e-54	9.47193767452493e-53	114.490439990975
5552	SRGN	8.02700265021869	7.55916714664752	8.49483815378986	4.94075853276844	34.0668841682275	1.05115560562537e-54	9.48606246541355e-53	114.486606156271
1844	DUSP2	6.58257853820025	6.19869855781705	6.96645851858344	2.83493067577382	34.0465232920728	1.10732043684525e-54	9.94622123226137e-53	114.43938103948
257358	LINC01366	9.36516511852006	8.81737076690283	9.91295947013729	-2.36251015578348	33.9445513886025	1.43768687379807e-54	1.27351230820951e-52	114.040321991112
8370	H4C14	5.18298728005593	4.87964593260924	5.48632862750262	-0.126928470842022	33.9250671396652	1.51134437418165e-54	1.33261750277613e-52	113.990307230112
3604	TNFRSF9	7.87030477302208	7.40931482167038	8.33129472437377	-1.94930666538164	33.8978595656351	1.62062143560957e-54	1.42244681439667e-52	113.891027012925
8354	H3C11	7.26119200276317	6.83539849582344	7.68698550970289	-4.75778087668618	33.8595413184301	1.78819865766044e-54	1.56239793625223e-52	113.023084680939
3669	ISG20	5.60835905467967	5.2793731675541	5.93734494180524	2.25557164401102	33.847821842427	1.84286722867237e-54	1.60287755065793e-52	113.927952062556
57823	SLAMF7	5.17130665271533	4.8677268475332	5.47488645789746	2.48739844511282	33.8220243740242	1.96922867556225e-54	1.70506818025484e-52	113.862839081067
26831	RNU5A-1	8.21370211360347	7.73071829362831	8.69668593357862	-4.72436573677566	33.7659171533394	2.27511154104422e-54	1.96108493461668e-52	113.024767592602
8530	CST7	5.79327973054756	5.45234194688838	6.13421751420674	2.00807579243182	33.7381721471998	2.44367683395458e-54	2.09698018313728e-52	113.644789940382
84419	C15orf48	5.87757290566437	5.53149346815778	6.22365234317097	3.46841312101912	33.7205316314253	2.55735625676351e-54	2.18477786522259e-52	113.607228847558
127623	OR2B11	9.29071339155271	8.74308563646788	9.83834114663754	-4.85826211290294	33.6849413916585	2.80323173984105e-54	2.38423542049667e-52	112.993485803439
7128	TNFAIP3	6.14400477028798	5.78139152491219	6.50661801566377	5.31538057151675	33.641865086944	3.13300015752327e-54	2.65297484704459e-52	113.404082246088
414062	CCL3L3	12.8169332572485	12.0599404130995	13.5739261013975	-3.73209175514425	33.6174318426597	3.33718829832912e-54	2.81348392414396e-52	113.167927622364
26765	SNORD12C	9.09426707897933	8.55691246298891	9.63162169496976	-4.38971536968941	33.6030659906294	3.46346443212773e-54	2.89571620364652e-52	112.858843477726
338339	CLEC4D	10.0653124216646	9.47057872199436	10.6600461213349	-4.05849430432451	33.6029105800642	3.46485655414994e-54	2.89571620364652e-52	113.020843584469
259307	IL4I1	7.80513589472239	7.34189738262893	8.26837440681585	0.93593482544252	33.4539955907762	5.09604576366529e-54	4.24052777788633e-52	112.903973409635
8351	H3C4	7.77499943089888	7.3125883447525	8.23741051704526	-2.66781965097157	33.3844566851931	6.10505753529465e-54	5.05825068721697e-52	112.47518978299
169355	IDO2	7.07162289678877	6.64996628311074	7.4932795104668	-2.04918519602109	33.2990896826784	7.62418354764786e-54	6.28978781772048e-52	112.281868506705
3557	IL1RN	5.86609776108426	5.51610737858219	6.21608814358634	6.68370866294535	33.2786247333495	8.04190867156012e-54	6.60604993524481e-52	112.461641586393
652965	SNORA48	8.22137159415668	7.73072522880585	8.7120179595075	-1.43902082925571	33.2696227639452	8.23290201801356e-54	6.734163514479e-52	112.347948238266
94120	SYTL3	4.51848397400826	4.24844969814079	4.78851824987572	2.40972152173129	33.2235501190645	9.28457497315832e-54	7.5622076327987e-52	112.313915858307
84803	GPAT3	5.06516360286029	4.76224372416587	5.36808348155471	3.19558815388226	33.1999850108231	9.8739160310921e-54	8.00828750842415e-52	112.25944038638
115362	GBP5	8.38594178873306	7.8818948583945	8.88998871907162	2.13249635618299	33.0333830643062	1.52723725251469e-53	1.23346867511922e-51	111.818877999426
728	C5AR1	7.95383290011056	7.47548130987166	8.43218449034947	2.16151317437633	33.0142491972693	1.60587671183012e-53	1.29155490187441e-51	111.769937842544
100130311	C17orf107	6.33236508545604	5.95106767657045	6.71366249434163	1.79269779755986	32.9742006293344	1.7839701838269e-53	1.42881145306336e-51	111.663971836359
406991	MIR21	8.13462987933809	7.6443930592997	8.62486669937648	-3.44357739500196	32.946103273848	1.92070441445778e-53	1.53194108940695e-51	111.257329988117
4616	GADD45B	5.63372180728789	5.29391031711371	5.97353329746208	4.96893439347926	32.9177029933551	2.06967753982336e-53	1.64393973844977e-51	111.521774942475
84225	ZMYND15	4.53284209303693	4.2577722786732	4.80791190740065	1.40132782896876	32.7189863228552	3.49592163356894e-53	2.76537471771449e-51	110.96832831326
378706	RN7SL2	11.9010495416832	11.178522354114	12.6235767292524	5.30375096647396	32.7041792081116	3.63556493166929e-53	2.86405037362898e-51	110.935310284578
2081	ERN1	4.03406462482017	3.78892453342388	4.27920471621646	3.73172445334008	32.6738786646142	3.93913572669696e-53	3.09053334443138e-51	110.879437898635
10105	PPIF	5.96191439978567	5.59835702805714	6.3254717715142	6.51621316039652	32.5600426801547	5.32712424501526e-53	4.16251960315786e-51	110.576814965825
149478	BTBD19	7.31012506805611	6.86395342335279	7.75629671275943	0.247620525550821	32.5308211038511	5.75712949439351e-53	4.48030539033328e-51	110.478233426029
29933	GPR132	4.78209646858707	4.49011005722411	5.07408287995004	2.09324404282808	32.5183032501109	5.9519012799633e-53	4.61320348401026e-51	110.460772889243
84658	ADGRE3	10.4285347437207	9.79144240834747	11.0656270790939	-3.28039311933763	32.5007285560601	6.23663848519416e-53	4.81448453664266e-51	110.278679264053
7288	TULP2	8.29989558976315	7.7918652064137	8.80792597311259	-2.52771002340249	32.4380789856019	7.36837585907793e-53	5.66539683052784e-51	110.092692455133
693221	MIR636	8.23702761890096	7.73266065709047	8.74139458071145	-4.84974161571564	32.4262014075409	7.60527885676135e-53	5.82424980815405e-51	109.612434688638
6554	SLC10A1	8.31642699569201	7.80665496899914	8.82619902238488	-3.05533479322678	32.3916419837131	8.33925669674124e-53	6.36099969145873e-51	109.903187809576
56832	IFNK	8.5410323545161	8.01703900444759	9.06502570458461	-4.14766730062715	32.3635963590708	8.9871974094172e-53	6.82813867999278e-51	109.656932520335
100288079	GS1-279B7.1	9.00925155260079	8.45629399788779	9.56220910731379	-4.49782761734939	32.3496139083016	9.32899350072701e-53	7.05991783743995e-51	109.613421721938
2921	CXCL3	7.95659655868497	7.46813568164124	8.4450574357287	-2.63096168573567	32.3422133062955	9.51518043211457e-53	7.17258032416103e-51	109.793457225775
100506681	JARID2-AS1	7.7897608834784	7.31106047070803	8.26846129624877	-3.11957228143105	32.3096690172871	1.0379515829405e-52	7.79355676846967e-51	109.624802990045
399	RHOH	8.23044278147519	7.7245060491682	8.73637951378217	1.22871887926859	32.2997508971584	1.06583773144313e-52	7.97180267463032e-51	109.879457180561
374383	NCR3LG1	5.26819272146879	4.94429030421388	5.59209513872371	2.00250331736871	32.2938370270833	1.0828241650845e-52	8.06745972916832e-51	109.866091203257
10217	CTDSPL	-3.70101197269643	-3.92858763619163	-3.47343630920123	6.34634058910737	-32.2899116585516	1.09424969477488e-52	8.1211071941941e-51	109.701190016478
26037	SIPA1L1	4.04302574173413	3.79415891790478	4.29189256556348	5.55510402913245	32.2560872926649	1.19788624435103e-52	8.85606514958288e-51	109.768840750372
255231	MCOLN2	6.3857251876606	5.9920333092107	6.77941706611051	1.24675169911031	32.205196490887	1.37280381084178e-52	1.01103581808432e-50	109.625985101429
10802	SEC24A	3.34020126644605	3.13388263175281	3.54651990113929	4.68393760927718	32.144477109784	1.61560685393762e-52	1.18531278421332e-50	109.470255981374
64651	CSRNP1	6.04129503578037	5.66782938067405	6.41476069088669	5.04706546606957	32.1182268331322	1.73359286265392e-52	1.2670388595412e-50	109.400505349096
673	BRAF	4.02038874922938	3.7718329342238	4.26894456423497	3.26002706275621	32.1156196147906	1.74577642585062e-52	1.27111039612502e-50	109.393307152948
4794	NFKBIE	5.29254802938294	4.96500717456394	5.62008888420194	2.9160019575663	32.0827446105872	1.9070297126382e-52	1.38328019382383e-50	109.305259937639
8335	H2AC4	6.62352199914261	6.21344840860164	7.03359558968357	-4.68974278671636	32.0700300330096	1.97335674129832e-52	1.42600989779084e-50	108.355076856882
81704	DOCK8	4.38263177264784	4.11120107116681	4.65406247412888	4.82043613899998	32.0588690988655	2.03349656887272e-52	1.46396520774799e-50	109.240380013086
8338	H2AC20	5.75327414703544	5.39637232609516	6.11017596797571	0.535005421074997	32.0065224129063	2.34122798541889e-52	1.67297711285212e-50	109.071983673595
10260	DENND4A	4.29280384480551	4.02629206223686	4.55931562737417	4.36802262400597	31.9813516447111	2.50554042012735e-52	1.78375918354399e-50	109.032097693706
8363	H4C11	6.61430403547258	6.20330037759326	7.02530769335191	-1.73063102698216	31.9529273015594	2.70514199086623e-52	1.91875421949929e-50	108.771520227197
693201	MIR616	8.50234634955311	7.97360304392032	9.0310896551859	-3.43641679491278	31.9275868426316	2.89659578062598e-52	2.04699867997032e-50	108.63853941911
8767	RIPK2	4.30252049180802	4.03489743620722	4.57014354740882	4.11027931627643	31.9206412208882	2.95142169060885e-52	2.07810358010561e-50	108.868773431105
353514	LILRA5	8.81189189373107	8.26343705385034	9.3603467336118	-1.75548957740685	31.9007189996184	3.11456354733767e-52	2.18496863163959e-50	108.745226714439
6218	RPS17	-4.42138981798645	-4.69681450437979	-4.14596513159311	8.49641622533277	-31.8733805181906	3.35336735296101e-52	2.34394280940423e-50	108.713469096037
1673	DEFB4A	13.825415223983	12.9638950324004	14.6869354155656	-2.6452931162785	31.8628711535014	3.45001373579759e-52	2.40275956628628e-50	108.622269550367
30001	ERO1A	4.73501759137845	4.43989170617957	5.03014347657733	4.53806562972103	31.8556505439921	3.51804143326906e-52	2.44129214549812e-50	108.693118313896
391257	SUMO1P1	8.77858191961716	8.23119974280421	9.32596409643011	-4.10185506562815	31.8424076752076	3.64634684908536e-52	2.5212258680978e-50	108.319915295057
947	CD34	-11.5471310929379	-12.2676149172849	-10.826647268591	6.27549478329223	-31.8216024566957	3.85753374058158e-52	2.65768865811682e-50	106.124302798102
8357	H3C10	6.46935920478951	6.06551986096271	6.8731985486163	-2.50696564652063	31.8071547917545	4.01141386806132e-52	2.7538356204241e-50	108.24521114233
114548	NLRP3	7.40086305445863	6.93852616674554	7.86319994217171	1.9903705837675	31.7830819240015	4.281706566724e-52	2.92893108987789e-50	108.497070042677
3475	IFRD1	4.82578631660467	4.52426832029775	5.1273043129116	4.63381318207286	31.778034605614	4.34067081132063e-52	2.95873667855337e-50	108.483272602373
157983	DOCK8-AS1	5.23683966653606	4.90956863560332	5.5641106974688	-1.03800284113049	31.7712204059977	4.42157915817061e-52	3.00323655753906e-50	108.265980943699
8968	H3C7	7.74181668928322	7.25775715537137	8.22587622319507	-4.26540533504913	31.7553051184607	4.61653181154042e-52	3.12461177751514e-50	107.901593626236
8676	STX11	4.95809515758618	4.64801695022088	5.26817336495148	3.47757125120118	31.7479580241376	4.70943523416867e-52	3.17630751126983e-50	108.402752375807
1390	CREM	5.29667453330436	4.96537457696964	5.62797448963907	3.42969148931146	31.7434476232193	4.767401742818e-52	3.20416070980586e-50	108.390563694955
26832	RNU5B-1	7.71536604100637	7.23211412942657	8.19861795258616	-4.76486715873246	31.6996990355466	5.36842595070352e-52	3.59553601478826e-50	107.627813737928
168455	CCDC71L	4.13751187830719	3.87799215108384	4.39703160553053	2.84980889149896	31.6549084582381	6.06319636907091e-52	4.04676252105142e-50	108.150390140091
8578	SCARF1	6.48196871868337	6.07496339164573	6.888974045721	3.07264719407393	31.62124912663	6.64449336100292e-52	4.41939278149475e-50	108.059478688414
389072	PLEKHM3	2.50497603703981	2.34766222260888	2.66228985147073	4.71843217644619	31.6161438171744	6.73745084800566e-52	4.4657682827712e-50	108.044902012616
3566	IL4R	3.86016527444673	3.61753114818184	4.10279940071163	5.46579045708089	31.588296077424	7.26811609083317e-52	4.80095283498265e-50	107.967775509506
26855	RNU2-2P	9.00425029493724	8.43675506478533	9.57174552508915	0.321916142320796	31.5034072591919	9.16094700404786e-52	6.00995642702416e-50	107.728748911812
7097	TLR2	7.13734503617684	6.68707179610022	7.58761827625346	3.02124201246587	31.4726084731907	9.96472538565832e-52	6.51503235928994e-50	107.655066450346
80853	KDM7A	3.35107681580566	3.13929362768447	3.56286000392686	5.40470717038525	31.4170270383982	1.15999361091527e-51	7.55843972508929e-50	107.500418467873
23764	MAFF	5.2984185113394	4.96341269005026	5.63342433262855	4.23389887052001	31.4026349084752	1.20658722409457e-51	7.8354796018736e-50	107.462501435064
6387	CXCL12	-11.752775866287	-12.4965745524321	-11.008977180142	7.06065571912144	-31.3730853829167	1.30826202960354e-51	8.46714233435668e-50	105.243047364192
407021	MIR29A	7.61033080929448	7.12836862275338	8.09229299583558	-5.04855547204866	31.3518197562662	1.38674845187817e-51	8.94499286644367e-50	106.630745316751
80215	RUNX1-IT1	7.79223335712087	7.29781512125881	8.28665159298293	-4.58711034276556	31.2924562549958	1.63194941093565e-51	1.04914152431455e-49	106.618099342248
27179	IL36A	12.8516698502592	12.034730631958	13.6686090685603	-4.40596311414391	31.2350351672349	1.9107666014566e-51	1.22429185377329e-49	106.870391044006
338758	ATP2B1-AS1	5.98930729622887	5.60789900284659	6.37071558961115	1.15311704771461	31.1787463187055	2.23079125027376e-51	1.42459366819808e-49	106.846157666242
199675	MCEMP1	9.88880819696163	9.25761044654294	10.5200059473803	-3.05004098958559	31.106467549173	2.72245915384253e-51	1.73281820712454e-49	106.548656892274
4549	RNR1	-11.141384677108	-11.8532293334615	-10.4295400207545	8.52855544978011	-31.07607239205	2.96065292626003e-51	1.87202863646613e-49	105.313527309376
6351	CCL4	9.21174102713985	8.6231616385885	9.8003204156912	-1.24719137220414	31.0748366878376	2.97076987310842e-51	1.87226683609475e-49	106.531294048345
9123	SLC16A3	6.27710303638964	5.87560052385684	6.67860554892244	3.01914103035864	31.0415339711761	3.25697677783357e-51	2.04593488965742e-49	106.472447473201
127670	TEDDM1	7.34837455872698	6.878102290828	7.81864682662596	-2.53277985829241	31.0251650290577	3.40770260852821e-51	2.13364363326154e-49	106.238689746713
114224	LOC114224	8.44049565535769	7.90012920190955	8.98086210880583	-3.89761542423991	31.0135695867116	3.5187177235247e-51	2.19599974290882e-49	106.104409857482
100506115	PELATON	7.98916112959334	7.47748222959837	8.50084002958831	-0.343591358032498	31.0010109351801	3.64307860698558e-51	2.26625427130993e-49	106.343598911668
336	APOA2	8.8462682757954	8.27925015426967	9.41328639732113	-4.62050530996336	30.9767143785699	3.89641557461912e-51	2.41602903791383e-49	105.923004916198
286042	FAM86B3P	6.876066220018	6.43503265959028	7.31709978044572	0.475415900908264	30.9556976778566	4.12986515925007e-51	2.5525488132188e-49	106.228288148589
3099	HK2	5.53890562741315	5.18303355510665	5.89477769971966	5.9102419302524	30.9031139108374	4.77776544022416e-51	2.94353228499964e-49	106.089420204655
493861	EID3	5.7698664570959	5.39896373742653	6.14076917676527	1.44536882981252	30.8871564676262	4.99399916485681e-51	3.06692178744018e-49	106.044665023862
221037	JMJD1C	4.55428419713553	4.26146793865803	4.84710045561303	6.0125871642213	30.8814102860332	5.07426081695848e-51	3.10628794342599e-49	106.027758441733
4929	NR4A2	6.11779851947125	5.72433691415281	6.51126012478969	2.70186392859007	30.8720163028885	5.20828930215338e-51	3.17821387193626e-49	106.004095518555
64744	SMAP2	2.78535618724713	2.60599544767173	2.96471692682253	5.51671976847572	30.8336926021843	5.79315293444665e-51	3.52392359828903e-49	105.893147542903
10672	GNA13	4.46991109896843	4.1820032673872	4.75781893054965	6.12670793179454	30.8260296248938	5.91783036316058e-51	3.58840805175623e-49	105.874177551388
100289462	DEFB4B	13.0853689692471	12.2405547879245	13.9301831505698	-3.56238188141642	30.7536708523256	7.23730375108043e-51	4.37469977054302e-49	105.587154156095
390502	SERPINA2	7.5970336192737	7.10651990195819	8.08754733658922	-5.06655908237368	30.751412976057	7.28294758813936e-51	4.38848960937978e-49	105.021297054242
26865	RNU1-27P	10.9617450730106	10.2536220629891	11.6698680830321	-1.8439562318736	30.7357047399955	7.60864384005764e-51	4.57041724667462e-49	105.587896951656
5734	PTGER4	4.06748221272336	3.80470831739292	4.33025610805379	3.84968041242154	30.7337552044935	7.65007853544451e-51	4.57534677226537e-49	105.618075551419
3718	JAK3	4.7499656552369	4.44309415970189	5.05683715077191	2.6134408540195	30.7330812411642	7.66445562724717e-51	4.57534677226537e-49	105.619008997416
84541	KBTBD8	5.04003686969958	4.71439321934291	5.36568052005624	0.529338582073532	30.7300511742759	7.72943126170622e-51	4.59984915518628e-49	105.577156924506
127841	LINC00628	8.19402387654987	7.664235455297	8.72381229780273	-4.5269309562408	30.7090899934186	8.1944086817673e-51	4.86150999015219e-49	105.130758790099
3662	IRF4	4.79593784818948	4.48551440775428	5.10636128862468	3.81809483561991	30.6754698052563	8.9999283141107e-51	5.29662701595385e-49	105.455289256398
4688	NCF2	5.10221425082206	4.77196213701397	5.43246636463015	4.70509001731063	30.6750493289987	9.01049336290142e-51	5.29662701595385e-49	105.453341149293
8334	H2AC6	4.55886943097644	4.26358900146027	4.8541498604926	2.72092735804186	30.6545308849458	9.54155564332496e-51	5.59170068829245e-49	105.400322009534
731424	MIR3945HG	10.2816987749037	9.6142545978182	10.9491429519892	-3.64134830431224	30.5859596990885	1.1556708978363e-50	6.75206869246485e-49	105.089604148069
80149	ZC3H12A	5.74508202846355	5.37169878518704	6.11846527174007	4.24245811073591	30.5501674197547	1.27741163026927e-50	7.44072919910177e-49	105.105520672877
677814	SNORA31	7.36878794724054	6.88939335997781	7.84818253450327	-4.32119792726001	30.5193385694739	1.39260900973835e-50	8.0872297236225e-49	104.532270991679
677827	SNORA46	7.36836073280523	6.88894245080972	7.84777901480075	-4.8371796486807	30.5160608757124	1.40545780376486e-50	8.1372620192675e-49	104.376741073939
8148	TAF15	-3.17609231144748	-3.38276520352468	-2.96941941937028	6.57062592708798	-30.5127804440913	1.41843717457334e-50	8.18774755845306e-49	104.952278197235
4790	NFKB1	3.70075848322903	3.45945479537839	3.94206217107967	6.3191498687576	30.4508183416136	1.68765704477519e-50	9.63792537256567e-49	104.825723563033
619498	SNORD74	7.75992400090305	7.25393987454361	8.26590812726248	-3.58086352453023	30.4503830244032	1.68972055486142e-50	9.63792537256567e-49	104.548267837118
4067	LYN	5.66751123469763	5.29773423464745	6.03728823474781	4.43607345147001	30.4315924681533	1.78126350032536e-50	1.01300139062882e-48	104.773143633887
353322	ANKRD37	3.97568686721951	3.71614461170976	4.23522912272925	1.6983582532902	30.4141918506295	1.87049638559593e-50	1.06061007445207e-48	104.717480612609
6156	RPL30	-2.69985131302462	-2.87645348012876	-2.52324914592048	9.12575697190307	-30.3540051220414	2.2154459030369e-50	1.25250885729927e-48	104.556309739131
7296	TXNRD1	4.37775332903987	4.09118335249009	4.66432330558965	5.49407862921023	30.3314228235592	2.36086398714843e-50	1.33080725985241e-48	104.490009114159
10068	IL18BP	4.40584074017845	4.1173840332369	4.69429744711999	2.87084410306836	30.3263635963943	2.39474258412233e-50	1.34595736701753e-48	104.481397315381
6135	RPL11	-3.64947499172228	-3.88866736861338	-3.41028261483119	9.35726959454771	-30.293903794449	2.62409786575842e-50	1.47056586517808e-48	104.389955650292
100271836	SMG1P3	5.61006622014341	5.24211125271222	5.9780211875746	3.02975021607118	30.2723057899924	2.78887369433089e-50	1.55836424861711e-48	104.327448260409
221692	PHACTR1	5.80555907763884	5.42425129137903	6.18686686389865	2.16303009692967	30.2301679229272	3.14105136470987e-50	1.75006635746241e-48	104.211098317838
100423025	MIR3198-1	7.78772595720006	7.27613734819262	8.29931456620751	-3.81753220212933	30.2246986257006	3.1899419221832e-50	1.77216946902328e-48	103.886200637925
9547	CXCL14	-8.89754674066809	-9.48241134759838	-8.3126821337378	8.97429398139468	-30.2055759883651	3.36700088944942e-50	1.86514383564832e-48	103.69738524667
401106	ATP13A3-DT	7.38342959470007	6.89792446132342	7.86893472807671	-2.60025707352425	30.1951016657793	3.46815663274494e-50	1.91187762763968e-48	103.949026262492
19	ABCA1	4.81423970387187	4.49767102224883	5.13080838549491	6.03041730829962	30.1947853818768	3.47125841247658e-50	1.91187762763968e-48	104.106839335761
79572	ATP13A3	5.06558658799338	4.7323866754373	5.39878650054945	5.625154065196	30.1854079024063	3.56450648651857e-50	1.957626962396e-48	104.080036994799
7850	IL1R2	4.92532123022944	4.60108282876699	5.24955963169189	4.64325144420982	30.1607610054372	3.82183211596403e-50	2.09297028299318e-48	104.008841707065
80183	RUBCNL	6.73684919407396	6.29332670551046	7.18037168263746	2.02182816606936	30.1587519074248	3.84361730238058e-50	2.09892078938521e-48	104.009603181624
494337	MIR425	7.25895923409528	6.78095081989863	7.73696764829193	-5.11375989383915	30.1516442549881	3.92169875204391e-50	2.13549273121213e-48	103.297127104049
8352	H3C3	7.28578306230357	6.80595921715548	7.76560690745166	-4.73926148548145	30.1485613817053	3.95606187853255e-50	2.14811924941109e-48	103.360599516974
11026	LILRA3	8.74511227412156	8.16909528852569	9.32112925971743	-2.23956065530252	30.1440973624433	4.00635941180955e-50	2.1693025525015e-48	103.90375684755
100506020	ARAP1-AS2	7.65207043837117	7.14749073191589	8.15665014482646	-2.88940843049211	30.11073548637	4.40328447619512e-50	2.377526241613e-48	103.699178757736
6349	CCL3L1	13.1162595503655	12.2512898251548	13.9812292755762	-4.40751050245805	30.1079564721976	4.43808803199521e-50	2.38938560936919e-48	103.764912674182
26253	CLEC4E	9.38929817218141	8.77008839017908	10.0085079541837	-1.4800528989564	30.1070016846423	4.45010950033384e-50	2.38938560936919e-48	103.837923888812
64857	PLEKHG2	3.72124061068116	3.47572047857831	3.96676074278401	3.97021821508383	30.0935087456651	4.62355317398732e-50	2.4755971897043e-48	103.820421981389
3007	H1-3	8.08814390259304	7.55417191193239	8.62211589325369	-3.57351313726028	30.0747881693456	4.87555967321308e-50	2.59606670466764e-48	103.525850406597
100169761	RNA5S10	11.6393135229803	10.8705344062569	12.4080926397036	-3.42758757170676	30.060622763213	5.07542680298856e-50	2.69502359135487e-48	103.660635321714
6169	RPL38	-4.28123981236475	-4.56428438301522	-3.99819524171428	7.8897940969768	-30.032183654375	5.50202237940332e-50	2.91349515638817e-48	103.624547731757
6060	RNU1-4	13.3012709932329	12.4209707953742	14.1815711910916	-0.564091366303991	30.0009168008401	6.01296059258945e-50	3.16660626056861e-48	103.539970141355
6283	S100A12	10.3129127591998	9.63009738469631	10.9957281337032	-2.98631127948616	29.9881888419077	6.23443324278361e-50	3.27426983040401e-48	103.461566820328
79865	TREML2	8.5671814204587	7.99991453691966	9.13444830399775	-1.18513780467216	29.9862886669575	6.26819655084593e-50	3.28303199183544e-48	103.498948210732
677796	SNORA5C	6.54928333731721	6.11546367342705	6.98310300120737	-2.71719969398195	29.9748301090818	6.47574770099471e-50	3.38252234534022e-48	103.23833492722
100129617	LOC100129617	6.8694917728299	6.41410239110634	7.32488115455346	-2.5476750921839	29.9511768960308	6.92639532550237e-50	3.6081076137346e-48	103.229890866041
2752	GLUL	4.61233934256728	4.30627317711596	4.91840550801859	8.69514315181689	29.9211384662987	7.54464699790307e-50	3.91954607009981e-48	103.336889954604
84747	UNC119B	-2.90466344309128	-3.09771359597114	-2.71161329021142	5.16102368106666	-29.8743079460129	8.62160937856722e-50	4.45496170631234e-48	103.056405398102
7462	LAT2	4.09654907282919	3.82424976022059	4.36884838543779	2.6775287211686	29.8705900163591	8.71349071383793e-50	4.49036778824109e-48	103.193000215536
100288069	LOC100288069	5.82760663589127	5.43990688451319	6.21530638726934	-0.282290335985978	29.8446775523131	9.38192432514806e-50	4.82190773737957e-48	103.083615525498
10018	BCL2L11	3.10306707108799	2.89649380689912	3.30964033527685	3.74732429224537	29.82560315162	9.9068433437925e-50	5.07811580678345e-48	103.062316049046
942	CD86	4.88963509502383	4.5639601555734	5.21531003447426	2.5958658613089	29.8101590381022	1.03535142685935e-49	5.27891913185422e-48	103.01966772504
81553	CYRIA	4.78811888929494	4.46855855450172	5.10767922408815	3.58283445233526	29.7498131462825	1.23027128718099e-49	6.25615732333147e-48	102.842429182474
5997	RGS2	5.61025077379645	5.23574526776718	5.98475627982572	4.49728087396191	29.7437862592224	1.25166871688826e-49	6.34817310713089e-48	102.824224319589
26864	RNVU1-7	10.7045662342085	9.98986502388025	11.4192674445367	-2.80770736067838	29.7383412368674	1.27132324517591e-49	6.43088826809774e-48	102.766713525748
64005	MYO1G	4.92640137498802	4.59690853406252	5.25589421591351	3.23503109061847	29.6862946902304	1.47565722689175e-49	7.44289486610105e-48	102.662234873186
3386	ICAM4	7.4827914822185	6.98230559345347	7.98327737098353	-2.14332306488237	29.6854741849274	1.47913111999303e-49	7.44289486610105e-48	102.57217280704
140885	SIRPA	3.18131767713177	2.96826890396819	3.39436645029534	6.40844797324737	29.6483265509891	1.64537107910757e-49	8.25778665342185e-48	102.548001544607
2867	FFAR2	8.31019666869404	7.75359060359822	8.86680273378987	0.428557503992085	29.6439144973007	1.66632985867627e-49	8.32654533689223e-48	102.545671262485
440456	PLEKHM1P1	4.05500542315237	3.78340379092593	4.32660705537881	3.63214362687688	29.6436207350019	1.6677348635436e-49	8.32654533689223e-48	102.539253880246
64581	CLEC7A	6.27340680367874	5.8531847930761	6.69362881428137	2.7828297429506	29.6412721352724	1.67901082291023e-49	8.36112591657523e-48	102.534817047435
54918	CMTM6	3.14721633242061	2.9356192194151	3.35881344542613	6.88320280312961	29.5317404470748	2.30009014524688e-49	1.1424375393265e-47	102.214297424094
125050	RN7SK	13.0742909534163	12.1944321520212	13.9541497548115	3.20114749647756	29.503758678152	2.4930483806859e-49	1.23508700962743e-47	102.139415207969
642757	TBC1D22A-AS1	7.58328957392279	7.07277861331399	8.09380053453158	-4.0346759444289	29.4933940840574	2.56859981886986e-49	1.26924487707754e-47	101.776679891368
693230	MIR645	6.50457985075432	6.06598745017765	6.94317225133099	-4.74323430663112	29.4462728148132	2.94231990090033e-49	1.45018649064375e-47	101.277854696087
23645	PPP1R15A	4.60609187651962	4.29547920388708	4.91670454915216	6.27002793656709	29.4432407714629	2.96816787992e-49	1.45918473114635e-47	101.96177657356
8477	GPR65	7.36526213718962	6.86847314503149	7.86205112934775	0.794276984376079	29.4366530157983	3.02512099370925e-49	1.48338968727243e-47	101.951568019256
9567	GTPBP1	4.1759007470295	3.89392531783845	4.45787617622055	6.19236144625016	29.4043163031308	3.32109602228813e-49	1.62025654163509e-47	101.847769208359
7718	ZNF165	5.28850897729567	4.93131564182927	5.64570231276206	0.808769048910855	29.3969370977197	3.3926366965566e-49	1.65096867294205e-47	101.831250040225
27342	RABGEF1	3.81050065375619	3.55310250974121	4.06789879777118	5.11792500613201	29.3933315753885	3.42815566198747e-49	1.66404060946271e-47	101.81348955524
84229	DRC7	7.03107811992322	6.55574769837757	7.50640854146887	-4.69516412113353	29.36963148553	3.67116380360375e-49	1.77750908395142e-47	101.194642046918
9732	DOCK4	5.89067340664563	5.49187316518668	6.28947364810457	4.26712861086686	29.3279506518635	4.14151719885662e-49	2.00020712553824e-47	101.628542370708
57458	TMCC3	3.38079465737269	3.15143702622656	3.61015228851883	4.91001460176843	29.2669714101267	4.94156062192786e-49	2.38061850312524e-47	101.448166204452
100505758	PRMT5-AS1	8.26002989128394	7.69897427190707	8.82108551066081	-3.41998348404494	29.2312836259316	5.48043198190578e-49	2.63362158890482e-47	101.195227706557
64332	NFKBIZ	5.20622753603933	4.85254027912929	5.55991479294937	5.40187922101453	29.2264398795677	5.55800776461325e-49	2.66424003120688e-47	101.333858807471
9473	THEMIS2	5.2910798965098	4.93100971920962	5.65115007380997	3.32654191437171	29.1762419210942	6.43027164325871e-49	3.07469357031639e-47	101.190132203722
23048	FNBP1	2.05387376641181	1.91403673797057	2.19371079485305	6.27224658093396	29.1624324375879	6.69362423263289e-49	3.19267605458237e-47	101.143173646237
6018	RLF	3.86384275684111	3.60068857727343	4.12699693640879	5.09307133903829	29.1528727052389	6.88228523635243e-49	3.2745368023061e-47	101.116431432915
100169768	RNA5S17	11.2199949777124	10.4539860100868	11.9860039453381	-3.93583795286513	29.0824501933929	8.44802505904687e-49	4.00957870827158e-47	100.847810079108
4691	NCL	-2.76989489309529	-2.95905431763034	-2.58073546856023	8.28294044953543	-29.0741810029575	8.65405775535447e-49	4.09724872348334e-47	100.899801537132
11025	LILRB3	6.36215605205527	5.92710056904673	6.79721153506382	1.41935320336287	29.0356702303081	9.68247392248905e-49	4.57288731543205e-47	100.790046974818
5005	ORM2	7.15150275960883	6.66205938580069	7.64094613341697	-4.77825643455677	29.0112900879598	1.03964709617338e-48	4.89806286339332e-47	100.188872168262
5209	PFKFB3	5.32573335050111	4.96102468453292	5.69044201646931	6.69588040140781	28.9938254403284	1.09404097666053e-48	5.14172509862316e-47	100.661811691764
4327	MMP19	4.42157254429059	4.11876289080566	4.72438219777551	3.28990474247751	28.9920698943229	1.09966514617501e-48	5.15555205848194e-47	100.655280026867
6504	SLAMF1	5.24945731396524	4.88979626704971	5.60911836088077	0.323767260095276	28.9796535290431	1.14028505638945e-48	5.33298281117228e-47	100.613108206767
100216545	KMT2E-AS1	4.48353906583735	4.176205283183	4.79087284849169	1.93746133853751	28.965620830091	1.18801958189742e-48	5.54274572893985e-47	100.586762417834
100422974	MIR3178	6.21896713183036	5.79260946849667	6.64532479516405	-4.99161661124421	28.9611879796049	1.20351405437102e-48	5.60143998864884e-47	99.7819871231844
2268	FGR	6.26876126617528	5.83834897567871	6.69917355667184	2.84470912442686	28.9180664328416	1.36530788040265e-48	6.33911789301924e-47	100.44001642069
83593	RASSF5	3.84956143223493	3.5852297762503	4.11389308821955	6.02770022127216	28.9157367497237	1.37464947117712e-48	6.36711135782328e-47	100.425483289865
3577	CXCR1	7.06636567420559	6.58111975649879	7.5516115919124	0.143932491637507	28.9138818311208	1.38213346414253e-48	6.38638688647781e-47	100.434223701229
693133	MIR550A1	6.04983186102973	5.63420281375648	6.46546090830298	-5.21848375661202	28.9007822237625	1.43617027680235e-48	6.62015948697716e-47	99.4616102372488
431705	ASTL	7.22023919962875	6.72331404414617	7.71716435511134	-1.16245891388011	28.8491344486005	1.67083739307356e-48	7.66511607867782e-47	100.219385334622
100423000	MIR3161	7.38361962419757	6.87507839201663	7.89216085637851	-5.24296696106551	28.8280541270027	1.77741387463435e-48	8.13463083290989e-47	99.5850141724328
8301	PICALM	2.83517405063248	2.63980804589179	3.03054005537318	7.24998642336237	28.8139577120267	1.85248564183191e-48	8.45807102310999e-47	100.128202765808
1084	CEACAM3	8.43551802714199	7.85377781261866	9.01725824166531	-2.11091676922436	28.7908744405081	1.9823955270642e-48	9.02976464958012e-47	100.036744516611
50807	ASAP1	3.07408974296688	2.86185088153451	3.28632860439924	5.58124057136012	28.7583403410783	2.18126958160969e-48	9.91214276541406e-47	99.9615852233675
693208	MIR623	6.94809189514416	6.46818361548763	7.42800017480068	-4.29768936728984	28.7461372937318	2.26095632070247e-48	1.0250024150128e-46	99.5018999871106
3206	HOXA10	-7.41279447959653	-7.9255413764633	-6.90004758272976	2.45690789393693	-28.7045738127342	2.55509349847784e-48	1.15562369947626e-46	97.9168851568322
2841	GPR18	5.74409754934972	5.34611431953019	6.14208077916925	-1.90231354184527	28.6569007075985	2.94038754741968e-48	1.3267636017958e-46	99.525004396757
3575	IL7R	6.39467823312216	5.95145031264415	6.83790615360017	1.81619341482154	28.645985691227	3.03655900603495e-48	1.36694934927409e-46	99.6466640897023
100130357	LOC100130357	6.35670255618642	5.91604738631686	6.79735772605597	0.616201533074841	28.6421229712169	3.07134866436746e-48	1.37938000061849e-46	99.6391334040475
3310	HSPA6	5.02925802173928	4.6804126017387	5.37810344173986	3.33494491261089	28.6248405508685	3.23199787119454e-48	1.44814599254316e-46	99.5756924770154
5922	RASA2	3.70104167501696	3.44421178487067	3.95787156516326	3.05754166859885	28.6121566301306	3.35527612697504e-48	1.49988645843521e-46	99.5454815319133
6648	SOD2	5.92950065795957	5.51791847166254	6.34108284425661	7.04042161030352	28.6044588612899	3.43239633007657e-48	1.53080098043461e-46	99.5225272449381
6364	CCL20	8.0393275299421	7.48076454348704	8.59789051639717	-2.21602345641331	28.577205212149	3.72011028101376e-48	1.65145403745142e-46	99.3952098732886
6402	SELL	6.73205092281734	6.26427785652142	7.19982398911325	1.27652152270349	28.5748766723854	3.74579386405967e-48	1.65902418559804e-46	99.4394547643827
399716	LINC02656	8.81425007039501	8.20074814781272	9.4277519929773	-3.77563452621583	28.5260490168319	4.32758699646276e-48	1.90791002857815e-46	99.1584971553498
10308	ZNF267	5.6989171976699	5.3020445745011	6.0957898208387	3.36960860696876	28.5110616801709	4.52385717995731e-48	1.98987603462561e-46	99.2392084438872
963	CD53	5.89684851353008	5.48602887652348	6.30766815053667	4.12456579483159	28.4997441364388	4.6780035855861e-48	2.05298139091635e-46	99.2040359920898
100129716	ARRDC3-AS1	5.33387040811398	4.9621575667797	5.70558324944827	-0.446985370413436	28.4909597764603	4.80129411770365e-48	2.10228873645785e-46	99.1511813874818
57172	CAMK1G	8.07894696892038	7.5154724266809	8.64242151115985	-0.77788973923374	28.4677171669739	5.14356822094123e-48	2.24194259281026e-46	99.1190690733151
3383	ICAM1	5.81393505318785	5.40795693671832	6.21991316965739	5.25404721000445	28.4341163425215	5.68241422853666e-48	2.47120738237402e-46	99.010846049731
100169759	RNA5S8	12.8392571690596	11.9421595663068	13.7363547718125	-1.94129142485955	28.4166177975049	5.98524812955754e-48	2.59118107086385e-46	98.9569971791419
677832	SNORA53	8.23234029797275	7.65636003652047	8.80832055942502	-3.09438316994929	28.3783994974454	6.70455592252592e-48	2.88973442538932e-46	98.7527047922039
6139	RPL17	-3.49565398669398	-3.74074158521052	-3.25056638817744	7.46994328305052	-28.3190894925269	7.99766007617108e-48	3.43149602643216e-46	98.6800277996199
8358	H3C2	7.87902222412451	7.32649370690829	8.43155074134072	-4.50953034864841	28.3132557600042	8.13773398433363e-48	3.48382010349356e-46	98.3250545477317
85235	H2AC12	6.9172589946346	6.43209831298259	7.40241967628661	-4.41515627723749	28.3087454685166	8.24772612637217e-48	3.52306203558057e-46	98.1951475681624
4147	MATN2	-5.67228452361486	-6.07023440827206	-5.27433463895767	6.0060536752494	-28.3010017568144	8.44008343383468e-48	3.59723467328537e-46	98.2674418656859
6023	RMRP	11.0996550970984	10.3208970174694	11.8784131767273	1.91784019655706	28.2995221888036	8.47734869351313e-48	3.60512381829003e-46	98.6262109482903
58191	CXCL16	4.12292326511437	3.83360612968277	4.41224040054597	5.26851940346773	28.2945818322223	8.60298679550319e-48	3.65047709013603e-46	98.5897792638096
10993	SDS	7.02031420517157	6.52742074158431	7.51320766875882	-1.57442696270323	28.2797571459602	8.99139065273939e-48	3.80688350499904e-46	98.5195156497506
374	AREG	5.51908407553119	5.13157622657051	5.90659192449187	-0.578729608402548	28.2786511770308	9.02106676802844e-48	3.81105374538555e-46	98.5233043860228
140735	DYNLL2	-2.52646787398732	-2.70402663929363	-2.34890910868102	5.64825092532822	-28.2516520115649	9.77701509400478e-48	4.12135491528421e-46	98.4471594786073
857	CAV1	-6.93886368494347	-7.42674162777883	-6.45098574210811	6.88917630429543	-28.2390027867289	1.01528706242307e-47	4.27042623936461e-46	98.0355366339329
8343	H2BC7	6.98615144725818	6.49481874441289	7.47748415010347	-3.75842317832946	28.2315360951612	1.03815456614211e-47	4.35707577955976e-46	98.1219605003546
8969	H2AC11	6.86446305489196	6.38154517676457	7.34738093301935	-3.23891185581474	28.2231492634837	1.06446074230114e-47	4.45774823279141e-46	98.1698654196123
51291	GMIP	3.4497589884716	3.20688961675928	3.69262836018392	3.98840137922849	28.2025377984629	1.132006138651e-47	4.72004815556389e-46	98.3212335712536
467	ATF3	4.81871325315606	4.4794261978705	5.15800030844162	3.44883301954327	28.1991473891607	1.14352412024012e-47	4.75775338512026e-46	98.3113247537249
8329	H2AC13	7.15911580997968	6.65437982909641	7.66385179086294	-4.04342519474973	28.1622472517666	1.27680039732904e-47	5.30078990009911e-46	97.888927992376
9969	MED13	2.59818159398856	2.41488053269565	2.78148265528147	6.31841789405477	28.1434092934054	1.35077886396696e-47	5.59583433689069e-46	98.1367101266498
3552	IL1A	7.57117362497258	7.03678076609429	8.10556648385086	1.17578260876737	28.1303246330172	1.40469621956872e-47	5.80668187796772e-46	98.1194356300348
10437	IFI30	4.6845029598484	4.35370019173163	5.01530572796518	5.73851757698399	28.116843724975	1.46252017727793e-47	6.03273880850565e-46	98.0619457663923
401472	GASAL1	7.61916217146036	7.08041184273372	8.15791250018699	-4.3487063560243	28.0796605724375	1.63477720065307e-47	6.72884097450821e-46	97.66416852006
55589	BMP2K	2.42245892224054	2.25108800350217	2.59382984097891	4.41509851149095	28.0667082864257	1.69947545728597e-47	6.98019599144251e-46	97.9172749099495
57829	ZP4	8.18487531404868	7.60563898645261	8.76411164164475	-5.17585889408948	28.0561749405791	1.75399236717645e-47	7.18875080636798e-46	97.4984171920538
51366	UBR5	2.24068316865756	2.08178148034145	2.39958485697368	6.74734669598496	27.9978140436254	2.08967290274112e-47	8.52817251305518e-46	97.700151460396
653604	H3C13	7.28951407693437	6.77159358155162	7.80743457231711	-3.62534523215778	27.9452285544702	2.44742862108771e-47	9.96704935477712e-46	97.343855541434
92483	LDHAL6B	6.68275545303815	6.20720292773616	7.15830797834014	-2.23820950234575	27.9016098161335	2.79071867723397e-47	1.13410559014358e-45	97.3277953014893
100169762	RNA5S11	14.7131382642701	13.6657397940469	15.7605367344933	-1.48483334580931	27.8910950260388	2.8805040964524e-47	1.16812341227865e-45	97.3901705549448
595	CCND1	-4.80601310372683	-5.14825307051438	-4.46377313693929	7.43410424465524	-27.8821596699334	2.95909139129617e-47	1.19746641523147e-45	97.3295268503566
134187	POU5F2	7.17874857745041	6.66696617123442	7.6905309836664	-4.81269142358396	27.8506654058513	3.25375592113862e-47	1.31394319991863e-45	96.8282235176077
7763	ZFAND5	3.0776863135823	2.85763505240931	3.2977375747553	6.45864396042137	27.7697951230149	4.15349622368655e-47	1.6737631952139e-45	97.0138379467505
10797	MTHFD2	2.84380810252213	2.64031415243524	3.04730205260903	4.28396025886366	27.7473153235931	4.44559714927024e-47	1.78772528040319e-45	96.9535667434367
100128590	SLC8A1-AS1	7.14656566754912	6.63508815744492	7.65804317765333	-4.16796242983806	27.7423362138566	4.51305143957781e-47	1.8110621037905e-45	96.641258445288
57464	STRIP2	6.61901896846396	6.14528329213454	7.09275464479338	0.16997022480589	27.7414858251801	4.5246749098224e-47	1.81194377326263e-45	96.9557341007327
3010	H1-6	5.7445340422903	5.33328061521663	6.15578746936397	-5.38202881097751	27.7343161434467	4.62388232182501e-47	1.84782257775718e-45	96.0333032168718
6157	RPL27A	-3.23694839002018	-3.46869234320312	-3.00520443683725	8.02290421189148	-27.7331722074782	4.63991292850599e-47	1.8503818736876e-45	96.9288561874961
9953	HS3ST3B1	4.77449237064519	4.43242186579564	5.11656287549474	0.426120404762735	27.7130138934479	4.93178957808056e-47	1.95957540655859e-45	96.860763796921
84941	HSH2D	5.17330432636382	4.80265869435574	5.54394995837189	0.594757744025891	27.7128585507749	4.93410933708437e-47	1.95957540655859e-45	96.8677468341728
57801	HES4	6.09728636633187	5.66027568370432	6.53429704895941	1.88203192358343	27.702357127915	5.09351008200435e-47	2.01871032569665e-45	96.8287984632664
84168	ANTXR1	-5.75373556128963	-6.16640420582691	-5.34106691675234	6.70078494798213	-27.6834754110779	5.39330787156945e-47	2.13313094459482e-45	96.5742144536435
127544	RNF19B	4.63022485462632	4.29808497147177	4.96236473778087	5.3252787678056	27.6791811350435	5.46394087677516e-47	2.15662980561339e-45	96.7413266023334
9658	ZNF516	2.46086849179309	2.28428517172266	2.63745181186352	5.0675958524307	27.6701116847058	5.61620065300509e-47	2.21218460967344e-45	96.7141999844314
57091	CASS4	6.37219479765288	5.91397023321815	6.83041936208761	1.13668804282196	27.6110460964757	6.71824761819079e-47	2.64086208009946e-45	96.5579088774103
6374	CXCL5	8.36453046920103	7.76243584344721	8.96662509495485	-2.42917165144488	27.5834764545196	7.30501413243084e-47	2.86565268680787e-45	96.4371144271179
57724	EPG5	4.18431131990026	3.88302935609946	4.48559328370107	5.46802703653759	27.5754774213485	7.48475020656382e-47	2.93018062058187e-45	96.4250793685632
3659	IRF1	5.54971097325722	5.14973177787409	5.94969016864035	4.68605852554527	27.5489561527464	8.11324017880851e-47	3.16977038042799e-45	96.3481422364594
144983	HNRNPA1L2	-3.88384265271096	-4.16386993714006	-3.60381536828186	5.79143612983931	-27.5380676473023	8.38645590903122e-47	3.26986725118455e-45	96.2348699419065
200261	LINC00656	7.44523617053394	6.9084090075149	7.98206333355298	-4.59581239606107	27.5369718303249	8.41446156088774e-47	3.27414534662721e-45	95.9895783756873
3787	KCNS1	4.57365994593306	4.24375687477992	4.90356301708619	1.71140498867843	27.5264177962291	8.68906998985324e-47	3.37416774434261e-45	96.3032461418767
645843	TMEM14EP	7.19641648043109	6.67707034052551	7.71576262033667	-3.73820345493989	27.5125956752149	9.0624432780725e-47	3.51206219135302e-45	96.0269469642758
8847	DLEU2	5.85683362103903	5.43404266148221	6.27962458059585	-0.74652893110992	27.5048562168427	9.27853754813459e-47	3.58857240946163e-45	96.213530428651
7159	TP53BP2	3.13664485141546	2.90953304657556	3.36375665625535	5.2140057782749	27.4219177583564	1.19479714248829e-46	4.60248310078353e-45	95.9555620957286
200298	LINC00528	7.4952679321433	6.95233095117244	8.03820491311416	-1.53358170975183	27.4100560001659	1.2388562526611e-46	4.76265897773035e-45	95.9335600157
677800	SNORA12	7.01185239700477	6.50377906835748	7.51992572565206	-2.96794829352042	27.4017659563517	1.2706188821355e-46	4.87501719608952e-45	95.784695802631
358	AQP1	-10.2779235632712	-11.0227184639724	-9.53312866257008	7.73435027152754	-27.3993886910938	1.27987793087517e-46	4.90075967874155e-45	95.0834923888611
3205	HOXA9	-6.55329982151076	-7.02837923168245	-6.07822041133908	2.97388838630579	-27.388359116334	1.32373533148044e-46	5.05861640988409e-45	94.6154143951519
3055	HCK	5.14950561684681	4.77611804484793	5.52289318884568	3.7414950481436	27.3828004781653	1.34641016824018e-46	5.13505878053825e-45	95.8418658445411
133874	C5orf58	8.58370036823396	7.96087310956473	9.2065276269032	-3.50720800879218	27.3639710333165	1.42617371198644e-46	5.42849724590167e-45	95.7157738776008
9320	TRIP12	2.52470745293397	2.3414941511198	2.70792075474814	7.14164186202282	27.3606395657081	1.44077499100912e-46	5.47323653699155e-45	95.7696161261642
150962	PUS10	3.52738216422021	3.27138334254772	3.78338098589269	1.85149049821424	27.3581503978437	1.45178301346756e-46	5.50417615086262e-45	95.7930736535416
29992	PILRA	5.69071622183335	5.27713689552438	6.10429554814232	1.62269926484409	27.3199746604372	1.63165172318072e-46	6.16180931689192e-45	95.6690873295301
6167	RPL37	-4.28873965164288	-4.60044077020071	-3.97703853308504	8.9853377553811	-27.3189187676178	1.63693433768054e-46	6.16963761546969e-45	95.6697942924081
9929	JOSD1	3.38575863856209	3.13964261610192	3.63187466102226	5.66857648055944	27.3141878490494	1.66081580393464e-46	6.2473975309651e-45	95.6253990799195
8356	H3C12	6.26828099836686	5.81203802399916	6.72452397273456	-4.87988561284148	27.2787491151424	1.85126103247845e-46	6.9501835090431e-45	94.9349301201004
100131561	FKSG29	7.21900066032736	6.69346565517202	7.7445356654827	-3.69369801854209	27.2739234266715	1.87884623361619e-46	7.03999655020864e-45	95.3208311203917
51526	OSER1	2.50010777739953	2.31798329647079	2.68223225832827	4.8026199674075	27.256029368553	1.98480630218634e-46	7.42255773163927e-45	95.4528034045122
4223	MEOX2	-7.80626058188401	-8.37543866613365	-7.23708249763436	2.8728168484402	-27.2312175189161	2.14178844396445e-46	7.97857702904741e-45	93.7918578820373
2865	FFAR3	9.00493508022585	8.3476828544257	9.66218730602599	-4.40823549322408	27.2032445074295	2.33386069666842e-46	8.67726698478922e-45	95.1705675571125
1411	CRYBA1	7.24738162375841	6.71832238792019	7.77644085959663	-4.40792935563289	27.1987543441268	2.36627248177836e-46	8.78078950670727e-45	94.9880783623432
150992	LINC00309	7.74480722240652	7.17892486797904	8.31068957683399	-5.17987309880292	27.174192320054	2.55178332556675e-46	9.45094009326474e-45	94.8316040958059
22898	DENND3	5.19927772515564	4.81924555706288	5.57930989324841	4.19951181291631	27.1640700304232	2.63244379988734e-46	9.71396155507676e-45	95.1689834224414
10154	PLXNC1	4.96174056858083	4.59907000200647	5.32441113515519	4.25354614369591	27.1640128021213	2.63290707012537e-46	9.71396155507676e-45	95.1681477884039
9766	SUSD6	3.73668775278552	3.46347145920485	4.00990404636618	6.45870974978032	27.1551619708423	2.70555528758743e-46	9.96287044789378e-45	95.1406748347849
2212	FCGR2A	6.09177509140959	5.64623157406804	6.53731860875115	3.9853939434111	27.1472546091533	2.77216935661501e-46	1.0188649975689e-44	95.1206443432608
8482	SEMA7A	5.20408684950906	4.82300315105935	5.58517054795878	3.81915844613606	27.1141721273789	3.0693056989529e-46	1.12591973559681e-44	95.0167482642264
116984	ARAP2	3.56852163799254	3.30716401951001	3.82987925647506	5.79710325789237	27.1097401429104	3.11148297863e-46	1.13921763457573e-44	94.997463091205
81671	VMP1	3.39474736083974	3.14603997841837	3.64345474326112	5.59637806403563	27.1013526290504	3.19291126653257e-46	1.16680875219181e-44	94.9709264900885
441009	CPEB2-DT	6.51280942861719	6.03548894252494	6.99012991470944	-4.77332167839252	27.0913396172643	3.29294226909164e-46	1.19880561167575e-44	94.4678929024207
9120	SLC16A6	3.72803556790243	3.45375608427813	4.00231505152673	2.85708539434368	26.9872671614336	4.54003621377878e-46	1.6496895293243e-44	94.6429057293554
693176	MIR591	6.74388033649364	6.24742501774311	7.24033565524416	-5.31640351581303	26.9712995292963	4.76974939099208e-46	1.72338576679793e-44	94.0389903247873
5912	RAP2B	2.59076782077215	2.3999155438955	2.7816200976488	4.97499591561497	26.9527655190938	5.05114034810684e-46	1.82163264111275e-44	94.515570815433
27161	AGO2	3.89028015405421	3.60328864850458	4.17727165960384	3.9354617231124	26.9143576682102	5.68877743869761e-46	2.04774681510572e-44	94.3998856632142
780853	SNORD3C	7.30821188095108	6.76898002283014	7.84744373907202	-0.998242072168195	26.909632811693	5.77263681577746e-46	2.07404906304438e-44	94.4115085527764
85403	EAF1	2.42186941519847	2.24301400683645	2.6007248235605	5.02976873405003	26.8856679070135	6.21759084413881e-46	2.22974871653053e-44	94.3079763404915
53831	GPR84	8.69375698503379	8.05150258584057	9.33601138422701	-1.95333313643905	26.87649263759	6.39697331971567e-46	2.28980672535521e-44	94.3049524658644
677847	SNORA81	5.93918192980717	5.50035596113151	6.37800789848283	-1.73847891339956	26.8724023291163	6.47861620565475e-46	2.31472045920252e-44	94.2237880178053
643036	SLED1	7.39976366540146	6.85287999919571	7.94664733160722	-1.833460990489	26.865509500602	6.6185842635923e-46	2.36014149207273e-44	94.256472078176
6016	RIT1	3.30680645217551	3.06240988657428	3.55120301777675	4.5012248304816	26.8649392034247	6.63030072687168e-46	2.36014149207273e-44	94.2435889424034
8807	IL18RAP	8.11764056257109	7.51758680227099	8.71769432287118	-1.30055048129777	26.8603606900577	6.72512579918168e-46	2.38947075992367e-44	94.2607665732844
285613	RELL2	6.21629497685396	5.75665002265407	6.67593993105385	0.896452600984063	26.8522883365896	6.89565814872679e-46	2.445541345661e-44	94.2349704606299
4650	MYO9B	3.50004090497261	3.24120974613348	3.75887206381174	6.24854598556127	26.8490391160688	6.96552540520516e-46	2.46577033773211e-44	94.1917775852516
10892	MALT1	2.94501793091314	2.72717845886514	3.16285740296114	5.20448086065385	26.8425364778708	7.1075034464192e-46	2.51140498615937e-44	94.1705304731919
7168	TPM1	-5.86627177783957	-6.30026685296426	-5.43227670271488	6.50391761454675	-26.8379637909798	7.20908894822505e-46	2.54262583050976e-44	93.9785061029625
8638	OASL	6.91093266844279	6.39823477059865	7.42363056628693	1.18353051310656	26.7637712558299	9.07808643866672e-46	3.19595196930497e-44	93.9547633834834
100505736	LOC100505736	7.28407992184303	6.74358795863017	7.82457188505589	-4.12944302363084	26.7582462441142	9.23545317049934e-46	3.24540915618534e-44	93.7075422682655
2192	FBLN1	-11.0794423447039	-11.9020144066016	-10.2568702828062	8.87929350291452	-26.7433699020215	9.67299564783713e-46	3.39296208654608e-44	93.2421098686279
8348	H2BC17	5.84725913657435	5.41305564801103	6.28146262513767	-2.78548621921561	26.7381414910562	9.8316933338e-46	3.44234625250098e-44	93.6873222135626
716	C1S	-6.57296396888757	-7.06142229152176	-6.08450564625338	7.54667863334123	-26.7181216095071	1.04640397179045e-45	3.65708675377382e-44	93.6714588722749
26824	RNU11	6.60249879846311	6.11178322033395	7.09321437659227	-3.1125454962588	26.7147226689525	1.05754049651817e-45	3.68930007696412e-44	93.6462312223294
284751	LINC01270	6.52043556492535	6.03559911339438	7.00527201645632	-1.78022410745943	26.7025986344618	1.09824802516693e-45	3.82437020647805e-44	93.730852516434
375686	SPATC1	6.877414044392	6.36546204006376	7.38936604872025	-3.10405444336634	26.6727692564282	1.205266322109e-45	4.1818825349421e-44	93.5430703955697
2149	F2R	-5.08051360384415	-5.45874123142201	-4.70228597626629	5.5351811913172	-26.6702173096221	1.21489690090991e-45	4.2077023836559e-44	93.4219520120093
55236	UBA6	3.3902681064113	3.13774379289193	3.64279241993067	4.45667797587432	26.6564940698646	1.26803368362942e-45	4.38383875300806e-44	93.5944572906887
3488	IGFBP5	-11.2335194358449	-12.0703902421456	-10.3966486295441	8.69885559873011	-26.6519878984151	1.2859884491299e-45	4.43792997651256e-44	92.89391066549
3912	LAMB1	-3.9748461510105	-4.27100237180985	-3.67868993021115	6.08586096992327	-26.6484312916697	1.30034070667913e-45	4.47941739494377e-44	93.5480777240678
57214	CEMIP	4.92957876425496	4.56215705530317	5.29700047320675	3.18564019906042	26.6389548447124	1.33937604016734e-45	4.60053736115853e-44	93.5474685148134
9448	MAP4K4	3.35961530075717	3.10920735430157	3.61002324721278	7.12050436305298	26.6387368822796	1.3402876507381e-45	4.60053736115853e-44	93.5407316111761
8808	IL1RL2	3.19994216859183	2.96116003760998	3.43872429957368	3.10831765485974	26.6080158299648	1.47524777705575e-45	5.0457673968978e-44	93.4654606056286
353345	GPR141	6.02290065657033	5.57242363475903	6.47337767838164	-1.29340294720159	26.5463759821838	1.78886943989759e-45	6.10757519959352e-44	93.2524440969106
10491	CRTAP	-3.42502499489473	-3.68127592173018	-3.16877406805928	7.31709682303303	-26.5381402371925	1.83558705250752e-45	6.25596707859921e-44	93.2626973462696
100294362	RNF213-AS1	5.03559718488199	4.65864503688941	5.41254933287457	0.46354388708704	26.5238732622586	1.91945078063694e-45	6.53020936378819e-44	93.217764604347
6539	SLC6A12	5.83319527940671	5.39588663691192	6.27050392190151	-0.310148837260823	26.4844305641976	2.17198943214194e-45	7.36331232180465e-44	93.0897687926352
526	ATP6V1B2	3.39682698373759	3.1420482218275	3.65160574564768	6.85341731603301	26.4717338876722	2.26021976645739e-45	7.64893386458521e-44	93.0159012570361
[truncated: 6,744 more rows]

## Sheet: LL vs HC
ENTREZID	SYMBOL	log2FC	Confidence interval L	Confidence interval R	Average expression	t	P-value	Adjusted P-value	B
[truncated: 6,756 more rows]

[truncated: 1 more sheets: S vs HC]
