# Supplementary material for: Transcriptomic Profiling of Psoriatic Lesions by Tape-Stripping Reveals Site-Specific Differences
Source: J Clin Med. 2026 May 22;15(11):4034. doi: 10.3390/jcm15114034 (PMC13258650; doi:10.3390/jcm15114034)
Supplement: Supplementary file 1 [file jcm-15-04034-s001.zip › Supplementary Table S7.xlsx]

## Sheet: Table S7
Table S7: Excluded unique differentially expressed genes
ENTREZID	Gene Symbol
123879	DCUN1D3
3576	CXCL8
55350	VNN3P
4084	MXD1
3656	IRAK2
693197	MIR612
27342	RABGEF1
7012	TERC
84919	PPP1R15B
2919	CXCL1
64859	NABP1
8013	NR4A3
100505658	DIAPH1-AS1
5341	PLEK
221079	ARL5B
1326	MAP3K8
5329	PLAUR
100126329	MIR941-1
100126339	MIR941-2
7378	UPP1
5008	OSM
493861	EID3
4550	RNR2
343521	DYNLT4
29065	ASAP1-IT1
100505994	LUCAT1
9695	EDEM1
149478	BTBD19
100128059	LOC100128059
6789	STK4
3553	IL1B
9819	TSC22D2
597	BCL2A1
85495	RPPH1
8837	CFLAR
286006	LSMEM1
406921	MIR132
10135	NAMPT
27179	IL36A
100132403	FAM157B
117289	TAGAP
10105	PPIF
1847	DUSP5
5272	SERPINB9
9943	OXSR1
8843	HCAR3
100507140	LINC01792
7296	TXNRD1
9021	SOCS3
153020	RASGEF1B
84957	RELT
272	AMPD3
728262	FAM157A
3557	IL1RN
780852	SNORD3B-2
3475	IFRD1
8364	H4C3
127841	LINC00628
26871	RNU1-1
677808	SNORA23
407021	MIR29A
100422824	MIR3128
9766	SUSD6
115362	GBP5
100506860	LINC00513
1673	DEFB4A
692148	SCARNA10
4973	OLR1
100289462	DEFB4B
5724	PTAFR
1439	CSF2RB
4210	MEFV
100302650	BABAM2-AS1
57162	PELI1
5265	SERPINA1
5743	PTGS2
3937	LCP2
677766	SCARNA2
125336	LOXHD1
5966	REL
100422995	MIR3175
2204	FCAR
641364	SLC7A11-AS1
100422936	MIR3153
57688	ZSWIM6
338442	HCAR2
114224	LOC114224
9308	CD83
121504	H4C16
100499194	LINC02992
6029	RN7SL1
6498	SKIL
677763	SCARNA21
7852	CXCR4
2752	GLUL
2920	CXCL2
677777	SCARNA12
5791	PTPRE
285852	TREML4
2081	ERN1
5552	SRGN
7718	ZNF165
838	CASP5
7706	TRIM25
9390	SLC22A13
8354	H3C11
8350	H3C1
3687	ITGAX
1263	PLK3
221037	JMJD1C
6515	SLC2A3
89848	FCHSD1
8346	H2BC10
1441	CSF3R
6283	S100A12
693214	MIR629
407024	MIR29B1
9034	CCRL2
9683	N4BP1
2643	GCH1
8360	H4C4
10221	TRIB1
100131635	LOC100131635
54210	TREM1
3566	IL4R
57464	STRIP2
390502	SERPINA2
677775	SCARNA5
6348	CCL3
57724	EPG5
6406	SEMG1
84669	USP32
57829	ZP4
56675	NRIP3
51278	IER5
780851	SNORD3A
26765	SNORD12C
8942	KYNU
5996	RGS1
440456	PLEKHM1P1
4170	MCL1
378805	LINC-PINT
23023	TMCC1
3008	H1-4
1992	SERPINB1
1390	CREM
100302229	MIR1250
84073	MYCBPAP
145474	LOC145474
222487	ADGRG3
340206	TREML3P
23645	PPP1R15A
3552	IL1A
406994	MIR212
677811	SNORA28
6648	SOD2
3009	H1-5
8366	H4C2
8301	PICALM
6793	STK10
127670	TEDDM1
4549	RNR1
5266	PI3
9267	CYTH1
26829	RNU5E-1
27071	DAPP1
23764	MAFF
10794	ZNF460
64332	NFKBIZ
80149	ZC3H12A
2865	FFAR3
50515	CHST11
79572	ATP13A3
84419	C15orf48
6556	SLC11A1
100506413	DOCK4-AS1
64092	SAMSN1
353142	LCE3A
6446	SGK1
29126	CD274
6554	SLC10A1
7185	TRAF1
8347	H2BC4
7097	TLR2
414062	CCL3L3
4616	GADD45B
100379132	SNORA70G
677772	SCARNA6
400499	LOC400499
440689	H2BC18
780854	SNORD3D
84803	GPAT3
6387	CXCL12
9567	GTPBP1
336	APOA2
64651	CSRNP1
6364	CCL20
4688	NCF2
50640	PNPLA8
100303749	LOC100303749
947	CD34
7422	VEGFA
5142	PDE4B
54918	CMTM6
100289511	LOC100289511
378706	RN7SL2
84807	NFKBID
10855	HPSE
26851	SNORD3B-1
7150	TOP1
3620	IDO1
81030	ZBP1
56300	IL36G
285613	RELL2
3669	ISG20
100130476	WAKMAR2
162514	TRPV3
25819	NOCT
100422841	MIR3174
941	CD80
9456	HOMER1
673	BRAF
390928	ACP7
1844	DUSP2
8352	H3C3
1839	HBEGF
403150	FOSL2-AS1
7538	ZFP36
10802	SEC24A
6080	SNORA73A
5930	RBBP6
391257	SUMO1P1
26768	SNORA73B
408263	FNDC9
10129	FRY
151056	PLB1
317772	H2AC21
8638	OASL
6318	SERPINB4
116984	ARAP2
353299	RGSL1
4792	NFKBIA
8808	IL1RL2
399	RHOH
639	PRDM1
319139	SNORD56B
10318	TNIP1
7782	SLC30A4
100422896	MIR3140
6339	SCNN1D
138724	SPATA31G1
29035	HAPSTR1
10491	CRTAP
2358	FPR2
100422997	MIR4257
2867	FFAR2
283748	PLA2G4D
100288069	LOC100288069
652965	SNORA48
333932	H3C15
374	AREG
100506115	PELATON
442721	LMOD2
142685	ASB15
79670	TUT7
358	AQP1
3099	HK2
221438	TREML5P
8370	H4C14
100129617	LOC100129617
4067	LYN
100216545	KMT2E-AS1
406991	MIR21
3718	JAK3
8334	H2AC6
8349	H2BC21
283234	CCDC88B
83667	SESN2
731424	MIR3945HG
91351	DDX60L
3787	KCNS1
341208	HEPHL1
50618	ITSN2
168455	CCDC71L
101	ADAM8
65249	ZSWIM4
2921	CXCL3
57704	GBA2
9320	TRIP12
2693	GHSR
8477	GPR65
5583	PRKCH
7128	TNFAIP3
23533	PIK3R5
8358	H3C2
3665	IRF7
7850	IL1R2
51291	GMIP
55784	MCTP2
10308	ZNF267
284996	RNF149
22936	ELL2
60675	PROK2
7323	UBE2D3
57801	HES4
10984	KCNQ1OT1
693132	MIR549A
81671	VMP1
19	ABCA1
728	C5AR1
2713	GK3
9615	GDA
6397	SEC14L1
4223	MEOX2
406966	MIR191
2633	GBP1
83593	RASSF5
723790	H2AC19
5209	PFKFB3
6700	SPRR2A
89857	KLHL6
9595	CYTIP
100505869	CFAP58-DT
26253	CLEC4E
441009	CPEB2-DT
8482	SEMA7A
3593	IL12B
93978	CLEC6A
9929	JOSD1
51561	IL23A
8338	H2AC20
677814	SNORA31
56664	VTRNA1-1
8676	STX11
79720	VPS37B
7288	TULP2
2357	FPR1
8363	H4C11
338339	CLEC4D
5606	MAP2K3
693201	MIR616
9603	NFE2L3
53917	RAB24
140691	TRIM69
100169763	RNA5S12
366	AQP9
27289	RND1
100169751	RNA5S1
8361	H4C6
116071	BATF2
6218	RPS17
58515	SELENOK
23657	SLC7A11
10625	IVNS1ABP
79838	TMC5
100506411	MAP3K9-DT
100288079	GS1-279B7.1
26037	SIPA1L1
257358	LINC01366
4327	MMP19
125050	RN7SK
135	ADORA2A
80853	KDM7A
26869	RNU1-3
619498	SNORD74
7763	ZFAND5
51271	UBAP1
221692	PHACTR1
7159	TP53BP2
142891	SAMD8
414325	DEFB103A
51206	GP6
441032	EEF1A1P9
80315	CPEB4
284751	LINC01270
6701	SPRR2B
54809	SAMD9
2694	CBLIF
84002	B3GNT5
10602	CDC42EP3
6018	RLF
100130311	C17orf107
27189	IL17C
127544	RNF19B
56832	IFNK
134187	POU5F2
26831	RNU5A-1
6139	RPL17
8968	H3C7
11345	GABARAPL2
57018	CCNL1
10099	TSPAN3
6595	SMARCA2
57186	RALGAPA2
7439	BEST1
677841	SNORA74B
157983	DOCK8-AS1
51526	OSER1
692086	SNORD17
8351	H3C4
81691	REXO5
431705	ASTL
4321	MMP12
8578	SCARF1
100422858	MIR4285
339751	MAP3K20-AS1
3007	H1-3
3383	ICAM1
401472	GASAL1
399844	LINC01002
26821	SNORA74A
100506495	LIFR-AS1
5922	RASA2
64135	IFIH1
6351	CCL4
5328	PLAU
344454	AOX2P
100132287	LOC100132287
84658	ADGRE3
969	CD69
8870	IER3
8357	H3C10
28231	SLCO4A1
55681	SCYL2
259307	IL4I1
55454	CSGALNACT2
2212	FCGR2A
100506195	LARGE-AS1
2630	GBA1LP
100505758	PRMT5-AS1
83850	ESYT3
8335	H2AC4
9953	HS3ST3B1
23130	ATG2A
10260	DENND4A
414236	C10orf55
26828	RNU5F-1
526	ATP6V1B2
221416	LINC03040
79094	CHAC1
9619	ABCG1
5004	ORM1
55196	RESF1
100423000	MIR3161
677840	SNORA71D
3010	H1-6
286042	FAM86B3P
5599	MAPK8
221584	ZSCAN12P1
963	CD53
26855	RNU2-2P
9732	DOCK4
7328	UBE2H
3659	IRF1
693221	MIR636
140885	SIRPA
57149	LYRM1
144983	HNRNPA1L2
162989	DEDD2
2309	FOXO3
8343	H2BC7
100423025	MIR3198-1
11025	LILRB3
390003	GUCY2GP
6349	CCL3L1
55359	STYK1
9043	SPAG9
9960	USP3
200298	LINC00528
3570	IL6R
79865	TREML2
57458	TMCC3
8972	MGAM
9969	MED13
7357	UGCG
64581	CLEC7A
3604	TNFRSF9
330	BIRC3
9663	LPIN2
88455	ANKRD13A
100302139	MIR1537
1880	GPR183
8339	H2BC8
6023	RMRP
1258	CNGB1
64744	SMAP2
27291	R3HCC1L
8767	RIPK2
5997	RGS2
6340	SCNN1G
100507495	SDCBP2-AS1
2841	GPR18
56938	BMAL2
401106	ATP13A3-DT
100169758	RNA5S7
6402	SELL
29933	GPR132
163590	TOR1AIP2
4794	NFKBIE
51696	HECA
9293	GPR52
10261	IGSF6
2268	FGR
100505736	LOC100505736
64063	PRSS22
4929	NR4A2
4759	NEU2
1084	CEACAM3
387254	SLC7A5P2
8728	ADAM19
10938	EHD1
114548	NLRP3
284958	NT5DC4
100505502	LOC100505502
23101	MCF2L2
406970	MIR194-2
3936	LCP1
285973	ATG9B
8754	ADAM9
257068	PLCXD2
440896	LINC03025
4928	NUP98
693225	MIR640
9473	THEMIS2
9448	MAP4K4
5359	PLSCR1
6016	RIT1
4147	MATN2
8359	H4C1
338758	ATP2B1-AS1
9123	SLC16A3
399716	LINC02656
9625	AATK
4256	MGP
1890	TYMP
9489	PGS1
100129716	ARRDC3-AS1
27161	AGO2
2030	SLC29A1
3624	INHBA
25960	ADGRA2
5514	PPP1R10
10217	CTDSPL
3017	H2BC5
4293	MAP3K9
57091	CASS4
494337	MIR425
594840	ZFAT-AS1
58191	CXCL16
353145	LCE3E
9592	IER2
6374	CXCL5
374383	NCR3LG1
151649	PP2D1
642273	FAM110C
158401	SHOC1
196549	EEF1DP3
30001	ERO1A
79768	KATNBL1
6702	SPRR2C
23046	KIF21B
7844	RNF103
89846	FGD3
7168	TPM1
9804	TOMM20
3386	ICAM4
127623	OR2B11
64127	NOD2
3018	H2BC3
100506681	JARID2-AS1
8178	ELL
80183	RUBCNL
84941	HSH2D
84648	LCE3D
6060	RNU1-4
140687	GCNT7
9407	TMPRSS11D
84925	SLC49A4
9389	SLC22A14
38	ACAT1
3012	H2AC8
100132062	LOC100132062
7039	TGFA
203228	C9orf72
92483	LDHAL6B
3241	HPCAL1
716	C1S
10614	HEXIM1
84708	LNX1
2780	GNAT2
51585	PCF11
85441	HELZ2
8847	DLEU2
1649	DDIT3
3075	CFH
100381270	ZBED6
149647	GARIN4
23135	KDM6B
57214	CEMIP
8148	TAF15
643418	LIPN
79931	TNIP3
29950	SERTAD1
729737	LOC729737
100506020	ARAP1-AS2
5972	REN
53831	GPR84
8969	H2AC11
665	BNIP3L
55728	N4BP2
6317	SERPINB3
5005	ORM2
3726	JUNB
51458	RHCG
84640	USP38
79888	LPCAT1
199675	MCEMP1
820	CAMP
64778	FNDC3B
64411	ARAP3
3605	IL17A
118788	PIK3AP1
80215	RUNX1-IT1
677827	SNORA46
114614	MIR155HG
10533	ATG7
285954	INHBA-AS1
642559	POU5F1P3
3235	HOXD9
126961	H3C14
637	BID
10516	FBLN5
163486	DENND1B
151887	CCDC80
10955	SERINC3
27338	UBE2S
9263	STK17A
64137	ABCG4
22898	DENND3
189	AGXT
81704	DOCK8
210	ALAD
56929	FEM1C
254225	RNF169
1105	CHD1
23329	TBC1D30
9689	BZW1
4313	MMP2
57551	TAOK1
85235	H2AC12
10483	SEC23B
100289255	TMEM238L
27125	AFF4
3772	KCNJ15
1647	GADD45A
641700	ECSCR
9560	CCL4L2
2209	FCGR1A
51495	HACD3
3490	IGFBP7
8875	VNN2
100289383	CICP25
6125	RPL5
54625	PARP14
729156	GTF2IRD1P1
8404	SPARCL1
9842	PLEKHM1
7462	LAT2
55969	RAB5IF
199223	TTC21A
22904	SBNO2
8916	HERC3
119774	OR52K2
7165	TPD52L2
55236	UBA6
8513	LIPF
220047	CCDC83
10186	LHFPL6
133874	C5orf58
58160	NFE4
100505681	NAPA-AS1
7764	ZNF217
4882	NPR2
374655	ZNF710
3337	DNAJB1
100506775	LINC01353
388512	CLEC17A
2149	F2R
11262	SP140
8778	SIGLEC5
23092	ARHGAP26
8329	H2AC13
378938	MALAT1
10563	CXCL13
1026	CDKN1A
339105	PRSS53
5467	PPARD
79183	TTPAL
286133	SCARA5
100113393	SNORD12B
5678	PSG9
11167	FSTL1
6725	SRMS
4189	DNAJB9
898	CCNE1
353514	LILRA5
100422989	MIR3155A
60437	CDH26
26832	RNU5B-1
54676	GTPBP2
1411	CRYBA1
1634	DCN
2015	ADGRE1
3091	HIF1A
3579	CXCR2
22978	NT5C2
2018	EMX2
57172	CAMK1G
3078	CFHR1
55853	IDI2-AS1
122664	TPPP2
100507670	ZNF687-AS1
164714	TTLL8
9697	TRAM2
3162	HMOX1
26865	RNU1-27P
56261	GPCPD1
100422974	MIR3178
8897	MTMR3
26206	SPAG8
79748	LMAN1L
127435	PODN
50807	ASAP1
5788	PTPRC
5868	RAB5A
128	ADH5
55122	AKIRIN2
693230	MIR645
440900	LINC01191
677800	SNORA12
100287559	ADPGK-AS1
8365	H4C8
23741	EID1
57495	NWD2
57452	GALNT16
677842	SNORA50C
403	ARL3
64600	PLA2G2F
10993	SDS
54469	ZFAND6
338324	S100A7A
55894	DEFB103B
9985	REC8
100130357	LOC100130357
4791	NFKB2
84225	ZMYND15
3915	LAMC1
51567	TDP2
26511	CHIC2
6971	TRGJP1
1236	CCR7
100313886	MIR2116
388820	SMIM34
693139	MIR554
89795	NAV3
5208	PFKFB2
26091	HERC4
8061	FOSL1
2192	FBLN1
100271836	SMG1P3
51762	RAB8B
389692	MAFA
8336	H2AC17
645843	TMEM14EP
120892	LRRK2
643036	SLED1
115752	DIS3L
100128276	LOC100128276
79901	CYBRD1
1051	CEBPB
25820	ARIH1
9645	MICAL2
677796	SNORA5C
2215	FCGR3B
3310	HSPA6
6774	STAT3
9775	EIF4A3
100170841	EPOP
267010	RNU12
201294	UNC13D
2052	EPHX1
100128590	SLC8A1-AS1
51256	TBC1D7
135295	SRSF12
57823	SLAMF7
6156	RPL30
724027	MIR657
23307	FKBP15
5903	RANBP2
100169761	RNA5S10
26086	GPSM1
165	AEBP1
3055	HCK
4650	MYO9B
100422984	MIR4308
3488	IGFBP5
6286	S100P
3575	IL7R
642757	TBC1D22A-AS1
150992	LINC00309
9120	SLC16A6
3206	HOXA10
4691	NCL
643904	RNF222
23371	TNS2
9658	ZNF516
26285	CLDN17
51200	CPA4
857	CAV1
29992	PILRA
6913	TBX15
10672	GNA13
26824	RNU11
26864	RNVU1-7
51665	ASB1
401934	RNF223
1540	CYLD
6920	TCEA3
144108	SPTY2D1
3556	IL1RAP
9636	ISG15
7903	ST8SIA4
9989	PPP4R1
59	ACTA2
117531	TMC1
163882	CNST
344892	RTP2
401565	CIMIP2A
7124	TNF
9990	SLC12A6
653604	H3C13
10266	RAMP2
29982	NRBF2
169355	IDO2
4249	MGAT5
1960	EGR3
283298	OLFML1
800	CALD1
6707	SPRR3
100506142	RHOQ-AS1
1088	CEACAM8
9079	LDB2
439921	MXRA7
79168	LILRA6
23312	DMXL2
4783	NFIL3
3985	LIMK2
100506229	LINC01093
11031	RAB31
100507099	FRY-AS1
11198	SUPT16H
58494	JAM2
58472	SQOR
146225	CMTM2
142	PARP1
115019	SLC26A9
400680	LINC00664
9765	ZFYVE16
100423036	MIR2355
6135	RPL11
100131561	FKSG29
51251	NT5C3A
51596	CUTA
347240	KIF24
862	RUNX1T1
5597	MAPK6
140735	DYNLL2
85403	EAF1
285533	RNF175
100169762	RNA5S11
54502	RBM47
693176	MIR591
27166	PRELID1
6129	RPL7
3764	KCNJ8
2864	FFAR1
26525	IL36RN
201176	ARHGAP27
6443	SGCB
4239	MFAP4
9446	GSTO1
51332	SPTBN5
6972	TRGJP2
100507066	CLIP1-AS1
23347	SMCHD1
91543	RSAD2
51312	SLC25A37
8850	KAT2B
23001	WDFY3
652276	LOC652276
84063	KIRREL2
10010	TANK
8367	H4C5
100506801	ECE1-AS1
9096	TBX18
219670	ENKUR
100130855	USP3-AS1
7803	PTP4A1
3725	JUN
837	CASP4
255231	MCOLN2
388931	MFSD2B
10096	ACTR3
342538	NACA2
5018	OXA1L
8530	CST7
26807	SNORD43
23194	FBXL7
283600	SLC25A47
942	CD86
3133	HLA-E
27133	KCNH5
6167	RPL37
22899	ARHGEF15
133	ADM
4629	MYH11
777	CACNA1E
50856	CLEC4A
582	BBS1
115761	ARL11
29887	SNX10
6869	TACR1
6366	CCL21
55148	UBR7
255394	TCP11L2
30817	ADGRE2
729176	KATNBL1P6
692063	SNORA32
57047	PLSCR2
3912	LAMB1
220965	FAM13C
406967	MIR192
220	ALDH1A3
23670	CEMIP2
57674	RNF213
1153	CIRBP
51374	ATRAID
57212	GFOD3P
406968	MIR193A
131601	TPRA1
100422971	MIR4312
59339	PLEKHA2
23099	ZBTB43
8332	H2AC16
3184	HNRNPD
23171	GPD1L
719	C3AR1
7090	TLE3
6876	TAGLN
256227	STEAP1B
9516	LITAF
571	BACH1
9958	USP15
50863	NTM
2199	FBLN2
92162	TMEM88
10437	IFI30
100294362	RNF213-AS1
677833	SNORA54
6678	SPARC
55914	ERBIN
5549	PRELP
390036	OR52K1
4790	NFKB1
8688	KRT37
64333	ARHGAP9
652995	UCA1
6043	SNORA63
8294	H4C9
64857	PLEKHG2
9940	DLEC1
1230	CCR1
9437	NCR1
8720	MBTPS1
136288	C7orf57
2210	FCGR1BP
11314	CD300A
729041	FAAHP1
4013	VWA5A
3097	HIVEP2
692205	SNORD89
163175	LGI4
100169759	RNA5S8
409	ARRB2
389072	PLEKHM3
23108	RAP1GAP2
128344	CIMAP3
4217	MAP3K5
4868	NPHS1
8794	TNFRSF10C
7409	VAV1
94120	SYTL3
11026	LILRA3
402665	IGLON5
55824	PAG1
375035	SFT2D2
353322	ANKRD37
26508	HEYL
339059	LOC339059
60490	PPCDC
440926	H3P6
653423	SPAG11A
132660	LIN54
692057	SNORD12
51750	RTEL1
646023	ADORA2A-AS1
3433	IFIT2
2140	EYA3
140739	UBE2F
6578	SLCO2A1
9447	AIM2
440313	LOC440313
1378	CR1
166	TLE5
2582	GALE
8493	PPM1D
6647	SOD1
6367	CCL22
81631	MAP1LC3B
2091	FBL
55628	ZNF407
388372	CCL4L1
81553	CYRIA
100169768	RNA5S17
8348	H2BC17
4860	PNP
8970	H2BC11
255193	CSNK1G2-AS1
2107	ETF1
5159	PDGFRB
8396	PIP4K2B
5670	PSG2
3226	HOXC10
8740	TNFSF14
684959	SNORA25
2968	GTF2H4
9629	CLCA3P
246754	MTVR2
10892	MALT1
81565	NDEL1
6169	RPL38
1191	CLU
4864	NPC1
55512	SMPD3
7049	TGFBR3
85004	RERG
677847	SNORA81
137835	TMEM71
115557	ARHGEF25
467	ATF3
112724	RDH13
100506113	UVRAG-DT
26022	TMEM98
1278	COL1A2
692158	SNORA57
100422865	MIR4320
100379295	RNY4P8
7123	CLEC3B
7498	XDH
5366	PMAIP1
51094	ADIPOR1
100506897	DAPK1-IT1
6372	CXCL6
10288	LILRB2
285286	LINC00877
6703	SPRR2D
3590	IL11RA
84684	INSM2
2532	ACKR1
116151	FAM210B
55589	BMP2K
4843	NOS2
652966	SNORD10
6006	RHCE
8345	H2BC9
841	CASP8
85391	SNORD14E
3913	LAMB2
56920	SEMA3G
51104	ABHD17B
10457	GPNMB
339168	TMEM95
5423	POLB
4301	AFDN
55691	FRMD4A
2355	FOSL2
2845	GPR22
283403	LINC02874
677815	SNORA2C
8604	SLC25A12
83886	PRSS27
54541	DDIT4
144195	SLC2A14
3053	SERPIND1
51163	DBR1
84541	KBTBD8
6775	STAT4
57580	PREX1
729178	STXBP5-AS1
643977	FLJ32255
64386	MMP25
9818	NUP58
3759	KCNJ2
57820	CCNB1IP1
3217	HOXB7
23411	SIRT1
374286	FBXW10B
55287	TMEM40
50865	HEBP1
374872	PEAK3
9201	DCLK1
4643	MYO1E
2069	EREG
406954	MIR181A2
9966	TNFSF15
6868	ADAM17
4683	NBN
91369	ANKRD40
4638	MYLK
6605	SMARCE1
4542	MYO1F
3223	HOXC6
51167	CYB5R4
653492	PSG10P
4222	MEOX1
257106	ARHGAP30
440077	ZNF705A
100498859	LINC00881
23210	JMJD6
284366	KLK9
6705	SPRR2F
100133161	LINC01001
27284	SULT1B1
10673	TNFSF13B
2744	GLS
57125	PLXDC1
79068	FTO
84815	MGC12916
339894	LINC00880
5396	PRRX1
10154	PLXNC1
2202	EFEMP1
6696	SPP1
130497	OSR1
2185	PTK2B
84458	LCOR
165904	XIRP1
197259	MLKL
221092	HNRNPUL2
56286	DAD1P1
100422894	MIR4260
3801	KIFC3
8910	SGCE
114294	LACTB
124599	CD300LB
91526	ANKRD44
595	CCND1
114789	SLC25A25
677801	SNORA14A
6279	S100A8
8995	TNFSF18
10450	PPIE
266977	ADGRF1
55432	YOD1
100506244	SUMO2P8
140701	ABHD16B
23515	MORC3
729603	CHP1P2
1843	DUSP1
148696	LOC148696
54790	TET2
26191	PTPN22
124460	SNX20
6280	S100A9
23387	SIK3
84976	DISP1
240	ALOX5
399959	MIR100HG
147339	ARK2N
8548	BLZF1
10018	BCL2L11
387082	SUMO4
25925	ZNF521
307	ANXA4
10170	DHRS9
27128	CYTH4
84612	PARD6B
23584	VSIG2
11185	INMT
7133	TNFRSF1B
5326	PLAGL2
161198	CLEC14A
196047	EMX2OS
28962	OSTM1
328	APEX1
196264	MPZL3
401135	SYT14P1
1668	DEFA3
400935	IL17REL
51705	EMCN
4162	MCAM
8807	IL18RAP
7291	TWIST1
4915	NTRK2
150	ADRA2A
79845	RNF122
5873	RAB27A
10961	ERP29
64792	IFT22
150962	PUS10
388282	LOC388282
10043	TOM1
64005	MYO1G
112597	CYTOR
6157	RPL27A
5654	HTRA1
162461	TMEM92
80005	DOCK5
347	APOD
7130	TNFAIP6
10603	SH2B2
55647	RAB20
780853	SNORD3C
29904	EEF2K
112937	GLB1L3
27202	C5AR2
8543	LMO4
4857	NOVA1
100049587	SIGLEC14
6947	TCN1
406976	MIR199A1
3577	CXCR1
6230	RPS25
79685	SAP30L
100133091	LINC03009
10351	ABCA8
375686	SPATC1
2162	F13A1
5376	PMP22
131583	FAM43A
79772	MCTP1
407010	MIR23A
65110	UPF3A
8344	H2BC6
64710	NUCKS1
50937	CDON
5295	PIK3R1
80331	DNAJC5
5900	RALGDS
144423	GLT1D1
10391	CORO2B
79088	ZNF426
693223	MIR638
10797	MTHFD2
26085	KLK13
56967	C14orf132
6772	STAT1
51604	PIGT
54883	CWC25
79188	TMEM43
124976	SPNS2
8839	CCN5
23090	ZNF423
100132417	FCGR1CP
1106	CHD2
26512	INTS6
79961	DENND2D
100126791	EGOT
57602	USP36
90637	ZFAND2A
440836	CIMAP1B
1003	CDH5
55722	CEP72
1805	DPT
7752	ZNF200
474344	GIMAP6
132320	SCLT1
140876	RIPOR3
200261	LINC00656
5264	PHYH
1594	CYP27B1
80342	TRAF3IP3
829	CAPZA1
715	C1R
4692	NDN
80035	ANP32A-IT1
6160	RPL31
94103	ORMDL3
1277	COL1A1
84239	ATP13A4
55640	FLVCR2
8048	CSRP3
7453	WARS1
83468	GLT8D2
79583	TMEM231
415116	PIM3
100129917	PCGF3-AS1
7127	TNFAIP2
2114	ETS2
169611	OLFML2A
84229	DRC7
8490	RGS5
6753	SSTR3
284344	LOC284344
387841	RPL13AP20
91947	ARRDC4
284266	SIGLEC15
4600	MX2
1465	CSRP1
6297	SALL2
10314	LANCL1
283876	LINC00921
23012	STK38L
5333	PLCD1
8341	H2BC15
84272	YIPF4
146880	ARHGAP27P1
27123	DKK2
285704	RGMB
5971	RELB
2533	FYB1
83483	PLVAP
23601	CLEC5A
116986	AGAP2
5734	PTGER4
6146	RPL22
1809	DPYSL3
10499	NCOA2
5213	PFKM
23352	UBR4
79153	GDPD3
7273	TTN
283416	LINC01465
8878	SQSTM1
752	FMNL1
8564	KMO
2791	GNG11
285513	GPRIN3
26830	RNU5D-1
6574	SLC20A1
27198	HCAR1
100113386	UCKL1-AS1
8356	H3C12
901	CCNG2
222901	RPL23P8
23576	DDAH1
5954	RCN1
80232	WDR26
100507006	LOC100507006
64844	MARCHF7
3910	LAMA4
90007	MIDN
80271	ITPKC
245973	ATP6V1C2
9895	TECPR2
305	ANXA2P3
10808	HSPH1
168667	BMPER
5782	PTPN12
6711	SPTBN1
51430	SUCO
285370	LINC00606
249	ALPL
23467	NPTXR
157769	FAM91A1
23406	COTL1
319	APOF
7053	TGM3
11177	BAZ1A
57659	ZBTB4
9704	DHX34
1154	CISH
22883	CLSTN1
1454	CSNK1E
644759	TMPRSS11GP
51382	ATP6V1D
100507249	C8orf17
57568	SIPA1L2
100302113	MIR1200
407056	MIR99B
81563	C1orf21
10398	MYL9
9853	RUSC2
50604	IL20
54544	CRCT1
100287036	LOC100287036
100506328	LINC01127
6144	RPL21
80777	CYB5B
91056	AP5B1
728358	DEFA1B
8291	DYSF
145781	GCOM1
79930	DOK3
1306	COL15A1
26524	LATS2
83700	JAM3
2331	FMOD
55219	MACO1
23621	BACE1
100130827	SBK3
693133	MIR550A1
80332	ADAM33
203100	HTRA4
677767	SCARNA7
4615	MYD88
171024	SYNPO2
55040	EPN3
83878	USHBP1
220136	CFAP53
79651	RHBDF2
9726	ZNF646
4776	NFATC4
80818	ZNF436
11112	HIBADH
100126350	MIR933
114932	MRFAP1L1
100128653	LOC100128653
55357	TBC1D2
168537	GIMAP7
8651	SOCS1
54823	SWT1
440068	CARD17P
7107	GPR137B
80094	BIN3-IT1
9859	CEP170
2629	GBA1
100313841	MIR548Q
5348	FXYD1
1130	LYST
132864	CPEB2
4097	MAFG
4051	CYP4F3
5880	RAC2
2971	GTF3A
6423	SFRP2
100423041	MIR4296
339967	TMPRSS11A
6124	RPL4
6586	SLIT3
338651	KRTAP5-AS1
90134	KCNH7
388780	LINC03086
839	CASP6
10215	OLIG2
27111	SDCBP2
23527	ACAP2
55668	GPATCH2L
152405	TEX55
677809	SNORA24
5212	VIT
84168	ANTXR1
375307	CATIP
692223	SNORD97
1513	CTSK
80223	RAB11FIP1
56204	ATOSA
25802	LMOD1
100131378	C11orf91
7389	UROD
55246	CCDC25
414196	CELF2-AS1
100302743	SNORA80B
84465	MEGF11
197131	UBR1
254173	TTLL10
9970	NR1I3
79887	PLBD1
221756	SERPINB9P1
54762	GRAMD1C
55742	PARVA
115004	CGAS
8722	CTSF
254295	PHYHD1
677832	SNORA53
4094	MAF
10231	RCAN2
693189	MIR604
1727	CYB5R3
387758	FIBIN
51299	NRN1
1824	DSC2
84747	UNC119B
2634	GBP2
6189	RPS3A
677844	SNORA78
4283	CXCL9
5795	PTPRJ
56944	OLFML3
351	APP
23074	BLTP3B
29110	TBK1
2354	FOSB
8748	ADAM20
4607	MYBPC3
2059	EPS8
83639	TEX101
10133	OPTN
6969	TRGJ2
541471	MIR4435-2HG
1145	CHRNE
7343	UBTF
23258	DENND5A
3662	IRF4
10957	PNRC1
23452	ANGPTL2
147495	APCDD1
53343	NUDT9
79729	SH3D21
100506431	LOC100506431
285172	HYCC2
23302	WSCD1
51166	AADAT
950	SCARB2
79927	FAM110D
57053	CHRNA10
400960	PCBP1-AS1
23187	PHLDB1
96459	FNIP1
201229	LYRM9
84659	RNASE7
677679	SCARNA3
9589	WTAP
64123	ADGRL4
3671	ISLR
25831	HECTD1
55182	RNF220
441108	CARINH
4779	NFE2L1
92797	HELB
353345	GPR141
100423011	MIR3138
64078	SLC28A3
15	AANAT
8560	DEGS1
145270	PRIMA1
117144	CATSPER1
654320	SNORA8
117247	SLC16A10
5587	PRKD1
55830	GLT8D1
80820	EEPD1
29949	IL19
51571	CYRIB
4784	NFIX
56907	SPIRE1
387111	LINC00222
6539	SLC6A12
9547	CXCL14
1362	CPD
23705	CADM1
647286	RD3L
220070	SHANK2-AS3
8974	P4HA2
1846	DUSP4
91181	NUP210L
1052	CEBPD
100506321	LOC100506321
4524	MTHFR
4318	MMP9
116039	OSR2
131870	NUDT16
3301	DNAJA1
4520	MTF1
5420	PODXL
144110	TMEM86A
79073	TMEM109
115749	C12orf56
7373	COL14A1
619208	FAM229B
6612	SUMO3
23095	KIF1B
26184	OR1F2P
7145	TNS1
83697	SLC4A9
54436	SH3TC1
6079	SNORD15A
125	ADH1B
64756	ATPAF1
51621	KLF13
81893	SLC7A5P1
3934	LCN2
57501	CFAP92
55370	PPP4R1L
58484	NLRC4
51301	GCNT4
50616	IL22
6749	SSRP1
22853	LMTK2
343641	TGM6
6100	RP9
26504	CNNM4
1514	CTSL
6147	RPL23A
8877	SPHK1
283284	IGSF22
6503	SLA
731275	LINC01347
3270	HRC
55654	TMEM127
100132406	NBPF10
7026	NR2F2
54807	ZNF586
25841	ABTB2
118426	BORCS5
79895	ATP8B4
25977	NECAP1
7029	TFDP2
2769	GNA15
133746	JMY
8993	PGLYRP1
25870	SUMF2
6890	TAP1
23064	SETX
303	ANXA2P1
133584	EGFLAM
196740	VSTM4
6968	TRGJ1
3131	HLF
8394	PIP5K1A
9903	KLHL21
51738	GHRL
25792	CIZ1
718	C3
2214	FCGR3A
6809	STX3
6891	TAP2
22916	NCBP2
3569	IL6
79600	TCTN1
79877	DCAKD
406956	MIR181B2
55364	IMPACT
22929	SEPHS1
9821	RB1CC1
4172	MCM3
100463487	MTRNR2L9
80760	ITIH5
55893	ZNF395
58508	KMT2C
6194	RPS6
1999	ELF3
55686	MREG
3225	HOXC9
5680	PSG11
23731	TMEM245
3207	HOXA11
51105	PHF20L1
23331	TTC28
57134	MAN1C1
80755	AARSD1
400617	KCNJ2-AS1
4689	NCF4
388335	TMEM220
2098	ESD
284110	GSDMA
692111	SNORD71
3034	HAL
10541	ANP32B
10045	SH2D3A
241	ALOX5AP
1497	CTNS
134147	CMBL
8975	USP13
29923	HILPDA
162466	PHOSPHO1
5726	TAS2R38
100506815	FOXP1-IT1
9261	MAPKAPK2
51098	IFT52
81031	SLC2A10
643853	TMPPE
5157	PDGFRL
283687	ST20-AS1
5740	PTGIS
51207	DUSP13B
100499405	LINC00987
54507	ADAMTSL4
23361	ZNF629
8644	AKR1C3
83666	PARP9
100128881	VPS9D1-AS1
27122	DKK3
1759	DNM1
7087	ICAM5
1281	COL3A1
51704	GPRC5B
5737	PTGFR
79908	BTNL8
25976	TIPARP
5669	PSG1
59084	ENPP5
285941	LINC02860
116535	MRGPRF
11041	B4GAT1
5239	PGM5
8876	VNN1
10326	SIRPB1
202	CRYBG1
23410	SIRT3
23150	FRMD4B
646049	HMGN2P20
291	SLC25A4
255324	EPGN
26059	ERC2
10725	NFAT5
252969	NEIL2
27339	PRPF19
6925	TCF4
389208	TMPRSS11F
6531	SLC6A3
902	CCNH
80830	APOL6
121260	SLC15A4
64976	MRPL40
140809	SRXN1
10951	CBX1
342898	SYCN
100129827	IRAG1-AS1
407017	MIR26B
5275	SERPINB13
124935	SLC43A2
5580	PRKCD
406974	MIR197
167227	DCP2
92293	TMEM132C
284654	RSPO1
7580	ZNF32
441631	TSPAN11
221476	PI16
222235	FBXL13
26160	IFT172
5294	PIK3CG
114770	PGLYRP2
55504	TNFRSF19
253959	RALGAPA1
8611	PLPP1
5118	PCOLCE
79770	TXNDC15
55256	ADI1
8470	SORBS2
100127888	SLCO4A1-AS1
51133	KCTD3
2859	GPR35
81793	TLR10
57124	CD248
55273	TMEM100
4176	MCM7
2696	GIPR
83706	FERMT3
83439	TCF7L1
7078	TIMP3
54946	SLC41A3
8362	H4C12
9582	APOBEC3B
57126	CD177
9026	HIP1R
1019	CDK4
3101	HK3
54103	GSAP
60686	C14orf93
400410	ST20
745	MYRF
2079	ERH
641298	SMG1P1
319085	ITPK1-AS1
51363	CHST15
7408	VASP
6457	SH3GL3
2743	GLRB
337875	H2BP1
2525	FUT3
1785	DNM2
57655	GRAMD1A
1820	ARID3A
8082	SSPN
133022	TRAM1L1
55716	LMBR1L
92689	FAM114A1
54464	XRN1
2745	GLRX
1293	COL6A3
10435	CDC42EP2
51429	SNX9
5912	RAP2B
8434	RECK
3977	LIFR
2949	GSTM5
677781	SCARNA16
1089	CEACAM4
100130264	SLC24A3-AS1
383	ARG1
7089	TLE2
28971	AAMDC
224	ALDH3A2
79656	BEND5
8976	WASL
51090	PLLP
5939	RBMS2
9045	RPL14
22797	TFEC
57088	PLSCR4
57030	SLC17A7
2741	GLRA1
5863	RGL2
90459	ERI1
56882	CDC42SE1
6398	SECTM1
6591	SNAI2
203102	ADAM32
2324	FLT4
10485	MIR9-1HG
100302740	FAS-AS1
9024	BRSK2
64388	GREM2
6258	RXRG
253827	MSRB3
85458	DIXDC1
219285	SAMD9L
642475	MROH6
7151	TOP1P1
3205	HOXA9
729633	MRS2P2
60681	FKBP10
9414	TJP2
10631	POSTN
100506866	TTN-AS1
57539	WDR35
259286	TAS2R40
7226	TRPM2
2517	FUCA1
9827	RGP1
10073	SNUPN
440163	RNASE13
94	ACVRL1
400221	LINC03033
5292	PIM1
151473	SLC16A14
441818	WBP11P1
1667	DEFA1
2495	FTH1
445347	TARP
388323	GLTPD2
283742	FAM98B
693208	MIR623
5528	PPP2R5D
677774	SCARNA1
83742	MARVELD1
25890	ABI3BP
6704	SPRR2E
6232	RPS27
9938	ARHGAP25
65062	TMEM237
54680	ZNHIT6
3024	H1-1
594855	CPLX3
85450	ITPRIP
131118	DNAJC19
2997	GYS1
10060	ABCC9
23762	OSBP2
100190986	LOC100190986
2580	GAK
23743	BHMT2
26784	SNORA64
27147	DENND2A
26156	RSL1D1
116369	SLC26A8
94240	EPSTI1
25948	KBTBD2
57705	WDFY4
56997	COQ8A
9605	VPS9D1
375033	PEAR1
100506436	SPAG5-AS1
26207	PITPNC1
54455	FBXO42
23492	CBX7
55843	ARHGAP15
216	ALDH1A1
93082	NEURL3
50854	SNHG32
9099	USP2
93979	CPA5
100422862	MIR548S
5463	POU6F1
10904	BLCAP
51619	UBE2D4
8165	AKAP1
692094	MSMP
23107	MRPS27
1879	EBF1
5768	QSOX1
10174	SORBS3
100302193	MIR1255A
63905	MANBAL
1674	DES
26102	DKFZP434A062
54865	GPATCH4
11051	NUDT21
653712	IFT122P3
100505716	LOC100505716
5757	PTMA
619190	FDPSP2
641638	SNHG6
730227	BTG2-DT
1901	S1PR1
26835	RNU4-1
83931	STK40
26999	CYFIP2
5872	RAB13
11091	WDR5
84317	CCDC115
4240	MFGE8
89886	SLAMF9
2621	GAS6
85508	SCRT2
100134229	KDM7A-DT
100133985	LINC01816
602	BCL3
9413	ENTREP1
128646	SIRPD
4259	MGST3
89792	GAL3ST3
375295	LINC01116
1848	DUSP6
100169766	RNA5S15
693129	MIR548C
1842	ECM2
113419	TEX261
6689	SPIB
1961	EGR4
116224	PABIR1
2252	FGF7
59277	NTN4
100313770	MIR548K
91050	CCDC149
7727	ZNF174
8355	H3C8
26781	SNORA67
858	CAV2
3224	HOXC8
406934	MIR142
7157	TP53
7541	ZBTB14
1520	CTSS
100169767	RNA5S16
8331	H2AC14
27129	HSPB7
10253	SPRY2
6504	SLAMF1
55233	MOB1A
3221	HOXC4
732275	LINC00917
149076	ZNF362
26834	RNU4-2
10068	IL18BP
9638	FEZ1
64965	MRPS9
6207	RPS13
283349	RASSF3
115727	RASGRP4
171389	NLRP6
2690	GHR
100422835	MIR3183
1794	DOCK2
389384	BNIP5
22915	MMRN1
5156	PDGFRA
771	CA12
84444	DOT1L
3908	LAMA2
91300	R3HDM4
114659	LRRC37B
161514	TBC1D21
8725	URI1
6633	SNRPD2
79590	MRPL24
91156	IGFN1
7508	XPC
163259	DENND2C
403314	APOBEC4
123016	TTC8
257194	NEGR1
9358	ITGBL1
301	ANXA1
100144748	KLLN
727936	GXYLT2
[truncated: 6,810 more rows]
