# Supplementary material for: Transcriptomic Profiling of Psoriatic Lesions by Tape-Stripping Reveals Site-Specific Differences
Source: J Clin Med. 2026 May 22;15(11):4034. doi: 10.3390/jcm15114034 (PMC13258650; doi:10.3390/jcm15114034)
Supplement: Supplementary file 1 [file jcm-15-04034-s001.zip › Supplementary Table S8.xlsx]

## Sheet: T vs UL
Table S8: Differentially expressed genes from the inflammation-controlled approach
ENTREZID	SYMBOL	log2FC	Confidence interval L	Confidence interval R	Average expression	t	P-value	Adjusted P-value	B
100506299	ID2-AS1	-1.85895702715451	-2.73640012745423	-0.981513926854802	-0.183692780296477	-4.31331375345741	0.000141181628039201	0.540007469543897	-2.2340993969494
100132103	FAM66E	2.41569747435547	1.25586991682861	3.57552503188234	0.282654958225974	4.24042889173699	0.000173949833807031	0.540007469543897	-2.35911130599332
80178	TEDC2	1.91876754681258	0.991684870637709	2.84585022298745	0.307028812774119	4.21370921187253	0.000187749120051643	0.540007469543897	-2.38212417697052
1559	CYP2C9	2.06143084254084	0.999330710340602	3.12353097474108	-1.52454632851016	3.95151804617642	0.000394832266440795	0.540007469543897	-2.70942653144557
28586	TRBV9	-1.73386798456868	-2.66646558838212	-0.801270380755243	-2.05932436011778	-3.78514390470935	0.000628850220380646	0.540007469543897	-2.82732723521348
100422949	MIR3118-2	1.91604261497189	0.868389628460574	2.9636956014832	-1.64354989883504	3.7234743949963	0.000746195141634885	0.540007469543897	-2.88873721545688
100506305	LINC00958	2.5821805526561	1.14757870856629	4.0167823967459	2.28341806210877	3.6645097726094	0.000878131574113096	0.540007469543897	-2.50789985853389
55144	LRRC8D	-1.08605390156811	-1.6903074560658	-0.481800347070413	4.14548641240794	-3.65925630078578	0.000890928094025001	0.540007469543897	-1.65341338910892
100505648	RAD51-AS1	1.41864855543094	0.621470055403095	2.21582705545879	1.1045174945184	3.62309653721617	0.00098404146962956	0.540007469543897	-2.76066819490957
401237	CASC15	-1.93403411953088	-3.03203056423928	-0.836037674822492	-0.599011837243828	-3.586112094624	0.00108900332248878	0.540007469543897	-2.89913685525719
642658	SCX	1.74414033606422	0.74171749293147	2.74656317919698	-0.0878498553269473	3.54234726752574	0.00122723227756523	0.540007469543897	-2.96686970543027
728430	FAM90A20	1.5558577493031	0.646502366151737	2.46521313245446	-2.03887113066223	3.48334835232918	0.00144064207268747	0.540007469543897	-3.08204684048157
2527	FUT5	2.50640874351405	1.01692575425266	3.99589173277544	-0.152122730693668	3.42591838163146	0.00168248759261494	0.540007469543897	-3.06319851809363
132724	TMPRSS11B	2.1088611001611	0.852822729878252	3.36489947044394	-0.537381334865837	3.41826503134609	0.00171752875125018	0.540007469543897	-3.09158948611929
29986	SLC39A2	2.378704221087	0.953403222422734	3.80400521975127	5.76634155864497	3.39777421936876	0.00181483686681862	0.540007469543897	-1.96307998055257
100505768	LINC01364	-1.64917005175869	-2.64123531392902	-0.657104789588366	-1.04097328790336	-3.38443252317663	0.0018810206743939	0.540007469543897	-3.10001441645541
26219	OR1J4	1.79311880220002	0.709028093800464	2.87720951059957	-0.636663621909444	3.36747286852642	0.00196850487157954	0.540007469543897	-3.13521157892483
11005	SPINK5	2.37053071897113	0.918846900583385	3.82221453735887	9.47902749684889	3.32456030183326	0.00220765676326455	0.540007469543897	-1.97205628640255
3957	LGALS2	-1.57320764564343	-2.53818560702125	-0.608229684265609	2.89223803266928	-3.3191686245853	0.00223960546734642	0.540007469543897	-2.42375046371718
10265	IRX5	1.94495258629438	0.747558825378309	3.14234634721046	3.99534415669801	3.30698854627994	0.0023134186331304	0.540007469543897	-2.36716131143112
728763	CROCC2	1.65873833688275	0.636288205374847	2.68118846839066	-1.97177804713647	3.30290749185202	0.00233866766770018	0.540007469543897	-3.21853034046018
57127	RHBG	2.61297161604847	1.00182153343448	4.22412169866247	2.86729929201021	3.30186533834489	0.00234515754732295	0.540007469543897	-2.73877803802571
283209	PGM2L1	-1.2711988020037	-2.05625045557868	-0.486147148428716	3.00857416001426	-3.29667325812959	0.00237774846936869	0.540007469543897	-2.42558516955027
638	BIK	1.32994940456477	0.506761812539391	2.15313699659014	0.696209541073303	3.28925063132514	0.00242509485031118	0.540007469543897	-3.10309739365795
100505771	MHENCR	1.42410239935128	0.541518455746528	2.30668634295604	2.98923692236772	3.28507930916787	0.00245209707982447	0.540007469543897	-2.61800790734836
5027	P2RX7	-1.15964178176904	-1.87887949174863	-0.440404071789443	6.1233081514432	-3.28255542653015	0.00246857443912049	0.540007469543897	-2.05129339551729
54682	MANSC1	1.46409994521674	0.554039952021343	2.37415993841214	5.20567280774714	3.27537752349887	0.0025160172228584	0.540007469543897	-2.15424780458769
5267	SERPINA4	1.50237644467068	0.56136619682355	2.44338669251781	-2.01089537885122	3.25046186937091	0.00268756045209448	0.540007469543897	-3.25955012992292
388581	C1QTNF12	1.33816481417863	0.499435562776252	2.17689406558102	2.41198853174695	3.24824276391211	0.0027033698381627	0.540007469543897	-2.80995072970601
10158	PDZK1IP1	2.24394093783843	0.824776963906769	3.66310491177008	6.65634678781476	3.21913734935803	0.00291912747117724	0.540007469543897	-2.1687982404355
10052	GJC1	2.14325254554055	0.77996149434137	3.50654359673973	4.18258042172583	3.20070337103461	0.00306417983735072	0.540007469543897	-2.50183259836926
285961	SEPTIN7P9	-1.44764847970157	-2.37187015323234	-0.523426806170789	-0.626375396589277	-3.18894943389689	0.00316023177530257	0.540007469543897	-3.23772874478961
59082	CARD18	2.38872565959255	0.856853575783453	3.92059774340165	4.48627596893532	3.17471274817157	0.00328041921066171	0.540007469543897	-2.48166937106741
5858	PZP	-1.40383801942472	-2.30514349537894	-0.502532543470502	3.82470278796733	-3.17106871749104	0.00331187562685179	0.540007469543897	-2.41654732872803
647323	LINC02026	1.66693479439025	0.595563527269232	2.73830606151128	-1.82502129304962	3.16766524692656	0.0033415148685166	0.540007469543897	-3.31926451274273
1474	CST6	2.1448289045078	0.765625874847915	3.52403193416769	8.5360790870216	3.16610354659836	0.00335519941522935	0.540007469543897	-2.21968979309122
100289373	UBAC2-AS1	2.09218298357481	0.746276240832799	3.43808972631681	0.325334541153422	3.16479336669509	0.00336672115753863	0.540007469543897	-3.23876021818457
144608	C12orf60	1.49907187724869	0.534229637221886	2.4639141172755	-1.31558197565465	3.16320116232875	0.00338077376256892	0.540007469543897	-3.31384962441546
5650	KLK7	2.45682152365577	0.872799439511892	4.04084360779965	9.62622949883097	3.15771579201986	0.00342961599760467	0.540007469543897	-2.23441182135544
6123	RPL3L	1.39159735286135	0.490236937354633	2.29295776836806	-1.53292904530348	3.143227210463	0.0035618755344395	0.540007469543897	-3.33373531819535
11274	USP18	1.6786672867279	0.587979846575692	2.76935472688011	2.15295440510012	3.13346593798136	0.00365370338520973	0.540007469543897	-3.01227716180707
6652	SORD	1.80152739206178	0.630492306354112	2.97256247776944	6.17508995528888	3.13207119649216	0.00366700669905308	0.540007469543897	-2.31184224596296
10223	GPA33	-1.55380561347471	-2.56422786230109	-0.54338336464832	-1.84666348797566	-3.13079368087974	0.00367923230899045	0.540007469543897	-3.33129686627165
6252	RTN1	-1.12713905329201	-1.86931507717758	-0.384963029406435	4.57686496109636	-3.09194129965044	0.00407010499168583	0.540007469543897	-2.42956036218887
645832	SEBOX	1.61098787523684	0.547719102022303	2.67425664845138	-1.21949149519123	3.08467827926917	0.0041474205683882	0.540007469543897	-3.37139548331744
11147	ANKRD13C-DT	2.15360519101255	0.722146283056029	3.58506409896908	2.16926385947293	3.0630061363653	0.00438649274729296	0.540007469543897	-3.10131962456599
8600	TNFSF11	-1.80952607819771	-3.01441284077329	-0.604639315622126	0.00168253002451108	-3.05759019006532	0.00444824759163461	0.540007469543897	-3.27600513678199
2902	GRIN1	-1.38502179443048	-2.30804283639192	-0.462000752469031	-0.0223533063940621	-3.05496098870205	0.00447852317133299	0.540007469543897	-3.30177951307288
654790	PCP4L1	1.06188050780324	0.352526812021947	1.77123420358454	3.35818652951551	3.04770884929652	0.00456304809574139	0.540007469543897	-2.7588400479258
2118	ETV4	1.92984587385009	0.640074552486573	3.21961719521362	2.87168057769618	3.04628528553437	0.0045798165137835	0.540007469543897	-2.95928445244098
10514	MYBBP1A	1.53473710846119	0.503205628198565	2.56626858872381	6.3200623321715	3.02908995487873	0.00478703001741337	0.540007469543897	-2.45611843858339
51700	CYB5R2	1.81669674700493	0.59384782668411	3.03954566732575	6.36420527826031	3.02461636137506	0.00484237704788945	0.540007469543897	-2.46695851256685
64147	KIF9	1.59159659885573	0.518999850526295	2.66419334718517	4.41894986213453	3.02104496545614	0.00488699638782454	0.540007469543897	-2.63592509805544
93010	B3GNT7	-1.11501885692747	-1.86943284687283	-0.360604866982102	2.78095409847947	-3.00907589537291	0.00503938600491535	0.540007469543897	-2.84081291770816
5205	ATP8B1	1.73714619673548	0.5592903920784	2.91500200139256	7.24675210666436	3.00265134208244	0.00512302608275849	0.540007469543897	-2.47765522795708
286336	FAM78A	-1.06782574062733	-1.79475225573252	-0.340899225522139	2.72412627420878	-2.99068407586779	0.00528233691591849	0.540007469543897	-2.87483673083385
340348	TSPAN33	-1.21486052738264	-2.04614424145603	-0.383576813309249	5.30710178086369	-2.97534829892986	0.00549333947901772	0.540007469543897	-2.55038528733462
124857	WFIKKN2	1.77111449213779	0.558974579796068	2.98325440447951	1.93635576762203	2.97477791186996	0.00550133884930723	0.540007469543897	-3.2113108815051
3231	HOXD1	2.41668403225942	0.757505578810789	4.07586248570805	1.3001274555346	2.96542835817294	0.00563403921954183	0.540007469543897	-3.30919217091226
100379250	SNORA70E	-1.44538140791928	-2.43868409698333	-0.452078718855221	-1.3530756182402	-2.96252153417276	0.00567590834395335	0.540007469543897	-3.44717676530953
56890	MDM1	-1.00356961783085	-1.69363916271181	-0.313500072949892	2.72603507290767	-2.96084250703775	0.00570022621521579	0.540007469543897	-2.91331769155642
79896	THNSL1	2.2093977698446	0.686404100270035	3.73239143941916	2.55880761764261	2.95349660607781	0.00580777972469053	0.540007469543897	-3.14348100158861
656	BMP8B	-1.69126163455461	-2.85825600436883	-0.524267264740399	1.71904216105441	-2.95054810348222	0.00585148566785251	0.540007469543897	-3.11927489872757
388533	KRTDAP	1.95970822472269	0.601880254714005	3.31753619473138	10.3028764247658	2.93837572733033	0.00603522259855021	0.540007469543897	-2.57214227194237
282679	AQP11	-1.24451697366597	-2.10846936615965	-0.380564581172295	-0.970342174876259	-2.93272725716477	0.00612231890456993	0.540007469543897	-3.4591887097066
7431	VIM	-1.10831175341551	-1.87932686418157	-0.337296642649449	11.1325812098563	-2.92657536282247	0.00621852449037166	0.540007469543897	-2.59707395702184
220004	SAXO4	-1.03318293065606	-1.75218024411727	-0.314185617194846	1.04677878464795	-2.92557083512797	0.00623436828042434	0.540007469543897	-3.29560956947886
153910	LOC153910	1.56694904200733	0.472941791768434	2.66095629224623	-1.29357665426336	2.91605248242291	0.00638639386820817	0.540007469543897	-3.50021799476681
5739	PTGIR	-1.33490395835698	-2.26781310321331	-0.401994813500643	3.17932971126356	-2.91320692464862	0.0064325160554852	0.540007469543897	-2.8734194041634
7188	TRAF5	-1.24626424568091	-2.12376905350479	-0.368759437857023	4.46964059923837	-2.89148733249382	0.00679502645307007	0.540007469543897	-2.72814251110949
990	CDC6	1.02109341767591	0.301662109193429	1.74052472615838	3.23637737545778	2.88959386060974	0.00682752363901203	0.540007469543897	-2.97945494890179
51286	CEND1	1.210478364834	0.35355159367792	2.06740513599008	-1.75848273821143	2.87590134432904	0.00706690956788036	0.540007469543897	-3.53800826799367
653125	GOLGA8K	-1.70980685449162	-2.92049521139067	-0.499118497592559	-0.582604104485835	-2.87524827094739	0.00707852198422033	0.540007469543897	-3.47880344696658
100169750	PRINS	1.92726330476395	0.557607357982751	3.29691925154515	-0.0611490231472508	2.86477308677012	0.00726724990483951	0.540007469543897	-3.50208856039471
440672	NUDT4B	1.76045387870024	0.508443416124801	3.01246434127568	6.32458783898638	2.8627100097326	0.00730497226890631	0.540007469543897	-2.7083127337387
11012	KLK11	1.91161567404323	0.552053983968103	3.27117736411836	8.2894775130086	2.86261094432156	0.00730678824917289	0.540007469543897	-2.68395120917131
401442	LOC401442	1.50204862343162	0.433168735834117	2.57092851102912	-1.86297558933803	2.86098610989968	0.00733663383355551	0.540007469543897	-3.54975301249346
5287	PIK3C2B	1.62098538705851	0.466784010797135	2.77518676331988	7.85024022407875	2.85928979964973	0.00736791438310052	0.540007469543897	-2.6892851347915
138241	C9orf85	1.45883932275061	0.418924216613031	2.4987544288882	4.24602555839342	2.85607913939734	0.00742746303835156	0.540007469543897	-2.87510633358853
4828	NMB	-1.22813227772933	-2.10577358159132	-0.350490973867351	1.40682099065772	-2.84897576346478	0.00756081921447114	0.540007469543897	-3.2997128918872
223075	ITPRID1	3.15719846220805	0.900672191073869	5.41372473334224	3.02734071942107	2.84853887982596	0.007569093995744	0.540007469543897	-3.22216067611772
2842	GPR19	-1.47406275268782	-2.52788257704584	-0.420242928329796	-0.600258340095569	-2.84780515058893	0.0075830102887123	0.540007469543897	-3.50528961210468
164656	TMPRSS6	1.97108829960244	0.558920592070143	3.38325600713473	3.25097914492357	2.84171465412347	0.00769945569447387	0.540007469543897	-3.11648675644615
100506119	LINC01503	1.52014786064909	0.430857854958301	2.60943786633988	2.96285264056202	2.84120765871024	0.00770922426476305	0.540007469543897	-3.11733012378309
93099	DMKN	2.05672758753907	0.582475691262185	3.53097948381596	11.5520295653033	2.84030999037205	0.00772654866236263	0.540007469543897	-2.72424932063752
6563	SLC14A1	1.44004782624376	0.403423247182076	2.47667240530545	2.34356801864567	2.82823880608328	0.0079630880575946	0.540007469543897	-3.26158756378099
10763	NES	2.13893209879847	0.596994048284119	3.68087014931282	7.09363495096238	2.82416934896739	0.0080443482339475	0.540007469543897	-2.75172049351511
64359	NXN	1.77270681978412	0.494513836315929	3.05089980325232	5.7124167638156	2.82358684124358	0.00805604328331899	0.540007469543897	-2.79075024580293
150696	PROM2	1.81804872304429	0.503081624132471	3.13301582195611	8.71891989198798	2.81482431744762	0.00823390185898527	0.540007469543897	-2.75533463614743
26239	LCE2B	1.98027241017951	0.542285636751304	3.41825918360772	9.90977642021214	2.80369462050126	0.00846511023636283	0.540007469543897	-2.7729350622027
375387	NRROS	-1.13843488591965	-1.96535124581713	-0.311518526022174	4.28063978839676	-2.80289787626452	0.00848189269502524	0.540007469543897	-2.86881524074958
353133	LCE1C	1.87631143809043	0.510962751287297	3.24166012489357	9.97408006549064	2.79783444179188	0.00858927749873955	0.540007469543897	-2.78168845523307
195827	PRXL2C	-1.0900549045413	-1.88385872264533	-0.296251086437266	3.73172855336197	-2.79573403033559	0.00863419489150834	0.540007469543897	-2.93937550262388
100506746	AFF1-AS1	1.33987882331012	0.360798105919758	2.31895954070048	2.84295698414608	2.78617049483297	0.00884150244258564	0.540007469543897	-3.20314710901633
112611	RWDD2A	1.20011836199416	0.323027022346551	2.07720970164177	2.35418190401434	2.78573576998169	0.00885103559124255	0.540007469543897	-3.29438990453697
80321	CEP70	1.36982171982269	0.366238895719942	2.37340454392544	3.86814528466215	2.77889086513431	0.00900241075112665	0.540007469543897	-3.0247156117304
128506	OCSTAMP	-1.37065362521552	-2.37574244410701	-0.365564806324025	-2.04276856991829	-2.77641217622101	0.00905782105725147	0.540007469543897	-3.60422031749956
115352	FCRL3	-1.64411826322155	-2.8526078561236	-0.435628670319496	-1.80915715142852	-2.76981524857717	0.00920684949824288	0.540007469543897	-3.60173754863647
100302090	DDX11L8	1.39561548287137	0.368891591003856	2.42233937473888	-1.74242537364768	2.76740533394601	0.00926185959253514	0.540007469543897	-3.61725273797521
55076	TMEM45A	1.8050253287139	0.476926748748774	3.13312390867903	8.63396340862202	2.76702861963942	0.00927048637449209	0.540007469543897	-2.82605733022268
54922	RASIP1	2.0058045408964	0.527080670734664	3.48452841105814	5.05299740044239	2.76160900186473	0.00939542917715327	0.540007469543897	-2.93493123291982
389633	FAM90A25P	1.33510717114475	0.350820072982783	2.31939426930671	-2.11067163974113	2.76156327851364	0.00939648992927555	0.540007469543897	-3.62520258299676
100506343	INKA2-AS1	1.50707171806458	0.395976679170729	2.61816675695843	0.137863460867692	2.76148936131604	0.00939820499678998	0.540007469543897	-3.57168154702797
63910	SLC17A9	-1.20326048043882	-2.09571445091874	-0.310806509958893	2.99664483114008	-2.74495032857628	0.00978938361380492	0.540007469543897	-3.11352674257335
51473	DCDC2	1.6649208380724	0.429150156739365	2.90069151940543	-0.49360491057939	2.74294035867835	0.00983794448740584	0.540007469543897	-3.61048605515485
10016	PDCD6	1.17749729046308	0.301911685722439	2.05308289520372	7.58177397938388	2.73792764329783	0.00996003186219047	0.540007469543897	-2.86941864239061
374897	SBSN	1.94040570669213	0.496065509142175	3.38474590424208	12.4674004696407	2.73516611757553	0.0100278921123927	0.540007469543897	-2.88274104071543
5753	PTK6	1.79106688349851	0.457707236992419	3.1244265300046	7.55910541966593	2.73479740835799	0.0100369851091473	0.540007469543897	-2.87529267570689
58511	DNASE2B	1.70850203147653	0.436146804635077	2.98085725831798	-1.62463391781937	2.73380657889992	0.0100614587302462	0.540007469543897	-3.63964542193519
643836	ZFP62	1.0145375579937	0.258590361980878	1.77048475400653	5.6089640364492	2.73235630554136	0.0100973809512871	0.540007469543897	-2.9097426385249
27175	TUBG2	1.44583020044575	0.365373131928257	2.52628726896325	5.0475555396804	2.72439729227488	0.0102966562940161	0.540007469543897	-2.96578178645061
3931	LCAT	1.40386942165509	0.353596771461903	2.45414207184828	3.00260425577419	2.72135576566541	0.0103737717631453	0.540007469543897	-3.24929328467979
84706	GPT2	1.79174558753071	0.447892770031361	3.13559840503005	7.25441136049683	2.71447158880818	0.010550304742997	0.540007469543897	-2.90755383600233
100505839	SH3PXD2A-AS1	1.54059390360252	0.383128323456624	2.69805948374841	4.11508723223153	2.70982192811171	0.0106711149911729	0.540007469543897	-3.08916267997324
202134	FAM153B	1.72245469096474	0.423534360288173	3.02137502164131	0.626706871016091	2.69976495288656	0.0109368368771694	0.540007469543897	-3.59037908550361
89777	SERPINB12	1.93627481066963	0.474640472623409	3.39790914871585	6.30224027356597	2.69704952533849	0.0110096307227184	0.540007469543897	-2.95240979552582
100422926	MIR3137	1.42883846328498	0.349774724506112	2.50790220206385	-1.5125276369339	2.69585604025656	0.0110417673628676	0.540007469543897	-3.66626496912912
100422980	MIR4323	1.23579872638709	0.302490702692557	2.16910675008163	-1.74215165573648	2.69577354351608	0.0110439919486419	0.540007469543897	-3.66946957023534
7351	UCP2	-1.01319528504001	-1.77902342717362	-0.247367142906403	5.34055809381086	-2.69353424630066	0.0111045356317592	0.540007469543897	-2.95920546541616
23164	MPRIP	1.31990136734375	0.321748696257514	2.31805403842998	8.40495781876745	2.69218666324677	0.0111411186535957	0.540007469543897	-2.93545939689136
3988	LIPA	-1.32002386145349	-2.3203676380023	-0.319680084904679	6.4082510595408	-2.68653912801449	0.0112956546785813	0.540007469543897	-2.94930717844389
10203	CALCRL	-1.15914647110798	-2.03856643147894	-0.279726510737016	5.25563834428696	-2.68350656276692	0.0113794556384816	0.540007469543897	-2.97658647563143
9830	TRIM14	1.05610061691329	0.254553838231721	1.85764739559486	5.9603756136675	2.68248366642846	0.0114078520367775	0.540007469543897	-2.96934151291276
100129271	KPLCE	1.86062139392471	0.441266640136695	3.27997614771273	10.594806392631	2.66887182328976	0.011792045131064	0.540007469543897	-2.97206333432894
259	AMBP	1.16556782607778	0.275166197381656	2.05596945477391	-1.7173405974952	2.66509238330218	0.0119008301000874	0.540007469543897	-3.69136771272153
2121	EVC	1.57985598903517	0.372760318209451	2.78695165986089	6.61904428129874	2.66462729045732	0.011914281186593	0.540007469543897	-2.98673064715759
23541	SEC14L2	1.35936330192861	0.319522838233916	2.3992037656233	5.88966083315744	2.66151851078518	0.0120045539597508	0.540007469543897	-3.00580120419893
79683	ZDHHC14	1.41190785650799	0.33151861296872	2.49229710004726	4.48290741048384	2.66064398352437	0.01203006259553	0.540007469543897	-3.09812953094764
7546	ZIC2	1.56632750673042	0.36739627690116	2.76525873655969	-1.45769281416662	2.65979989722525	0.0120547309858905	0.540007469543897	-3.69148457227954
79990	PLEKHH3	1.38836315754126	0.325440716029038	2.45128559905349	6.38833030366393	2.6592683641061	0.0120702890857388	0.540007469543897	-2.99648343002902
9053	MAP7	1.40540346727468	0.32738786821485	2.48341906633452	7.07795233361391	2.65421829558724	0.0122190374754928	0.540007469543897	-2.99434241242307
142910	LIPJ	1.30959257038872	0.305049427021349	2.31413571375609	-0.310802962214483	2.65416716335065	0.0122205522156312	0.540007469543897	-3.66992237220152
644623	TPTE2P2	1.26501606505815	0.294189617001084	2.23584251311521	-2.00674730182647	2.65286472290493	0.0122591944221505	0.540007469543897	-3.70288062236603
140700	SAMD10	1.23126277004407	0.284434625415119	2.17809091467301	3.94546322925508	2.647526110394	0.0124187727730031	0.540007469543897	-3.16560536411618
2669	GEM	-1.09956526473562	-1.94642206600157	-0.252708463469676	4.41521190152128	-2.64345362146977	0.0125417969732377	0.540007469543897	-3.07576669589575
1212	CLTB	1.26091291339804	0.289540196740677	2.23228563005541	8.97799567825423	2.64277295876587	0.0125624686403836	0.540007469543897	-3.00684710709366
8818	DPM2	1.09141254779114	0.249702857581268	1.93312223800101	4.73981047319933	2.6398987991739	0.0126501051266443	0.540007469543897	-3.09148288999922
58985	IL22RA1	2.26560832771349	0.51653954982027	4.01467710560671	6.20691826962665	2.6371729227563	0.0127337431603924	0.540007469543897	-3.04550583592997
23457	ABCB9	1.57870385073345	0.356920360931325	2.80048734053558	3.37773855595125	2.63067428258609	0.0129352108116706	0.540007469543897	-3.29286930669444
2203	FBP1	-1.32594275475353	-2.35217444607697	-0.299711063430086	4.13288276903944	-2.63051035352649	0.0129403308085783	0.540007469543897	-3.11488919702165
145447	ABHD12B	1.50391119848028	0.338420017316491	2.66940237964407	5.58687077976529	2.62708342580866	0.0130477944874296	0.540007469543897	-3.06786502315443
140883	ZNF280B	-1.251118428141	-2.22071790924467	-0.281518947037333	-0.792097898152019	-2.62704014573093	0.0130491569564985	0.540007469543897	-3.68484114790337
389257	LRRC14B	1.34723017043867	0.303138324393927	2.39132201648341	-1.50084005152013	2.62702229723776	0.0130497188704476	0.540007469543897	-3.71585146732482
153657	TTC23L	1.6044433732928	0.359633662367851	2.84925308421776	-1.35326782902227	2.6241103199117	0.0131416954190563	0.540007469543897	-3.71569215946252
647024	C6orf132	1.58803255504254	0.355043884971511	2.82102122511356	9.06860244298445	2.62217080956839	0.0132032884232971	0.540007469543897	-3.03679059124406
339483	MTMR9LP	-1.10109391083676	-1.95662860204637	-0.24555921962714	1.32143060536614	-2.62027817463008	0.0132636501705825	0.540007469543897	-3.52426939918236
126917	IFFO2	1.84594228686623	0.407041812723021	3.28484276100945	10.0233105770073	2.61184876415991	0.013535601686218	0.540007469543897	-3.05268503816641
142913	CFL1P1	1.40856789165205	0.308856225326242	2.50827955797786	0.121880156326803	2.60771193756142	0.0136709423699257	0.540007469543897	-3.6893655498065
2637	GBX2	-1.17026026967519	-2.08566499097714	-0.254855548373238	-2.09106879260672	-2.60273514221407	0.0138354206271271	0.540007469543897	-3.73262457649476
7042	TGFB2	1.31122696768196	0.285253787611687	2.33720014775224	4.67832203478384	2.60197145397009	0.0138608209914017	0.540007469543897	-3.15330734038839
7108	TM7SF2	1.77279745037578	0.385615238590829	3.15997966216073	7.21755996213934	2.60187405421037	0.0138640636152424	0.540007469543897	-3.06993289647323
3159	HMGA1	1.0424636272822	0.226490853681749	1.85843640088266	9.40997621353731	2.60103326158675	0.01389208435682	0.540007469543897	-3.06691427634756
5021	OXTR	-1.59116451957698	-2.83670171230006	-0.34562732685389	-0.604848090983019	-2.60087241607796	0.0138974507453807	0.540007469543897	-3.69342256791593
55638	SYBU	1.96093091588056	0.425534308221283	3.49632752353984	4.53842507669781	2.60017381187924	0.013920780939939	0.540007469543897	-3.19579536835426
222	ALDH3B2	1.78579098330107	0.386361924952671	3.18522004164946	8.31780010149653	2.59800750483585	0.0139933559460285	0.540007469543897	-3.07141718909613
1382	CRABP2	1.67796992323735	0.362225462731768	2.99371438374292	7.89890319741294	2.59641006982471	0.0140470964498122	0.540007469543897	-3.07395260394691
100506325	SP2-AS1	1.13040576400573	0.241422855840647	2.01938867217082	0.962322507193087	2.58881856973913	0.0143051024670339	0.540007469543897	-3.65395920604748
8834	TMEM11	1.04863865822389	0.223539954120343	1.87373736232743	5.1325072166427	2.58750157010028	0.0143503050336424	0.540007469543897	-3.13514315981492
1143	CHRNB4	1.20594776088022	0.256255060353423	2.15564046140702	-1.98525581872911	2.58527090454271	0.0144271676363287	0.540007469543897	-3.75095213181635
286076	LINC02878	-1.19328760288828	-2.13382751006265	-0.252747695713914	-1.77266469133779	-2.58302473106218	0.0145049483239529	0.540007469543897	-3.7416101494645
5155	PDGFB	-1.15385999271892	-2.06435852594003	-0.243361459497809	4.66284727484757	-2.58008805442426	0.0146072234294948	0.540007469543897	-3.14640245816945
90523	MLIP	1.62848890805531	0.342439830710512	2.91453798540012	2.25207117889345	2.57802975574697	0.0146793035113421	0.540007469543897	-3.5218587498754
390093	OR10A6	1.45877309321746	0.306632053829425	2.6109141326055	-1.32240199997616	2.57776166444368	0.0146887159785914	0.540007469543897	-3.74857561632402
91298	RLIG1	1.45513308596831	0.30449934350637	2.60576682843026	6.19941027851368	2.57469786541223	0.0147966794765223	0.540007469543897	-3.12072677383651
911	CD1C	-1.25849426865621	-2.25513012307664	-0.261858414235792	4.65865344157854	-2.57084206876192	0.0149335916012515	0.540007469543897	-3.15924803680953
100506737	LINC01589	1.72121021762939	0.356590088703444	3.08583034655533	-0.686863038822858	2.56792777945043	0.0150378464517951	0.540007469543897	-3.74430903952151
79630	C1orf54	-1.00137264143184	-1.79634345378557	-0.206401829078116	3.52724058285379	-2.56451474934037	0.0151607957564836	0.540007469543897	-3.2600219359152
29780	PARVB	-1.09652338238594	-1.97125715130381	-0.221789613468073	4.6196103871382	-2.55212926382497	0.0156147843321669	0.540007469543897	-3.18643103982015
84240	ZCCHC9	1.22134265091582	0.245330246282226	2.1973550555494	5.66609223173424	2.54766809965347	0.0157813508778149	0.540007469543897	-3.16990555449686
5196	PF4	-1.27009029124189	-2.28696762891125	-0.25321295357253	-2.0554092133087	-2.54288482770691	0.0159617594455915	0.540007469543897	-3.77407590988366
56606	SLC2A9	1.18286207425995	0.235146697537487	2.13057745098241	4.0317071825676	2.54107125400845	0.0160306559041308	0.540007469543897	-3.28684833077147
56924	PAK6	2.01632841314901	0.400356524520965	3.63230030177706	5.88534091999002	2.54031826898774	0.0160593415919003	0.540007469543897	-3.18552547151391
10811	NOXA1	-1.1171582564181	-2.01354331516698	-0.220773197669217	2.24965185217855	-2.53735219683801	0.0161727968614188	0.540007469543897	-3.46779191966995
55466	DNAJA4	1.20598684751111	0.237717048270654	2.17425664675156	7.47036500436969	2.53575241745609	0.0162342956158902	0.540007469543897	-3.1604918096903
150771	ITPRIPL1	-1.06258533286564	-1.91601398092727	-0.209156684804023	1.62500625195513	-2.53487917017717	0.0162679556648294	0.540007469543897	-3.56377748474704
6289	SAA2	1.78334974753377	0.348724727305339	3.2179747677622	1.70721982888694	2.5308056005437	0.0164258243106442	0.540007469543897	-3.63880411987767
7003	TEAD1	1.63751948112184	0.319055281877613	2.95598368036606	8.36590075214049	2.52859221588229	0.0165121919527212	0.540007469543897	-3.16980430261343
51368	TEX264	1.57746766262086	0.307172295866066	2.84776302937565	7.35423265369157	2.52822903218017	0.0165264034029881	0.540007469543897	-3.17228323191245
100302137	MIR1914	1.49953222549533	0.291595900508872	2.70746855048179	-0.458251211487568	2.52739094277552	0.0165592409176234	0.540007469543897	-3.7677839765432
83699	SH3BGRL2	2.01337173315248	0.387239636499339	3.63950382980562	5.24624361069804	2.52074438231926	0.0168217933728383	0.540007469543897	-3.24272022388573
9241	NOG	1.17957083376767	0.226467942141323	2.13267372539403	-2.271651678854	2.51967717256166	0.0168643048475387	0.540007469543897	-3.79894576898504
129049	SGSM1	1.92270430657919	0.36866829200371	3.47674032115467	3.61908868425381	2.51890670689206	0.0168950570601217	0.540007469543897	-3.40672368429351
23328	SASH1	1.62261266299878	0.305282434320262	2.93994289167729	8.15813140008759	2.50773052439811	0.017346970481415	0.540007469543897	-3.19913116370474
23581	CASP14	1.69160371216478	0.317643424451773	3.06556399987778	8.19339009801776	2.50660044398891	0.0173932779808842	0.540007469543897	-3.20071750404386
10626	TRIM16	1.51117901333253	0.283040170508468	2.7393178561566	7.35431399816655	2.5051233180962	0.0174539774490262	0.540007469543897	-3.20446431881328
401491	VLDLR-AS1	1.32631173345638	0.247415432545286	2.40520803436747	-1.8270561298	2.50280244533666	0.0175497416390207	0.540007469543897	-3.80752619977789
375444	C5orf34	-1.20646145598258	-2.1901165933694	-0.222806318595749	0.594982199145678	-2.49707306513594	0.017788215203895	0.540007469543897	-3.70718509191837
26119	LDLRAP1	1.70458301465638	0.314295498271318	3.09487053104144	5.63179429862241	2.49617021303308	0.0178260644218105	0.540007469543897	-3.24960598979281
10734	STAG3	-1.01249010913992	-1.83947953897153	-0.185500679308296	0.889073563699999	-2.4925937039727	0.017976724933038	0.540007469543897	-3.68900175611761
9227	LRAT	1.40669230885028	0.256432752619329	2.55695186508123	0.280958088576483	2.48979692322804	0.0180953516038182	0.540007469543897	-3.77082101021795
79956	ERMP1	1.03897982614867	0.188047807135488	1.88991184516186	5.9530518057264	2.48583851325721	0.018264475680916	0.540007469543897	-3.244629603303
284415	VSTM1	1.48398798883101	0.268250146657597	2.69972583100441	-0.784389992183358	2.48514145355563	0.0182944072669302	0.540007469543897	-3.80539026908589
54508	EPB41L4A-DT	1.57875308358946	0.283408687096996	2.87409748008192	0.373337950013251	2.48135912608249	0.0184576043799433	0.540007469543897	-3.77294895905213
7433	VIPR1	1.57000197478147	0.281302463655314	2.85870148590762	6.48283583095099	2.48032846795598	0.0185023050468798	0.540007469543897	-3.24750961707702
199974	CYP4Z1	1.68308439354869	0.300394179587029	3.06577460751036	-1.14475093539354	2.47823032467644	0.0185936100709618	0.540007469543897	-3.81654056727673
163351	GBP6	1.56056565419083	0.2784344982438	2.84269681013786	2.89051785121793	2.47805107734507	0.0186014294841792	0.540007469543897	-3.5246907840822
9022	CLIC3	1.77221102004854	0.31502306014883	3.22939897994824	6.71855663952996	2.47605633555164	0.0186886507027705	0.540007469543897	-3.25199548103753
28734	TRAJ21	-1.00131760532	-1.82544054483994	-0.177194665800055	-2.37299337469801	-2.47366288050991	0.0187937999371117	0.540007469543897	-3.82800509472195
157638	LRATD2	1.38044986223512	0.243834535950073	2.51706518852016	7.50702209052645	2.47267929855714	0.0188371674158042	0.540007469543897	-3.24882541116821
118424	UBE2J2	1.0540997180771	0.183822911834841	1.92437652431935	7.33612482993135	2.46595388590009	0.0191361625360591	0.540007469543897	-3.25820083824409
93134	ZNF561	1.19900237144148	0.207350658709674	2.19065408417329	6.41032743832732	2.46162298699202	0.0193309948735612	0.540007469543897	-3.27142462039475
121793	TEX29	-1.36762512950173	-2.49919510581417	-0.236055153189296	-1.06498838402693	-2.46063002633118	0.0193759196421559	0.540007469543897	-3.81328254168298
57685	CACHD1	1.44340663038789	0.248392224830853	2.63842103594493	5.46474489946039	2.45910016146258	0.0194453225695879	0.540007469543897	-3.29935500934502
57658	CALCOCO1	1.15914391012211	0.198878593740651	2.11940922650356	9.51417899206041	2.45757498564536	0.0195147389374711	0.540007469543897	-3.2690152013135
100128890	FAM66B	1.61879668491949	0.276908485867408	2.96068488397157	1.62951504210956	2.45604678707516	0.0195845200111922	0.540007469543897	-3.70717254223765
3713	IVL	1.71790678805824	0.290553862795858	3.14525971332063	8.90457936057755	2.45035432929006	0.0198464623626287	0.540007469543897	-3.27905647246505
85462	FHDC1	1.17319948803719	0.196954503366819	2.14944447270756	6.26309320627103	2.44666050817718	0.0200181443614832	0.540007469543897	-3.29346962836268
56998	CTNNBIP1	1.42992480211817	0.240033089379229	2.61981651485711	8.62839151776311	2.44661944071548	0.0200200607027598	0.540007469543897	-3.28404877138211
128218	TMEM125	1.72244002035658	0.288326520715436	3.15655351999773	5.03510260085373	2.44523862166313	0.0200845918165686	0.540007469543897	-3.34549438494824
126410	CYP4F22	1.81822844194593	0.303876946959664	3.33257993693219	8.1077274806164	2.44445709743353	0.020121199650103	0.540007469543897	-3.28721726195124
7022	TFAP2C	1.38518995938186	0.230447084746841	2.53993283401688	6.32299037595854	2.44221956873861	0.0202263462397729	0.540007469543897	-3.3006154859518
388611	CD164L2	1.78967446496512	0.291587292651335	3.2877616372789	2.55349210416676	2.43219067659747	0.0207038170133546	0.540007469543897	-3.62427062247414
23368	PPP1R13B	1.38849262603104	0.223569887637466	2.55341536442462	7.1804966481045	2.42664986827373	0.020972000909849	0.540007469543897	-3.31366959624881
10424	PGRMC2	1.50199900577241	0.240644236442084	2.76335377510273	7.15729152973389	2.42433736197548	0.0210848639033647	0.540007469543897	-3.3173264546826
54933	RHBDL2	1.49899490547762	0.237463927552146	2.76052588340309	4.36137104356316	2.41915057193728	0.0213400242118164	0.540007469543897	-3.41920183215148
399694	SHC4	1.69041721521306	0.267339688527633	3.11349474189849	3.41208078081238	2.41838816933661	0.0213777663687921	0.540007469543897	-3.52742201655152
171546	SPTSSA	1.23436403449303	0.193500608353949	2.27522746063211	7.10322452047197	2.41440528843951	0.0215759265519673	0.540007469543897	-3.3303646901463
94137	RP1L1	1.83999777366138	0.288156314163513	3.39183923315925	2.49413251715401	2.41396300515254	0.02159803437953	0.540007469543897	-3.65031367553166
644794	LINC02604	1.26282118343412	0.196936281759249	2.32870608510899	2.27131759957487	2.41208279538256	0.0216922484348809	0.540007469543897	-3.66313102872489
7915	ALDH5A1	1.76304492619849	0.274284095602927	3.25180575679405	5.73954658394167	2.41101053614917	0.0217461449439076	0.540007469543897	-3.35981591573351
220429	CTAGE10P	1.17107512522498	0.181900123495754	2.1602501269542	-1.6397212328906	2.41030658260634	0.0217815950592199	0.540007469543897	-3.87012505144369
5554	PRH1	-1.19456461350019	-2.20401671353629	-0.185112513464086	-0.73841326853555	-2.40926511705379	0.0218341383375077	0.540007469543897	-3.84329938314578
6415	SELENOW	1.10575942195393	0.170121539190233	2.04139730471763	7.44661164976977	2.40609911898789	0.0219945765023301	0.540007469543897	-3.34042158458493
64699	TMPRSS3	-1.18954882737653	-2.19651076951675	-0.182586885236307	0.821046631805288	-2.4050819523488	0.0220463491552007	0.540007469543897	-3.76277006176714
3752	KCND3	1.53785232174406	0.234163150148386	2.84154149333974	4.91219517275655	2.40160311029651	0.0222242579308259	0.540007469543897	-3.40247105030297
6674	SPAG1	1.11039526820371	0.168289482430419	2.052501053977	5.79000551370004	2.39959857019384	0.0223273629038495	0.540007469543897	-3.36551850337484
9609	RAB36	1.49706697385724	0.225176362170161	2.76895758554432	2.48049417548632	2.39636038243155	0.022494841144811	0.540007469543897	-3.65938815540291
54715	RBFOX1	1.2569957771342	0.188923358026724	2.32506819624168	-1.87398347423757	2.39603844033404	0.0225115542078427	0.540007469543897	-3.88191624028419
51268	PIPOX	1.36425308499422	0.203966839582473	2.52453933040596	2.14041386817688	2.39381433629975	0.022627323566849	0.540007469543897	-3.70132605242471
283385	MORN3	1.38400673175653	0.204793528370225	2.56321993514283	1.47914536804616	2.38949723482584	0.0228535845974758	0.540007469543897	-3.77212529204776
6525	SMTN	1.34353496673289	0.197833957544006	2.48923597592177	8.15259158636501	2.3874722983122	0.0229604193536361	0.540007469543897	-3.36525611173656
100507501	LINC01569	1.48080198086887	0.217929867366485	2.74367409437125	1.10115916531564	2.38725205771846	0.022972066480566	0.540007469543897	-3.80336396706674
145258	GSC	2.05454529286112	0.301600125124763	3.80749046059748	1.34056064088451	2.3862066477576	0.0230274248523514	0.540007469543897	-3.78868471695491
10139	ARFRP1	1.07726449286466	0.157976257465267	1.99655272826405	6.9521490076022	2.38578501391442	0.0230497862336144	0.540007469543897	-3.36964143542401
2767	GNA11	1.10891007267761	0.16254609778924	2.05527404756598	4.96292092253942	2.38560640246474	0.0230592648539708	0.540007469543897	-3.41158583905539
50861	STMN3	1.62216421716889	0.237721026983181	3.0066074073546	6.05536550884504	2.38550505274872	0.0230646448944231	0.540007469543897	-3.3841950607184
913	CD1E	-1.28812291375934	-2.38788292230688	-0.188362905211801	4.43237774838676	-2.38462474193237	0.0231114232525765	0.540007469543897	-3.41578393719777
100125288	ZGLP1	-1.07863273911404	-2.00002619320262	-0.157239285025454	0.176070042365405	-2.38335721330557	0.0231789292120811	0.540007469543897	-3.82852169669472
89838	ULK4P1	-1.17448086436734	-2.17793496902759	-0.17102675970709	0.287663850244704	-2.38291798161725	0.0232023635525543	0.540007469543897	-3.82080052196392
5493	PPL	1.66676538731811	0.241723104064022	3.09180767057219	10.9781176731072	2.38126311765015	0.0232908490195265	0.540007469543897	-3.37630832681595
1029	CDKN2A	-1.26636804478611	-2.34980430962608	-0.182931779946136	0.175257158920402	-2.37967275239079	0.0233761745071671	0.540007469543897	-3.82741282040462
64816	CYP3A43	1.19500106510849	0.172552731275283	2.2174493989417	-1.44826299322882	2.3795102714847	0.0233849078193214	0.540007469543897	-3.88922532853244
83716	CRISPLD2	1.0595238274984	0.152886905952839	1.96616074904397	8.09598317282205	2.37923856021143	0.0233995188612783	0.540007469543897	-3.37646506654598
28748	TRAJ7	-1.07633168254249	-1.99789340418328	-0.154769960901697	-1.79725882390124	-2.3778385289169	0.0234749358699253	0.540007469543897	-3.88737959303904
125061	AFMID	-1.00050439140381	-1.85725180625541	-0.143756976552204	2.80031782860604	-2.37753467457852	0.023491333049578	0.540007469543897	-3.56191747708226
84264	HAGHL	-1.12222308146118	-2.08339063095856	-0.161055531963789	1.06933869856111	-2.37706337125138	0.0235167870180176	0.540007469543897	-3.76691918216616
65265	C8orf33	1.3502654508588	0.192439106801035	2.50809179491656	5.85101357356327	2.37430436912662	0.0236662972632651	0.540007469543897	-3.40037303309856
389668	XKR9	1.1029977984444	0.155590294532907	2.0504053023559	-2.10643520016232	2.37027364908377	0.0238862735153145	0.540007469543897	-3.90113730528905
440335	SMIM22	1.69776019396343	0.238474645453163	3.1570457424737	0.480432606828323	2.36862728739931	0.0239766561722695	0.540007469543897	-3.8513721187631
147166	TRIM16L	1.17489848206054	0.164977857896732	2.18481910622434	3.62918802418807	2.36850204720547	0.023983544347896	0.540007469543897	-3.53496342963545
152189	CMTM8	1.53964814732948	0.213411419055017	2.86588487560394	2.36426026389513	2.36352987319503	0.0242584675770509	0.540007469543897	-3.70307003880029
642819	ZNF487	-1.00064581371417	-1.8639075189513	-0.137384108477036	0.828361778184907	-2.35992700508519	0.0244594614848547	0.540007469543897	-3.80122192537173
750	GAS8-AS1	1.08893849492514	0.14907074866207	2.02880624118821	-1.86240707612608	2.35883339551979	0.0245207689864305	0.540007469543897	-3.90733786093719
285596	FAM153A	1.75149266981811	0.239617369023826	3.2633679706124	0.0515668183036651	2.3585930527234	0.0245342612103619	0.540007469543897	-3.87528926149252
7434	VIPR2	1.76114096587968	0.240272702225757	3.28200922953359	2.88543635465302	2.35756233697286	0.0245921992961105	0.540007469543897	-3.65609347860852
136051	ZNF786	1.32223469050052	0.179708177594217	2.46476120340683	2.79855482688461	2.35614993381307	0.0246717940641323	0.540007469543897	-3.64984135870515
677831	SNORA51	1.18320469007311	0.160034674475633	2.20637470567058	-1.49287067342424	2.35435929744039	0.0247730395297314	0.540007469543897	-3.90695471561888
57594	HOMEZ	1.13834360128617	0.153181424189171	2.12350577838316	5.55010970097515	2.35248197169206	0.0248795907894035	0.540007469543897	-3.43410122949193
7746	ZSCAN9	-1.14460772955347	-2.13874471277977	-0.150470746327178	1.59678254506099	-2.34407286200203	0.0253619803700627	0.540007469543897	-3.73624584243547
4642	MYO1D	1.28478729962738	0.166616546170141	2.40295805308461	9.17623691218854	2.33928840981928	0.02564020649869	0.540007469543897	-3.43034598201786
5074	PAWR	1.42873709756808	0.184047427980914	2.67342676715525	4.37793178480575	2.33696333842393	0.0257764094498123	0.540007469543897	-3.51310320893347
1672	DEFB1	1.29592354904574	0.166502872445351	2.42534422564614	5.64544610337252	2.33606170752313	0.0258294030489681	0.540007469543897	-3.45451853819385
2877	GPX2	1.02544629909717	0.131279988067137	1.9196126101272	3.20096330022091	2.33483009120185	0.0259019509495482	0.540007469543897	-3.60959599137963
79777	ACBD4	1.10896942110211	0.141224069153452	2.07671477305076	4.39540685570435	2.33302364267739	0.0260086926885985	0.540007469543897	-3.50966720702326
100505483	PRKAG2-AS1	-1.41467756680528	-2.65008694898797	-0.17926818462259	1.52432310149218	-2.3313486931705	0.0261080196363534	0.540007469543897	-3.752758750319
114990	VASN	1.54374733371178	0.195370482306261	2.8921241851173	7.67978544572822	2.33091048514374	0.0261340625775036	0.540007469543897	-3.4421572786488
100507564	MAGOH-DT	1.17214074172171	0.146989562099831	2.1972919213436	-0.0527843327698839	2.32783668903106	0.0263174013919545	0.540007469543897	-3.89930370873059
64236	PDLIM2	1.09468941447975	0.136364695114698	2.0530141338448	7.67179286840987	2.32562073494384	0.0264502942163897	0.540007469543897	-3.44907486006081
283299	LOC283299	1.76609255491142	0.21959183766897	3.31259327215387	1.07627068683174	2.32500556635992	0.0264872938862316	0.540007469543897	-3.85273806708441
2043	EPHA4	1.32705941720886	0.16455939599389	2.48955943842383	5.69482530625839	2.32411739787013	0.0265407958398575	0.540007469543897	-3.46947559914588
57572	DOCK6	1.25403767258827	0.155130350450832	2.3529449947257	7.89381598725567	2.32332614246561	0.0265885421560105	0.540007469543897	-3.45200490955717
7283	TUBG1	1.30461665310825	0.160909369595692	2.44832393662082	5.24640020590399	2.32235546204958	0.0266472214616904	0.540007469543897	-3.48488494786305
6262	RYR2	1.33136322634366	0.163646239851966	2.49908021283536	1.25128883237002	2.32123773641869	0.0267149348735207	0.540007469543897	-3.84417953091916
747	DAGLA	-1.01284255405167	-1.90156412059058	-0.124120987512766	3.09709353969641	-2.32026123057881	0.0267742202219492	0.540007469543897	-3.59188014083183
80304	WDCP	1.11576730409088	0.136081679340821	2.09545292884094	2.82074370568173	2.31871599753727	0.0268682769239936	0.540007469543897	-3.67674742813903
388591	RNF207	1.23534281843519	0.14414986311701	2.32653577375337	-0.0276397689602688	2.3048708974426	0.0277244254698002	0.540007469543897	-3.91503327983457
388939	PCARE	-1.06801433190157	-2.01192007508669	-0.124108588716441	-0.467206369745415	-2.3036108482829	0.0278035535617808	0.540007469543897	-3.91230766877197
387590	TPTEP1	1.50018621115144	0.169226373001518	2.83114604930137	2.03487300106751	2.29477907748344	0.0283639107842632	0.540007469543897	-3.79806165808247
81562	LMAN2L	1.26136323728498	0.140523478255845	2.38220299631412	5.25241105351894	2.29116994743374	0.0285958185399282	0.540007469543897	-3.52350664613737
149466	C1orf210	1.56815493704161	0.174425885812358	2.96188398827085	4.24411144378246	2.29071616222086	0.028625097525043	0.540007469543897	-3.58265981196545
43	ACHE	-1.13251336302977	-2.14003011426516	-0.124996611794369	2.2783426103466	-2.28850424627151	0.028768201224323	0.540007469543897	-3.71234867773438
100506428	CBR3-AS1	1.03561229432289	0.113922648244232	1.95730194040154	2.33485225218823	2.28756346490799	0.0288292618447251	0.540007469543897	-3.75888649956266
8997	KALRN	1.62005432026177	0.178113500860317	3.06199513966322	3.89782688529551	2.28740361614954	0.0288396482914586	0.540007469543897	-3.61552974349413
81392	OR2AE1	1.23681917359597	0.134845049216556	2.33879329797538	-1.88495569179638	2.28504877853454	0.0289930490384919	0.540007469543897	-3.9571067664404
100132463	CLDN24	1.37388970440341	0.148059242058061	2.59972016674876	-0.722568648456351	2.28182388880193	0.0292043198802541	0.540007469543897	-3.94591786244042
257236	CFAP184	1.22365313879578	0.131393180218538	2.31591309737303	2.86885518528744	2.28083032484835	0.0292696896152704	0.540007469543897	-3.71004463622262
149499	LRRC71	1.28206911371885	0.137276804352738	2.42686142308497	-1.41011340666145	2.28005538990234	0.0293207664731839	0.540007469543897	-3.95639979088386
57715	SEMA4G	1.61068964421278	0.170861620152629	3.05051766827293	3.65691098675462	2.27751846784479	0.0294885397881414	0.540007469543897	-3.64694200436832
26033	ATRNL1	1.7598759750208	0.179994943622989	3.33975700641861	1.5556334138012	2.26787096418227	0.0301344734275307	0.540007469543897	-3.86706576226687
57419	SLC24A3	1.28097065394633	0.130376500403289	2.43156480748938	4.40291512834991	2.26661459322868	0.0302195217346334	0.540007469543897	-3.59153724163843
51421	AMOTL2	1.46431868543229	0.149010427308991	2.77962694355558	6.6540133942027	2.2665678299125	0.0302226914754951	0.540007469543897	-3.53211202217292
84529	CDIN1	1.18365489277309	0.119783987344719	2.24752579820145	3.6454988208057	2.26514928021112	0.0303189867107641	0.540007469543897	-3.64812592032393
151174	LINC02610	-1.20486471962633	-2.28933787063977	-0.120391568612889	-2.01706721887746	-2.26193513368093	0.0305381935461576	0.540007469543897	-3.96813475245134
7371	UCK2	1.29321646253186	0.129030667717968	2.45740225734574	5.63578251402595	2.26156769394068	0.0305633436910768	0.540007469543897	-3.55123186862315
201633	TIGIT	-1.28500597848289	-2.44229769716673	-0.12771425979906	1.95105608268593	-2.26059605727188	0.030629939023225	0.540007469543897	-3.77033016412545
1849	DUSP7	1.30313875667368	0.128146038795545	2.47813147455182	6.91947520770713	2.25795950722994	0.0308113039228894	0.540007469543897	-3.54102428573019
23629	BRD7P3	-1.21602761229454	-2.31390430231652	-0.118150922272559	0.335769857678488	-2.25502071258162	0.0310145964747738	0.540007469543897	-3.91201219804971
55615	PRR5	1.4367107687472	0.138212248715687	2.73520928877871	3.19165548093438	2.25262319158259	0.0311813376777394	0.540007469543897	-3.71261070674293
100132288	TEKT4P2	1.35007855764857	0.128990870818031	2.5711662444791	1.47364670031221	2.25098629479766	0.0312956414789179	0.540007469543897	-3.88267679182833
55703	POLR3B	1.49505874288036	0.142501145091766	2.84761634066895	4.80817207182867	2.25041778659186	0.0313354281009809	0.540007469543897	-3.59628541831659
441795	HMGB3P27	1.49617864983916	0.136957788462265	2.85539951121606	-1.09902039841309	2.24106309926945	0.031996661992841	0.54004203249928	-3.9790643471208
114991	ZNF618	-1.04776270903708	-1.99976363843368	-0.0957617796404808	3.41092389863071	-2.24071297013015	0.0320216520443416	0.54004203249928	-3.65338323917285
406933	MIR141	1.19929952248095	0.109361566401164	2.28923747856074	-1.1521189847589	2.24019873169045	0.032058386941707	0.54004203249928	-3.98008151410838
81607	NECTIN4	1.35669883704499	0.116490307614038	2.59690736647595	8.67321450178871	2.22714966077462	0.0330032908429757	0.54932124003934	-3.57898321470936
2868	GRK4	1.03222453374872	0.088179500418759	1.97626956707867	-0.161673798317731	2.22608697400639	0.0330813296611444	0.54932124003934	-3.97246294706377
27178	IL37	1.59929663524094	0.13626907634809	3.06232419413378	5.5293971773505	2.22554909724103	0.0331208918188485	0.54932124003934	-3.60256471923824
4547	MTTP	1.18814001152126	0.100970172542367	2.27530985050016	-2.19864097625818	2.22500447578764	0.0331609932363427	0.54932124003934	-3.99854926125432
5774	PTPN3	1.39238933219094	0.114955104680817	2.66982355970107	7.96811083220869	2.21913029242007	0.0335962912027087	0.549744909003688	-3.58956220268091
55071	C9orf40	1.28906437173253	0.106038764414636	2.47208997905042	1.25956494487188	2.21840646833949	0.0336502816079213	0.549744909003688	-3.92222510575017
2282	FKBP1AP1	1.17529988535592	0.0956755896838817	2.25492418102796	2.36730416683362	2.21634164806254	0.0338047245800611	0.549744909003688	-3.82548488659921
256957	HEATR9	-1.02257455910736	-1.96318287192841	-0.0819662462863027	-1.90288617625178	-2.21333338105764	0.0340308701096563	0.549744909003688	-4.00015515621772
204219	CERS3	1.50017298300539	0.120206166579102	2.88013979943167	7.85463103559969	2.21326471169972	0.0340360480697809	0.549744909003688	-3.59726127788227
54854	FAM83E	1.2184385264852	0.0973998287127997	2.3394772242576	2.1708502425274	2.21280773687102	0.0340705238599023	0.549744909003688	-3.84959067770816
255928	SYT14	-1.14564137329249	-2.20052062896308	-0.0907621176219027	-1.29387656838864	-2.21109091556668	0.0342003262039158	0.549744909003688	-3.99315469012474
346528	OR2A1	-1.16208113537591	-2.23249075972394	-0.0916715110278783	-2.0451915652018	-2.21027905795623	0.0342618615677786	0.549744909003688	-4.0028902231002
84331	MCRIP2	-1.08008099645998	-2.07620008452134	-0.0839619083986194	1.73407024737074	-2.20752548288136	0.0344713089668413	0.549744909003688	-3.84361282447176
195814	SDR16C5	1.65134237858759	0.127004051884118	3.17568070529107	6.49726489240831	2.20554752359056	0.0346224658054147	0.549744909003688	-3.61344055844998
100129961	CCNT2-AS1	1.1266550134466	0.0865897454113926	2.16672028148181	-0.119390619011114	2.20541854829649	0.0346323427211431	0.549744909003688	-3.98603595005355
100507567	RAB11B-AS1	1.40889309992088	0.10742555522525	2.71036064461651	2.17458329670538	2.20396839690166	0.0347435686567648	0.549744909003688	-3.86164491637517
51280	GOLM1	1.30587133605492	0.0994368478571972	2.51230582425264	5.78023375426202	2.20372454260566	0.0347623034929924	0.549744909003688	-3.62243284595812
84561	SLC12A8	2.11644870329525	0.161092651269837	4.07180475532066	3.20243444166706	2.20364970668669	0.0347680547967782	0.549744909003688	-3.78951012849089
100287616	LOXL1-AS1	1.4944599440861	0.111694033514444	2.87722585465776	2.18511343329169	2.20037285116658	0.0350207236080303	0.549744909003688	-3.86589129483782
9722	NOS1AP	1.03326024606671	0.0766282826939382	1.98989220943948	2.32001340165577	2.19900134985564	0.0351269622088057	0.549744909003688	-3.84311089401463
100422912	MIR3200	1.41066683206513	0.104127716341361	2.7172059477889	-1.3159770103091	2.19817721483099	0.0351909393642525	0.549744909003688	-4.00995944860861
259173	ALS2CL	1.14132261706468	0.0837696554386687	2.1988755786907	7.04045078173865	2.19718669635836	0.0352679704828065	0.549744909003688	-3.61920403780019
54944	LINC01521	1.16209852494939	0.0845566208639299	2.23964042903485	-0.696882862027844	2.19568201564838	0.0353852753773708	0.549744909003688	-4.00337731811877
26062	HYAL6P	1.19336104960772	0.0864003668157787	2.30032173239966	-2.26213086121626	2.19482716069354	0.035452074955525	0.549744909003688	-4.01851519816765
5357	PLS1	1.08531397980617	0.0769287264655372	2.0936992331468	3.23024889267625	2.19123811845994	0.0357337581386316	0.549744909003688	-3.75930191479997
100128998	C20orf181	-1.18432654274205	-2.2868714568182	-0.0817816286658983	-0.694815048752641	-2.18693479997585	0.036074133159429	0.549744909003688	-3.99829918123457
6337	SCNN1A	1.43746388515579	0.0991611864082418	2.77576658390335	7.45085768054552	2.18677072667841	0.0360871677514901	0.549744909003688	-3.6320020018771
283869	NPW	1.26268794705394	0.0857385683549843	2.43963732575289	0.297755489130712	2.18423274707633	0.0362893301621707	0.549744909003688	-3.99022629103662
138240	C9orf57	1.36190025751137	0.0923965148403483	2.6314040001824	-0.880070999920605	2.18409728719629	0.0363001485425029	0.549744909003688	-4.01410605394323
79815	NIPAL2	1.35334356576345	0.0915093895737207	2.61517774195317	5.41784825189792	2.18356658459144	0.0363425603408783	0.549744909003688	-3.65525347960034
27124	INPP5J	1.06616618839264	0.07168014033811	2.06065223644718	2.67412684038317	2.18266394190991	0.0364147977392848	0.549744909003688	-3.82259082339372
79959	CEP76	1.24320505748588	0.0831621488156808	2.40324796615607	3.63289958629707	2.18187254569068	0.0364782375399693	0.549744909003688	-3.7441221373848
92691	TMEM169	-1.14477624136923	-2.213016594824	-0.076535887914464	-0.313367917279248	-2.18178670417719	0.0364851246777081	0.549744909003688	-3.99283276305124
7082	TJP1	1.36216544292007	0.0893728637472233	2.63495802209293	8.76454863615957	2.17887786435402	0.0367191897726474	0.549744909003688	-3.6415037775334
151354	LRATD1	1.41913922153796	0.0929323213197655	2.74534612175616	6.48298091986758	2.1785843667034	0.0367428807861997	0.549744909003688	-3.6467608088914
54538	ROBO4	1.61279880500194	0.104074058348396	3.12152355165548	5.68516908409835	2.17636053546711	0.0369228307472461	0.549744909003688	-3.66045375634183
7005	TEAD3	1.32633083592748	0.0849169196435455	2.56774475221142	7.86910189426648	2.17518359981573	0.0370183845747035	0.549744909003688	-3.64641619881421
5046	PCSK6	1.4577993834015	0.0925393644221595	2.82305940238083	6.51932782590737	2.17391747141745	0.037121425830094	0.549744909003688	-3.65262448432497
165545	DQX1	1.41533920527022	0.0897374678661609	2.74094094267428	1.38564559861576	2.17374269376477	0.0371356698054289	0.549744909003688	-3.94867223758546
1002	CDH4	1.69197001706088	0.103307208776271	3.28063282534549	2.65805892046008	2.16831112091661	0.037580764475817	0.549774741685763	-3.85153775584064
9342	SNAP29	1.01934768698331	0.0617993312519673	1.97689604271465	7.11680392605305	2.16731626349955	0.037662801725382	0.549774741685763	-3.65719178733306
3171	FOXA3	-1.06751007274592	-2.07074058216099	-0.0642795633308526	-2.03137991245753	-2.16636641147692	0.037741276530176	0.549774741685763	-4.03206306017267
3156	HMGCR	1.1452540030837	0.0687038149359103	2.22180419123148	9.47165495417443	2.16584912643238	0.0377840747473433	0.549774741685763	-3.65829554938532
7263	TST	1.07821249339857	0.0644614133916297	2.09196357340551	6.37206931264338	2.16537786427073	0.037823102810358	0.549774741685763	-3.6629681498158
2589	GALNT1	1.00985396077401	0.060123420233765	1.95958450131425	8.84649111407194	2.16480524914412	0.0378705728154845	0.549774741685763	-3.65944498297433
1475	CSTA	1.18743045299964	0.0705626694549679	2.30429823654431	9.32627859135333	2.1645473072591	0.0378919736130515	0.549774741685763	-3.65989729300859
25989	ULK3	1.21968428851566	0.0682696509639844	2.37109892606734	6.87542071015159	2.15663349617374	0.0385538156900177	0.551461238126261	-3.67188346527205
284116	KRT42P	1.89401577246758	0.102837602873116	3.68519394206204	1.56817083366744	2.15280883337123	0.0388773471874242	0.551461238126261	-3.95585497448677
7004	TEAD4	1.47683706319028	0.0786128577176046	2.87506126866296	4.47334948594878	2.15038602927545	0.0390835409641144	0.551461238126261	-3.72895613633375
114876	OSBPL1A	1.09060885443572	0.0576705900467585	2.12354711882469	7.05842370117614	2.1495884330973	0.0391516330804206	0.551461238126261	-3.68002243154017
85302	FBF1	1.15162003083724	0.0608212812180358	2.24241878045643	4.50192518176673	2.14943958015987	0.0391643525720076	0.551461238126261	-3.72408302117187
29094	LGALSL	1.24957119428105	0.0656142523318894	2.4335281362302	8.4817070459609	2.14874935732235	0.0392233801584373	0.551461238126261	-3.68008122396403
10053	AP1M2	1.32803902140692	0.0663379312022301	2.5897401116116	5.30743150152808	2.14296471715061	0.0397211959750591	0.551461238126261	-3.70707740160832
84662	GLIS2	1.36060143602718	0.0677740061938463	2.65342886586051	5.12207533311223	2.14264898792613	0.0397485278644161	0.551461238126261	-3.7120009682835
64787	EPS8L2	1.20626611893904	0.0592403777487194	2.35329186012937	7.84641749922369	2.14106882714843	0.0398855695494074	0.551461238126261	-3.68999909597364
9231	DLG5	1.14299156178593	0.0544806365616037	2.23150248701025	7.0861961192769	2.13781881433919	0.0401687509646789	0.551461238126261	-3.6949690890306
148345	C1orf127	1.03239832707184	0.0486080352226158	2.01618861892106	-1.95884929180075	2.13651242368486	0.0402830818469152	0.551461238126261	-4.05505407452323
9911	TMCC2	-1.13602659580453	-2.21903212497303	-0.0530210666360327	2.19253398160472	-2.13559299672794	0.0403637200415312	0.551461238126261	-3.86653894103049
53632	PRKAG3	1.33781808560047	0.0609844679252449	2.6146517032757	-0.99970137903809	2.1331599297454	0.0405778032817874	0.551461238126261	-4.04914393758099
100131997	FAM27E3	1.64181141792082	0.0742049507075835	3.20941788513405	-0.622040921482454	2.13229303405386	0.0406543236591091	0.551461238126261	-4.04522528251705
126433	FBXO27	1.23004270863779	0.0555670941603841	2.4045183231152	4.59806101456371	2.13224374941025	0.0406586778289692	0.551461238126261	-3.73999036597775
399687	MYO18A	1.09894818322628	0.0491351678456087	2.14876119860696	9.05131689221075	2.13120843134833	0.0407502411529277	0.551461238126261	-3.70228569806154
347918	EP400P1	1.06704038478613	0.0432622668546374	2.09081850271762	0.786295871345287	2.1219525925642	0.0415769852970425	0.551461238126261	-4.01620158255828
80157	CWH43	1.58146175422121	0.0617968339363253	3.10112667450609	6.1766658194046	2.11871000824642	0.0418701136497227	0.551461238126261	-3.72545455250249
440498	HSBP1L1	1.05656271525894	0.0387203636025406	2.07440506691534	5.16031377594109	2.11336945584543	0.0423568889426588	0.551461238126261	-3.74369348960271
100499467	LINC00673	1.23232504056473	0.0441187646994472	2.42053131643001	4.54298204095009	2.1115146279671	0.0425271193784763	0.551461238126261	-3.76533815837127
644809	PAK6-AS1	1.74625482090425	0.0621238721042816	3.43038576970422	0.0600897012557182	2.1110203712677	0.0425725828037535	0.551461238126261	-4.04695530290581
119765	OR4B1	-1.05924612373782	-2.0822226796288	-0.0362695678468425	-2.22499059673737	-2.10810319049158	0.0428417922335357	0.551461238126261	-4.07134138350508
57152	SLURP1	1.62546844980301	0.0540579939888604	3.19687890561716	8.27184287784374	2.10595733647034	0.0430407808114328	0.551461238126261	-3.73430536089688
51130	ASB3	1.10911993884924	0.0357005040217728	2.18253937367671	0.449103662501721	2.10363177242994	0.0432573568739173	0.551461238126261	-4.04101405217991
120065	OR5P2	1.26045045800207	0.0405294655391317	2.48037145046502	-1.37830868839193	2.10355919951293	0.0432641309527259	0.551461238126261	-4.07213952927226
53905	DUOX1	1.37767635915295	0.0441727968725891	2.71117992143331	8.70623833777293	2.1033603788284	0.0432826940171541	0.551461238126261	-3.73751481104987
100422840	MIR4317	-1.13037485143789	-2.22490824483276	-0.0358414580430253	-1.42042341445634	-2.10258776864904	0.0433548963098209	0.551461238126261	-4.06687880623454
442891	MIR135B	1.09969319367963	0.032564967792317	2.16682141956694	-1.27691407412206	2.09804883511484	0.0437812250031621	0.551461238126261	-4.07466739250349
254427	PROSER2	1.11335270110379	0.0316308519213644	2.19507455028622	2.20905583390145	2.09545253651145	0.0440267498671908	0.551461238126261	-3.94405188301813
115650	TNFRSF13C	1.21012696435245	0.0335421632433501	2.38671176546155	0.124055167873909	2.09395993186705	0.0441684514397094	0.551461238126261	-4.0564082388863
54033	RBM11	1.19674662863441	0.0331501072835254	2.36034314998529	-0.685874360566117	2.09392181484828	0.0441720753777657	0.551461238126261	-4.07054670243977
163747	CIMAP2	1.30577383340024	0.035047877816871	2.57649978898361	-1.22963024018061	2.09207246568198	0.0443482162246182	0.551461238126261	-4.07816898956282
80772	CPTP	1.20962754596188	0.0316546049049018	2.38760048701886	5.93922014033171	2.09062922275086	0.0444861082242859	0.551461238126261	-3.76058592582075
84292	WDR83	1.11066871212177	0.0281647230935691	2.19317270114998	4.5548142502863	2.08889059930946	0.0446527244483002	0.551461238126261	-3.79078587208616
6291	SAA4	1.26725910842349	0.0321221172117823	2.50239609963521	-1.298367106686	2.08886780238872	0.0446549127832708	0.551461238126261	-4.08085853764388
6242	RTKN	1.04374233401171	0.0250634762911548	2.06242119173227	4.62957552433956	2.08601135962483	0.044929860308097	0.551461238126261	-3.79017682133543
727800	RNF208	1.64350044681999	0.0392838625404861	3.24771703109949	2.49779139572906	2.08577514427944	0.0449526640150292	0.551461238126261	-3.93930153928822
100507377	LINC02882	1.14438290815634	0.0272801046518678	2.26148571166081	-2.00411102388034	2.08563777465564	0.0449659300712892	0.551461238126261	-4.08765893979799
728780	ANKDD1B	1.34448167734304	0.03061701755338	2.6583463371327	0.620460420094507	2.08336287002922	0.0451861250128153	0.551461238126261	-4.04954872375809
1139	CHRNA7	-1.27142726566497	-2.51465931623432	-0.0281952150956211	0.422606406364911	-2.08209233754385	0.045309517302956	0.551461238126261	-4.034391031122
9402	GRAP2	-1.20272802805013	-2.38336242193934	-0.0220936341609159	0.748703723900956	-2.07401868167561	0.0461005868443529	0.551461238126261	-4.02333351958882
26056	RAB11FIP5	1.12845103611482	0.020206273601711	2.23669579862794	7.13787376266301	2.07304006241354	0.0461972959787708	0.551461238126261	-3.77609808151196
100288380	ULK4P2	-1.04912403176884	-2.0802752583018	-0.0179728052358836	-0.180408582655851	-2.07140555041661	0.0463592204623419	0.551461238126261	-4.06608051729894
407016	MIR26A2	-1.24847156833062	-2.47610971027921	-0.0208334263820344	-1.33247608815765	-2.07047001964824	0.0464521245485567	0.551461238126261	-4.08583182917266
11001	SLC27A2	-1.07754039943625	-2.1395372368163	-0.0155435620561888	2.37326918771768	-2.06571784577426	0.0469265822521743	0.551461238126261	-3.91485513104567
2017	CTTN	1.36323388363933	0.0174421400907274	2.70902562718794	7.74420201131982	2.0623063334864	0.047269814211687	0.551461238126261	-3.78889963765159
191	AHCY	1.004075458169	0.0119558008340759	1.99619511550393	7.7749214644375	2.06045417660594	0.0474570834705082	0.551461238126261	-3.79115900958998
401149	LINC01061	1.18448957476723	0.0135595999550493	2.35541954957941	1.84744450726147	2.05949613822304	0.047554205471259	0.551461238126261	-4.00311195313673
89832	CHRFAM7A	-1.16583333912718	-2.3191376925926	-0.0125289856617523	-0.257575783990032	-2.05803711297591	0.047702451436357	0.551461238126261	-4.07615721734772
220296	HEPACAM	1.04402796267414	0.00659466401095776	2.08146126133732	-1.67242428432784	2.04886154010951	0.0486440965932656	0.551461238126261	-4.10911302340231
10804	GJB6	1.45430737666564	0.00620913791260591	2.90240561541868	7.89891746568016	2.04464937767695	0.0490818145231595	0.551461238126261	-3.81065659093801
646	BNC1	1.19685861060156	0.00469126433199518	2.38902595687113	5.64126665029158	2.04393127664964	0.0491567820672735	0.551461238126261	-3.82043730947483
55620	STAP2	1.29487947950577	0.00441137804055258	2.58534758097099	5.95150857304444	2.0428794399983	0.0492667721117808	0.551461238126261	-3.81903378255507
1789	DNMT3B	1.24467735893281	0.00356084553440428	2.48579387233121	3.5910951265274	2.04176097452631	0.0493839665253069	0.551461238126261	-3.89198147119147
199834	LCE4A	1.67048893876306	0.00345946971879907	3.33751840780731	3.12002136580294	2.04014478773114	0.0495537452678829	0.551461238126261	-3.93510104293209
56971	CEACAM19	1.13833061401014	0.00201045411664103	2.27465077390365	5.5671786579689	2.03952187205635	0.0496193185883349	0.551461238126261	-3.82614743100782
7036	TFR2	1.12002059218698	0.000708729060843849	2.23933245531311	0.160673659519973	2.03720889519201	0.0498634688328319	0.551461238126261	-4.09332323763858
115572	TENT5B	1.25336965155042	0.000785544219359391	2.50595375888149	7.78243402708825	2.03719659022155	0.0498647705193379	0.551461238126261	-3.81984883873376

## Sheet: T vs LL
ENTREZID	SYMBOL	log2FC	Confidence interval L	Confidence interval R	Average expression	t	P-value	Adjusted P-value	B
100506299	ID2-AS1	-2.57905656771615	-3.55014500767508	-1.60796812775722	-0.0390577896290065	-5.41602839398984	6.46048331163472e-06	0.0362949952447639	3.27786214428508
28955	DEXI	-1.57061881536849	-2.20043233513136	-0.940805295605622	4.17093150917624	-5.08554692098158	1.66899608842162e-05	0.0625094668316844	2.95204654090925
6571	SLC18A2	-1.14497593408904	-1.62672949238523	-0.663222375792851	4.59610593321464	-4.84674617527546	3.31050335163047e-05	0.0743936313178399	2.33953372715852
340811	AKR1C8	-2.14128463159258	-3.07358978414109	-1.20897947904408	-1.22140593061598	-4.68376572798308	5.27637197784266e-05	0.0879040214336045	1.4487313091637
656	BMP8B	-2.31022242867307	-3.3283788442956	-1.29206601305054	1.85634444707431	-4.62719862864344	6.2007611270815e-05	0.0879040214336045	1.65904811044236
54932	EXD3	-2.01792807381301	-2.92014380959795	-1.11571233802807	2.02842464541209	-4.5611476779894	7.48493990471118e-05	0.0879040214336045	1.50738909387582
125061	AFMID	-2.28829506627139	-3.32443887883416	-1.25215125370862	3.20221862828785	-4.50371432724887	8.81351824907312e-05	0.0879040214336045	1.4306372747166
338699	ANKRD42	-1.37043524915133	-1.99156151236682	-0.749308985935845	2.63534936724239	-4.49942976050152	8.92150972777249e-05	0.0879040214336045	1.39154076649441
100130097	KIF28P	-2.50541313088367	-3.64758590633777	-1.36324035542956	-0.770975341256311	-4.47328320027811	9.60948152770039e-05	0.0879040214336045	1.03646251638381
100128327	TRAPPC3L	-2.3142903429007	-3.38793671477081	-1.24064397103059	-1.78116688588212	-4.39577476148867	0.000119723120480351	0.0879040214336045	0.788505075766372
85407	NKD1	-2.30330814340899	-3.37329947010092	-1.23331681671706	2.66145045124085	-4.3898596415799	0.000121745887137615	0.0879040214336045	1.12610083361824
1374	CPT1A	-1.9839956816771	-2.90771585264852	-1.06027551070567	5.87798960752487	-4.38005076637843	0.000125174825822149	0.0879040214336045	1.1287891483601
23179	RGL1	-2.24704271000682	-3.34006386809792	-1.15402155191573	5.53594492670668	-4.19238933250148	0.000212529691683222	0.107355649578972	0.646500685203497
8462	KLF11	-1.15581408731021	-1.7180364042701	-0.593591770350325	5.58618351641301	-4.19236176743012	0.000212546152922851	0.107355649578972	0.645278932962049
54682	MANSC1	1.83915407131487	0.942724602669418	2.73558353996032	5.1511411903704	4.18389557915461	0.000217661777454927	0.107355649578972	0.631067214924705
100271835	LIMS3-LOC440895	-2.08093235681362	-3.1027578373732	-1.05910687625404	-2.02798389760284	-4.1529823357389	0.000237390064472831	0.107355649578972	0.246371052612147
3029	HAGH	-1.56349335262395	-2.33164308808345	-0.795343617164461	5.01519744719745	-4.15077318760404	0.000238865364851753	0.107355649578972	0.541843582901104
84674	CARD6	1.39811101513854	0.707797394683906	2.08842463559317	5.10077021680553	4.13022835388458	0.000253024262304164	0.108616567827794	0.494240988696276
100507102	COX20P1	-1.55565055043642	-2.32581634165984	-0.785484759213002	1.52434935579866	-4.11914112425067	0.000261004568471915	0.108616567827794	0.397152323031642
646019	CBY3	-1.3476442124423	-2.01963965651366	-0.67564876837093	-2.39491661318006	-4.0896653389477	0.000283442287537543	0.11374134081328	0.0837063747561162
3744	KCNA10	-2.47901218454059	-3.72764421666099	-1.23038015242019	-2.18621575892063	-4.04876936501865	0.000317737171658758	0.11900316202526	0.0250382477644209
22909	FAN1	-1.45342756199074	-2.18859783665157	-0.718257287329902	3.96990423935244	-4.0316637311298	0.000333260396871412	0.120790768362812	0.248345842860298
85015	USP45	-1.346535811712	-2.03173851081373	-0.661333112610275	3.17699816019963	-4.0075383960927	0.000356424483738944	0.121678098969815	0.189876077051522
7007	TECTA	-1.98287016164851	-3.00026479171378	-0.965475531583248	-0.309859553209452	-3.9745108361028	0.000390711198920162	0.123848715651493	-0.056607409832071
121601	ANO4	-2.30074636894489	-3.49545904958562	-1.10603368830416	-1.46247393966531	-3.92720996316447	0.000445500752144355	0.123848715651493	-0.215582222963278
2534	FYN	-1.62276837823655	-2.46558602657105	-0.779950729902055	6.82818979731138	-3.92646530405016	0.000446420758889944	0.123848715651493	-0.0346715581399515
100422850	MIR548V	-1.82614805666379	-2.77758736051687	-0.874708752810712	-2.32728807243099	-3.91411648518619	0.000461951032795964	0.123848715651493	-0.279943463629181
83607	AMMECR1L	-1.04558485547512	-1.59057600635543	-0.500593704594818	4.75002239472671	-3.91244893723193	0.000464088263646441	0.123848715651493	-0.0587651052810951
23062	GGA2	-1.28394168112278	-1.95448559893992	-0.613397763305631	5.57807964563547	-3.90478313645618	0.000474038217006472	0.123848715651493	-0.0857765615126107
25782	RAB3GAP2	-1.06237289476415	-1.61837739641786	-0.506368393110444	6.65216711589231	-3.89652549964602	0.000484989630532724	0.123848715651493	-0.110420729559408
10162	LPCAT3	-2.34754374136125	-3.58139708719852	-1.11369039552399	5.72905077141365	-3.87997564001962	0.000507687651591802	0.125153177497121	-0.147278195394192
6510	SLC1A5	-1.57325619986251	-2.40224623081352	-0.744266168911505	5.85239152692706	-3.87016064912659	0.000521635588595736	0.125153177497121	-0.173928918923696
3957	LGALS2	-1.59043400733333	-2.42907416993108	-0.751793844735587	2.8378710631836	-3.8673977953851	0.000525628875567902	0.125153177497121	-0.154645663994867
728431	LITATS1	1.06253976181272	0.500417408861665	1.62466211476378	4.51610523193222	3.85472308195781	0.000544334083786522	0.125153177497121	-0.191450211202782
29063	ZCCHC4	-1.15963380142548	-1.77327673328223	-0.545990869568732	1.90559037985951	-3.85375391115065	0.000545790823901651	0.125153177497121	-0.212492063310063
7135	TNNI1	-1.76351231764695	-2.70021665824744	-0.826807977046449	1.82473512221579	-3.83932444118511	0.000567934818951666	0.125261612742079	-0.242631991014257
9475	ROCK2	-1.26819079224397	-1.94834478891018	-0.58803679557776	5.6640897692139	-3.80238589414689	0.000628692219274936	0.125969886238656	-0.34310145656005
7327	UBE2G2	-1.18319650660449	-1.81892191972578	-0.54747109348319	5.53879071419729	-3.79547517271926	0.000640742631346875	0.125969886238656	-0.359555949900247
729177	NBAT1	-1.68577073646287	-2.5931734091813	-0.778368063744446	-1.45040072308469	-3.78858735450574	0.000652976989338923	0.125969886238656	-0.521257052219852
6940	ZNF354A	-1.10191129789195	-1.69679761810127	-0.507024977682621	2.89474277484333	-3.77738718518665	0.000673358678280169	0.125969886238656	-0.371865955606118
55037	PTCD3	-1.51024389661705	-2.32624647029347	-0.694241322940637	5.03530928237657	-3.77428255425505	0.000679117232608569	0.125969886238656	-0.407266062415739
10158	PDZK1IP1	2.25097197273856	1.03392218268497	3.46802176279215	6.7557635071063	3.7717299526237	0.000683887776838557	0.125969886238656	-0.417688238678146
63922	CHTF18	-1.06745275695729	-1.64952571653934	-0.485379797375239	3.46959109127899	-3.739814728707	0.000746359459140098	0.133112617188859	-0.466723211571709
1473	CST5	-2.15691766914012	-3.33773131143133	-0.976104026848913	-2.29976089375726	-3.72504098089925	0.000777126050340916	0.134839662456888	-0.673892877879467
9495	AKAP5	-1.27039330362793	-1.96708778198758	-0.573698825268292	1.86049987114476	-3.71855899713158	0.000791011085594643	0.134839662456888	-0.528121871236864
66008	TRAK2	-1.40117472893483	-2.16968968809917	-0.632659769770497	6.01460229067573	-3.71808076483617	0.000792045009091726	0.134839662456888	-0.55466307227078
146542	ZNF688	-1.29419320424447	-2.00800177572908	-0.580384632759853	2.74818442166296	-3.69739802769484	0.000838039885707735	0.140540539638987	-0.5633209920927
92106	OXNAD1	-1.12639741808875	-1.74859107774179	-0.504203758435706	4.22459845766871	-3.69185736762353	0.000850795865759367	0.140581505112827	-0.597394777920725
23116	TOGARAM1	-1.02969227171938	-1.59999532600403	-0.45938921743472	4.6221442802965	-3.68197304338469	0.000874022135564145	0.140636271317945	-0.629006674677439
64793	CEP85	-1.01119743541521	-1.57226518030993	-0.450129690520491	4.23880409579075	-3.67535679727331	0.00088991199919197	0.140636271317945	-0.637841336855385
58985	IL22RA1	2.27470213768229	1.01223628065449	3.53716799471009	6.30054478327618	3.67437724635907	0.000892288252335715	0.140636271317945	-0.653707297403101
4171	MCM2	-1.29396277725076	-2.01319827297183	-0.574727281529695	4.80824089628484	-3.66884631354528	0.000905821602426693	0.140636271317945	-0.664693730485287
161436	EML5	-1.37249214469087	-2.13699425522245	-0.607990034159287	1.38542847142117	-3.66108681758962	0.0009251443977895	0.140636271317945	-0.67629266238656
23574	PRG1	1.91850642599378	0.849739294342312	2.98727355764524	-1.50331728441762	3.66065683156449	0.000926226777992872	0.140636271317945	-0.826099055476626
83544	DNAL1	-1.34428388759023	-2.10123101870049	-0.587336756479979	2.40634880623489	-3.6216317999399	0.00102975253628077	0.142491890572232	-0.743124505338389
196385	DNAH10	-1.91379915433143	-2.99345601872451	-0.834142289938344	0.73003436171653	-3.61484314287891	0.00104887252715493	0.142491890572232	-0.797547042264539
96764	TGS1	-1.48899391352931	-2.33080799638577	-0.647179830672851	4.68381788876264	-3.60707842256611	0.00107116368180651	0.142491890572232	-0.813819606448277
11012	KLK11	2.23194045525898	0.969767841440677	3.49411306907729	8.27081658279807	3.60614097187873	0.00107388580981762	0.142491890572232	-0.83332842903958
6525	SMTN	2.03298112467214	0.882092975892986	3.1838692734513	7.98317372522954	3.6022933582722	0.00108512874706293	0.142491890572232	-0.84294253502034
7351	UCP2	-1.13447758253772	-1.77710050025099	-0.491854664824458	5.33934948522274	-3.60013310438965	0.00109149104778875	0.142491890572232	-0.840624757773824
51776	MAP3K20	1.31155718005951	0.56610807171189	2.05700628840712	7.9274503263464	3.58796401414225	0.00112801201400915	0.142491890572232	-0.878350807300117
285782	CAGE1	-1.74540061992916	-2.73810526936008	-0.752695970498247	-1.16870850683317	-3.58553460890946	0.00113544342441063	0.142491890572232	-0.943203335724634
9760	TOX	-1.32032056467172	-2.07290634561494	-0.567734783728497	1.79059576534707	-3.57768605270039	0.00115977721941875	0.142491890572232	-0.853955983562456
9657	IQCB1	-1.14048268635701	-1.79058123718569	-0.490384135528322	3.43665214908834	-3.5775717096033	0.00116013543675747	0.142491890572232	-0.857319323326342
54997	TESC	-1.74018654427566	-2.73528338429481	-0.7450897042565	2.19132515417578	-3.5662296626299	0.0011962056072372	0.142491890572232	-0.87289104355121
6196	RPS6KA2	1.11387032448717	0.476788048685406	1.75095260028893	6.16668492529302	3.56547963163227	0.00119862876651649	0.142491890572232	-0.927507573570701
5650	KLK7	2.75634894249968	1.17291712429782	4.33978076070154	9.63782547570473	3.54988004479044	0.00125011765597883	0.14344371516429	-0.968937029300014
286827	TRIM59	-1.83430672702675	-2.88845342100152	-0.780160033051982	2.27980696518794	-3.54854042111967	0.00125463776328555	0.14344371516429	-0.913604749805688
147948	ZNF582	-1.65980047285158	-2.61507926869778	-0.704521677005375	-0.0404432284076598	-3.54327283752502	0.00127256527172211	0.14344371516429	-0.992089489084728
8893	EIF2B5	-1.40194399811455	-2.20942558492543	-0.594462411303664	5.41244607917438	-3.54060017750543	0.00128175582880581	0.14344371516429	-0.986511901485971
65988	ZNF747	-1.62200219513494	-2.55719696769201	-0.686807422577867	2.59606848179892	-3.5369442621576	0.00129443158024109	0.14344371516429	-0.941582933776049
83481	EPPK1	2.32346559311719	0.97761758441544	3.66931360181894	8.53024817220633	3.52061940393453	0.00135252761265787	0.14344371516429	-1.04214449410964
57536	KIAA1328	-1.60199650373439	-2.53233525769597	-0.671657749772819	2.7787865724941	-3.51155359022353	0.0013858709700267	0.14344371516429	-1.00282102473778
93099	DMKN	2.38645758855945	0.999402315710414	3.77351286140849	11.5348301863814	3.50863993253126	0.00139675486514553	0.14344371516429	-1.06286189546181
100507421	TMEM178B	-1.55642043252873	-2.46230256676958	-0.650538298287883	-2.21670176773233	-3.50375780191609	0.00141517734838134	0.14344371516429	-1.14125065121541
5636	PRPSAP2	-1.04673305748408	-1.65739060078669	-0.436075514181471	3.85395222845613	-3.49556242871277	0.00144663121255419	0.14344371516429	-1.06350671633507
53339	BTBD1	-1.00517190173046	-1.5922397115557	-0.418104091905206	6.06256971089071	-3.49165174621498	0.00146187739624511	0.14344371516429	-1.11096127299209
654790	PCP4L1	1.41067723078056	0.586464351357345	2.23489011020378	3.28726153548377	3.49033497253917	0.00146704580521244	0.14344371516429	-1.0488843584153
23225	NUP210	-1.15254883003786	-1.82728047281327	-0.477817187262448	4.28833219325568	-3.48343014180453	0.00149443782451877	0.14344371516429	-1.10420480357801
9179	AP4M1	-1.02800890210771	-1.62988248257182	-0.426135321643605	3.11186381932503	-3.4831360983089	0.00149561521474439	0.14344371516429	-1.073943356825
28595	TRBV7-3	-1.80341335739345	-2.8619024038566	-0.744924310930303	-1.80651753624245	-3.47446357267539	0.0015307467137277	0.14344371516429	-1.19039023767694
3269	HRH1	1.14701259274964	0.471942157752515	1.82208302774676	4.428694530076	3.4649577749641	0.00157016860526206	0.14344371516429	-1.13397387639643
22893	BAHD1	-1.3214098613932	-2.10024886187398	-0.542570860912415	4.87161227313832	-3.45994106801164	0.00159136672018659	0.14344371516429	-1.17373974885579
54933	RHBDL2	1.94717774154395	0.798933230421335	3.09542225266657	4.30323882703765	3.45819968788122	0.00159878927831304	0.14344371516429	-1.13603132528041
85462	FHDC1	1.34089913730306	0.549173820131172	2.13262445447495	6.25392250681979	3.45382578580825	0.00161758043966762	0.14344371516429	-1.19801178652912
100505588	LHX2-AS1	-2.0834563675025	-3.31364007397634	-0.853272661028662	-1.94048535070643	-3.45376900759027	0.0016178257654194	0.14344371516429	-1.23333294433009
56950	SMYD2	-1.33525541984348	-2.12489030038818	-0.545620539298772	3.39990365376914	-3.44839394759006	0.00164121339340891	0.14344371516429	-1.16381840180264
84627	ZNF469	-1.11072230469791	-1.76817804614494	-0.45326656325088	2.99534612290865	-3.44522682220973	0.0016551462993126	0.14344371516429	-1.16035247241804
5476	CTSA	1.31914455883648	0.536047181683536	2.10224193598942	9.15298790986809	3.43522723260647	0.00169988927523127	0.14344371516429	-1.24784044089868
23192	ATG4B	-1.40727589230304	-2.24281345226597	-0.571738332340113	6.76515113203117	-3.43472617161456	0.00170216167098066	0.14344371516429	-1.2503847697616
7873	MANF	1.04617062816316	0.424880118066302	1.66746113826001	5.9996166517089	3.43389215574499	0.00170595056764834	0.14344371516429	-1.24463861410496
401237	CASC15	-1.78918884453591	-2.85377055002189	-0.724607139049932	-0.7078880391971	-3.4273308641162	0.00173604306687576	0.14344371516429	-1.26197454234413
126410	CYP4F22	2.29785331231264	0.929142492975216	3.66656413165007	8.02997739609402	3.42365070603562	0.00175314488195403	0.14344371516429	-1.27699066257914
692211	SNORD98	-1.62702778633255	-2.59617661418395	-0.657878958481154	-1.55671977920616	-3.4236025716548	0.00175336963591659	0.14344371516429	-1.29198692003459
163051	ZNF709	-1.32409716912994	-2.11332692099847	-0.534867417261402	0.928562406821535	-3.4213322986856	0.00176400181816092	0.14344371516429	-1.22754195760013
3084	NRG1	-2.04862163396659	-3.27366149969197	-0.82358176824122	2.8133600144156	-3.4102826979042	0.00181664254891463	0.14344371516429	-1.2404262163332
200845	KCTD6	-1.41908416275466	-2.26815612231545	-0.570012203193862	1.66347160670865	-3.40833679882172	0.0018260682384458	0.14344371516429	-1.2382737396559
3360	HTR4	1.68481062720975	0.671994964528728	2.69762628989077	-1.91611230785308	3.3923412495877	0.00190535355138344	0.14344371516429	-1.38332386550629
10198	MPHOSPH9	-1.06009683174129	-1.69749755130168	-0.422696112180886	3.06037984517555	-3.39165630224675	0.00190882158209868	0.14344371516429	-1.28641980568764
221785	ZSCAN25	-1.46749764034961	-2.35096461485332	-0.584030665845895	3.91774902763341	-3.38739577111611	0.001930530347948	0.14344371516429	-1.32293734585925
5459	POU4F3	-2.08465163860052	-3.3416199461912	-0.827683331009837	-1.86589409535722	-3.38211221157849	0.00195778190804502	0.14344371516429	-1.37955308858021
27148	STK36	-1.26599150730979	-2.02965314416083	-0.502329870458742	3.56309527273724	-3.38071582998024	0.0019650457774003	0.14344371516429	-1.32738480596547
79802	HHIPL2	-1.6774861645826	-2.69206890018806	-0.662903428977137	-1.7850047068999	-3.37171088383298	0.00201251530573175	0.14344371516429	-1.40303934497391
161176	SYNE3	-1.1457752002998	-1.83900485442267	-0.452545546176941	4.48884643642103	-3.37055279915381	0.00201869960300113	0.14344371516429	-1.37839099249564
56169	GSDMC	1.7320483453643	0.68334065410893	2.78075603661966	5.95597555796312	3.36809556679868	0.00203188207555601	0.14344371516429	-1.39522669067131
93100	NAPRT	1.35394970206865	0.533323534798191	2.17457586933911	7.38821754198627	3.36461997368076	0.00205066924541526	0.14344371516429	-1.4189890592194
285268	ZNF621	-1.07342152543127	-1.72541745346165	-0.421425597400886	4.10672197473338	-3.35740911750376	0.00209018136826907	0.14344371516429	-1.39849193973621
255783	INAFM1	1.11661403094753	0.437576645483802	1.79565141641127	5.27829931133588	3.35342226823742	0.00211234055944713	0.14344371516429	-1.42324933558122
728130	NUTM2D	-1.21204706428174	-1.94929303004461	-0.474801098518872	1.25332788395515	-3.35263232578547	0.00211675783646341	0.14344371516429	-1.37003027241447
9545	RAB3D	1.59142132524966	0.622881808508063	2.55996084199127	7.68179991670786	3.35078588612611	0.00212711759209621	0.14344371516429	-1.45203158776981
4286	MITF	-1.52202765264326	-2.44861440724535	-0.595440898041178	5.83117738045307	-3.34977243164644	0.0021328244402921	0.14344371516429	-1.44950400946051
100129271	KPLCE	2.03602554342741	0.796064857926565	3.27598622892825	10.62143086299	3.34852970237207	0.00213984243901311	0.14344371516429	-1.45082987984746
10750	GRAP	-1.97750567505209	-3.18316735903778	-0.771843991066394	1.43984080040276	-3.34480749867502	0.00216099565791103	0.14344371516429	-1.38016492010052
80036	TRPM3	-2.46507036133598	-3.96802491234325	-0.962115810328711	-1.74284797921344	-3.34473966962606	0.00216138298701426	0.14344371516429	-1.45080635809103
128218	TMEM125	2.25463767547291	0.879380756709847	3.62989459423597	4.95517302292647	3.34327245531837	0.00216977767129027	0.14344371516429	-1.42013048515639
114991	ZNF618	-1.93542694749603	-3.1166885939096	-0.754165301082466	3.68209783743567	-3.34125428767537	0.00218137583406235	0.14344371516429	-1.4243508555458
9688	NUP93	-1.08982838824061	-1.75515473266469	-0.424502043816524	4.62675370089016	-3.34042899757131	0.0021861358128841	0.14344371516429	-1.45313258227121
23678	SGK3	-1.16162519868646	-1.8720810114041	-0.45116938596882	5.20584137955077	-3.33432402338431	0.00222165832053427	0.14344371516429	-1.47960196397786
266675	BEST4	-1.71531501171519	-2.76454224057416	-0.666087782856223	0.583451521157046	-3.33390472592678	0.0022241182914685	0.14344371516429	-1.42015257288429
140825	NEURL2	1.33080757321206	0.514742165525386	2.14687298089874	1.60255566134691	3.32559335452219	0.00227342343088825	0.14344371516429	-1.44178202160836
29780	PARVB	-1.12817895467409	-1.82005984794267	-0.436298061405505	4.59110827544121	-3.32525921358491	0.00227542742310739	0.14344371516429	-1.48806989993097
124540	MSI2	-1.20005498719763	-1.93667614104415	-0.463433833351118	4.05789904739666	-3.32227676213087	0.00229338979955782	0.14344371516429	-1.47981373984402
54622	ARL15	-1.08811268308843	-1.75605504894879	-0.420170317228071	4.40049229449102	-3.32210787629554	0.00229441100831987	0.14344371516429	-1.49032484863846
399687	MYO18A	1.54118160741405	0.594326383378437	2.48803683144967	8.95419619960336	3.319319725003	0.00231133345746587	0.14344371516429	-1.52555421246885
196294	IMMP1L	-1.17200778853637	-1.89261050993434	-0.451405067138406	1.08928792074842	-3.31675542947655	0.00232700294608818	0.14344371516429	-1.45163507359127
145447	ABHD12B	2.23277006803588	0.859303310141225	3.60623682593054	5.41971880641594	3.31516155785572	0.00233679385181476	0.14344371516429	-1.50082687197834
203238	CCDC171	-1.2116389919012	-1.95884120507577	-0.464436778726627	1.18121166812768	-3.30684577166656	0.00238852101623971	0.14344371516429	-1.47051722628646
27086	FOXP1	-1.08163491349555	-1.74916887040293	-0.41410095658816	6.92151024818261	-3.30435107493602	0.00240425196007056	0.14344371516429	-1.56250991732141
152926	PPM1K	-1.4267111174587	-2.30727617313909	-0.546146061778297	3.99860915730605	-3.30410201184918	0.00240582793632871	0.14344371516429	-1.52092768746205
323	APBB2	1.4502750195165	0.554810341794251	2.34573969723874	6.33186859922473	3.30278844031959	0.00241415612610635	0.14344371516429	-1.55875727010647
29925	GMPPB	1.27283360272142	0.486655961582066	2.05901124386077	5.99405693656176	3.30164057186918	0.00242145637647213	0.14344371516429	-1.55802278184429
144348	ZNF664	-1.61053616434816	-2.60593038771434	-0.61514194098198	5.87621702573902	-3.29954620325356	0.00243483080910343	0.14344371516429	-1.56880193809517
57478	USP31	-1.17713442149953	-1.9048413693348	-0.449427473664267	4.44195005043822	-3.29874228050352	0.00243998337612236	0.14344371516429	-1.54662734436329
388533	KRTDAP	2.09071975174257	0.797990722266406	3.38344878121873	10.3484425724338	3.29812544152217	0.00244394395975699	0.14344371516429	-1.57154748784884
10458	BAIAP2	1.31178682873193	0.499923444484244	2.12365021297961	8.30246228105594	3.29502838423243	0.00246392283968565	0.14344371516429	-1.58421664485012
100132463	CLDN24	1.76019527515166	0.664609194420663	2.85578135588265	-0.793579147326164	3.27637190976189	0.00258762802959995	0.14406765189077	-1.6007875174423
57583	TMEM181	-1.04901637328581	-1.70242681638064	-0.395605930190983	6.00035404080679	-3.27397262985099	0.00260396239841062	0.14406765189077	-1.6311912174133
9764	KIAA0513	1.30015108920823	0.490252726577514	2.11004945183894	7.01439316829926	3.27372467705429	0.00260565609030999	0.14406765189077	-1.63393295306307
8029	CUBN	-1.49089943975659	-2.42009125266363	-0.561707626849547	2.21254288408414	-3.27206427259918	0.00261702505130656	0.14406765189077	-1.54389024166945
811	CALR	1.14248737456984	0.429357480437676	1.855617268702	10.1815357020282	3.26709389463343	0.00265134252064033	0.14406765189077	-1.64440539393652
2043	EPHA4	1.67769733767275	0.630412168202975	2.72498250714253	5.63327155495255	3.26683733806105	0.00265312553968042	0.14406765189077	-1.62812227524614
1139	CHRNA7	-1.58951567462541	-2.5826772256071	-0.59635412364372	0.508992945433969	-3.26380171146046	0.00267430995296529	0.14406765189077	-1.57371502996058
641451	SNORA19	-1.5221126195424	-2.47337857774365	-0.570846661341157	-0.723438354956091	-3.26304963551501	0.00267958337648794	0.14406765189077	-1.6064457656927
100506746	AFF1-AS1	1.75160515872378	0.656484119965848	2.84672619748171	2.76683161055004	3.26176705620606	0.00268859957927343	0.14406765189077	-1.56319688857589
10052	GJC1	1.87064122401509	0.700254245674408	3.04102820235577	4.40337921146527	3.25941656589793	0.00270519839118427	0.14406765189077	-1.60219579086459
256957	HEATR9	-1.23634997794808	-2.00993781089727	-0.462762144998881	-1.88510480947952	-3.25919723945532	0.00270675223807607	0.14406765189077	-1.6371108076034
24141	LAMP5	-3.12214782197906	-5.07704333474802	-1.1672523092101	0.105770338434462	-3.25693252011121	0.00272284699705105	0.14406765189077	-1.58259772633067
8600	TNFSF11	-1.92203979864583	-3.12832725956734	-0.715752337724327	-0.0686345214580542	-3.24930449663983	0.00277773417100082	0.14406765189077	-1.61537542977237
7314	UBB	1.4098872226333	0.52456546189255	2.29520898337404	10.8293586394206	3.24759664810427	0.00279016725004456	0.14406765189077	-1.68746828420594
57685	CACHD1	1.82156087939904	0.675772377376954	2.96734938142113	5.39068284113663	3.24203784172771	0.00283100507748707	0.14406765189077	-1.67765355143547
6083	SNORD21	-1.44342743508411	-2.35174975827228	-0.535105111895935	-1.53765692114187	-3.24066259874699	0.00284119623281068	0.14406765189077	-1.66711924976296
197358	NLRC3	-1.10311803993541	-1.79748272365245	-0.408753356218368	2.35881623230168	-3.23976278105574	0.00284788326759453	0.14406765189077	-1.61665022702435
55076	TMEM45A	1.87271682679414	0.693808825416839	3.05162482817144	8.69315842910262	3.23944824861058	0.00285022427961044	0.14406765189077	-1.71460370024941
220164	DOK6	-1.79154767685711	-2.92037931530262	-0.662716038411597	2.04228868109864	-3.2365181429734	0.0028721212196095	0.14406765189077	-1.6214366883881
847	CAT	-1.12329777892794	-1.83368586577738	-0.412909692078494	6.34731544359542	-3.22461655507467	0.00296272860643685	0.145896149073558	-1.74888109201647
7784	ZP3	-1.06529198844344	-1.73939424777681	-0.391189729110066	2.6518569816383	-3.22271371316939	0.00297746617541229	0.145896149073558	-1.66180491000786
3237	HOXD11	1.44923218244601	0.531297839750858	2.36716652514116	-2.25432923232007	3.21962432639543	0.00300154297780931	0.145896149073558	-1.73259618959074
7181	NR2C1	-1.17867895531048	-1.92528994692637	-0.432067963694593	3.66455680172256	-3.21943750489515	0.00300300490426722	0.145896149073558	-1.70499062167401
7302	TYRO3P	-1.31749481134642	-2.15366168841671	-0.481327934276133	0.432519188845281	-3.2131781310487	0.00305238150312479	0.145896149073558	-1.6850236993641
27163	NAAA	-1.22267183390983	-1.99930960131916	-0.446034066500496	5.24757665704881	-3.2104820817863	0.00307388736543003	0.145896149073558	-1.77153083003722
100288428	LMCD1-AS1	-1.48114745216133	-2.42209586898323	-0.540199035339423	-2.0114392259151	-3.21004653928534	0.0030773751629079	0.145896149073558	-1.73620698708925
728190	NUTM2A-AS1	-1.38358646122647	-2.26334152634273	-0.503831396110203	2.27369233360531	-3.20718030756795	0.00310042229058048	0.145987621514014	-1.68943288176039
93650	ACP4	-1.29950564137217	-2.12676302518585	-0.472248257558491	-1.75697771249295	-3.20343831630976	0.00313075966019417	0.145987621514014	-1.7466651099305
94137	RP1L1	2.4137628020767	0.875760371081768	3.95176523307163	2.34640277735526	3.20048957698581	0.00315486552368248	0.145987621514014	-1.70070512001041
10514	MYBBP1A	1.48735098341692	0.538435238108824	2.43626672872502	6.40860051100191	3.19642604648283	0.00318837548259665	0.145987621514014	-1.80891961551256
54514	DDX4	-1.88038575555425	-3.08037231588525	-0.680399195223248	-2.39257010443795	-3.19557797709084	0.00319541185405531	0.145987621514014	-1.76725256042705
54187	NANS	1.09371037281922	0.395726620681296	1.79169412495714	6.20560607253667	3.19547825676024	0.00319624020046701	0.145987621514014	-1.81170296246433
10016	PDCD6	1.31205132489464	0.473925372025796	2.15017727776349	7.59098784433153	3.19242265468746	0.00322172181472152	0.146555734049437	-1.82572608768807
57572	DOCK6	1.44762055854879	0.521823006421919	2.37341811067566	7.88616330371309	3.18872864327692	0.00325278641609871	0.147372210368085	-1.83423516145866
8459	TPST2	-1.00690349751172	-1.65264826234585	-0.361158732677581	5.38274876134778	-3.17984392590003	0.00332867748672293	0.149604080963275	-1.84498581938772
642819	ZNF487	-1.48522546549552	-2.43829723076042	-0.532153700230618	0.920634617375629	-3.17793955142624	0.0033451627279191	0.149746009605175	-1.7496036851856
6252	RTN1	-1.17200647156749	-1.92536126689327	-0.418651676241702	4.54282076859769	-3.17255603580263	0.00339218775583884	0.150732077895035	-1.84314288723179
126917	IFFO2	1.96037621117012	0.698206208526217	3.22254621381403	10.0696637216758	3.16738181069468	0.00343797866496382	0.150732077895035	-1.8788359589188
729665	CCDC175	-1.41579804772729	-2.32774620302347	-0.503849892431109	-1.98927513200097	-3.16599342682823	0.00345036559296746	0.150732077895035	-1.82426028249879
973	CD79A	-1.92219908462018	-3.16046321492786	-0.683934954312497	-0.683943590441054	-3.16565747586329	0.00345336928248576	0.150732077895035	-1.80127717617852
89853	MVB12B	-1.03422644727431	-1.70073031958159	-0.367722574967043	4.64632827714075	-3.16440317294248	0.00346460588315093	0.150732077895035	-1.86466054821233
54538	ROBO4	2.15034084074667	0.763789146573174	3.53689253492016	5.57573558924503	3.16264238162767	0.0034804386909617	0.150732077895035	-1.86163996100036
1787	TRDMT1	-1.26082151547778	-2.07483475374236	-0.446808277213203	3.1612101161293	-3.15864626563747	0.00351662768689471	0.150732077895035	-1.82454525426668
9830	TRIM14	1.21046585666601	0.428613237195565	1.99231847613645	5.96198357690533	3.1572320096715	0.00352952101269957	0.150732077895035	-1.89582706083037
164656	TMPRSS6	2.24228125871697	0.792100124895679	3.69246239253825	3.26064083411592	3.15316491152768	0.00356685116465335	0.150732077895035	-1.80271752952806
57594	HOMEZ	1.50072239467684	0.529269031492347	2.47217575786134	5.47399192094949	3.15033875699545	0.00359301258822092	0.150732077895035	-1.89664899244264
966	CD59	1.07920474369117	0.380552526319384	1.77785696106295	10.2026704761401	3.15008050352671	0.00359541231502369	0.150732077895035	-1.9173076355422
414235	DIP2C-AS1	-1.63293118974878	-2.69184208084766	-0.574020298649895	0.0987633018842059	-3.14475863360384	0.00364520534927287	0.15077781377502	-1.83109969629243
128346	C1orf162	-1.2710102278177	-2.09547124839765	-0.446549207237742	3.35326517666265	-3.14382068160867	0.00365404896779757	0.15077781377502	-1.86575731763078
4440	MSI1	-2.44843728934717	-4.03790438362056	-0.858970195073769	0.439438876788771	-3.14134975175162	0.00367744449023889	0.15077781377502	-1.82774040309701
2203	FBP1	-1.44790762339763	-2.39003449074694	-0.505780756048316	4.12481948324569	-3.13408170699557	0.00374709084344676	0.15077781377502	-1.91839954306687
131408	FAM131A	1.22377191051936	0.42504760103243	2.02249622000629	6.64365609403367	3.12451365404348	0.00384069479575678	0.15077781377502	-1.9801361209644
84871	AGBL4	-2.06394851866012	-3.41151837339518	-0.716378663925054	-1.48904428489549	-3.12339148586342	0.00385181770840226	0.15077781377502	-1.89865196619618
51182	HSPA14	-1.29293648533448	-2.13723702515009	-0.448635945518875	4.41692772221739	-3.12290643739154	0.00385663498973098	0.15077781377502	-1.95363501159739
1893	ECM1	2.04541983938119	0.709624319481919	3.38121535928046	8.68488347741908	3.12263577068753	0.00385932562187301	0.15077781377502	-1.9864539638672
26219	OR1J4	1.73634476406193	0.600606964428867	2.872082563695	-0.532087512329447	3.11771728278831	0.0039085315689898	0.15077781377502	-1.91490813301964
693152	MIR567	-1.40406161344703	-2.32430896150234	-0.483814265391717	-2.25021696149086	-3.11143290553125	0.00397227170537465	0.15077781377502	-1.93567814235572
347746	PWARSN	-1.39024666984244	-2.30255373565398	-0.477939604030913	0.332619060584053	-3.10763263707698	0.0040112951553571	0.15077781377502	-1.90569245577384
3752	KCND3	1.95300152811286	0.67094938778587	3.23505366843985	4.83772347683449	3.10653137307182	0.00402267160009847	0.15077781377502	-1.96644754491542
151011	SEPTIN10	1.32096790357805	0.452660166189664	2.18927564096644	6.18417559608397	3.10239751101842	0.00406565035890732	0.15077781377502	-2.02466810141062
53905	DUOX1	1.89405010420814	0.649014723016631	3.13908548539965	8.5966720013002	3.10233447489668	0.00406630909941989	0.15077781377502	-2.03339905414096
445571	ZNG1C	-1.02258425058015	-1.69614845585564	-0.349020045304658	4.18715969759637	-3.0959857195064	0.00413317749703555	0.15077781377502	-2.00629946524727
9941	EXOG	-1.32762470866132	-2.20263667218285	-0.452612745139776	1.10827306756001	-3.09414159780794	0.00415279592786247	0.15077781377502	-1.92577529797156
64834	ELOVL1	1.66069832927471	0.564702276276526	2.75669438227289	8.95812780771002	3.09001514134371	0.00419701591608554	0.15077781377502	-2.06099191400235
26239	LCE2B	1.99979111725388	0.679814212304632	3.31976802220313	9.99418622347716	3.08956368166162	0.00420188093490971	0.15077781377502	-2.05866614604999
9227	LRAT	2.0470471812749	0.695838471350839	3.39825589119895	0.133692043127826	3.08947201352143	0.00420286942358952	0.15077781377502	-1.96277401494471
10321	CRISP3	2.25213921569237	0.76521676516598	3.73906166621877	3.25030085128233	3.0887713689881	0.00421043201791482	0.15077781377502	-1.94450610349363
204219	CERS3	1.95239129649479	0.663159228920662	3.24162336406892	7.77219050536084	3.0882653768442	0.00421590162330013	0.15077781377502	-2.06616531020315
1474	CST6	1.72284919550319	0.584010151144867	2.86168823986152	8.77454430405397	3.08506106718749	0.00425069629153338	0.15077781377502	-2.07277115136069
5955	RCN2	-1.11339153905798	-1.84973356064932	-0.377049517466639	3.94836000739811	-3.08352291387179	0.00426749545989399	0.15077781377502	-2.02583048845693
353133	LCE1C	2.06786336980983	0.700059138843975	3.43566760077569	9.99638308082851	3.08302286952449	0.00427297034743224	0.15077781377502	-2.07369042949376
374897	SBSN	1.99354298409352	0.674098549893123	3.31298741829391	12.5377393612224	3.08115358967944	0.00429349591034277	0.15077781377502	-2.06448809704687
27013	CNPPD1	-1.09111161278029	-1.81355151753832	-0.36867170802226	6.73435809761507	-3.07996868006791	0.00430655525969341	0.15077781377502	-2.08535933962206
55891	LENEP	-1.44398893765827	-2.40022910129044	-0.487748774026096	-2.17808612519064	-3.07946827436235	0.00431208175573909	0.15077781377502	-1.99735201672785
6415	SELENOW	1.40472476516003	0.474267588123319	2.33518194219674	7.39899605385739	3.07874484595735	0.00432008323773387	0.15077781377502	-2.0882638061073
54854	FAM83E	1.55101418739355	0.520356528459076	2.58167184632802	2.10341279508121	3.06888196092497	0.00443058883850179	0.152300239725048	-1.97884896456033
114880	OSBPL6	1.90759743097657	0.63947250752237	3.17572235443077	4.7557294029006	3.06763397883125	0.00444476134658567	0.152300239725048	-2.05220397328124
5875	RABGGTA	1.20485404104779	0.403088300987109	2.00661978110846	6.46562870164693	3.06454351752111	0.00448004325105087	0.152538684753962	-2.11611218256735
56998	CTNNBIP1	1.57919711432039	0.526897268280921	2.63149696035986	8.64362721252348	3.0603823158817	0.00452796948133564	0.153054882208436	-2.12950962103681
8372	HYAL3	-1.28563928210903	-2.14263490485863	-0.428643659359428	1.31553380142036	-3.05928106578588	0.00454073425557293	0.153054882208436	-1.99896724413945
7443	VRK1	-1.13873835567761	-1.89783783039017	-0.379638880965046	4.19629205956756	-3.05917348950806	0.00454198302041455	0.153054882208436	-2.09053746038545
4642	MYO1D	1.45830893244167	0.485413843495638	2.43120402138771	9.17765089472861	3.05676726408201	0.00457000028088608	0.153054882208436	-2.13638359558779
148789	B3GALNT2	-1.44644758624771	-2.41161687329738	-0.481278299198043	4.86280256920344	-3.05617385676506	0.00457693488982152	0.153054882208436	-2.11863778462638
945	CD33	-1.26336436038102	-2.10692449720168	-0.41980422356036	1.85622968393013	-3.05415744446703	0.00460057357634074	0.153185466424432	-2.01487658585974
10734	STAG3	-1.21936796955358	-2.03372209525575	-0.405013843851405	0.919672916403512	-3.05351691907008	0.0046081067685527	0.153185466424432	-2.01183592716771
7003	TEAD1	1.69808359074617	0.562726220109766	2.83344096138257	8.42012860276956	3.05003856348815	0.00464922041865326	0.153186826084282	-2.15346032383257
23432	GPR161	-1.5450566702621	-2.57849049380227	-0.511622846721933	2.36351886466677	-3.04888181947151	0.00466296993023694	0.153186826084282	-2.04048417084937
100129316	LOC100129316	-1.54825814303317	-2.58450031803463	-0.512015968031708	-1.46129974946934	-3.04691934151982	0.00468638502013438	0.153186826084282	-2.05296600013411
283761	LINC00928	1.47409644783909	0.48618637413077	2.46200652154741	-2.23056826827979	3.04289757855765	0.0047347193065613	0.153186826084282	-2.0785554455291
79723	SUV39H2	-1.38594715501979	-2.31502794545538	-0.456866364584196	2.95958584381493	-3.04208986678641	0.00474448339954877	0.153186826084282	-2.07726649249654
161835	FSIP1	-1.54709734107014	-2.58619895728835	-0.507995724851932	-1.14763723213812	-3.03625657510264	0.00481556888365079	0.154080935320187	-2.07052804403284
11147	ANKRD13C-DT	1.87384193438166	0.615068376468342	3.13261549229498	2.35423840216038	3.03573733037264	0.00482194521717072	0.154080935320187	-2.048447143258
163404	PLPPR5	-2.09924374887392	-3.51305943776903	-0.685428059978808	-1.6966246523996	-3.02795154362235	0.00491852017231665	0.155237338921769	-2.09026949714383
149466	C1orf210	2.0309756072517	0.662173397038889	3.3997778174645	4.17132460796209	3.02581839309144	0.0049452981451706	0.155645294003185	-2.11635872111872
1002	CDH4	1.97040119029092	0.641281170105346	3.2995212104765	2.61438017771061	3.02321692578604	0.00497814207437399	0.156241352926442	-2.07651136127944
55466	DNAJA4	1.42519998819272	0.462071061123195	2.38832891526225	7.45113469001977	3.01765948519324	0.0050489995432036	0.156460310902144	-2.22753468523997
100132103	FAM66E	1.80961287860752	0.586594132130374	3.03263162508466	0.587779013825428	3.01738976786931	0.00505246264793073	0.156460310902144	-2.09977413422709
1124	CHN2	-1.37803638305561	-2.30997256098491	-0.446100205126304	2.40399369347427	-3.01545853850447	0.00507732499864206	0.156460310902144	-2.11292605857544
100505839	SH3PXD2A-AS1	1.58798334799736	0.514041416088471	2.66192527990624	4.18973593674746	3.01539349221412	0.0050781644092378	0.156460310902144	-2.15005398368057
1	A1BG	-1.28251985978417	-2.15023133270995	-0.414808386858388	2.10721446751394	-3.01416906316646	0.00509398999913071	0.156460310902144	-2.10611014848379
7358	UGDH	1.49872212306203	0.484717076252163	2.51272716987189	6.87108469468259	3.0141152232816	0.00509468694419652	0.156460310902144	-2.23268220238103
25885	POLR1A	-1.7782429641469	-2.98281240272547	-0.573673525568324	4.93668842099644	-3.01049636763044	0.00514173986974639	0.156486488110527	-2.22309899727875
121549	ASCL4	-2.39457711265574	-4.01898184921147	-0.770172376100011	-1.33039153826566	-3.00616925571743	0.00519854206412614	0.156486488110527	-2.12833354246393
57152	SLURP1	2.20229613034856	0.708277732651271	3.69631452804585	8.15452669746817	3.00606674418211	0.00519989491740748	0.156486488110527	-2.25340441965333
55423	SIRPG	-1.74660201947852	-2.93151095340949	-0.561693085547548	0.7258544194694	-3.00599208619064	0.00520088039498372	0.156486488110527	-2.11034295604577
28680	TRAV8-6	-1.59223111864749	-2.67383240827921	-0.510629829015768	-1.59032104347753	-3.00204888531701	0.0052531823350248	0.156731001766762	-2.14227094144805
64395	GMCL1	-1.77041365527295	-2.97343851939191	-0.567388791153983	4.59339853307711	-3.00108983692792	0.00526597807725562	0.156731001766762	-2.23526940850817
9601	PDIA4	1.18676706553919	0.379961353333914	1.99357277774447	7.42643382280974	2.99968305668559	0.00528480091739703	0.156731001766762	-2.26850571086036
5158	PDE6B	-1.48574750092396	-2.4963667358822	-0.475128265965732	-0.118218815241593	-2.99803223079572	0.0053069703432274	0.156731001766762	-2.13401805052739
390093	OR10A6	1.79663032083951	0.574315590185008	3.018945051494	-1.36733573012589	2.99746781086244	0.00531457028062801	0.156731001766762	-2.16019384231793
23581	CASP14	2.07807605509518	0.663480085752694	3.49267202443766	8.1420010072945	2.99576588451436	0.00533754921077476	0.156996604534726	-2.27679829954977
4485	MST1	-1.35308905913237	-2.27559225723469	-0.430585861030064	2.39618049232744	-2.99114420311462	0.00540042524067894	0.15777774690185	-2.16616325282136
340277	FAM221A	-1.29814702621907	-2.18358042573385	-0.41271362670429	1.27574372497576	-2.98983231580349	0.00541840024920916	0.15777774690185	-2.14413606924854
9025	RNF8	-1.5358164411825	-2.58340602387031	-0.488226858494688	3.187148220979	-2.98969572370933	0.00542027503596602	0.15777774690185	-2.20353406937498
150696	PROM2	1.59497160035953	0.505475388142875	2.68446781257619	8.87553682807486	2.98542440493528	0.00547921144195717	0.15839926356493	-2.29909115063841
144742	LINC00934	-1.59389000508696	-2.68291633602074	-0.504863674153179	-2.40146269292342	-2.98468714942858	0.00548944538528176	0.15839926356493	-2.18358720354027
57127	RHBG	2.14365053200745	0.678697407988192	3.60860365602671	3.1170571991406	2.98407068823386	0.00549801644627292	0.15839926356493	-2.16663875048615
495	ATP4A	-1.62679850460475	-2.73932638059133	-0.514270628618175	-1.87569721176659	-2.98195930113047	0.00552746847344634	0.158482610181327	-2.1839898177872
100506126	LINC00867	-2.10688574629909	-3.54779062370473	-0.665980868893461	-2.01707843988191	-2.98184127824125	0.00552911918752937	0.158482610181327	-2.18349404395987
9776	ATG13	1.05474699613541	0.333021638317001	1.77647235395381	8.67304764935639	2.98026705246648	0.00555118156119679	0.158710117103326	-2.31109357393458
100130987	LOC100130987	1.28674810625437	0.405173710088581	2.16832250242017	1.78097975951337	2.97655161811715	0.0056035830633429	0.159098849666158	-2.17084204119954
100505678	STARD4-AS1	-1.20673752976692	-2.03412131086166	-0.379353748672185	0.684055652753627	-2.97429927437415	0.005635576910567	0.159098849666158	-2.17614288551298
51700	CYB5R2	1.6053406450853	0.502228224978531	2.70845306519207	6.5199578339703	2.96774290972707	0.00572969407652224	0.159986232502989	-2.33265410486731
124857	WFIKKN2	1.82294816235679	0.569649590349089	3.07624673436449	1.98395742692142	2.96618765595748	0.00575223690807317	0.159986232502989	-2.19206605967379
7004	TEAD4	1.86361300391172	0.582350769512885	3.14487523831056	4.40893483139555	2.96617353524606	0.00575244196610959	0.159986232502989	-2.26203919121601
767846	PFN1P2	-1.23068068189003	-2.07798515995142	-0.383376203828644	1.0611470232021	-2.96199779370235	0.00581338527916059	0.160713404338632	-2.20077381858572
2527	FUT5	2.02424158624796	0.630322652343702	3.41816052015222	0.123433729590656	2.96144502131169	0.00582149835936484	0.160713404338632	-2.21629954821288
23120	ATP10B	1.93524509166183	0.600032507532141	3.27045767579153	5.68528570563186	2.95572759812942	0.00590604338892645	0.162001607149948	-2.33680274407475
221421	RSPH9	1.20464354901515	0.373132463687985	2.03615463434231	0.243749567299473	2.95440047699272	0.0059258330846056	0.162001607149948	-2.22714746530863
10555	AGPAT2	-1.05217867197931	-1.78143265948767	-0.322924684470945	4.98563587499696	-2.94231747171608	0.00610891549791118	0.16393653786117	-2.37765119630366
4925	NUCB2	1.27931988823282	0.389979863487791	2.16865991297785	5.87798286768741	2.93352748890938	0.00624544340224993	0.16393653786117	-2.40144264679238
2281	FKBP1B	1.52581659993683	0.464739948636528	2.58689325123714	3.93205017122105	2.93247572840708	0.00626197112149349	0.16393653786117	-2.32068171735565
140700	SAMD10	1.19638966735133	0.362400104404536	2.03037923029812	4.00264884981646	2.92543792228059	0.00637363211317068	0.16393653786117	-2.34866974445013
84818	IL17RC	1.27902221843044	0.387416130509558	2.17062830635133	5.25638719832226	2.92539094344287	0.00637438374575404	0.16393653786117	-2.40152136259512
8986	RPS6KA4	1.57587537708234	0.476953962853119	2.67479679131157	6.17069837390365	2.9243818665058	0.00639054855670991	0.16393653786117	-2.42408122459009
100507244	MAMDC2-AS1	-1.51201117469935	-2.56713106196685	-0.456891287431857	-1.75624631813527	-2.92234873649495	0.00642323558926061	0.164356304666995	-2.29894726761854
26290	GALNT8	-1.91002865454836	-3.24442111254148	-0.575636196555247	-1.54091975688627	-2.91900711036715	0.00647730235213921	0.165031676255411	-2.30232125495529
137695	TMEM68	-1.35028582638654	-2.29461369096224	-0.405957961810841	2.95297160144061	-2.91596128209308	0.00652695674729666	0.165663324093569	-2.3520540588478
7263	TST	1.48406150791136	0.444799728330802	2.52332328749193	6.28836210849454	2.91209671264123	0.00659047522727472	0.166430289543473	-2.45457062578767
8853	ASAP2	1.71623514439348	0.514115600469207	2.91835468831775	7.80044607738269	2.91144092225655	0.0066013115286399	0.166430289543473	-2.466141956565
7108	TM7SF2	1.70776067883633	0.511191439077943	2.90432991859472	7.32011955702136	2.91050281976336	0.00661684196252916	0.166430289543473	-2.46707800270786
646576	HHIP-AS1	-1.44744188660028	-2.4617035600126	-0.43318021318797	-2.36491553701873	-2.91024780480181	0.00662106972462907	0.166430289543473	-2.32700444219339
100507055	LRCOL1	-1.64910263597299	-2.80777694584707	-0.490428326098917	-1.98400122521215	-2.90245273950304	0.00675153510091642	0.168578329764215	-2.33834518577703
51268	PIPOX	1.63957779445568	0.486181148668707	2.79297444024266	2.14008738591742	2.89889304718764	0.00681191555740482	0.1697088319357	-2.33077511911152
84649	DGAT2	1.15171493706974	0.341237194216622	1.96219267992286	9.75005149687244	2.89789573340429	0.0068289232625698	0.169756154376624	-2.49125295334956
151174	LINC02610	-1.55448769373871	-2.64910322395295	-0.459872163524474	-1.96397986713372	-2.89603983714014	0.00686067933500991	0.170169079488237	-2.35098343051825
728361	OVOL3	-1.26263896373753	-2.15295437992509	-0.372323547549964	-2.20782349619162	-2.8921055743487	0.00692845862781459	0.170230720610117	-2.36116129029597
386617	KCTD8	1.55967263869879	0.459371180873221	2.65997409652436	-1.83058436172731	2.89068396866441	0.00695310469172092	0.170230720610117	-2.36764225067697
23604	DAPK2	1.10360791255774	0.324815441630891	1.88240038348458	5.12563017254595	2.88982743775617	0.00696799400468872	0.170230720610117	-2.48006915820301
10349	ABCA10	-1.14002922165081	-1.94524435693309	-0.334814086368529	2.171154566256	-2.88724011297021	0.00701315268052602	0.170230720610117	-2.37608436187623
85377	MICALL1	1.55334222739354	0.455462431353365	2.65122202343371	8.18070886068823	2.88530152023182	0.00704716890589086	0.17028384908944	-2.52400504205942
64147	KIF9	1.43984353708203	0.419294490753207	2.46039258341085	4.52278635421419	2.8771351910393	0.00719217454270051	0.170917873861189	-2.47230785317591
81689	ISCA1	-1.18566970167628	-2.02636449566743	-0.344974907685138	4.85749322629667	-2.87610152910959	0.00721072767671283	0.170917873861189	-2.52093741324632
163742	SLC25A3P1	-1.88075442810508	-3.21440347436456	-0.547105381845607	-2.17647158884933	-2.87587087904317	0.00721487374059912	0.170917873861189	-2.38973250497944
200734	SPRED2	-1.03597138472058	-1.77133203656348	-0.300610732877686	6.4082755065113	-2.87293778276673	0.00726779376024228	0.171085832903387	-2.55029790974509
92659	MILIP	1.63978549072383	0.474921997980441	2.80464898346721	0.400516110432837	2.87072012363556	0.0073080477574878	0.171085832903387	-2.39018605694528
622	BDH1	1.45277771896545	0.420043699034246	2.48551173889666	7.47799110517201	2.86872907972811	0.00734436689162608	0.171085832903387	-2.56077798285997
171546	SPTSSA	1.45779465899987	0.42143600776907	2.49415331023068	7.08686351046869	2.86856784897625	0.00734731535983997	0.171085832903387	-2.55978076922776
79056	PRRG4	1.09081496595794	0.314948001510354	1.86668193040553	5.04964868366016	2.86709891400964	0.00737422946827814	0.171085832903387	-2.52699489876854
157638	LRATD2	1.63834342726295	0.472815698738158	2.80387115578774	7.48467026814032	2.86656096075322	0.00738410912323668	0.171085832903387	-2.56522343465653
8428	STK24	1.12181629829161	0.323396582872062	1.92023601371116	9.35516621072388	2.86529499902494	0.00740740797792893	0.171085832903387	-2.56506065655592
4892	NRAP	1.68170347591362	0.484786421906659	2.87862052992057	-1.75941802923474	2.86526117975066	0.00740803133731293	0.171085832903387	-2.41537940517938
653125	GOLGA8K	-1.5195543707631	-2.60367030246272	-0.435438439063487	-0.718628224496415	-2.85837606303366	0.00753597051909005	0.172309513422456	-2.41498955124608
22875	ENPP4	-1.00943776010851	-1.7297350647649	-0.289140455452122	4.26692358388143	-2.8578972176192	0.00754494522830277	0.172309513422456	-2.53957751562072
79641	ROGDI	-1.0820169280116	-1.85432644545812	-0.309707410565071	3.0840403381135	-2.85707418638153	0.00756039427886	0.172309513422456	-2.48300822027916
23189	KANK1	1.4634483713244	0.417994515025391	2.5089022276234	7.02538793861283	2.85464025429561	0.00760625555403825	0.17265431799025	-2.59003396414215
55751	TMEM184C	-1.46647709499157	-2.51494178821014	-0.418012401772996	4.74536434654483	-2.85233363166985	0.00764995916125568	0.172694742346243	-2.56992889598836
10804	GJB6	1.71188246808447	0.487869507500383	2.93589542866855	7.87890558209468	2.8521133187719	0.00765414575368717	0.172694742346243	-2.59740100952671
1382	CRABP2	1.90733614363405	0.542099484071799	3.2725728031963	7.90027257159018	2.84903737154697	0.00771282308215129	0.173506946621987	-2.60399907846971
57519	STARD9	-1.28325094204787	-2.20191684765886	-0.364585036436883	4.14434013044984	-2.8486089989086	0.00772102824056547	0.173506946621987	-2.5555235847926
54922	RASIP1	1.84147807068666	0.520054852534757	3.16290128883857	5.20226072019025	2.84186515451499	0.0078512870012513	0.173768535215815	-2.57215055055609
143903	LAYN	-1.26354674091064	-2.17078957543723	-0.356303906384064	2.32915797357411	-2.84018489905273	0.00788406113238371	0.174037938867315	-2.48313893005033
4163	MCC	1.07079237973767	0.301355274228363	1.84022948524699	6.49584688208248	2.83799087530982	0.00792704994521671	0.174276460948442	-2.6243872869636
93190	CFAP107	1.72970931520677	0.486115173283999	2.97330345712954	-1.39005733800217	2.83643806898817	0.00795760788876473	0.174276460948442	-2.46767277941043
130367	SGPP2	1.29525088041408	0.363641426908395	2.22686033391976	4.95658891725447	2.83529895725758	0.00798009494348774	0.174276460948442	-2.58977339768835
497048	KU-MEL-3	-1.47476868188246	-2.53600821980086	-0.413529143964061	-1.46440596882685	-2.83393140132811	0.00800717047672055	0.174276460948442	-2.46638799007911
100129543	ZNF730	-1.51821649853235	-2.61125092939662	-0.425182067668077	-2.13772212713886	-2.83255735841555	0.00803446126480003	0.174276460948442	-2.4728145040666
23589	CARHSP1	1.502952796846	0.419490930828605	2.58641466286339	7.20027445198957	2.82885416843117	0.00810844812229764	0.175119727334064	-2.64745417768685
4879	NPPB	-1.33695425537227	-2.301086215811	-0.372822294933542	-2.31797182180151	-2.82786659081265	0.00812828686995241	0.175119727334064	-2.48311068292707
83938	LRMDA	-1.13388597065249	-1.95209598221961	-0.315675959085359	1.39628184854835	-2.82607342760282	0.0081644249284238	0.175166075923407	-2.48129426140383
6560	SLC12A4	1.3368831330505	0.371630833384253	2.30213543271674	6.40857765838399	2.82443411117433	0.00819759432007175	0.175307469549017	-2.65093524453489
89777	SERPINB12	2.38972485184665	0.664025332222851	4.11542437147045	6.25784871362154	2.82397970140172	0.00820681105222347	0.175307469549017	-2.63598272057563
254428	SLC41A1	1.53158304387376	0.425040036036443	2.63812605171108	6.65778072146037	2.82261145878824	0.00823462166884464	0.175499273988214	-2.65636467212249
221322	TBC1D32	-1.05460233787302	-1.81819278662043	-0.291011889125621	3.18592638347174	-2.81648272095517	0.00836028137066567	0.175648167098717	-2.5751000818755
118424	UBE2J2	1.22637033589625	0.338356332007837	2.11438433978467	7.32776662920317	2.81631138813952	0.00836381997218449	0.175648167098717	-2.67597055726904
28558	TRBV29-1	-1.50365118777232	-2.59257957314928	-0.414722802395366	-1.91510944648583	-2.81596097444802	0.00837106157279479	0.175648167098717	-2.5030195355308
84617	TUBB6	1.45556265463686	0.401028361902889	2.51009694737083	8.81169957360702	2.81480974557099	0.00839489411542505	0.175648167098717	-2.6778269073095
6652	SORD	1.821695956653	0.500228193887367	3.14316371941864	6.25374884880979	2.81124159699607	0.00846916609199793	0.175738032398392	-2.67174376754558
79924	ADM2	1.86053628933125	0.510546483541344	3.21052609512115	0.0702368099634583	2.81051886752591	0.00848428472969066	0.175738032398392	-2.50841954879594
100169750	PRINS	1.79896339693233	0.492768670505619	3.10515812335904	0.0609074507337781	2.80862171838623	0.00852409127576824	0.175738032398392	-2.51207228260798
7458	EIF4H	1.22056067203961	0.333847545795173	2.10727379828406	9.91049677991191	2.8070818991402	0.00855652884878771	0.175738032398392	-2.69003980344959
1827	RCAN1	1.11896818287051	0.305500598478539	1.93243576726248	5.92781557973792	2.80515158819135	0.00859735587135974	0.175738032398392	-2.6864726727528
642826	BMS1P2	-1.05689195170951	-1.82529577132618	-0.288488132092833	-2.01059374704642	-2.80491641874766	0.00860234227653219	0.175738032398392	-2.52539977043596
100505921	GLCCI1-DT	1.40067892799545	0.38077615667869	2.42058169931221	-2.02633829793836	2.80064893038765	0.00869329989467424	0.176812530854592	-2.53752179761926
100505621	NDUFV1-DT	-1.20976358013016	-2.09137927722695	-0.328147883033365	-0.69858768983542	-2.79833716675982	0.00874294851085089	0.177001386428686	-2.53084474165997
26119	LDLRAP1	1.70447480891839	0.461927853989481	2.94702176384731	5.72077725321833	2.79741324307853	0.00876286535834978	0.177085530874853	-2.68989733360248
642280	ZNF876P	-1.29504739796648	-2.24029156538275	-0.349803230550201	-0.879084710134731	-2.79396207196779	0.0088376380666698	0.178275944914007	-2.53980096810931
492303	GEMIN8P4	-1.56002043192473	-2.6994744945095	-0.420566369339953	0.269827271538282	-2.79198007213712	0.00888084954979902	0.178298327905071	-2.54045472074247
1016	CDH18	1.66343188687175	0.448348152799485	2.87851562094401	-0.932622925913346	2.79175732368209	0.0088857182505645	0.178298327905071	-2.54908537827767
55924	INKA2	1.19053292213872	0.320309092793332	2.0607567514841	5.73167123045054	2.78990417670156	0.00892632021010755	0.178298327905071	-2.71477040163827
6334	SCN8A	-1.96542625864236	-3.40386417422225	-0.526988343062463	0.199664100952428	-2.78640654069232	0.00900342620116253	0.178298327905071	-2.55167393838335
50511	SYCP3	-1.49278269152175	-2.5854750569904	-0.400090326053097	-1.33349840638094	-2.78597702780413	0.00901293775404704	0.178298327905071	-2.55658360696455
9531	BAG3	1.16085693514627	0.310660017585173	2.01105385270737	7.59236987641042	2.78444101990063	0.0090470296306861	0.178298327905071	-2.7455615218112
10265	IRX5	1.49557849056936	0.400059815116122	2.59109716602259	4.21240021362747	2.78399386535635	0.00905697693867763	0.178298327905071	-2.6558068599453
100287616	LOXL1-AS1	1.91427448494107	0.511388577536349	3.3171603923458	2.07960583094293	2.78266360005009	0.00908663030539175	0.178298327905071	-2.5627202268497
112611	RWDD2A	1.25644128645379	0.335562717323261	2.17731985558432	2.38460463375532	2.78239434249289	0.00909264345760109	0.178298327905071	-2.5733594087662
7433	VIPR1	1.77842173599528	0.473192482023326	3.08365098996724	6.48673023955016	2.7786049660529	0.00917766505998116	0.179115354637293	-2.74738109138413
2118	ETV4	1.73976788960971	0.462714836579445	3.01682094263998	3.03171131248168	2.77818537111662	0.00918712504947806	0.179115354637293	-2.599626084737
93343	MVB12A	1.19559994888662	0.315432956450737	2.07576694132249	4.96388802073958	2.77012686312737	0.00937058783033063	0.180287542571224	-2.73038751400905
7455	ZAN	1.31864220943758	0.34586064287952	2.29142377599564	-2.0343547110867	2.76433383654605	0.00950458461070598	0.181374753197183	-2.60485442440892
100134391	LOC100134391	-1.36944821948841	-2.37991869949793	-0.358977739478899	-2.26461728137981	-2.76376322705187	0.00951787968137601	0.181374753197183	-2.60287835321554
10693	CCT6B	-1.15734294223516	-2.01138839806462	-0.303297486405693	0.829670561688371	-2.76350293518756	0.00952395019458329	0.181374753197183	-2.59847521164007
144481	SOCS2-AS1	-1.2447108487982	-2.16440796439471	-0.325013733201691	0.748983317688285	-2.75995816597673	0.00960698219495035	0.182596426146909	-2.60526076280691
283358	B4GALNT3	1.3863843344377	0.361364506817579	2.41140416205782	6.9356538679781	2.75822839437219	0.0096477452158183	0.18280280817021	-2.7998020504236
339324	ZNF260	-1.0233138926563	-1.78058337639478	-0.266044408917829	3.33522824931965	-2.75573379995287	0.00970681641436816	0.183303847448472	-2.71121338911533
3959	LGALS3BP	1.33299885785865	0.34576968717673	2.32022802854058	6.36846965855703	2.753535289278	0.00975915643700077	0.183664208535963	-2.80415290077324
8123	PWAR5	-1.04516246821369	-1.82004614281847	-0.27027879360891	1.90315451054119	-2.75059179729172	0.00982964514754391	0.183664208535963	-2.64703360745834
25859	PART1	-1.19007907257891	-2.07276438806725	-0.307393757090574	2.47935434176672	-2.74946860789715	0.00985666765282893	0.183664208535963	-2.67849403733696
5097	PCDH1	1.70169394915175	0.438525731374107	2.96486216692939	8.08325334692655	2.74725589224714	0.00991010587807204	0.184354221268241	-2.82548756230932
9517	SPTLC2	1.38214711603081	0.355285676785009	2.40900855527662	7.80544994273433	2.74486680606217	0.00996810724859004	0.184930027654141	-2.83092104929623
100422926	MIR3137	1.53926329010028	0.39555001383563	2.68297656636494	-1.48284135659617	2.74457181092467	0.00997529098026898	0.184930027654141	-2.63941810199936
191	AHCY	1.3002709957805	0.333623312123774	2.26691867943722	7.72241494188086	2.74311812325845	0.0100107618910675	0.184930027654141	-2.83474355389537
2121	EVC	1.60765155575942	0.412200943111444	2.80310216840741	6.68420296339896	2.74245263185193	0.0100270395737596	0.184930027654141	-2.82961507200126
8848	TSC22D1	1.06934082349515	0.27402716031898	1.86465448667132	7.8877999250181	2.74193119313538	0.0100398110420991	0.184930027654141	-2.83722679531462
79962	DNAJC22	-1.64374996340183	-2.86805785626636	-0.419442070537299	-1.07651354466351	-2.73794018343864	0.0101380659594103	0.186434221145555	-2.64608653661012
10424	PGRMC2	1.51336631823551	0.385459986775468	2.64127264969555	7.22683027933658	2.73621285127314	0.0101808689320112	0.18659528568628	-2.84840273645723
50861	STMN3	1.89079255305936	0.481045933185787	3.30053917293293	6.0538990834121	2.73515328346916	0.0102072082243944	0.18659528568628	-2.8304976519317
80178	TEDC2	1.446435932925	0.36750208353463	2.52536978231536	0.551381945380653	2.7339038251545	0.0102383496205027	0.18659528568628	-2.65230792732094
55304	SPTLC3	1.94234280824804	0.492947664375398	3.39173795212067	5.72034886337529	2.73286342844076	0.0102643480069462	0.18659528568628	-2.82403214799226
5639	PRRG2	1.4458559444844	0.366420505867563	2.52529138310124	3.06949914106096	2.73153771704156	0.0102975653575348	0.186618458640744	-2.70120856109862
55531	ELMOD1	2.01093001861869	0.509236639586918	3.51262339765046	6.36254506247953	2.73082921335893	0.0103153588979742	0.186639891429369	-2.84492307528825
135250	RAET1E	2.55900447232687	0.646907012904577	4.47110193174916	2.97661185141578	2.72922832140175	0.0103556697898179	0.186840342280288	-2.68484125894397
144717	PHETA1	1.74567413289999	0.440522135408739	3.05082613039124	5.6804786071706	2.7276015788876	0.0103967821037949	0.187208723907436	-2.83835707486027
916	CD3E	-1.37403518218931	-2.40238189194679	-0.345688472431822	2.94519560927973	-2.72481573794121	0.0104675418647411	0.187880671553084	-2.75683105008189
100505624	GTF3C2-AS1	-1.20526682260736	-2.10822000071384	-0.302313644500873	-1.69145707266704	-2.72205452276229	0.0105381191304081	0.18884578397012	-2.67834655172031
90550	MCU	1.25230911600265	0.311685766050131	2.19293246595517	6.53564956714968	2.71503001690488	0.0107196722723628	0.190881517673959	-2.8897320598481
9806	SPOCK2	-1.08460806569548	-1.89977177780133	-0.269444353589638	4.8270439027796	-2.71335638817219	0.010763356329999	0.191053825788102	-2.87186364792984
100422826	MIR4274	1.32493285457094	0.327618154056664	2.32224755508521	-2.1549033740137	2.70919644939454	0.0108726562706011	0.191165573964835	-2.70655458844258
2793	GNGT2	-1.16097099618191	-2.03491561508616	-0.287026377277661	0.612259430610261	-2.70904554418178	0.010876640587605	0.191165573964835	-2.70261909094006
256236	NAPSB	-1.09701541519362	-1.92301862390936	-0.271012206477873	2.9640416780032	-2.7083815384771	0.0108941883510341	0.191165573964835	-2.78877220596673
55789	DEPDC1B	1.27852742374392	0.315698360954227	2.24135648653362	2.75515426706003	2.70794416782414	0.010905761206075	0.191165573964835	-2.7386940118956
3231	HOXD1	2.25752112362428	0.556814216777886	3.95822803047067	1.45225366560767	2.70695599696166	0.0109319504541312	0.191326160907506	-2.70497714367982
3156	HMGCR	1.28655064191768	0.315316161219506	2.25778512261585	9.47741912808345	2.70135488455396	0.0110815058677609	0.192967327277146	-2.91996495313346
100506119	LINC01503	1.25407464760455	0.30732181370602	2.20082748150307	3.07570374610046	2.70125524627761	0.0110841834800355	0.192967327277146	-2.76983834836987
353174	ZACN	-1.2000243324497	-2.10631411857891	-0.293734546320497	-1.19199765191676	-2.70023657495879	0.0111115931602272	0.192967327277146	-2.71735388738596
100128164	FHL1P1	1.38692070094202	0.33901554984442	2.43482585203962	2.3342156802894	2.69903492397957	0.0111440074648951	0.193098660708604	-2.73826586805922
158297	SAXO1	-1.40098254381421	-2.4601484793321	-0.341816608296309	-1.9366187149834	-2.69741375764046	0.0111878776468424	0.193395374215264	-2.72442157346527
1413	CRYBA4	-1.28029064188344	-2.24989761695708	-0.310683666809804	-2.50035173763775	-2.69272305611185	0.0113157194616883	0.194113692634967	-2.73491150383774
823	CAPN1	1.15557521579762	0.280289287536471	2.03086114405877	8.13150189150896	2.69232275100215	0.0113266922370684	0.194113692634967	-2.94306889574436
10580	SORBS1	-1.45985395024568	-2.56571039329502	-0.35399750719634	6.82079765889947	-2.69208957123221	0.0113330884984459	0.194113692634967	-2.94308692991705
23164	MPRIP	1.28190677465221	0.309827405683166	2.25398614362126	8.47796261065055	2.6892647894033	0.011410841461094	0.194555712681112	-2.94903241108246
7005	TEAD3	1.4433137028738	0.347041316138458	2.53958608960914	7.89056630020826	2.68485668625113	0.0115331681355802	0.195186647400463	-2.9591277201942
28976	ACAD9	1.14230737407036	0.274574211043759	2.01004053709696	6.91487465952527	2.68457556926255	0.0115410104831144	0.195186647400463	-2.95850076784009
7535	ZAP70	-1.15786724422601	-2.03755005290797	-0.278184435544048	2.76403647670742	-2.68417923383847	0.0115520755180944	0.195186647400463	-2.82736457144772
11005	SPINK5	1.67444273331283	0.40108318520361	2.94780228142205	9.81970738539457	2.68162532751816	0.0116236134081856	0.195384178496814	-2.96060470651631
93134	ZNF561	1.21802331592328	0.291636619031048	2.14441001281552	6.46408057987744	2.68127982781449	0.0116333228385874	0.195384178496814	-2.96078228710162
2049	EPHB3	1.46494764586881	0.350095573806812	2.5797997179308	8.22948389086689	2.67968476864312	0.0116782459830856	0.195554056432115	-2.96975624828931
5287	PIK3C2B	1.30935686970655	0.309564311248337	2.30914942816475	8.02841951087	2.67071152219566	0.0119339887411459	0.197314949390695	-2.98902541204008
353091	RAET1G	2.18332003234558	0.515231114298268	3.85140895039288	2.02586137956854	2.66917501698165	0.0119782986204691	0.197314949390695	-2.78373305618774
283219	KCTD21	1.04851410197864	0.24740586872308	1.8496223352342	3.06775422709833	2.66908208088161	0.0119809836180335	0.197314949390695	-2.83784155247362
403313	PLPP6	1.29660975512579	0.304199582717346	2.28901992753424	4.42681058471169	2.66438467110019	0.0121174263692127	0.197314949390695	-2.92391714755767
2669	GEM	-1.22180582288033	-2.15722597458829	-0.286385671172379	4.39674659580238	-2.66363257697269	0.0121394055937877	0.197314949390695	-2.96117869709059
349196	LINC00965	1.74331029618244	0.408541924007893	3.07807866835699	-1.53870136899261	2.66346894048422	0.0121441926154852	0.197314949390695	-2.78842801994637
1470	CST2	-2.08525100073849	-3.68494050621922	-0.485561495257763	-2.00418022945002	-2.6582846989485	0.0122967633333172	0.198169612791676	-2.79575648014747
7166	TPH1	-1.46777071251586	-2.59388593151064	-0.341655493521082	-1.70972983735574	-2.65799548396476	0.0123053270530127	0.198169612791676	-2.79629675299989
257144	GCSAM	-1.24102890272974	-2.19319204521674	-0.288865760242741	3.65279731558866	-2.65796573940084	0.0123062081101725	0.198169612791676	-2.93599238195368
154790	CLEC2L	-1.89684780167556	-3.36100820420841	-0.432687399142701	-2.01481922374354	-2.64193833781099	0.0127895642416402	0.20211468891571	-2.82584810768028
27178	IL37	1.91855731798482	0.437271361794238	3.3998432741754	5.51670154803185	2.64128169782157	0.0128097379631852	0.202149179430266	-3.01182641863564
10139	ARFRP1	1.24103892011546	0.281627687105603	2.20045015312532	6.94959530781238	2.63790682485431	0.0129138895446463	0.202611723141683	-3.05684053011442
55322	C5orf22	-1.04251489979105	-1.84889040691637	-0.23613939266574	3.95519370010396	-2.63647581353627	0.0129582884980991	0.202611723141683	-2.99628807621264
27124	INPP5J	1.34930206527904	0.305625838380647	2.39297829217742	2.60382159561411	2.63646641194727	0.0129585806619229	0.202611723141683	-2.87128653400785
151531	UPP2	-1.36566904603449	-2.42304701317586	-0.308291078893125	-2.28983902624478	-2.63386831679991	0.0130395535830071	0.202702399772673	-2.84150236577406
5595	MAPK3	1.00775253678205	0.227287899678303	1.78821717388579	7.46397504489411	2.63317376236099	0.0130612795866336	0.202702399772673	-3.0685472957812
1400	CRMP1	1.45028284312264	0.326002608593105	2.57456307765217	4.87254448508192	2.63061312478713	0.0131416678700416	0.20299937073571	-3.01284504515463
84331	MCRIP2	-1.15680810739408	-2.05368076896521	-0.25993544582294	1.7208619987451	-2.63032484103824	0.013150746877222	0.20299937073571	-2.88290120211514
54620	FBXL19	1.12455339653196	0.252172863739144	1.99693392932478	5.01229985993655	2.6287722694074	0.0131997425411819	0.20299937073571	-3.03244720323473
388507	ZNF788P	1.41264926114674	0.316682101260299	2.50861642103318	3.25232046437266	2.62854644172824	0.0132068832331616	0.20299937073571	-2.92353497046945
57530	CGN	1.5578331711053	0.348885835240042	2.76678050697055	6.35668218343418	2.62780063608594	0.0132304911220097	0.203084423834564	-3.06818442519908
84706	GPT2	1.41858880298251	0.317336128772575	2.51984147719245	7.46323315847039	2.62692939637284	0.0132581190582835	0.203106717011192	-3.08121415028899
753	LDLRAD4	-1.06015068213483	-1.88495410331031	-0.235347260959354	6.15532096499688	-2.62117485037342	0.0134419488456973	0.203835594358012	-3.09037566551167
51400	PPME1	-1.10018642267662	-1.95614551178385	-0.24422733356939	6.17585028879305	-2.62115149136796	0.0134426998415172	0.203835594358012	-3.09045471639038
3159	HMGA1	1.01507044321679	0.225077963098335	1.80506292333525	9.46644493378721	2.62030637701748	0.0134698965622705	0.203972719371524	-3.09077483331557
339005	WHAMMP3	-1.22044797751609	-2.17131099408963	-0.269584960942548	0.809182891514518	-2.61746067129521	0.013561849765316	0.205088753651536	-2.8816207621649
64396	GMCL2	-1.86452127966267	-3.31787435912527	-0.411168200200063	-0.0128249156769972	-2.61622479916995	0.0136019652585879	0.205418926942867	-2.87662885678089
81562	LMAN2L	1.4507086386391	0.319164676876577	2.58225260040162	5.25516216058557	2.61449379000835	0.0136583373068795	0.205717262707906	-3.0658685106908
647219	ASCL5	1.48007787492253	0.323245225503503	2.63691052434155	-1.80716486205182	2.60911293705309	0.0138349545535649	0.206714826281723	-2.88702220029482
4330	MN1	1.49810124639678	0.326570422114707	2.66963207067885	4.08772782722136	2.60775204338454	0.0138799573031256	0.207111819731633	-3.01574702710838
388698	FLG2	2.10986923045167	0.457309682682167	3.76242877822118	12.0558018356599	2.60361802677599	0.0140174953954569	0.207366999097052	-3.11087692869887
55198	APPL2	1.11333299320099	0.24128800376088	1.98537798264111	8.60333538500813	2.6035446927334	0.0140199465530101	0.207366999097052	-3.1291203767219
440590	ZYG11A	-1.13850295364023	-2.03032748033872	-0.246678426941741	-1.87167628802082	-2.60335622823686	0.0140262477139338	0.207366999097052	-2.89618705626082
100128310	LOC100128310	1.66367966171667	0.358929560050529	2.96842976338281	-1.49510050460841	2.6002865941536	0.0141292481052671	0.2075894940739	-2.90243878269601
7450	VWF	1.71582473825462	0.370113868583675	3.06153560792557	8.3658419188818	2.60015964470686	0.0141335228755424	0.2075894940739	-3.13662494430655
7434	VIPR2	1.96109007663494	0.422915831905741	3.49926432136413	2.88307564454831	2.5999850799185	0.0141394029515685	0.2075894940739	-2.94541065746774
5228	PGF	-1.60306242113737	-2.86167464802835	-0.34445019424639	2.45956329855196	-2.59739102779067	0.01422704863201	0.2075894940739	-2.99108993242352
5603	MAPK13	1.11465460581891	0.23934813622819	1.98996107540963	9.1398799826664	2.59692271629933	0.014242925000762	0.2075894940739	-3.14110297662894
165829	GPR156	-1.88674609760445	-3.36847780199113	-0.405014393217767	-1.1181955947584	-2.59670572705223	0.014250286772345	0.2075894940739	-2.90802237609754
374378	GALNT18	1.28036612775428	0.273709591359961	2.28702266414859	6.09593905531748	2.5937714605536	0.0143501834898804	0.2075894940739	-3.13737773009914
51294	PCDH12	1.07233389454099	0.228752334062594	1.91591545501938	3.43451950830018	2.59227937370372	0.0144012293907728	0.2075894940739	-3.01758993448133
388403	YPEL2	1.11170411638504	0.236581062089966	1.98682717068011	7.60752816682803	2.59059150805026	0.0144591754432013	0.2075894940739	-3.15738193257968
100507377	LINC02882	1.46267281575132	0.310871486237035	2.6144741452656	-2.05881817529886	2.58969407618707	0.0144900728434532	0.2075894940739	-2.92208536120559
3137	HLA-J	-1.64721053902749	-2.94463149694455	-0.349789581110435	-0.306878892301315	-2.58908943258395	0.0145109243303812	0.2075894940739	-2.92414072491353
79896	THNSL1	1.82557425893487	0.387550081612638	3.2635984362571	2.76446969762332	2.58888145483503	0.0145181029730528	0.2075894940739	-2.96294153714769
9632	SEC24C	1.0246068287767	0.215248404197797	1.8339652533556	8.88497050482845	2.58163715778305	0.0147702079517255	0.209278759830501	-3.17374083755319
6039	RNASE6	-1.05609598744985	-1.89166404315986	-0.220527931739851	4.32869142050303	-2.57751032213892	0.0149156261134765	0.209930134725203	-3.13617529927211
84171	LOXL4	1.34889558413466	0.281332054585093	2.41645911368422	6.35731856914252	2.57669760005923	0.0149444195747556	0.209930134725203	-3.17684694930834
5034	P4HB	1.11088816039854	0.231247035683135	1.99052928511394	11.230920964713	2.57539389525949	0.014990715022857	0.210207725538117	-3.17286811747807
342357	ZKSCAN2	-1.01351522491093	-1.81643506162068	-0.210595388201184	1.84416931766123	-2.57416830278916	0.0150343573948298	0.210207725538117	-2.99416570819784
93653	ST7-AS1	-1.28432515564701	-2.30243407542115	-0.266216235872877	0.651580264563031	-2.57252495011618	0.015093060016207	0.210207725538117	-2.96445055790836
2878	GPX3	1.21329064129795	0.251419045214412	2.17516223738148	9.76139701109861	2.57232948794585	0.0151000562360124	0.210207725538117	-3.18918134529541
392391	OR5C1	-1.74852706986435	-3.13518106405054	-0.361873075678156	-1.82513030284363	-2.57147971154486	0.015130507287031	0.210207725538117	-2.95346891414014
919	CD247	-1.00331813137128	-1.79899373121866	-0.207642531523913	2.92498852298	-2.57147004329971	0.0151308540667539	0.210207725538117	-3.064901725849
1672	DEFB1	1.18127826963616	0.243574016361337	2.11898252291098	5.73550241545356	2.56900635094259	0.0152194611153377	0.210207725538117	-3.18129856189294
79777	ACBD4	1.30124238959184	0.267988878677673	2.33449590050601	4.39175761141479	2.56820780656287	0.0152482835072895	0.210207725538117	-3.11926718034357
255928	SYT14	-1.43437673309249	-2.57340393285485	-0.295349533330128	-1.25096723276362	-2.56807667182033	0.015253021453976	0.210207725538117	-2.95979914311498
51274	KLF3	1.05949894107506	0.218041001505476	1.90095688064464	9.11526819648817	2.56771585826043	0.015266064795221	0.210207725538117	-3.20168053488786
10811	NOXA1	-1.04877779347435	-1.88280886524608	-0.214746721702622	2.18656491252896	-2.56436653965642	0.0153876342750203	0.211286404217821	-3.03202150728068
647121	EMBP1	1.0007085939678	0.204775964278073	1.79664122365752	3.34026193260827	2.56395364539866	0.0154026827058557	0.211286404217821	-3.06904688072947
11226	GALNT6	1.44418549878298	0.29425220253168	2.59411879503427	6.15664817026506	2.56111558921142	0.0155064871175359	0.211702174061523	-3.20415284882985
1368	CPM	1.50375952042596	0.305361957005115	2.70215708384681	6.91999587955364	2.55891771847583	0.0155873192216139	0.212107741661501	-3.21941093223762
169841	ZNF169	-1.03155142180087	-1.85367813178507	-0.209424711816666	1.45664867968435	-2.55876836481539	0.015592826149199	0.212107741661501	-3.00901507585744
9455	HOMER2	-1.27118855588287	-2.28522007497886	-0.257157036786884	6.06889104070431	-2.55645038776775	0.0156785243500341	0.212202992305355	-3.22345674376978
285368	PRRT3	1.23264355013043	0.249000490277269	2.21628660998359	3.25086159702005	2.55551729431632	0.0157131443216497	0.212202992305355	-3.07286559348971
134266	GRPEL2	1.42878484406271	0.287995770809823	2.5695739173156	5.51530041028037	2.55411431342479	0.015765330934308	0.212483194610924	-3.1999165940066
488	ATP2A2	1.03148035608787	0.207857079996284	1.85510363217945	9.60613584461754	2.55394299176232	0.0157717145163324	0.212483194610924	-3.22769381455001
80772	CPTP	1.37298441431198	0.27623322373926	2.4697356048847	5.94489682444251	2.5529149210359	0.0158100713442585	0.212523778602689	-3.21700047004073
100048912	CDKN2B-AS1	-1.29101331234554	-2.3225166575537	-0.259509967137385	-0.605434802840718	-2.55234236218412	0.015831470513568	0.212523778602689	-2.98944728304971
3248	HPGD	1.74255765369175	0.34855326530477	3.13656204207873	7.66575964979891	2.54918799095887	0.0159498435152789	0.213348144925802	-3.24238669286521
22932	POMZP3	-1.06787970529631	-1.92300951848634	-0.212749892106289	3.78958591642123	-2.54664925141523	0.0160457058956198	0.213976626474202	-3.17100102271538
126433	FBXO27	1.34505725348534	0.267951286075948	2.42216322089473	4.62757765210736	2.54660265630564	0.0160474702712419	0.213976626474202	-3.1774395008385
29986	SLC39A2	1.59380205171472	0.314067893136017	2.87353621029342	6.12627213427813	2.53976461530323	0.016308347269113	0.215577164606769	-3.24508284120737
337971	KRTAP19-4	-2.10172062306043	-3.79209253496223	-0.411348711158634	-2.08271240623864	-2.535546426519	0.0164712172010393	0.216710300317187	-3.01780863515646
28683	TRAV8-3	-1.457733371935	-2.63134734888027	-0.284119394989726	-1.80934856812997	-2.53297948326127	0.0165710620864051	0.217768951582278	-3.02236497439909
25994	HIGD1A	1.00961579543128	0.196388327656011	1.82284326320655	8.52659173126539	2.53176240345684	0.016618596606325	0.217774394726607	-3.27753322285534
7042	TGFB2	1.36687697010719	0.2654447346469	2.46830920556748	4.70342928059076	2.5307572662926	0.0166579480610377	0.217774394726607	-3.2105843582161
8685	MARCO	1.00472769433993	0.195103954421956	1.8143514342579	3.86634787625951	2.53071936370666	0.0166594336368487	0.217774394726607	-3.17007124508106
285971	ZNF775	-1.04620614377953	-1.89020381549112	-0.202208472067939	1.81850039885138	-2.52787075982279	0.016771433106132	0.218388790593515	-3.08442120384826
23629	BRD7P3	-1.46930848701437	-2.65754150213	-0.281075471898742	0.373123119492785	-2.52168143414323	0.0170171732337124	0.218855317057541	-3.05568173931674
283385	MORN3	1.39349960325718	0.266329746473886	2.52066946004048	1.52879421207485	2.52113633813417	0.0170389736065963	0.218855317057541	-3.05891655036387
100506343	INKA2-AS1	1.18078134809066	0.224656999144661	2.13690569703665	0.318975707510396	2.51845360680665	0.0171466406290257	0.218855317057541	-3.05130914872812
199920	FYB2	-1.67016041390406	-3.02262193806797	-0.317698889740139	-2.07674630813626	-2.51832696611068	0.0171517385788945	0.218855317057541	-3.04828130960456
5205	ATP8B1	1.38350044257188	0.262263382649949	2.50473750249381	7.44817461076499	2.51629009087089	0.017233925199595	0.219546920116383	-3.31000477881275
5753	PTK6	1.32683574784999	0.25105274891906	2.40261874678092	7.79848428964653	2.5151931181557	0.0172783372411341	0.219614702761745	-3.31241161284504
26010	SPATS2L	1.07458296304393	0.202823644289159	1.9463422817987	6.71082643919108	2.51375068042455	0.0173368959516532	0.220110014590707	-3.31279099283394
57662	CAMSAP3	1.20252677726869	0.225660381083169	2.17939317345422	5.9112966853688	2.51037403542068	0.017474691972682	0.220131842567653	-3.30528925738165
6563	SLC14A1	1.40983812263207	0.261863019911195	2.55781322535294	2.40400775552524	2.50446882232203	0.0177180972706256	0.221064443751046	-3.11788796330831
9644	SH3PXD2A	1.09889006504928	0.203381402065646	1.99439872803291	8.66013172099678	2.50243787392041	0.0178025276772098	0.221064443751046	-3.33701640355091
79258	MMEL1	1.63476410414255	0.301030665854536	2.96849754243056	-0.304040872533175	2.49956769027443	0.0179224770145677	0.221064443751046	-3.08250408046994
10650	PRELID3A	-1.61056610821727	-2.92530204703801	-0.29583016939654	0.331562960096722	-2.49815206056316	0.0179819112664446	0.221064443751046	-3.09953951211235
59082	CARD18	2.12227937760583	0.389485763298277	3.85507299191339	4.65200511706597	2.49766716240646	0.0180023109676225	0.221064443751046	-3.25009453175112
388325	SCIMP	-1.35290823185915	-2.45816311754696	-0.247653346171342	-1.53577124851396	-2.49623084227396	0.0180628618316948	0.22137034104454	-3.08788905335307
644135	PDE7B-AS1	-1.25623676815759	-2.2831110425609	-0.229362493754275	-1.36631191589035	-2.49478471975472	0.0181240148054856	0.22137034104454	-3.09076303702238
2530	FUT8	-1.04029492247069	-1.89108088760162	-0.189508957339764	3.52780337728377	-2.49353237127583	0.0181771270712879	0.221493384926603	-3.2611957452556
9215	LARGE1	1.13260647924856	0.205925622048496	2.05928733644862	5.42037370377222	2.49245713965374	0.0182228417487635	0.221493384926603	-3.32747478267865
28749	TRAJ6	-1.1337041877172	-2.06143842726157	-0.205969948172836	-2.12973619329938	-2.49204003187586	0.01824060394645	0.221493384926603	-3.09442553583969
100422904	MIR3193	1.3395508462237	0.243228771431501	2.4358729210159	-1.31534897845195	2.49172375792844	0.0182540828090098	0.221493384926603	-3.09495808617945
220594	USP32P2	-1.4940811250629	-2.7181888928496	-0.269973357276207	1.40392223585735	-2.48904858747842	0.0183684585958123	0.222400862912227	-3.14527875024494
131450	CD200R1	-1.2936722521543	-2.35532118691743	-0.232023317391177	1.60932470060389	-2.48497591428731	0.0185438472339519	0.223082085139918	-3.15871025305678
284358	MAMSTR	1.17628767170668	0.210208183925939	2.14236715948743	0.371270163355324	2.4830160863111	0.0186287931233549	0.223607537655486	-3.11534363484965
5896	RAG1	-1.40685699063266	-2.56242815361664	-0.251285827648677	0.819806766657994	-2.48274494445895	0.0186405734385031	0.223607537655486	-3.13727150862538
23349	PHF24	1.17844222464923	0.210153768643588	2.14673068065488	4.3746623715349	2.48188920435439	0.01867779765482	0.223607537655486	-3.29553745088089
914	CD2	-1.15345896231041	-2.1018351309282	-0.205082793692624	2.77616869105379	-2.48027801936668	0.0187480683877835	0.223861101386966	-3.23697770875153
100506974	LOC100506974	-1.21261815504932	-2.21166069406809	-0.213575616030546	-0.115560367824533	-2.47524923074284	0.0189689577459484	0.224313399034564	-3.13189596051372
90102	PHLDB2	1.25880232194314	0.221656708318179	2.29594793556809	5.00512542997814	2.47512222165464	0.0189745673806299	0.224313399034564	-3.34229481130609
80745	THUMPD2	-1.09412834282408	-1.99666643284625	-0.191590252801916	2.301107504267	-2.47218847599984	0.0191045666802864	0.225009340901151	-3.22082364162176
63978	PRDM14	-1.25835787973687	-2.29813646084992	-0.218579298623824	-2.21546982498671	-2.46798294919158	0.0192923448900462	0.225151340028041	-3.13648244310098
440672	NUDT4B	1.36860111002317	0.237658858260443	2.49954336178589	6.5374488065271	2.46783038569828	0.019299188581612	0.225151340028041	-3.40157529963298
100132352	FRG1HP	-1.03410795841302	-1.8895448285133	-0.178671088312738	2.24468740138033	-2.4652261422736	0.0194163532560063	0.225840730004645	-3.22864473385316
23328	SASH1	1.36386462724425	0.234309599392517	2.49341965509599	8.31836569714011	2.46230995919087	0.0195483251301009	0.226250841390736	-3.41890354489721
388567	ZNF749	-1.25461861858164	-2.29389864450372	-0.215338592659556	1.51830672722015	-2.46182964157425	0.0195701405370853	0.226250841390736	-3.19697677107415
65999	LRRC61	1.32518339022698	0.225110937299351	2.4252558431546	3.0187917550785	2.45659488433032	0.0198093461429526	0.227536501691526	-3.24807759656689
90411	MCFD2	1.13701221687127	0.193101390648174	2.08092304309436	6.56688468389503	2.45647875631664	0.0198146829062695	0.227536501691526	-3.42669593084779
79623	GALNT14	1.11608816704826	0.18947922294764	2.04269711114888	2.31711602482949	2.45629692571686	0.0198230417325031	0.227536501691526	-3.21084076838588
9911	TMCC2	-1.22818347225824	-2.24806130078985	-0.208305643726635	2.18873922469351	-2.45580538331541	0.0198456542949177	0.227536501691526	-3.24483407210512
7301	TYRO3	1.61670147353735	0.272857252689361	2.96054569438534	5.93047345861709	2.45335138448618	0.0199588998654254	0.228187161574916	-3.41403767429077
9427	ECEL1	-1.65879822562123	-3.03799958259072	-0.279596868651746	-1.10677452759812	-2.45270171784507	0.0199889791153482	0.228187161574916	-3.16647669016276
57619	SHROOM3	1.81909360687289	0.304874153193265	3.33331306055252	5.35201116567122	2.44988148223683	0.0201200361485862	0.228187161574916	-3.39509750152363
1317	SLC31A1	1.06133026831845	0.177870524910546	1.94479001172635	8.19039614549828	2.44986771357254	0.0201206779057844	0.228187161574916	-3.44408929602397
7036	TFR2	1.23400563650268	0.206693205704505	2.26131806730085	0.17352723548924	2.44959027425752	0.0201336133386914	0.228187161574916	-3.17357141220983
3958	LGALS3	-1.07691223639182	-1.97354209417051	-0.180282378613128	8.79468281051189	-2.44932245334047	0.020146107536696	0.228187161574916	-3.44026566296079
8997	KALRN	1.21232167093868	0.202215686305855	2.22242765557151	4.09079536882367	2.44753985909526	0.020229448792236	0.228477203555973	-3.34323252486035
763	CA5A	-1.19037366214037	-2.182719714628	-0.198027609652746	-1.98790177451755	-2.44623970927661	0.0202904331913016	0.22884713184787	-3.17461362409254
642864	SPATA42	-1.48328555269605	-2.72026011932208	-0.246310986070009	-2.01155221489182	-2.44536023318769	0.0203317809030433	0.22884713184787	-3.17634676985444
166752	FREM3	-1.1881674531727	-2.17968657632756	-0.196648330017844	-2.03351693753613	-2.44374229798162	0.0204080478917378	0.22884713184787	-3.17887052825031
80304	WDCP	1.34264190101334	0.221271639980942	2.46401216204575	2.77491630290428	2.4416871129255	0.0205053033751954	0.229708463333695	-3.25696992702846
284233	CYP4F35P	-1.12887576994509	-2.07249677648972	-0.185254763400453	-1.96326000710727	-2.43964929461265	0.0206021552638359	0.230545698903376	-3.18606285292223
85002	FAM86B1	1.54371812345461	0.251491976229358	2.83594427067986	2.44875548709401	2.43617413155096	0.0207682853169686	0.231489597975065	-3.24546453450106
645960	RPL10P19	-1.27412050667781	-2.34200202075282	-0.206238992602807	-1.64014152593336	-2.43313544803859	0.0209145518252828	0.231980162200274	-3.19831750504915
100422988	MIR3156-1	1.14079727063129	0.183958258924223	2.09763628233836	-2.02503846045722	2.43135541485204	0.0210006699852448	0.232476382220897	-3.19918490001972
7139	TNNT2	-1.17626160194179	-2.16337779803938	-0.189145405844204	2.61419298911472	-2.43004598091309	0.0210642271854568	0.232853719159201	-3.32227509944309
100499467	LINC00673	1.38453792003807	0.222518883442357	2.54655695663379	4.52974130891082	2.4297996256645	0.0210762043774393	0.232853719159201	-3.40249020469203
729467	HSD52	-1.32373985908934	-2.43554023373092	-0.211939484447758	-1.84380305315133	-2.42803352487185	0.0211622502089243	0.233345479241877	-3.20671304886479
285175	UNC80	-1.13569627761901	-2.08982288703019	-0.181569668207822	-1.76416968267558	-2.42736476348284	0.0211949164570194	0.23347655030497	-3.20784430398705
1816	DRD5	1.39152217819788	0.220038163370422	2.56300619302534	-2.02402226850512	2.42232613285908	0.0214425171441726	0.234591803428074	-3.21462967131675
6285	S100B	-1.09842362860988	-2.02371074528904	-0.173136511930717	4.99009629969868	-2.42087407836725	0.0215143603560834	0.234591803428074	-3.47806999193785
100379220	TMED11P	-1.54074913518695	-2.83888320258695	-0.242615067786951	-0.68455007677471	-2.42042279358279	0.0215367332604981	0.234591803428074	-3.22544261802293
64762	GAREM1	1.51847858519779	0.238953442877751	2.79800372751782	5.08565509994343	2.42013000625697	0.0215512598474758	0.234591803428074	-3.44873224350546
27340	UTP20	-1.36867531432554	-2.52209540825691	-0.215255220394178	3.9988337428897	-2.41986852153707	0.0215642409211967	0.234591803428074	-3.43760788547837
55620	STAP2	1.2419180934692	0.194694051309772	2.28914213562864	6.0342308489784	2.41842263573688	0.0216361489864231	0.234591803428074	-3.49213998050883
84735	CNDP1	-1.35483915313144	-2.49780044112174	-0.211877865141139	-1.40311699106016	-2.41732512765285	0.0216908772444265	0.234591803428074	-3.22676959370789
28723	TRAJ32	-1.1906963418093	-2.19519104202608	-0.186201641592521	-1.63071475163787	-2.4173092756228	0.0216916686452661	0.234591803428074	-3.22570209446596
56606	SLC2A9	1.24306591245753	0.193992933354236	2.29213889156082	4.05390992940715	2.41639153211184	0.0217375312539175	0.234623344062456	-3.4004007133647
728047	GOLGA8O	-1.24265713742758	-2.29195847413999	-0.193355800715167	0.156073508028117	-2.41507121362445	0.0218036670531226	0.234885908925106	-3.24353746965137
100379250	SNORA70E	-1.09462981146941	-2.0196475168469	-0.16961210609191	-1.53642497839625	-2.41321532765161	0.0218969402565083	0.235664770806635	-3.23301046977879
83694	RPS6KL1	-1.2858841556366	-2.37372535418504	-0.198042957088171	0.732093152707959	-2.41054471333918	0.0220317989342149	0.235994366098642	-3.26541792625788
79136	LY6G6E	-1.3255005976067	-2.44769025759911	-0.203310937614287	-2.09738860839594	-2.40875436145152	0.022122630452591	0.236733215014583	-3.23933231666282
100130519	TMEM221	1.81517766408656	0.276978180706989	3.35337714746614	-0.519481229350708	2.40649701110433	0.0222376412869142	0.237285980531593	-3.24485790955507
4861	NPAS1	1.85642839991554	0.280869225122444	3.43198757470864	2.07539861278717	2.4028260604969	0.0224258388666867	0.238124276945161	-3.28845060577367
199834	LCE4A	2.25372485619157	0.340379816014549	4.16706989636859	3.0304319686461	2.40207436523432	0.0224645544287888	0.238124276945161	-3.32620703197177
100289373	UBAC2-AS1	1.5461888184437	0.231916090242909	2.8604615466445	0.602829457340339	2.39914159845065	0.0226161877556404	0.238830343630052	-3.26558388715077
54862	CC2D1A	1.1140367896534	0.166145338880286	2.06192824042652	6.13312229434649	2.39673366273218	0.0227413822030016	0.239701848436141	-3.53877371481346
401498	TMEM215	-1.12664488979257	-2.08662608450549	-0.166663695079658	-2.34376581393423	-2.39333325021351	0.0229192533437	0.240066846213048	-3.26497911936438
440087	SMCO3	-1.07894248442092	-1.99875401367093	-0.159130955170916	-1.71831411558442	-2.39209428908625	0.0229843760805774	0.240066846213048	-3.26877209586206
115704	EVI5L	1.04744562050064	0.154383924839365	1.94050731616191	5.32390011379078	2.39182208543858	0.0229987063085913	0.240066846213048	-3.52590704909506
8999	CDKL2	-1.53282383189513	-2.84061736191881	-0.225030301871438	-0.685379443197346	-2.39018715690638	0.0230849488402106	0.240405392109372	-3.2785454769666
22953	P2RX2	-1.21076129057322	-2.24483463062243	-0.176687950524007	-0.997481662244837	-2.38773450260068	0.0232148787090767	0.241184509126569	-3.27979321807849
22949	PTGR1	1.05808452078049	0.154332005692567	1.96183703586842	5.67394289372097	2.38753469256359	0.0232254929578985	0.241184509126569	-3.54585934656475
29899	GPSM2	-1.41467744120045	-2.62385948355531	-0.205495398845592	5.28259653824318	-2.38585797942697	0.0233147370324931	0.24129714663924	-3.55500447313093
10276	NET1	-1.0163080011595	-1.88518539088064	-0.147430611438351	6.94692219638306	-2.38531477132197	0.0233437164824541	0.24129714663924	-3.57279463153437
23367	LARP1	1.07911410097558	0.156207349058061	2.0020208528931	9.53344693454032	2.38445095064344	0.0233898677207568	0.241454933389863	-3.56925688586616
441795	HMGB3P27	1.53530445510455	0.221631723152047	2.84897718705706	-1.04942641956251	2.38334094303693	0.0234492938580781	0.241499785324808	-3.28310764301302
120065	OR5P2	1.67391463623177	0.240564000454513	3.10726527200903	-1.45300875489237	2.38155004595103	0.0235454622694576	0.242268144743247	-3.28502881517983
375444	C5orf34	-1.11038184875829	-2.06220954482409	-0.158554152692488	0.517825775350483	-2.37899136160921	0.0236834822973283	0.243051908512386	-3.3139723212933
80728	ARHGAP39	-1.77074473277173	-3.28867641447511	-0.252813051068343	2.47543303942494	-2.3789350335191	0.0236865289979586	0.243051908512386	-3.41846425373924
165257	C1QL2	1.8083715257511	0.255641748524096	3.3611013029781	-0.86613925628282	2.37503835372572	0.0238981618539803	0.244468215219375	-3.29764893078943
3931	LCAT	1.14006027802939	0.160657269215324	2.11946328684345	3.17690928330421	2.37380603303911	0.0239654475232559	0.244573813234608	-3.41990669246908
138881	OR1L8	-1.41652311071501	-2.63389898854204	-0.199147232887987	-1.64291133035094	-2.37289117610349	0.024015510778795	0.24486232224187	-3.30256674300565
728975	CAPN1-AS1	1.49756578705695	0.210103177806468	2.78502839630744	1.1861605780137	2.37208437933909	0.0240597395903333	0.245015430448121	-3.32174893477719
388714	FMO6P	1.34120215630915	0.188038355813178	2.49436595680513	-1.89139287596741	2.37182198918995	0.0240741398375512	0.245015430448121	-3.30078341651611
9783	RIMS3	1.46533350109711	0.204887461973697	2.72577954022052	5.83520994721426	2.37077898973488	0.0241314582487984	0.245154669876582	-3.57714207722737
138882	OR1N2	-1.27202874980959	-2.36955886981844	-0.174498629800742	-1.81156775650526	-2.36352025464086	0.024533812447122	0.248120537043981	-3.31761218249457
80071	CCDC15	1.21010678121979	0.164971004430224	2.25524255800935	3.42988217556472	2.36118398500199	0.0246646033535913	0.248325701864652	-3.45883949930914
26273	FBXO3	1.0442479671866	0.141148923015589	1.94734701135761	6.53538878952671	2.35801793919809	0.0248428580627373	0.249443247118416	-3.62188909967855
222	ALDH3B2	1.31011401258853	0.176911358224725	2.44331666695233	8.55719872996076	2.35765556037042	0.0248633351488763	0.249443247118416	-3.62585800486088
9258	MFHAS1	-1.16686637282096	-2.1762161993323	-0.157516546309624	5.53315699272088	-2.35753560552914	0.0248701168607269	0.249443247118416	-3.61591031440118
144193	AMDHD1	1.4757570251649	0.198500969770186	2.75301308055962	1.92300715345907	2.35621945658129	0.0249446364387782	0.249579639382112	-3.37097786294901
338094	FAM151A	-1.34911174600784	-2.51921800533749	-0.179005486678187	-1.54789430722475	-2.35126440796994	0.0252270099789119	0.251224047019957	-3.33987676027086
344887	NMRAL2P	1.04074375717662	0.137661987134305	1.94382552721893	1.72396205929331	2.35015002994974	0.0252909133017968	0.251224047019957	-3.37981124936934
1472	CST4	-1.56113002113035	-2.91616990898298	-0.206090133277712	-2.23341871205071	-2.34944804048202	0.0253312438278902	0.251224047019957	-3.34051178797188
11274	USP18	1.21164269750524	0.159219414768843	2.26406598024163	2.38612398542202	2.3478101221692	0.0254255721172953	0.251224047019957	-3.41378978527268
342346	C16orf96	-1.20455688468416	-2.25118967749642	-0.157924091871887	-1.26102263959999	-2.34699316736354	0.0254727398412889	0.251224047019957	-3.34843783306867
149134	LINC01341	-1.20387110518977	-2.25007593710602	-0.157666273273525	-2.46117044361728	-2.34661649015742	0.0254945144114241	0.251224047019957	-3.34406588105779
10439	OLFM1	1.53849207434673	0.20014309100824	2.87684105768521	5.67361008217032	2.34425439463891	0.0256314453456542	0.251224047019957	-3.62209390769436
406985	MIR200C	1.25608262264771	0.162184310912498	2.34998093438293	-1.76646823705085	2.34163987101541	0.0257837870207604	0.251794852844971	-3.35196060273952
926	CD8B	-1.26950797083109	-2.37796349268808	-0.161052448974104	1.39516526801729	-2.33558678717635	0.0261396401205638	0.251891077525433	-3.42327310993099
9342	SNAP29	1.07535130524055	0.136015844366423	2.01468676611468	7.14651560341995	2.33457858675536	0.0261993415072839	0.251917122686685	-3.67171636860049
284648	LINC01686	-1.15243321743995	-2.15941549401639	-0.145450940863517	-1.69445712013424	-2.33384919397474	0.026242610079008	0.251917122686685	-3.36834810511178
846	CASR	-1.0745972593945	-2.01461154674415	-0.134582972044845	-1.4238266815081	-2.33125683787232	0.0263969166632322	0.25280968044634	-3.37397107318393
129049	SGSM1	1.84580257951214	0.227722688985381	3.46388247003891	3.75904299912368	2.32629151676368	0.0266947676088643	0.253543878996787	-3.52942316505262
138639	PTPDC1	-1.06764114415505	-2.00404047560503	-0.131241812705069	2.95293766333201	-2.32510760132615	0.0267662340887154	0.253641513043403	-3.54437789375602
341277	OVCH2	1.9366941038479	0.237447378232726	3.63594082946306	1.07929617716387	2.32425319987332	0.0268179171854364	0.253641513043403	-3.40259671643392
377007	KLHL30	1.81526044680777	0.221446551435162	3.40907434218037	0.360671219869286	2.32263082151795	0.0269163042436053	0.253717780604991	-3.39533158888002
80350	LPAL2	-1.35764837331758	-2.55051958712065	-0.164777159514507	-1.45069519568995	-2.32098639160197	0.0270163619024982	0.254234373816139	-3.39188046584713
23615	PYY2	-1.38479588595967	-2.60332770764774	-0.166264064271605	-2.21052955034679	-2.31754266653204	0.0272269916298688	0.25536099996094	-3.39402763588853
693216	MIR631	-1.14564576775327	-2.15405214076411	-0.137239394742431	-1.78304079175348	-2.31682708804423	0.0272709448111396	0.255393889779874	-3.39660125398414
137902	PXDNL	-1.08341261702138	-2.03727646713005	-0.129548766912705	-0.556124395213404	-2.31625488235045	0.0273061377434041	0.255393889779874	-3.40561099320571
1798	DPAGT1	1.02025272860699	0.118764219301308	1.92174123791267	3.67233006649962	2.30795011952169	0.0278215594640719	0.257588414581325	-3.58309410303429
6337	SCNN1A	1.17119236423444	0.13621638563597	2.20616834283292	7.60550097454759	2.30768650866725	0.0278380631370346	0.257588414581325	-3.72399383344117
1013	CDH15	1.06585728798461	0.123802704757738	2.00791187121147	-2.07384631180593	2.30728817975133	0.0278630177853959	0.257588414581325	-3.40867487727256
54577	UGT1A7	1.99184690008976	0.230153996325205	3.75353980385431	-0.782860690466219	2.30570954796479	0.0279621154469191	0.257788300451724	-3.41526678251935
5582	PRKCG	1.33637570472596	0.154247011503247	2.51850439794867	-1.75119551982935	2.30538074536078	0.0279827958742696	0.257788300451724	-3.41256137761288
624	BDKRB2	1.36823646169689	0.15712971505629	2.57934320833748	3.93289827047969	2.30386796016564	0.0280781224994598	0.258081813766057	-3.60146791166355
284415	VSTM1	1.48181199285674	0.16595082753455	2.79767315817894	-0.706549782675849	2.29647585889575	0.0285481615891132	0.260550275328856	-3.4318376872075
100302112	MIR1284	-1.19595466875245	-2.2594126563586	-0.132496681146305	-2.09492116205971	-2.29336526186188	0.0287480696370067	0.260722293170782	-3.43455205956516
80131	LRRC8E	1.20300234790132	0.130403398427626	2.27560129737501	4.36708553847254	2.28722008760504	0.0291467186221095	0.262911309989658	-3.67168509135823
84536	LINC01547	1.08594407006069	0.116603414356583	2.05528472576481	2.8304115820317	2.28459845574012	0.0293183015625317	0.263106804022091	-3.55958266930205
5238	PGM3	1.06936746252294	0.114725073952078	2.02400985109379	5.50005883422017	2.28436291137204	0.0293337622079197	0.263106804022091	-3.73941949495584
440023	KRTAP5-6	-1.29838942909754	-2.45920620773457	-0.1375726504605	-2.06124993863105	-2.28097299220276	0.0295570854759506	0.264043234670875	-3.45550000461064
7976	FZD3	-1.35637993865656	-2.57055855792414	-0.142201319388988	2.06010686159467	-2.27812539686907	0.0297458648157903	0.264052759248904	-3.56990806189557
84725	PLEKHA8	-1.00317538175592	-1.90432923584831	-0.102021527663531	2.88464543160407	-2.27016158465379	0.0302796041976967	0.266214110145008	-3.64356086938673
27314	RAB30	-1.00739947147189	-1.91351345425197	-0.101285488691813	4.62394945908553	-2.26724125396012	0.030477478413432	0.267236460951172	-3.76147273588217
388499	LYPLA2P2	1.0394731627967	0.104427490406044	1.97451883518736	2.15287267372728	2.26704063975698	0.0304911141788063	0.267236460951172	-3.54821144215769
84283	TMEM79	1.31259174253515	0.130635200401597	2.49454828466871	8.10668235514733	2.26468085071997	0.0306519221503506	0.26777186728903	-3.80579673684082
25876	SPEF1	-1.00255732539614	-1.90602390876317	-0.0990907420291172	-2.3963228298541	-2.26295526953334	0.0307699949118836	0.26777186728903	-3.48325262374723
1136	CHRNA3	1.77415111297622	0.174699390211381	3.37360283574105	0.579145039869196	2.26202979398158	0.0308334890531371	0.26777186728903	-3.50149571584967
90203	SNX21	1.33673224292537	0.131565475097181	2.54189901075356	5.80884477515918	2.26191418915051	0.0308414286396076	0.26777186728903	-3.78801589193275
100128890	FAM66B	1.49620661658379	0.147136417433637	2.84527681573394	1.75963945302181	2.26170454617719	0.0308558313357234	0.26777186728903	-3.53189465336854
162681	C18orf54	-1.17326393201539	-2.23178717311817	-0.1147406909126	0.532811609287996	-2.26034208394418	0.0309495815631307	0.268261903660273	-3.52308662372079
60528	ELAC2	-1.26988855873358	-2.41813445071182	-0.121642666755338	5.29356415845597	-2.25532720645092	0.0312968646193915	0.269258476924566	-3.80706868440408
653820	FAM72B	-1.10634785524951	-2.10697789954534	-0.105717810953675	0.0799416675669639	-2.25474279888483	0.0313375624086064	0.269402334524179	-3.52038418148292
100130386	LINC00552	1.14151571843666	0.108177090314962	2.17485434655836	-2.44570889406614	2.25277636183732	0.0314748537126905	0.269435502912314	-3.49750713336674
94027	CGB7	1.16510514701589	0.10996318583252	2.22024710819926	-1.81921408530035	2.25181690505616	0.0315420365469119	0.269435502912314	-3.50082125323967
911	CD1C	-1.24108313563943	-2.36515285754477	-0.117013413734089	4.593621320858	-2.25157528783467	0.0315589753196238	0.269435502912314	-3.79050354763585
100506673	ZBTB20-AS2	-1.18947159631478	-2.26754314189101	-0.111400050738561	-0.920225279820054	-2.25001462627527	0.0316685839720207	0.26956682538608	-3.51471716295714
1475	CSTA	1.31835208022769	0.12190041841924	2.51480374203615	9.33700742918322	2.2470622327828	0.0318768736231799	0.270929313184607	-3.83540232758292
4133	MAP2	1.41758696589039	0.130494298617458	2.70467963316332	6.34036451802959	2.24604650505839	0.0319488168310492	0.271145562219106	-3.82996369984886
399947	C11orf87	-1.09756299475175	-2.09410215814918	-0.101023831354317	-2.08316256243541	-2.24602162822499	0.0319505806673279	0.271145562219106	-3.51268525550373
64320	RNF25	-1.15821259616771	-2.2100803114198	-0.106344880915619	3.9915063672116	-2.2454635366347	0.0319901739174441	0.271276674819926	-3.77012726865875
319103	SNORD8	-1.08034778734796	-2.06176505991247	-0.0989305147834473	-0.606532125384158	-2.24485729670846	0.0320332329644663	0.271408439140074	-3.52599261175356
64359	NXN	1.11743753047591	0.101764597817957	2.13311046313387	6.00107934653032	2.24361442538936	0.0321216725418207	0.271452799495172	-3.83096209837473
197196	LINC00311	-1.07956943226579	-2.0609637868193	-0.0981750777122731	-2.52683385100942	-2.24329233604826	0.0321446273726573	0.271452799495172	-3.51514384280126
114990	VASN	1.17845854412483	0.105259101246802	2.25165798700287	7.87309661317478	2.23930226738585	0.0324302183937923	0.271452799495172	-3.85408580020395
541472	IL6-AS1	1.08882054586923	0.0970078334713425	2.08063325826712	-2.31032549300642	2.23874941690397	0.0324699681845418	0.271452799495172	-3.52064579436643
127845	GOLT1A	1.48531190834971	0.130900922450174	2.83972289424925	-0.370250313328926	2.2363822884693	0.0326406592731863	0.272248867712758	-3.5343164029464
9301	SNORD27	1.1759067865411	0.103433660934122	2.24837991214807	-0.695266090424923	2.23596667972443	0.0326707113910571	0.272248867712758	-3.53315298439157
146512	FLJ30679	1.41230140706883	0.12406513630007	2.70053767783758	-1.23114484366726	2.23568554046309	0.0326910542834464	0.272248867712758	-3.52968565334398
27240	SIT1	-1.36540235252912	-2.61173247235901	-0.119072232699216	0.632830097781331	-2.23411952981896	0.0328045771489796	0.272248867712758	-3.57494858515296
4543	MTNR1A	1.66386567000747	0.144944640346264	3.18278669966868	-1.41540547274401	2.233890674069	0.0328211969115741	0.272248867712758	-3.53137440439652
25989	ULK3	1.08064714292237	0.0922697437804756	2.06902454206427	6.98231017780388	2.22966672444857	0.0331293050848145	0.273326319481901	-3.87141950157099
254973	OR1L4	-1.11809706109896	-2.14075061616588	-0.0954435060320442	-2.12001116544068	-2.22961471718367	0.0331331147806437	0.273326319481901	-3.53939369421629
55220	KLHDC8A	-1.08719690763731	-2.08165747581859	-0.0927363394560297	-2.14844459444238	-2.22945899954214	0.0331445239387832	0.273326319481901	-3.53943449256083
260434	PYDC1	1.64787359317505	0.140088399097106	3.15565878725299	3.61627791954094	2.22875981552897	0.0331957953866379	0.273326319481901	-3.70885199023647
8515	ITGA10	-1.03685322730583	-1.98618284076269	-0.0875236138489621	0.845440002956661	-2.22730198536938	0.0333029276079648	0.273531940499336	-3.5897818620992
406890	MIRLET7G	1.26293674951785	0.105958909470861	2.41991458956483	-1.1880012301899	2.22605253126302	0.0333949935444428	0.274087762940365	-3.54588475003784
11223	MST1L	-1.20932672304236	-2.31828784227972	-0.100365603805002	0.906992009227924	-2.22385352489085	0.0335575818149961	0.274434730163796	-3.59970799312534
51676	ASB2	-1.44317520653816	-2.76751679178809	-0.118833621288226	1.19104175561249	-2.22227546590456	0.0336746961673711	0.274587192403125	-3.61977010569484
66004	LYNX1	1.36428804773441	0.112144452404187	2.61643164306463	7.34380670413071	2.22193211848943	0.0337002259099243	0.274587192403125	-3.88641161435823
100289017	MOXD2P	1.0985714300344	0.0896021939481522	2.10754066612066	-2.47570997022747	2.22038980531772	0.033815119458327	0.274613972449628	-3.54999078899793
10861	SLC26A1	-1.21075436168439	-2.32299173931817	-0.0985169840506073	0.514960723956742	-2.21992041617835	0.0338501559133797	0.274613972449628	-3.59169147012655
84766	CRACR2A	-1.23078811096765	-2.36202431532242	-0.0995519066128878	2.03199394033146	-2.21875242670145	0.033937479041322	0.274943385287066	-3.67370802461306
126123	IZUMO2	-1.29057801570918	-2.47763321023273	-0.103522821185634	-2.39662805495925	-2.21713531187219	0.034058713730921	0.274943385287066	-3.55877298833099
147166	TRIM16L	1.12956995804185	0.0901102954888131	2.1690296205949	3.6996393648543	2.21607442440407	0.0341384589034396	0.274943385287066	-3.75370281972832
100131884	LOC100131884	-1.11298691275178	-2.13786908508816	-0.0881047404153854	-1.37858429975841	-2.2145983286418	0.0342496929731443	0.274943385287066	-3.56903203139925
84900	RNFT2	-1.1209524527063	-2.15341202629504	-0.0884928791175503	-0.368386445862052	-2.21407834756754	0.0342889544422404	0.274943385287066	-3.58036207261967
165545	DQX1	1.35391876851984	0.106836488062307	2.60100104897738	1.45456183279076	2.21399353846483	0.0342953618256662	0.274943385287066	-3.6035374405379
204010	RPSAP52	-1.09964840203327	-2.11259349675733	-0.0867033073092192	-1.86860014951239	-2.21384285770395	0.0343067485023555	0.274943385287066	-3.5666022197673
79154	DHRS11	1.07292627769262	0.0831007878033677	2.06275176758188	3.93685328720988	2.21049785266251	0.0345603983038015	0.276345843767746	-3.78459097090829
388610	TRNP1	-1.04473929588601	-2.00933528458554	-0.0801433071864779	3.11603877795824	-2.20872337576175	0.034695636629078	0.277071907010889	-3.77368481638879
647024	C6orf132	1.14369805959209	0.0862853346743513	2.20111078450983	9.28955865083412	2.20569622938886	0.0349274388402901	0.278035793433315	-3.91307514949978
23281	MTUS2	-1.06599768295307	-2.05332167933566	-0.0786736865704699	-0.138107508365402	-2.20178757782363	0.0352287922171597	0.279445904945757	-3.60461446286516
51368	TEX264	1.24006376192202	0.0914338088449849	2.38869371499906	7.54186579356662	2.20162185647009	0.0352416204439424	0.279445904945757	-3.92480859641699
100132249	LOC100132249	-1.16658102878743	-2.24978796605419	-0.0833740915206636	-0.657241382939196	-2.19625278747975	0.0356594994311353	0.280101937742079	-3.60652550210889
54535	CCHCR1	-1.40200731369574	-2.70526697463488	-0.0987476527565989	2.24362826458888	-2.19380577338243	0.0358514185124431	0.280101937742079	-3.73623563176879
407016	MIR26A2	-1.25410370100191	-2.42099541793005	-0.0872119840737635	-1.39119229111957	-2.19170319805911	0.0360170604641996	0.280254633916722	-3.60686220782329
100506274	LOC100506274	-1.22966950794995	-2.37543672775179	-0.0839022881481102	-1.33659272066669	-2.18862250118267	0.036260994973042	0.281179116298896	-3.61219160007417
100507607	NPIPB9	-1.03887832762481	-2.00926736978292	-0.0684892854666924	-2.23608675578304	-2.18322075608172	0.0366922798152021	0.282710870218837	-3.61377836243388
100505483	PRKAG2-AS1	-1.26078300049062	-2.43856741856903	-0.0829985824122148	1.46171550351018	-2.18299825719888	0.0367101423682168	0.282710870218837	-3.69813342880461
2169	FABP2	-1.18053159521257	-2.28492843515525	-0.0761347552698799	-0.717997531928233	-2.1798735832148	0.0369618176868856	0.283297115343097	-3.6324823956688
64221	ROBO3	1.0785248856584	0.0685146461785959	2.08853512513821	2.3756227345638	2.17762574623295	0.0371438202376741	0.283910179721433	-3.71622675306403
100272217	LOC100272217	1.13471224987464	0.0712910819302353	2.19813341781904	1.16461515751787	2.17600200564977	0.0372757882792507	0.284339699842724	-3.65999923382714
4008	LMO7	1.21393754601152	0.075943631636602	2.35193146038643	8.04880326952929	2.17538061042173	0.0373264022289871	0.284466027346122	-3.97314520190202
83597	RTP3	1.16166012016107	0.0723035388684676	2.25101670145368	-2.05810590538711	2.17464248123179	0.0373866040997046	0.284466027346122	-3.62463964144125
909	CD1A	-1.21776235232111	-2.35993818313568	-0.0755865215065408	5.92041540304616	-2.1742447317152	0.0374190804928416	0.284466027346122	-3.96922284280913
197003	MGC15885	-1.16563316334611	-2.2597777010772	-0.0714886256150187	-2.54357015648015	-2.17253132609817	0.0375592686650384	0.285145907243495	-3.62964043638118
129530	LYG1	-1.0442755767308	-2.02571410553716	-0.0628370479244461	-0.716149306895723	-2.16985576617527	0.0377791160843047	0.285557820414547	-3.64832673839013
8000	PSCA	-1.15078879586343	-2.23241782279818	-0.0691597689286791	1.68922239802419	-2.16968227063499	0.037793411546141	0.285557820414547	-3.73324249874847
80307	FER1L4	-1.36008237270074	-2.63876102231023	-0.0814037230912463	-0.136334464515307	-2.16911534732479	0.0378401578094894	0.285557820414547	-3.66102721477177
9620	CELSR1	-1.61720456673195	-3.13792097845337	-0.0964881550105343	6.35934904300178	-2.16868050276801	0.0378760483190819	0.285557820414547	-3.98211445699447
346528	OR2A1	-1.02876886163722	-1.9963370810308	-0.061200642243633	-2.15438773044953	-2.16827850486307	0.037909254787132	0.285557820414547	-3.63813543542627
8892	EIF2B2	-1.22280168584418	-2.37322091047315	-0.0723824612152091	5.01495307832125	-2.16759802738503	0.0379655238404781	0.285720445995722	-3.96260127645856
728430	FAM90A20	1.0958909170081	0.062873300872359	2.12890853314384	-1.81607005205641	2.16340808630815	0.0383136363405438	0.286957095923385	-3.64369202325505
8944	SNORD73A	-1.13423566245399	-2.20349472602229	-0.0649765988856978	0.421591960061135	-2.16321261466076	0.0383299459397907	0.286957095923385	-3.68303454878842
152519	NIPAL1	1.26125535554272	0.0695091883112453	2.4530015227742	5.46148232634626	2.15823190488489	0.0387476152193566	0.288082853886224	-3.96927152582576
727909	GOLGA8Q	-1.16826516113097	-2.27395420456948	-0.0625761176924602	0.26189471480874	-2.15470226702677	0.0390460513631041	0.28866231776016	-3.69307161174934
100302090	DDX11L8	1.20761311249947	0.0626591092629856	2.35256711573596	-1.61506997976086	2.15089212257419	0.0393705006255963	0.289507162977225	-3.66456840834026
387700	SLC16A12	-1.699627773817	-3.31155125727753	-0.0877042903564624	-0.0692943738470215	-2.15024648218087	0.0394257167035772	0.28972357938613	-3.69832440842554
23516	SLC39A14	1.04076126817426	0.0521167663874984	2.02940576996102	5.45919267047866	2.14679124302721	0.0397223867303185	0.290908205528795	-3.99469590256873
55315	SLC29A3	-1.10016245401682	-2.1454144537769	-0.0549104542567338	3.32578491466335	-2.14641977671023	0.0397543991356117	0.290908205528795	-3.90203547841507
100423023	MIR3197	-1.03613965486625	-2.02156898889393	-0.0507103208385679	-1.7784905418355	-2.14423143211835	0.0399434537081794	0.29162095247895	-3.6792684337347
6991	DYNLT2	-1.10767982273054	-2.16362732940743	-0.0517323160536547	-1.54851341332506	-2.13919691985158	0.040381432658633	0.293073512257865	-3.68953388356686
81607	NECTIN4	1.12338085094741	0.0507005649960124	2.19606113689881	8.81250301542659	2.13567697968305	0.0406901820365421	0.29326163268928	-4.04415647954755
100126299	VTRNA2-1	1.06025979247648	0.0450151095165781	2.07550447543638	-2.50917720961916	2.12970974183279	0.0412183897832104	0.295709854489782	-3.69423708350134
646	BNC1	1.24238164881471	0.051882466619156	2.43288083101027	5.68737415797576	2.12816244614969	0.041356343801307	0.295786046436337	-4.03305330884617
623	BDKRB1	1.35773598993104	0.0528729021713228	2.66259907769076	-0.200650319486901	2.12192110863533	0.041916981121203	0.297920759104896	-3.72269384515957
28602	TRBV6-5	-1.0183061251881	-1.99697523647603	-0.0396370139001595	-2.31175165004914	-2.12188246389703	0.041920473351239	0.297920759104896	-3.7108329864693
54567	DLL4	1.3990374615939	0.051408792794168	2.74666613039363	5.34934350218719	2.11708332325352	0.0423561718175647	0.29802717108797	-4.03743601933148
400710	ZNF473CR	-1.22976351315224	-2.41471917143677	-0.0448078548677162	-1.23092851483062	-2.11640292583886	0.042418266904999	0.298068572197979	-3.72963346031078
7162	TPBG	1.24577140409357	0.0445379943701794	2.44700481381696	4.91353963273463	2.11489983791607	0.0425557294252178	0.298617135260549	-4.0226376440093
6462	SHBG	-1.20455654183582	-2.3663298120628	-0.0427832716088417	-1.2541668080195	-2.1143878734808	0.042602640425655	0.298617135260549	-3.73240641120214
28751	TRAJ4	-1.09017395862884	-2.14238661102594	-0.0379613062317314	-1.78741676774305	-2.11286200247284	0.0427427271776962	0.299210979499023	-3.72922789427485
8522	GAS7	1.02824052822933	0.0343751236157086	2.02210593284294	9.46341759510998	2.10982285697796	0.0430229614122359	0.300294802155908	-4.08783991852274
284613	CYB561D1	1.14284192823275	0.0378669373475224	2.24781691911798	5.76064691546429	2.10917475954605	0.0430829315522139	0.300484058920345	-4.07137929218615
338	APOB	2.2982722326641	0.074083767238033	4.52246069809016	0.945179236928719	2.10721444501875	0.0432647756825116	0.301004965677214	-3.76376308488312
143379	SPMIP5	-1.1111194678333	-2.18694744506311	-0.0352914906034971	-2.21610361450031	-2.10618624292668	0.0433604261301591	0.301129063202488	-3.73640534835209
10888	GPR83	-1.1516624486921	-2.26818195501541	-0.0351429423687935	-2.05958978653654	-2.10347686784091	0.0436133686225246	0.302469926100061	-3.74192610026485
7746	ZSCAN9	-1.07950357820174	-2.12732309569466	-0.0316840607088071	1.4988214833185	-2.10095355351598	0.0438501151356105	0.303013464737835	-3.83566872005676
25758	KIAA1549L	1.14147673180984	0.0325189565691839	2.2504345070505	3.98750184423398	2.09908923690837	0.0440257622647369	0.303280788005154	-3.98192352959224
89832	CHRFAM7A	-1.14514709065423	-2.25920479713264	-0.0310893841758324	-0.298285214141511	-2.09619864417806	0.0442993317815549	0.303280788005154	-3.77430878944829
57465	TBC1D24	1.25659718958404	0.0336298258588181	2.47956455330926	4.56597130656613	2.09536683354943	0.0443783336613536	0.30330593492638	-4.03446216636187
286365	OR13D1	1.04836110045345	0.0276238085148028	2.06909839239209	-1.8551716280537	2.0944778178815	0.0444629064250887	0.303699219812946	-3.75212601794504
57827	C6orf47	1.05527329983322	0.0275009293089588	2.08304567035749	2.5073110186131	2.09385623906022	0.0445221223810561	0.303918935038606	-3.8733662782735
81693	AMN	1.02513622983581	0.0257382791281551	2.02453418054346	1.8816345588213	2.09180875677542	0.0447176735932251	0.304513806359683	-3.83440544620214
2009	EML1	1.17644170532583	0.0287297218488924	2.32415368880277	5.44796714572953	2.09033717733278	0.0448586902248975	0.304919687457319	-4.09284205937517
359821	MRPL42P5	-1.0530468891673	-2.08237148081805	-0.023722297516549	-1.41027254120718	-2.08628775824366	0.0452487646134447	0.305687540282089	-3.77476808080992
29094	LGALSL	1.02645194919212	0.0230130051603843	2.02989089322386	8.61230460255943	2.08605867820918	0.0452709208819327	0.305687540282089	-4.13437804705792
100506551	LOC100506551	-1.08450345540018	-2.14590949379984	-0.0230974170005112	-1.15421497358164	-2.0836666223636	0.0455028502823726	0.306164146304412	-3.78170849112161
286380	FOXD4L3	-1.136198773884	-2.2485901140083	-0.023807433759701	-1.35507380502267	-2.08293427257657	0.0455740672206942	0.306301436669612	-3.78078511475926
2779	GNAT1	-1.42318115663376	-2.81812737305454	-0.0282349402129787	-0.244252688536926	-2.08056635187426	0.0458050087665629	0.30658400963059	-3.80324424158862
10930	APOBEC2	-1.07815677585285	-2.13537784014246	-0.02093571156324	-0.268146072962278	-2.07967254277644	0.0458924496851227	0.30658400963059	-3.80070847858541
64146	PDF	1.30566107378013	0.0207254183032921	2.59059672925696	0.35828498522835	2.07218213386638	0.0466310457649255	0.307467145275498	-3.81038330859837
4680	CEACAM6	1.33623495653592	0.0187718203970515	2.6536980926748	6.57477309993162	2.0683460712205	0.0470133495483244	0.307959325669598	-4.16072152009178
1140	CHRNB1	1.01367211435312	0.0140651999607697	2.01327902874548	3.21095522468727	2.06798363090795	0.0470496130794892	0.307959325669598	-3.9770541683304
259197	NCR3	-1.3049817936459	-2.59249608923205	-0.0174674980597429	-1.87405479026716	-2.06695604766029	0.0471525608591534	0.30820603479549	-3.80140849567083
2688	GH1	-1.15899985496318	-2.30315627402617	-0.0148434359001792	-2.05397639110485	-2.06574556507428	0.0472740871017163	0.308554573069778	-3.80100891615487
1745	DLX1	-1.16100631964383	-2.30722178071301	-0.014790858574639	-2.22472588619877	-2.06560449660572	0.0472882676064576	0.308554573069778	-3.79978330590527
7461	CLIP2	1.02256099415296	0.0127055078927865	2.03241648041313	6.82607106611307	2.06494668048208	0.0473544422296062	0.308627907709893	-4.17182359795611
54674	LRRN3	-1.07104127902214	-2.13015076924069	-0.011931788803587	1.56352430396564	-2.06226370586753	0.0476251890077905	0.309494866218354	-3.90257519700862
100505918	LOC100505918	-1.13810823276751	-2.26406716093312	-0.0121493046018974	-1.52273689625031	-2.06129364752975	0.047723415762177	0.309952019255474	-3.81283203402348
10626	TRIM16	1.05229642643837	0.00827143159852994	2.0963214212782	7.57921674269278	2.05544588949874	0.0483193424779166	0.312200190961398	-4.19051350959304
124221	PRSS30P	1.30320135052534	0.00926405678043452	2.59713864427024	-0.374689796065788	2.05388980894457	0.048479017832109	0.312333855711913	-3.82813646377178
100188947	HECTD2-AS1	1.39482697238975	0.00776554405326757	2.78188840072624	0.467964378140097	2.05070641919482	0.0488071258202367	0.313427840177167	-3.84598013671
145258	GSC	1.83800289919908	0.00975110434618265	3.66625469405197	1.48797372686938	2.05016602659363	0.0488630170750273	0.313427840177167	-3.87170330746042
201633	TIGIT	-1.37949930943966	-2.75182906303884	-0.00716955584048518	1.87658332106712	-2.04994333750993	0.0488860655538866	0.313427840177167	-3.95258164520864
1849	DUSP7	1.12518119342119	0.00364125216892619	2.24672113467345	7.03957894282452	2.04591020620988	0.0493051566353007	0.314947549718157	-4.20639031956637
392862	GRID2IP	-1.24388937153035	-2.48421313704442	-0.00356560601628053	0.695820324929672	-2.04515176207215	0.0493843203029434	0.315113412109856	-3.89110299786702
284677	SNHG28	-1.50586753846777	-3.00769354262006	-0.0040415343154836	2.99266470588002	-2.04477723054801	0.0494234537790853	0.315162165297199	-4.05888364296873
1364	CLDN4	1.17701439767016	0.00255065767139695	2.35147813766893	7.09934716710728	2.04371819374107	0.0495342564494715	0.315162165297199	-4.21029782198053
163351	GBP6	1.13747132989682	8.06376284523402e-05	2.27486202216519	3.10439454575195	2.03943391882929	0.0499847352647345	0.316232255312251	-4.01503105253063

## Sheet: T vs S
ENTREZID	SYMBOL	log2FC	Confidence interval L	Confidence interval R	Average expression	t	P-value	Adjusted P-value	B
144742	LINC00934	-3.95601893427609	-5.09198163323659	-2.8200562353156	-1.94473468540222	-7.13009058354248	8.71368859518064e-08	0.000979070050554496	6.36980888884225
54932	EXD3	-2.4699375477932	-3.26390661455744	-1.67596848102896	2.00621646257722	-6.36917448208047	6.48280587291804e-07	0.00364204033940536	5.6897663194491
10162	LPCAT3	-2.75933836934207	-3.70716955482896	-1.81150718385519	5.63980000572467	-5.96039062468832	1.94969566768288e-06	0.00730226017402829	4.97012960673632
497048	KU-MEL-3	-2.65984009899821	-3.59211682808032	-1.7275633699161	-1.28709885375901	-5.84132596495212	2.6934646630658e-06	0.00756594223855184	3.78832532296803
1374	CPT1A	-1.88758413616623	-2.63312899728419	-1.14203927504828	5.69058508982114	-5.18362164162911	1.62769484850439e-05	0.0344990239884949	3.02520396416371
1473	CST5	-2.25586795700465	-3.15501575121561	-1.35672016279369	-2.45781922800065	-5.13668990711044	1.85169079057854e-05	0.0344990239884949	2.19483681797234
3029	HAGH	-1.5552656925583	-2.18178109401083	-0.928750291105761	4.88824140414149	-5.08245564420968	2.14928059736085e-05	0.0344990239884949	2.76718295192971
96764	TGS1	-1.43497027468318	-2.0200354809221	-0.849905068444271	4.55268617499053	-5.02156848481846	2.54080218824936e-05	0.0356855667339623	2.61121011082527
63941	NECAB3	-1.92898071183975	-2.7465325067764	-1.1114289169031	2.16421086238435	-4.83073668401945	4.29284938625293e-05	0.0477480297976749	2.05573040148524
57536	KIAA1328	-1.32317117686739	-1.88758776712564	-0.758754586609151	2.60384948989786	-4.79973232321847	4.6745134191387e-05	0.0477480297976749	1.99884031687846
55751	TMEM184C	-1.75806039577708	-2.524664093411	-0.991456698143151	4.70507057762185	-4.6953031506439	6.22674934291206e-05	0.0543968442130599	1.78952455860005
125061	AFMID	-2.18526902193177	-3.15040668798058	-1.22013135588295	2.99887509328428	-4.63571150901721	7.33260775058676e-05	0.0562209187216159	1.62650387927814
23192	ATG4B	-1.43284305993268	-2.06682920540609	-0.798856914459279	6.65537790153597	-4.62721430453353	7.50546262748522e-05	0.0562209187216159	1.61673254828567
23646	PLD3	-1.57865709080858	-2.2821730724413	-0.875141109175858	7.31267201673259	-4.59424967915021	8.21527400782062e-05	0.0576917617199203	1.53401318433328
144348	ZNF664	-1.87978791440009	-2.72341501800915	-1.03616081079103	5.81210438944031	-4.56203996691561	8.97322316898263e-05	0.0587133311596725	1.45239315104391
55821	ALLC	-3.13082217829053	-4.55230089423814	-1.70934346234292	-1.94560946755202	-4.5094003792198	0.000103642644498477	0.0587133311596725	0.953300449472137
10580	SORBS1	-1.94057005933923	-2.8262042279624	-1.05493589071606	6.82012554382838	-4.48616992388262	0.00011044354890427	0.0587133311596725	1.2613380109972
27013	CNPPD1	-1.26908719967322	-1.84861672416913	-0.689557675177301	6.68893261097783	-4.4834946322897	0.00011125466796904	0.0587133311596725	1.25382742092061
4286	MITF	-1.79328026483298	-2.61437704170642	-0.972183487959531	5.77469658060516	-4.47151383079815	0.000114960242569668	0.0587133311596725	1.22410021013728
221785	ZSCAN25	-1.39901894954824	-2.04691434258921	-0.751123556507271	3.79107150047161	-4.42098928018729	0.000131981857606977	0.0637285902119848	1.10322071395885
4171	MCM2	-1.47252754379421	-2.15621503552114	-0.788840052067285	4.74518938449298	-4.4096746636189	0.000136123724197903	0.0637285902119848	1.07147419167991
137695	TMEM68	-1.6170094455758	-2.37446550214606	-0.85955338900554	2.9157781844669	-4.37074904102598	0.000151381480829229	0.0680368927438889	0.972584524386357
64396	GMCL2	-2.67735135563408	-3.9423466451904	-1.41235606607775	0.0239208014464066	-4.33328463422705	0.000167662412618615	0.0724559564685678	0.732378458543403
8372	HYAL3	-1.67243229036473	-2.47189618747473	-0.872968393254731	1.32667942439349	-4.28302337378636	0.000192255485045094	0.075881622393699	0.684377761603824
64395	GMCL1	-2.0257421120846	-2.99563835804141	-1.0558458661278	4.51253187699833	-4.27621600666097	0.000195849683999401	0.075881622393699	0.739171514800743
100423023	MIR3197	-1.99329996791911	-2.95951549124318	-1.02708444459505	-1.61409538660647	-4.22376168084103	0.000225865183245367	0.0845940399648315	0.327501996330757
80728	ARHGAP39	-2.44440335368112	-3.63499528285565	-1.25381142450659	2.52792835572101	-4.2034965312106	0.000238641108923896	0.0864958548344803	0.564307716506807
23179	RGL1	-2.18912137411599	-3.26138874226533	-1.11685400596664	5.3370354698117	-4.17991556025092	0.000254407570249097	0.0866219230096622	0.494831567643891
22893	BAHD1	-1.37039238422074	-2.0490189091929	-0.691765859248579	4.77805116811316	-4.13442256725368	0.000287783609101634	0.0902097052956637	0.384815394967827
79680	RTL10	-1.8510679433399	-2.76961425243786	-0.932521634241933	5.19814749777782	-4.12593194324916	0.000294474466745212	0.0902097052956637	0.360595574529271
126637	TCHHL1	-3.3385735251574	-4.99920749035801	-1.67793955995678	0.329853048025078	-4.11611770522856	0.000302399573825606	0.0902097052956637	0.290528873089695
114991	ZNF618	-1.86535517455741	-2.79610979097735	-0.934600558137478	3.52986775665958	-4.10324164614493	0.00031311663461471	0.0902097052956637	0.320991553090186
51400	PPME1	-1.32189156121704	-1.98426278477426	-0.659520337659809	6.14206048618198	-4.08596959288579	0.00032808215747361	0.0921582780343371	0.257975679363557
64320	RNF25	-1.48494979169721	-2.24682746364716	-0.723072119747259	3.99239965882317	-3.99049968078673	0.000424414851420212	0.113198793312231	0.04007674934289
54535	CCHCR1	-2.09480408161774	-3.17163472894631	-1.01797343428916	2.30030751785824	-3.98287577202915	0.000433210049165711	0.113198793312231	0.0324026686120495
9025	RNF8	-1.6893942971457	-2.55974019290385	-0.819048401387553	3.12256820577789	-3.9741101004214	0.000443543866262347	0.113264974575539	0.0114155895325467
22909	FAN1	-1.19057256802005	-1.80804049183318	-0.573104644206909	3.79350868131725	-3.94768259271361	0.00047618651496058	0.118898481824379	-0.0598179960660854
51182	HSPA14	-1.34938982778779	-2.05682426663349	-0.641955388942097	4.33236480869664	-3.90527832141857	0.000533553379788721	0.129662302778643	-0.173235418482657
54622	ARL15	-1.05140778022456	-1.60759833277719	-0.495217227671934	4.30472347311668	-3.87033302207977	0.000585878560126069	0.129662302778643	-0.256421490405369
10888	GPR83	-2.33853044053735	-3.57678271234883	-1.10027816872588	-1.85650164049897	-3.86664811396887	0.000591680837704799	0.129662302778643	-0.424032655268141
7260	EIPR1	-1.16788744428371	-1.78787077655371	-0.547904112013701	4.52633562412828	-3.8567521662522	0.000607543067684472	0.129662302778643	-0.2943575503098
24141	LAMP5	-2.78060693460203	-4.25752802381315	-1.3036858453909	-0.23569984795789	-3.85463327669971	0.000610993190277406	0.129662302778643	-0.348820682582095
1470	CST2	-2.29843168204637	-3.5192596702028	-1.07760369388994	-2.11914579145686	-3.85458723595439	0.000611068369607983	0.129662302778643	-0.458293486115329
7327	UBE2G2	-1.0400793305369	-1.59434565953666	-0.485813001537135	5.40871773958883	-3.8419236142189	0.00063209427244142	0.129662302778643	-0.341615642301303
197003	MGC15885	-1.95056043347356	-2.9914500181418	-0.909670848805322	-2.44768793710468	-3.83667934638774	0.000641007483771082	0.129662302778643	-0.511899575380595
55322	C5orf22	-1.28945286615072	-1.97809759212337	-0.600808140178075	3.93869256556795	-3.83363713077416	0.000646234332111429	0.129662302778643	-0.339588750175562
9258	MFHAS1	-1.60204853919892	-2.46875755967146	-0.73533951872637	5.54745784742122	-3.78445295095415	0.000736758490569869	0.145231901755141	-0.482299080263227
63922	CHTF18	-1.00990901127675	-1.55918044335105	-0.460637579202453	3.37410175074553	-3.76440197288369	0.000777120829346171	0.148365343719211	-0.491664124008007
55037	PTCD3	-1.24670587557507	-1.92692773574218	-0.566484015407964	4.85028468647057	-3.75244364195789	0.000802212945584905	0.148365343719211	-0.553291721618378
79723	SUV39H2	-1.64518177464917	-2.54313759781028	-0.747225951488058	2.91371277859516	-3.7511089238261	0.00080506219722985	0.148365343719211	-0.518050499369829
165829	GPR156	-2.30175037378132	-3.55813177473396	-1.04536897282869	-1.17592228938368	-3.75091722620316	0.00080547222916268	0.148365343719211	-0.641238215458692
26290	GALNT8	-2.12232637857843	-3.28841933797797	-0.956233419178901	-1.62754409791175	-3.72631663675676	0.000859819278255853	0.155821442104561	-0.710845900737028
28955	DEXI	-1.06579770394499	-1.65401881255724	-0.477576595332738	3.92448034167397	-3.70966704225645	0.000898615134486156	0.157779768925108	-0.635886128331308
8893	EIF2B5	-1.25163164108534	-1.94242319970031	-0.560840082470363	5.26128457082756	-3.70962720888796	0.000898709968957538	0.157779768925108	-0.66226774273408
29899	GPSM2	-1.90008701433185	-2.95133611642658	-0.848837912237114	5.28892969784136	-3.70056987199277	0.000920528905634537	0.159124042826302	-0.683643713114751
9620	CELSR1	-2.33328519179643	-3.63451301873801	-1.03205736485486	6.40437078322044	-3.6712608186387	0.000994732983207771	0.16934575453519	-0.755346305460246
146542	ZNF688	-1.14551945248478	-1.79511016057403	-0.49592874439554	2.61565747059259	-3.61046734346412	0.00116769490411285	0.19582417824794	-0.839999054229248
64432	MRPS25	-1.11431410108551	-1.74922886113174	-0.479399341039282	4.06333751248056	-3.59329571623424	0.00122163295968615	0.201856881397553	-0.917680796980052
8892	EIF2B2	-1.68432815070868	-2.65098876578621	-0.717667535631153	5.03529990196436	-3.56741340195052	0.00130753637810228	0.212919981802279	-1.00157209800938
146540	ZNF785	-1.29631067664207	-2.0427854943924	-0.549835858891745	1.67649483377389	-3.55545096324376	0.00134919594783259	0.215017680486077	-0.964869168000759
254973	OR1L4	-1.63676442381204	-2.58690762169669	-0.686621225927387	-2.07521046712259	-3.52693836243917	0.00145375531490881	0.217791929577539	-1.13994014176341
25885	POLR1A	-1.85684645464937	-2.93996180069377	-0.773731108604981	4.81095106518599	-3.50995897444306	0.00151971184217709	0.218916439214126	-1.13501845471065
25859	PART1	-1.34900225041924	-2.1386755845435	-0.559328916294985	2.42128679875737	-3.49756631779445	0.00156967352731999	0.223251288012246	-1.09722125206263
286827	TRIM59	-1.66698751868665	-2.64925010844245	-0.684724928930844	2.10628551737269	-3.47460548506666	0.00166648060292655	0.231167605610898	-1.146534453885
27340	UTP20	-1.70257474586946	-2.71624727571934	-0.688902216019583	3.98048797908415	-3.43881859533124	0.00182899249256121	0.245260056633682	-1.28353124223632
7991	TUSC3	-1.63262504220612	-2.60720843506611	-0.658041649346135	3.60676975303382	-3.42979532272016	0.00187232860149706	0.245260056633682	-1.29187173925754
283011	FLJ37201	-1.78789813827425	-2.8570786463897	-0.718717630158803	-1.91027626311223	-3.42367472077292	0.00190228746785925	0.245679333205362	-1.34339619046606
286207	CFAP157	-1.85241454820515	-2.96576643011706	-0.739062666293241	1.03401883933405	-3.40648508899008	0.00198892578647009	0.250305847635437	-1.29808944878653
388567	ZNF749	-1.64800643290364	-2.64222795472713	-0.653784911080157	1.54558282029883	-3.39372384005461	0.00205569767477716	0.253822187624134	-1.32341251598386
148789	B3GALNT2	-1.28432633005123	-2.06027931321166	-0.508373346890807	4.70894952683439	-3.38875940346434	0.00208225420195473	0.254306611012645	-1.41771016221579
100133172	FAM66A	-2.25406214524048	-3.63007180194645	-0.87805248853451	-0.808903718400661	-3.35386178037484	0.00227850411337463	0.269487075977656	-1.45174303726856
81689	ISCA1	-1.08190525210909	-1.74429994144105	-0.419510562777125	4.73770452553153	-3.34405293773757	0.00233680235961086	0.273503242839454	-1.52142900783105
152926	PPM1K	-1.30834880384796	-2.11864036682252	-0.49805724087341	3.87160936383749	-3.30584876311624	0.00257787249553351	0.295560973059332	-1.58423189672538
163742	SLC25A3P1	-1.91025415399341	-3.09546727015591	-0.725041037830899	-2.33436880277571	-3.29985958684207	0.002617772522478	0.297103960227908	-1.59722998144722
100422850	MIR548V	-1.44491875722672	-2.34555806078974	-0.544279453663688	-2.56466105885708	-3.28468169396671	0.00272156728076757	0.305795299667045	-1.63419212616253
54997	TESC	-1.74225201563499	-2.83609437115887	-0.648409660111114	2.03937392066619	-3.26104653566146	0.00289111938353467	0.319706521069717	-1.62216749882872
5641	LGMN	-1.18201459471677	-1.92489551779861	-0.439133671634929	6.69763009194415	-3.25764975653937	0.00291630614698389	0.319706521069717	-1.73724111725255
1413	CRYBA4	-1.72897323878849	-2.82161145677547	-0.636335020801522	-2.50569502945924	-3.2397585217484	0.00305248552711327	0.319706521069717	-1.7196771141534
85407	NKD1	-1.54243703030446	-2.51786267414528	-0.567011386463636	2.28755422859733	-3.23753170998038	0.00306985626082538	0.319706521069717	-1.67849062259325
54514	DDX4	-1.59531922725313	-2.60424570892938	-0.58639274557689	-2.62829635064312	-3.23734388759215	0.00307132574273386	0.319706521069717	-1.72707586056434
26610	ELP4	-1.11040419181786	-1.81270282860773	-0.40810555502798	2.5583432164581	-3.23712912986093	0.00307300678849496	0.319706521069717	-1.68502332749078
10750	GRAP	-1.72297955469658	-2.81572975860374	-0.630229350789425	1.21666012433518	-3.22819666504664	0.00314371458963529	0.324062175496717	-1.68250809213596
5459	POU4F3	-1.82732876904231	-2.98955167017202	-0.66510586791259	-2.10668688716772	-3.21905220275127	0.00321771669429233	0.325714097090709	-1.75423886157616
10276	NET1	-1.22488503735998	-2.00700205153147	-0.442768023188484	6.91513327502666	-3.20644911759183	0.00332245138873315	0.333313069676836	-1.8540950464909
283860	LINC00304	-2.218986380048	-3.64313916799049	-0.794833592105505	-1.59008984280013	-3.19005968673442	0.00346354857910623	0.342097200980549	-1.79972988895436
100506068	DACT3-AS1	1.89948656536958	0.680069954425602	3.11890317631356	-1.75210046273677	3.1892229173861	0.00347090431753138	0.342097200980549	-1.82855953037921
442210	TUBBP9	-1.72052679450756	-2.83011825388996	-0.610935335125167	-1.92704172508901	-3.17467368322237	0.00360121907105792	0.34215301420392	-1.83964640736422
115399	LRRC56	-2.04128915318499	-3.35876634930752	-0.723811957062467	1.23595921308157	-3.17221181031059	0.00362372807852141	0.34215301420392	-1.80393205998625
7042	TGFB2	2.095564749491	0.739802515308763	3.45132698367324	4.66760356851501	3.16459624858194	0.00369421346724703	0.34590152098323	-1.86514138044139
57095	PITHD1	-1.33109696322996	-2.19710479256878	-0.465089133891149	6.47597860483976	-3.14694121937783	0.00386270058632981	0.352533810863592	-1.99115185969191
4440	MSI1	-2.55356764369279	-4.21641561405056	-0.89071967333502	0.245315396553771	-3.14409441235011	0.0038905475745003	0.352533810863592	-1.86088762294323
2534	FYN	-1.27687894556234	-2.11130172901598	-0.442456162108696	6.6065086255137	-3.1330283800491	0.00400062803932186	0.355795982095921	-2.02270107216565
23225	NUP210	-1.14805875626734	-1.89880793404737	-0.397309578487298	4.19774909982737	-3.13090584053376	0.00402207979364081	0.355795982095921	-1.9941435499373
285971	ZNF775	-1.12521127576745	-1.86173994086607	-0.388682610668827	1.73604365868742	-3.12784467499897	0.00405321161519027	0.355795982095921	-1.89872821244953
5553	PRG2	1.88423351122847	0.645101200497106	3.12336582195984	3.46209182884565	3.11327725430835	0.0042045429403848	0.366218949443129	-1.93397877430217
255374	MBLAC1	-1.59613930337567	-2.64863877423852	-0.543639832512824	1.22979162166817	-3.10491462019425	0.00429383940861278	0.370185301030697	-1.94368644082842
56853	CELF4	-2.22157432348343	-3.69026554307921	-0.752883103887658	-0.683064926026639	-3.09692797748943	0.00438080920140847	0.370185301030697	-1.96989958257141
1747	DLX3	-1.95016351528614	-3.24243616622892	-0.657890864343355	6.36750688576434	-3.08970937502332	0.0044608597127862	0.370185301030697	-2.11811686062816
121549	ASCL4	-2.69818326869477	-4.48746448810985	-0.908902049279693	-1.46375855648756	-3.08740496391332	0.00448670695784576	0.370185301030697	-1.99774940954028
65988	ZNF747	-1.41090514312398	-2.34685778687536	-0.474952499372608	2.39295469525679	-3.08634661218644	0.00449862569372328	0.370185301030697	-2.01193095533049
80307	FER1L4	-1.82933748362507	-3.0434551402561	-0.615219826994048	-0.12022855062463	-3.08484832038973	0.00451555051255157	0.370185301030697	-1.98938269664265
254268	AKNAD1	-1.66432641142009	-2.77439709942689	-0.554255723413295	-0.276424282303581	-3.06964834969958	0.00469071859055597	0.37785969545424	-2.02321742363892
6510	SLC1A5	-1.29775122363284	-2.16374142407122	-0.431761023194473	5.65522236079483	-3.06816863652878	0.00470811297290793	0.37785969545424	-2.16837567846303
54584	GNB1L	-1.020046486923	-1.70136880110738	-0.338724172738616	2.26133180319678	-3.06526557825203	0.00474241789707665	0.377913528308888	-2.04716769177206
724102	SNHG4	-1.64177342466253	-2.74040698080363	-0.54313986852144	-0.536015967797674	-3.05957510410794	0.00481035348445703	0.380627688389854	-2.04815105547943
29102	DROSHA	-1.02434068068298	-1.71298042107441	-0.33570094029154	4.63615036203907	-3.04546137456007	0.00498287384015669	0.385471233821533	-2.19953060695282
66008	TRAK2	-1.20045151939089	-2.00812301383278	-0.39278002494899	5.84927503943283	-3.04306078138294	0.0050127978418757	0.385471233821533	-2.22616291240641
10650	PRELID3A	-1.82364844762217	-3.05130672506903	-0.595990170175305	0.248275354543604	-3.04133585231671	0.00503440506306398	0.385471233821533	-2.07368912178631
3749	KCNC4	-1.19423266291677	-2.00007360842406	-0.388391717409473	1.99593519081407	-3.03417322339601	0.005125079326265	0.38909048182374	-2.10548794037187
376412	RNF126P1	-2.06321730691969	-3.45731180322319	-0.669122810616187	-1.93082509440456	-3.03007596237466	0.00517764457680734	0.389926289780198	-2.11902432415381
151174	LINC02610	-1.7585309649157	-2.94759766876554	-0.569464261065857	-2.03553983954574	-3.0279211284653	0.00520549514658506	0.389926289780198	-2.12597741062056
219699	UNC5B	-1.7387071515312	-2.91809628758993	-0.559318015472473	5.71681117908742	-3.01835330926413	0.00533088645715013	0.396674438626085	-2.27845489476957
7976	FZD3	-1.77727860842024	-2.99002306698503	-0.564534149855436	2.07198731689002	-3.00045398986848	0.00557321712030439	0.411978076077238	-2.18962967362326
84904	ARHGEF39	1.39219062581218	0.432928586184925	2.35145266543944	1.08188366981767	2.97140741744575	0.00598886974285654	0.436954158641143	-2.2203120049376
85015	USP45	-1.04614607917242	-1.77143047061477	-0.320861687730061	3.00380022798697	-2.95314490264689	0.0062650869768575	0.449625436078608	-2.32571339929124
503645	DPRXP4	1.36163569703195	0.415233059157961	2.30803833490593	-0.480480214018996	2.9456812004179	0.00638141467163465	0.449625436078608	-2.28364807984025
656	BMP8B	-1.80877544871737	-3.06711694257068	-0.550433954864051	1.54872294160569	-2.94297717265752	0.00642406187516698	0.449625436078608	-2.29077598133905
60528	ELAC2	-1.4299245555106	-2.42704152286637	-0.432807588154832	5.2360078084681	-2.9360792543161	0.00653408017600597	0.449625436078608	-2.45728503872673
8890	EIF2B4	-1.29871844202303	-2.21334281545279	-0.384094068593272	6.43291534343918	-2.90718717305899	0.00701457469836358	0.463622125357724	-2.52705796053462
55604	CARMIL1	-1.26918804221093	-2.16445623896355	-0.373919845458311	5.03176902095903	-2.90250897534924	0.00709545278789858	0.464115894058907	-2.52694919336398
27443	CECR2	-1.53889261001915	-2.62460475208803	-0.45318046795027	1.55955487865441	-2.90197973932654	0.00710465768762299	0.464115894058907	-2.37220479655253
125206	SLC5A10	-1.79815856907728	-3.07156033672022	-0.52475680143435	5.16128615460075	-2.89110120874888	0.00729638498194712	0.471161963546884	-2.55396685473338
100289333	LOC100289333	-1.81244959466903	-3.09753329148062	-0.527365897857442	-0.686229049861591	-2.88758834448242	0.00735933415124375	0.472511305847856	-2.38414959484569
160897	GPR180	-1.19140411603763	-2.03911455312946	-0.343693678945802	1.95528113622979	-2.87748005859354	0.00754334472493983	0.473641417025841	-2.43327315793461
11077	HSF2BP	-1.7345386423005	-2.97007836636501	-0.498998918235999	-0.996429730890232	-2.87427305244397	0.00760262685082967	0.473641417025841	-2.41169129515843
57460	PPM1H	-1.28605875333011	-2.20460128077441	-0.367516225885807	2.87935508219853	-2.86656832668987	0.00774685252479077	0.474347645172008	-2.50441444465511
196385	DNAH10	-1.70791885503539	-2.93403721751994	-0.481800492550845	0.502472200695715	-2.85190853704532	0.00802842726149679	0.48760761464961	-2.45291804226986
8891	EIF2B3	-1.05912765639784	-1.8205866632771	-0.297668649518577	4.30405693833285	-2.84775443761727	0.00810995417433424	0.489910995176449	-2.6208178980215
728361	OVOL3	-1.32612207162552	-2.28603823815353	-0.366205905097506	-2.29809582965954	-2.82846594484582	0.00849883020632206	0.505253207398067	-2.50652940920788
400720	ZNF772	-1.18752439481144	-2.05288088506822	-0.322167904554666	2.2848531916887	-2.80962424140104	0.00889559784410071	0.512712413549746	-2.58917574510677
4640	MYO1A	2.02951263798547	0.54999991277937	3.50902536319156	-0.306592117711083	2.80849601438001	0.00891990055843564	0.512712413549746	-2.54201239656375
400709	SIGLEC16	1.72764734104916	0.467622366514074	2.98767231558424	-0.88329123275577	2.8072216174329	0.00894742696331429	0.512712413549746	-2.54638077324096
495	ATP4A	-1.40858806767749	-2.43820115282658	-0.378974982528397	-2.06655439856542	-2.80098451909081	0.0090833014729881	0.512712413549746	-2.5560307890839
1841	DTYMK	-1.06654835415381	-1.84659424285645	-0.286502465451172	2.5425309307695	-2.79937548055603	0.00911866767134026	0.512712413549746	-2.62335156573364
201181	ZNF385C	-1.7083199375233	-2.95843310359821	-0.458206771448379	-1.38274857655134	-2.79782558325713	0.00915285631914426	0.512712413549746	-2.55828711224103
100129543	ZNF730	-1.61204475976701	-2.79380189207844	-0.430287627455578	-2.24352109502038	-2.79286292450974	0.00926313812305078	0.512712413549746	-2.57131403000252
7691	ZNF132	-1.44536780896966	-2.51907594883103	-0.37165966910828	1.15348508127864	-2.75608678731751	0.0101201364449257	0.536367231581064	-2.65259326713153
23432	GPR161	-1.52080785888871	-2.65269505059108	-0.388920667186341	2.24078431173267	-2.75088198539342	0.0102472670392105	0.537617492278483	-2.71314156283753
4485	MST1	-1.17190148618442	-2.04662833011093	-0.297174642257899	2.24440632638543	-2.742959575398	0.0104436534328043	0.537617492278483	-2.7242456734328
337971	KRTAP19-4	-1.75173594951356	-3.06036550604671	-0.443106392980409	-2.34109553520932	-2.74064430649612	0.0105017084798573	0.537617492278483	-2.66740193279574
79962	DNAJC22	-1.89305286378849	-3.31174632473204	-0.474359402844942	-1.15933169732913	-2.73196374442902	0.0107220745918883	0.541404807866559	-2.68003257546759
5021	OXTR	1.6141835654384	0.395525860189953	2.83284127068685	-1.59003556310287	2.71188918555405	0.0112483799276446	0.559233614455818	-2.72245620066921
220108	FAM124A	1.61920968573503	0.394994815943883	2.84342455552618	1.35219869408141	2.70798465713381	0.0113535140918152	0.559998677611089	-2.72518040397403
22924	MAPRE3	-1.01212266307825	-1.78142377376507	-0.242821552391437	4.79277220178564	-2.69362755908205	0.0117480466010085	0.569649462394633	-2.96636406121573
5442	POLRMT	-1.29335620419287	-2.27660620342923	-0.310106204956517	5.62593420291446	-2.69311533386632	0.01176235639947	0.569649462394633	-2.98484759938094
28664	TRAV19	-1.46860790399518	-2.58521431623219	-0.352001491758174	-1.88166251055262	-2.69281489208254	0.0117707572755561	0.569649462394633	-2.75390149547067
257044	CATSPERE	-1.33807572773352	-2.35774229680593	-0.318409158661111	-0.668795209086772	-2.68672532383462	0.0119422447555221	0.569649462394633	-2.76373653920407
388610	TRNP1	-1.10596462853633	-1.94913381833746	-0.262795438735192	3.04187983298737	-2.68551303960245	0.011976660953552	0.569649462394633	-2.88904461308333
57510	XPO5	-1.05874854071124	-1.86621268305083	-0.251284398371659	5.76684898720884	-2.6845428227165	0.0120042716528694	0.569649462394633	-3.0045201953541
56950	SMYD2	-1.03408256968936	-1.8247587428357	-0.243406396543013	3.21790695108474	-2.67767166458965	0.012201519950093	0.574762971613595	-2.91761777218396
100505588	LHX2-AS1	-1.71627226513256	-3.03013251869819	-0.402412011566925	-2.21333296692649	-2.67447021949803	0.0122944520387079	0.575585262945509	-2.7876045033329
11136	SLC7A9	-1.32846730944395	-2.34713545958452	-0.309799159303378	-2.35901690269853	-2.67004696769169	0.0124239376871247	0.579233874906778	-2.79631611278518
6017	RLBP1	1.44919434880811	0.334803613710277	2.56358508390595	-1.34936586176729	2.66250171226936	0.0126477557110848	0.584815568599791	-2.81066740267718
1146	CHRNG	-1.48025058329822	-2.62027048061656	-0.340230685979884	-1.08938198089376	-2.65841982021154	0.0127703997894856	0.585932828330376	-2.81566489525969
23428	SLC7A8	-1.36765998113815	-2.42237411469261	-0.3129458475837	5.80865123872241	-2.65487531971618	0.0128777956115714	0.585932828330376	-3.06577682916317
100422926	MIR3137	1.67885377725667	0.382981666515543	2.97472588799779	-1.38980710640745	2.65247613772585	0.0129509660413713	0.585932828330376	-2.82879113789299
100288181	LNCOC1	1.93434671265515	0.439910473650706	3.42878295165959	0.00747090746372999	2.65007207698661	0.0130246735986404	0.585932828330376	-2.83115904180291
100126331	MIR942	1.18377980209136	0.269078207734848	2.09848139644787	-2.30050064207022	2.64967279229038	0.0130369532825377	0.585932828330376	-2.83476066790012
100505576	LASP1NB	1.38539591444289	0.301941063214362	2.46885076567142	0.820479730274696	2.61796502804338	0.0140472439979751	0.615395516166023	-2.89037847563088
3360	HTR4	1.56733307500356	0.339382815272075	2.79528333473504	-1.74515671817804	2.61325193035342	0.0142034853549629	0.615395516166023	-2.89890357181661
84725	PLEKHA8	-1.20563116162358	-2.15056616694084	-0.260696156306329	2.85483274827778	-2.61224125169185	0.0142371993998143	0.615395516166023	-3.0310208956146
9832	JAKMIP2	2.06654570875027	0.4453474293836	3.68774398811694	1.80645428164365	2.60981449080532	0.0143184546914219	0.616406731466731	-2.91042937730058
9455	HOMER2	-1.20317486481118	-2.15175372924703	-0.254596000375341	5.94726537247566	-2.5969050058053	0.0147579909181154	0.623353157103648	-3.1871478960703
100130015	URAHP	-1.20147746622401	-2.14909925235057	-0.253855680097439	0.320416787236425	-2.59586049956082	0.0147940959957181	0.623353157103648	-2.93828234292898
8620	NPFF	-1.66174602187729	-2.97742867191145	-0.346063371843134	-0.354049086510721	-2.58591506810459	0.0151420053992697	0.631924647350801	-2.95122101315737
644815	FAM83G	-1.62521311351982	-2.91314809489666	-0.337278132142971	6.97397784564654	-2.58355157334812	0.0152257933181153	0.631924647350801	-3.2099287398317
284677	SNHG28	-1.45978139564213	-2.61859436447462	-0.300968426809646	2.85213061780764	-2.57914188352149	0.01538327098271	0.631924647350801	-3.09845767823169
9941	EXOG	-1.40337149494423	-2.51939273205078	-0.287350257837673	1.00866922756414	-2.57454773562933	0.015548940821517	0.631924647350801	-2.99835091952054
57215	THAP11	-1.05377606805089	-1.89237157106229	-0.215180565039493	5.61031318235891	-2.57274390952049	0.0156144395648459	0.631924647350801	-3.2345968327808
100506343	INKA2-AS1	1.38773107203648	0.28313132542615	2.49233081864681	0.36318144181861	2.57217865473402	0.0156350170846852	0.631924647350801	-2.97184087984026
3860	KRT13	-1.78973003094182	-3.21829836981048	-0.361161692073156	2.15727274457904	-2.56499936205636	0.0158985670374481	0.633510260388531	-3.08670138730962
93	ACVR2B	-1.19101290016117	-2.14203349927303	-0.239992301049309	2.48740329373907	-2.56405477301674	0.0159335473075172	0.633510260388531	-3.09638555469926
693146	MIR561	-1.32843645292792	-2.38951220015119	-0.267360705704654	-1.87703620586975	-2.5632747116651	0.0159624884596276	0.633510260388531	-2.98656963397002
138428	PTRH1	-1.10213050582926	-1.98255497378237	-0.221706037876144	3.63912240496022	-2.56295910462871	0.0159742116597202	0.633510260388531	-3.18026484448989
645142	PPIAL4D	1.81862193044362	0.36336349249027	3.27388036839697	-1.81379769295491	2.55860388178375	0.016136802185373	0.636186348613514	-2.99502026108162
79443	FYCO1	-1.07095040953323	-1.93263215964144	-0.209268659425022	8.05565297337925	-2.54462167980715	0.0166691990786826	0.641234856414938	-3.28246779105501
646019	CBY3	-1.15370007795018	-2.0847670962303	-0.222633059670073	-2.55309100961549	-2.53695483726826	0.0169679779387307	0.644789132911576	-3.03267417964726
407019	MIR27B	-1.63964522769393	-2.96789895747856	-0.311391497909302	-0.750709221551946	-2.52737451485591	0.017348280969929	0.654111694557458	-3.05393052677402
401237	CASC15	-1.82591254127794	-3.30700263663004	-0.344822445925843	-0.868005097426185	-2.52405753704245	0.0174817768510347	0.656940617719818	-3.05954285542045
132724	TMPRSS11B	1.77460799931196	0.325348449607233	3.22386754901668	-0.185371906911004	2.50701550974551	0.0181827304135773	0.677233107788531	-3.08579679462148
255220	TXNDC8	1.31219665122419	0.239584131556204	2.38480917089218	-1.93959322132972	2.50470636827936	0.0182796767897901	0.677856265379808	-3.08862641363932
84688	SPMIP6	1.28371503233134	0.218717010271694	2.34871305439098	-0.587144882994364	2.46786036080496	0.0198924617919191	0.714845730162322	-3.15360996405069
84691	GARIN1B	1.55561873844116	0.264617288321161	2.84662018856117	-2.01033601178676	2.4670456883752	0.0199295562459107	0.714845730162322	-3.15331186993674
9299	SNORD30	1.94318318489034	0.328753850145513	3.55761251963516	-0.735447420944337	2.46431068523379	0.0200545546559707	0.714845730162322	-3.15887136142745
810	CALML3	-1.99218477795479	-3.64808952469235	-0.336280031217227	9.72834212119614	-2.46317361017539	0.020106734391945	0.714845730162322	-3.41640043175469
100506469	TMEM147-AS1	-1.26602950798005	-2.31913312194327	-0.212925894016819	1.13389029338808	-2.46135060974753	0.0201906513040045	0.714845730162322	-3.21291370779279
158055	C9orf163	-1.32972664876886	-2.43827914148636	-0.22117415605136	-0.221542427606549	-2.4558784388242	0.0204444846618691	0.714845730162322	-3.18491741238835
199920	FYB2	-1.64669438186065	-3.02058286571045	-0.272805898010846	-2.22505803224141	-2.45393060590248	0.0205355424287512	0.714845730162322	-3.17736759658134
23615	PYY2	-1.27337706819531	-2.33832653661787	-0.208427599772739	-2.35605996430877	-2.44809789306237	0.0208104436320663	0.717066877797606	-3.18671969998569
486	FXYD2	1.75559927984363	0.287112116557176	3.22408644313009	-0.442050735157216	2.44768764782694	0.0208299054748572	0.717066877797606	-3.18824165398416
126231	ZNF573	-1.02196328201865	-1.8774713341383	-0.166455229898996	0.855253385454355	-2.44574935432593	0.0209220833592273	0.717066877797606	-3.22290554111154
401994	OR14I1	1.87153078211363	0.304702643706718	3.43835892052055	-1.79676211083483	2.44554899983869	0.0209316327780485	0.717066877797606	-3.19006668605607
1551	CYP3A7	-1.3471917183764	-2.47505678108018	-0.219326655672619	-1.58029022726228	-2.44553012587758	0.0209325325665374	0.717066877797606	-3.19326906064046
26664	OR7C1	1.4529424259462	0.23338481174987	2.67250004014253	-2.08843889169993	2.43919679113234	0.0212364773646858	0.725267658570243	-3.20075283680395
55937	APOM	1.22416992185858	0.19583933175911	2.25250051195805	-0.770262788627521	2.43730402765869	0.0213280962133867	0.726189360768524	-3.20587741603164
220004	SAXO4	-1.07147767039626	-1.97246627009849	-0.170489070694038	0.934608785554797	-2.43480724640433	0.0214495069725542	0.728116798621204	-3.24844825395948
728299	KRTAP19-8	1.37235207510364	0.208629243272824	2.53607490693445	-1.89219724117347	2.41444182059345	0.0224637294893805	0.738475766726863	-3.24281974890361
401296	LNCRI	-1.38594540025525	-2.56285462204787	-0.209036178462624	-1.92816994412716	-2.4110372063183	0.0226375064084108	0.738475766726863	-3.25144698347678
23574	PRG1	1.55447230664351	0.230871289366868	2.87807332392015	-1.25005541705623	2.40451036656628	0.022974091207631	0.743436867939531	-3.26040129793625
9374	PPT2	-1.68756548421125	-3.1326493471707	-0.242481621251804	2.71971692629604	-2.39093813784639	0.0236887032085182	0.749458519881527	-3.46530983695928
28586	TRBV9	-1.27959963799856	-2.37568178607377	-0.18351748992334	-2.3867668640657	-2.39018634406423	0.0237288746428136	0.749458519881527	-3.2853415495864
3306	HSPA2	-1.13886462310555	-2.11809900956974	-0.159630236641354	6.70987893869508	-2.38114697938305	0.0242167819005705	0.749458519881527	-3.61887451536674
253128	LINC00612	1.20844210353111	0.169148375072101	2.24773583199012	-0.97298895815104	2.38061024523763	0.0242460386939875	0.749458519881527	-3.30182572962038
79935	CCNP	1.63881407445672	0.227703752284359	3.04992439662908	-1.42818462177181	2.37776797297261	0.0244015064289208	0.749458519881527	-3.30509445990557
646626	BCL10-AS1	1.40147351012684	0.192590646853101	2.61035637340058	-0.823353893000569	2.37356663688663	0.0246329797007998	0.749458519881527	-3.3139156502068
100128505	ASTN2-AS1	-1.30638307662159	-2.43511254474023	-0.177653608502956	-2.16394090103295	-2.36963490796145	0.0248514118633398	0.749818774666663	-3.32070894657179
79861	TUBAL3	-1.63540971912822	-3.05281252729691	-0.218006910959527	-0.990075148456117	-2.36229451865605	0.0252639504483262	0.749818774666663	-3.34094320391358
7584	ZNF35	-1.09898116616935	-2.05209136697488	-0.145870965363823	2.70510403190022	-2.36073853264147	0.0253521966909725	0.749818774666663	-3.50354900364431
768206	PRCD	1.49575807955265	0.198079376435591	2.7934367826697	-1.57704985816824	2.35990726282937	0.0253994564061303	0.749818774666663	-3.33479058239898
283596	SNHG10	-1.01660720433236	-1.89875877757473	-0.134455631089987	1.43369215603605	-2.35944971908806	0.0254255031281594	0.749818774666663	-3.40686764203253
642819	ZNF487	-1.15824167812172	-2.16597496486261	-0.150508391380836	0.707770381539517	-2.35317562459646	0.025785133881592	0.755823855184446	-3.386615136852
440829	SHISA8	1.52424299567925	0.196967775345165	2.85151821601334	-1.05708659366638	2.35122384939691	0.0258979508022854	0.755823855184446	-3.35055166280232
6405	SEMA3F	-1.34779005949658	-2.52167796404758	-0.173902154945566	7.31762449808269	-2.35069551036318	0.0259285671822108	0.755823855184446	-3.67256760655352
440023	KRTAP5-6	-2.02022538688637	-3.79516235844507	-0.245288415327671	-2.00921664320407	-2.33033117534935	0.0271340553897532	0.771109750162967	-3.3891731729942
693155	MIR570	1.37865594572085	0.164171837700519	2.59314005374118	0.472220471371128	2.32415355712944	0.0275096930168692	0.771109750162967	-3.40548511932266
4438	MSH4	-1.2903665701563	-2.42770558703042	-0.153027553282185	-1.52140958523398	-2.32286474078443	0.0275886542867135	0.771109750162967	-3.40234196699259
8913	CACNA1G	1.28721351944205	0.14842889878956	2.42599814009455	3.11312540374851	2.31424724716035	0.0281219295781683	0.776562009488149	-3.52870130978224
392392	OR1K1	-1.3427056857387	-2.53265070136326	-0.152760670114129	-1.85332699933425	-2.31022718741128	0.0283738888585806	0.776562009488149	-3.42166995333887
1057	CELP	1.40308221279966	0.157306482805079	2.64885794279424	-0.00172488937629141	2.30591879912881	0.0286461917657723	0.776562009488149	-3.43164822058446
100422980	MIR4323	1.39020107665457	0.155284985065255	2.62511716824388	-1.61987348230431	2.30484076973301	0.0287146961520114	0.776562009488149	-3.42606151893549
5228	PGF	-1.35304388639847	-2.55732982361762	-0.148757949179316	2.28234449329143	-2.30029229635215	0.0290053719481069	0.776562009488149	-3.59135941916856
90673	PPP1R3E	1.00127368417236	0.108768220430645	1.89377914791408	5.57432886739223	2.29690310724803	0.0292236938362727	0.776562009488149	-3.75390961928708
30819	KCNIP2	-1.05665040514387	-1.9985849333663	-0.114715876921431	0.337933846177077	-2.29673751152535	0.0292343991045247	0.776562009488149	-3.47197101853979
222642	TSPO2	1.55261104745627	0.167961495877823	2.93726059903472	-2.02412343880309	2.29574453593557	0.0292986665901874	0.776562009488149	-3.44013333509823
151278	CCDC140	1.42468669653947	0.151533085328751	2.69784030775018	-1.4613502826021	2.29107506886659	0.0296026042491115	0.776562009488149	-3.44906327956367
121952	METTL21EP	1.52479543812585	0.158333185719651	2.89125769053206	-1.31057200150552	2.28462382540942	0.0300272172602426	0.776562009488149	-3.46000340578794
387036	GUSBP2	-1.1715263486093	-2.22208556670206	-0.120967130516547	-0.311234361596555	-2.28313861594974	0.0301257494773577	0.776562009488149	-3.48036348036992
23464	GCAT	-1.15669250741828	-2.19479233634988	-0.118592678486681	4.27676464628126	-2.28128507734855	0.0302491279787944	0.776562009488149	-3.76786578837556
5798	PTPRN	1.23224582903007	0.12619389623241	2.33829776182774	-1.73477188382355	2.28098586748025	0.0302690873254029	0.776562009488149	-3.46501250949523
100131814	AHI1-DT	1.21044438261399	0.123009062292828	2.29787970293514	-0.109504801267174	2.2789886435815	0.0304026213927314	0.778140897423074	-3.47642833203513
3788	KCNS2	-1.34413731611948	-2.55883390080331	-0.129440731435642	-1.00481427761358	-2.2655653010416	0.0313140171400381	0.790661340641503	-3.50263433705893
143379	SPMIP5	-1.29890081697934	-2.47385350216239	-0.123948131796294	-2.26516743763043	-2.26337423877069	0.0314651046731659	0.792694879165228	-3.496651023562
55117	SLC6A15	-1.46325518863941	-2.7886631506477	-0.137847226631129	1.66637458310116	-2.26032690381574	0.0316763326043956	0.795721616207505	-3.61192635313869
100506126	LINC00867	-1.46320859862991	-2.79121073717616	-0.135206460083666	-2.35143365962591	-2.25583965578512	0.0319897008502227	0.799366521572211	-3.5091532210507
92369	SPSB4	-2.04288433662178	-3.89876644005878	-0.187002233184779	-1.01168764518312	-2.25368986401192	0.0321408215806793	0.799366521572211	-3.52657939777231
23251	MINAR1	-1.01792352846407	-1.94276101836871	-0.0930860385594237	0.21821648785988	-2.2534632672267	0.0321567878026557	0.799366521572211	-3.53990793654805
81606	LBH	1.06647079074267	0.0934898570246239	2.03945172446071	6.02626685011051	2.2441164633938	0.0328216417919247	0.807660947874986	-3.86790131340418
646576	HHIP-AS1	-1.10258620433202	-2.109427926718	-0.0957444819460473	-2.56978009001481	-2.24208517468938	0.0329677606102989	0.807978507302514	-3.52949008782293
23255	MTCL1	-1.26947491788794	-2.43924426049905	-0.0997055752768292	3.6640648785206	-2.22190070159638	0.034451889774851	0.822401334326992	-3.84385714400633
11148	HHLA2	1.24596392361576	0.0974265889472432	2.39450125828429	-1.97846346316895	2.22106417584867	0.0345146760457934	0.822401334326992	-3.56133070737423
84871	AGBL4	-1.41804269975304	-2.72581553375096	-0.110269865755126	-1.82441716517024	-2.22002442918277	0.0345928587677349	0.822401334326992	-3.57047357611449
400931	MIRLET7BHG	-1.02074606849017	-1.96231084266129	-0.079181294319056	3.05546153043247	-2.2195670564451	0.0346273008917705	0.822401334326992	-3.79232075343918
645784	ANKRD36BP2	1.48958572791017	0.113020437243682	2.86615101857665	-1.41447846762757	2.21548821603087	0.0349358219582153	0.822401334326992	-3.57185769622444
79906	MORN1	-1.25014806596706	-2.40565189852042	-0.0946442334137003	0.953423164190375	-2.2150871604981	0.0349662906550771	0.822401334326992	-3.64234294297136
5158	PDE6B	-1.34573069466754	-2.59081011027215	-0.100651279062939	-0.286093939292395	-2.21290037219448	0.0351328444710712	0.822401334326992	-3.60102324838579
100272146	NFE2L3P2	-1.0264771576955	-1.97802918348684	-0.0749251319041622	0.803274635349289	-2.20860223809037	0.0354622862174526	0.828152134495842	-3.63799550951284
3293	HSD17B3	-1.56171246972145	-3.00997340150441	-0.113451537938483	-1.78626241857797	-2.20777605793374	0.03552592816189	0.828152134495842	-3.59130740147526
148641	SLC35F3	-1.36567227905498	-2.63414308376083	-0.0972014743491314	-0.617078794104631	-2.20428007417409	0.0357963666838952	0.831008215000509	-3.60887420454357
10117	ENAM	1.37029279335928	0.0929174011239224	2.64766818559464	-2.14985269121378	2.19631984083741	0.0364190565074974	0.834939318490669	-3.60046087214466
2793	GNGT2	1.35627219442785	0.0910959055867717	2.62144848326893	-0.106549848042692	2.19480818347751	0.0365383986964462	0.834939318490669	-3.61403585059752
5443	POMC	-1.13402208310194	-2.19231125354368	-0.0757329126601995	2.3126605348596	-2.19390549787538	0.0366098310902616	0.834939318490669	-3.77544373523563
162632	USP32P1	-1.464591996563	-2.83325347953903	-0.095930513586967	2.18346055137891	-2.19089400897082	0.0368490470771988	0.838129337974506	-3.77646792172207
406988	MIR205	-1.6650333532237	-3.22632043863009	-0.103746267817319	-0.442230914515405	-2.1834383141511	0.0374473296243359	0.843029188901924	-3.64968314444512
9153	SLC28A2	-1.39260107663272	-2.69961435428297	-0.0855877989824576	-1.94775656341202	-2.1814611540903	0.0376074408955006	0.843029188901924	-3.63187091671165
201164	PLD6	1.08693419173287	0.0623415598761268	2.11152682358961	2.682736113136	2.17196478146465	0.0383850421515192	0.854048185375188	-3.74958187047132
81569	ACTL8	1.4059824117215	0.0770078940675316	2.73495692937548	-1.86858486396492	2.16602762338262	0.0388784844567408	0.861614696954517	-3.64907958711935
9119	KRT75	-2.39341676292869	-4.65845136818997	-0.128382157667422	5.81198039485399	-2.16343695320926	0.0390955703812484	0.864326560601788	-4.02189644925999
3105	HLA-A	1.41833621559415	0.0745081086768142	2.76216432251148	8.78908753136339	2.16090775746895	0.039308550415407	0.864326560601788	-4.0282081608725
940	CD28	1.41602258572169	0.0729825765507099	2.75906259489268	2.00250860448085	2.15864877928373	0.0394996524288193	0.865142484776244	-3.72402424478614
541472	IL6-AS1	1.23296938572233	0.0609048248720641	2.40503394657259	-2.25468665567227	2.15378087101785	0.0399142873453152	0.868609037732184	-3.66752387673255
167410	LIX1	-1.55015224083705	-3.0263687998119	-0.0739356818621988	-1.15143769832696	-2.14993354787153	0.0402447389431375	0.868609037732184	-3.69098164132504
121506	ERP27	-1.18324900273121	-2.31189783081644	-0.0546001746459888	0.458524304757971	-2.14643661836895	0.0405472126270033	0.868609037732184	-3.73244788254901
100271835	LIMS3-LOC440895	-1.15670482621207	-2.26268949049166	-0.0507201619324851	-2.42563710590492	-2.14128364200055	0.0409966291411757	0.868609037732184	-3.69141499804639
440300	LOC440300	-1.12464126116632	-2.20023245768454	-0.0490500646481054	0.659849012219021	-2.1407577785049	0.0410427413725875	0.868609037732184	-3.74593365463031
282973	JAKMIP3	-1.41803384721368	-2.77481311331724	-0.0612545811101197	0.912559499225359	-2.13982449999153	0.0411246932317991	0.868609037732184	-3.77471838897361
1559	CYP2C9	1.53175962443025	0.0625410205280443	3.00097822833245	-1.12298746840104	2.1345432336026	0.0415912017327606	0.869948049849772	-3.70180576813716
6121	RPE65	1.90341967692825	0.0766871253392909	3.73015222851722	-1.49069070604621	2.13334131187736	0.0416980277544483	0.869948049849772	-3.70127080215782
57709	SLC7A14	1.49829512432218	0.055913477682076	2.94067677096228	-1.52782916461099	2.1267573153621	0.0422875610191159	0.871822083689516	-3.7119158558208
100134869	UBE2Q2P2	-1.20404896112961	-2.36476119689297	-0.0433367253662491	-0.0403344870127585	-2.12383288665175	0.0425517891966637	0.874566634423234	-3.75063900570112
2999	GZMH	1.83201330957243	0.0640404446079317	3.59998617453693	0.905349830818127	2.12155251343901	0.0427588450879049	0.874566634423234	-3.74350395375735
196541	METTL21C	1.16504843867797	0.0404996713783714	2.28959720597757	-1.66149136676272	2.12112589071473	0.0427976815429084	0.874566634423234	-3.72064567350384
7484	WNT9B	-1.3970470486407	-2.74921512195717	-0.0448789753242196	-1.12069141257513	-2.11534452846442	0.0433270777296272	0.874566634423234	-3.74580761859364
100302137	MIR1914	1.22977861813659	0.0383527353525615	2.42120450092062	-0.201077704662532	2.11329761993644	0.043515904386441	0.874566634423234	-3.7439595301526
64794	DDX31	-1.0390665443379	-2.04651650953701	-0.0316165791387841	2.75945708440656	-2.11164365700266	0.0436690164284705	0.874566634423234	-3.96228738388689
5545	PRB4	-1.30069205832505	-2.56436356105831	-0.0370205555917924	-1.91459090258173	-2.10737126285402	0.04406674407524	0.874566634423234	-3.74911911944932
100507530	MCPH1-AS1	-1.19309432773161	-2.35758898245627	-0.028599673006952	-1.45460821419591	-2.09767420763036	0.0449814396298896	0.874566634423234	-3.76817459273318
124093	CCDC78	-1.22738008253193	-2.42848868869553	-0.0262714763683405	-0.766049228279921	-2.09217278911154	0.0455078369481288	0.874566634423234	-3.78609607154571
100506497	CPVL-AS2	-1.08262554085927	-2.14297229821989	-0.0222787834986571	0.317051764249752	-2.09040825938071	0.0456778285540435	0.874566634423234	-3.8168048410264
6352	CCL5	1.16599670815904	0.0238269479353561	2.30816646838272	2.45661928884146	2.09010172312371	0.0457074170898643	0.874566634423234	-3.87109894714565
100129128	KHDC1L	1.1456208449649	0.0215775666814899	2.26966412324832	-2.32072675986898	2.08669334493183	0.0460375599030382	0.874566634423234	-3.77161189899933
342346	C16orf96	-1.20813320510577	-2.39865845772375	-0.0176079524877946	-1.36106624124903	-2.07767189862945	0.0469216269102693	0.874566634423234	-3.8005723647372
339400	CCDST	-1.52997930322383	-3.0409645177507	-0.0189940886969528	0.652246087230015	-2.07312790766565	0.0473725927008684	0.874566634423234	-3.8703247643514
728084	LINC02458	1.418240689651	0.0158932380457215	2.82058814125627	-1.5863454252393	2.07059455820116	0.0476256767970291	0.874566634423234	-3.79867455252039
6295	SAG	1.19636858295744	0.0125524737260456	2.38018469218884	-2.28027452427146	2.06910014419267	0.0477755310166886	0.874566634423234	-3.79863908717103
3084	NRG1	-1.4430376529945	-2.87310504343124	-0.0129702625577603	2.5039145978819	-2.06596003618909	0.0480917700003326	0.874566634423234	-4.02952428747418
100288428	LMCD1-AS1	-1.19462253120865	-2.37862412651659	-0.0106209359007161	-2.20541201345233	-2.06575670306361	0.0481123113170271	0.874566634423234	-3.81057845613023
285093	RTP5	1.21959760429401	0.00931358692431328	2.42988162166371	-2.26580693614433	2.06314627976752	0.0483767145550562	0.874566634423234	-3.80775320857757
51333	ZNF771	-1.46217410660491	-2.91351874510085	-0.0108294681089685	-0.201542679645489	-2.06266781727507	0.0484253159915169	0.874566634423234	-3.8474797687687
149473	CCDC24	-1.03273574856457	-2.05809684549916	-0.00737465162998219	0.737967119272588	-2.06211618695359	0.0484814033014085	0.874566634423234	-3.87733539468982
9154	SLC28A1	1.18010753738307	0.00733472606472918	2.35288034870142	-2.29551194115264	2.06019558364083	0.0486771302668652	0.874566634423234	-3.81219155434702
55539	KCNQ1DN	1.06799670645133	0.00655070239027444	2.12944271051238	-2.10749936063781	2.06002629376252	0.0486944159164529	0.874566634423234	-3.81302922903631
28724	TRAJ31	1.07777182186876	0.00652216342110146	2.14902148031643	-2.37165977742467	2.05985611493519	0.0487117978050767	0.874566634423234	-3.81256751663178
80868	HCG4B	1.62382652028562	0.00919304545798427	3.23845999511325	-1.57962200341831	2.05904782791008	0.0487944303472943	0.874566634423234	-3.81605939810637
7280	TUBB2A	-1.39079186279947	-2.77857399668654	-0.00300972891240336	7.46216697276309	-2.05183108768117	0.0495377203760006	0.877742936719398	-4.22254600393379
23532	PRAME	1.36663906265392	0.0010483142215445	2.7322298110863	-2.16871801989529	2.04896255088495	0.0498359336863173	0.877882586976938	-3.82952794055609

## Sheet: LL vs UL
ENTREZID	SYMBOL	log2FC	Confidence interval L	Confidence interval R	Average expression	t	P-value	Adjusted P-value	B
340811	AKR1C8	2.50917291932952	1.17350732260238	3.84483851605666	-1.16777136400109	3.88177352760196	0.000732279810538126	0.999251528169045	-4.4823780913591
642280	ZNF876P	1.9689251263819	0.887203466820726	3.05064678594306	-1.10605804801579	3.76106654542976	0.000989174734154037	0.999251528169045	-4.48765877846073
100129316	LOC100129316	2.24771564664177	0.98611996793569	3.50931132534786	-1.67136062904182	3.68144670820221	0.00120528388507684	0.999251528169045	-4.49377343657294
79924	ADM2	-2.18141051422527	-3.42769010447095	-0.935130923979592	0.0497070505228776	-3.61675642234949	0.00141447264808142	0.999251528169045	-4.48623307458221
644623	TPTE2P2	2.00982153862334	0.856958641197228	3.16268443604946	-1.88965668020302	3.60227758470315	0.00146595928884819	0.999251528169045	-4.49827035582632
646019	CBY3	1.51358750300315	0.631658425020138	2.39551658098617	-2.32924442444737	3.54626522610742	0.00168299805516027	0.999251528169045	-4.50290653846916
116349	EXOC3-AS1	1.71936602451788	0.694337395838018	2.74439465319773	1.16012779549652	3.4660090109659	0.00204965996274052	0.999251528169045	-4.4672945928927
100130386	LINC00552	-1.71188632986773	-2.75785998879129	-0.665912670944178	-2.27616603327978	-3.38182802130409	0.0025178278652033	0.999251528169045	-4.51005360947961
266675	BEST4	1.85855264316876	0.696184230126006	3.02092105621151	0.716518884141699	3.3039115285575	0.00304284406252652	0.999251528169045	-4.48507687966399
100422850	MIR548V	1.89715240743075	0.705887593537948	3.08841722132356	-2.15869776940007	3.29072241192407	0.00314165213824863	0.999251528169045	-4.51187266234592
80270	HSD3B7	-1.24671199044084	-2.03468116607492	-0.458742814806761	5.32455861178223	-3.26929604970715	0.00330883705560545	0.999251528169045	-4.31675223834989
85407	NKD1	2.08294095652702	0.758791119235261	3.40709079381878	3.00785460804409	3.25040270029064	0.0034633827166031	0.999251528169045	-4.41535072147534
161436	EML5	1.26577879117304	0.452015611572778	2.0795419707733	1.61694275565109	3.2140832479649	0.00378032758894198	0.999251528169045	-4.47212503942916
492303	GEMIN8P4	2.11281973653035	0.731178256957363	3.49446121610333	0.151002810067431	3.15983513686239	0.00430648793140033	0.999251528169045	-4.50044640528399
642658	SCX	2.09137209300029	0.713332060989636	3.46941212501094	-0.234295408315557	3.13593329855614	0.00456012304409647	0.999251528169045	-4.50665124040493
79962	DNAJC22	2.24228446321117	0.760366650065083	3.72420227635726	-1.21167333426336	3.12653958305621	0.0046636944799258	0.999251528169045	-4.51433030717345
55731	FAM222B	1.00548713499503	0.340892070633491	1.67008219935658	4.1433278664183	3.12619992762266	0.00466748151289591	0.999251528169045	-4.36927089577467
22953	P2RX2	1.79399662103174	0.604981988721547	2.98301125334193	-1.18139425090753	3.11768162707043	0.00476343164291395	0.999251528169045	-4.51505052521031
2688	GH1	1.865371083258	0.62070254787436	3.11003961864164	-2.30820686692371	3.09676943068677	0.00500710618422993	0.999251528169045	-4.52012460331832
5955	RCN2	1.4642968782445	0.482014421767246	2.44657933472176	3.8760518252177	3.08027925477529	0.00520766506370461	0.999251528169045	-4.38856328985429
115352	FCRL3	-2.2658751573917	-3.80226595435635	-0.729484360427047	-1.80689272377212	-3.04741515470195	0.00563063373409014	0.999251528169045	-4.52172791475923
100128327	TRAPPC3L	2.13362189947717	0.6712987080462	3.59594509090814	-1.41529133016982	3.01488974626217	0.00608158954460674	0.999251528169045	-4.52014058049215
692211	SNORD98	1.59596925598903	0.495017078951119	2.69692143302695	-1.36041939353406	2.99539022746649	0.00636832906741624	0.999251528169045	-4.52122621309038
400710	ZNF473CR	1.95290865812188	0.602976316551189	3.30284099969257	-1.48001738224047	2.98928464068528	0.00646074158989847	0.999251528169045	-4.52164399549054
100506126	LINC00867	2.39814552714858	0.707988225796815	4.08830282850034	-1.93525929523924	2.93187702435883	0.00739469309268127	0.999251528169045	-4.52512276451733
9657	IQCB1	1.12787965895721	0.326027180332025	1.92973213758239	3.51862044545118	2.9064685665082	0.00784800402065684	0.999251528169045	-4.42139645072884
221421	RSPH9	-1.42473805089532	-2.44256698593506	-0.406909115855577	0.224086092391793	-2.89239480248716	0.00811036859068936	0.999251528169045	-4.51808056378624
100130097	KIF28P	2.17877291020154	0.616447635800941	3.74109818460213	-0.309751018729997	2.88162756812699	0.00831671035755608	0.999251528169045	-4.51905633187497
8669	EIF3J	1.04983492151458	0.295926281298032	1.80374356173112	6.04495015220995	2.87739600606989	0.00839916330039964	0.999251528169045	-4.35465765376288
28586	TRBV9	-1.72804751681589	-2.97523248336344	-0.480862550268339	-1.76022634107162	-2.86300532049795	0.00868542766450487	0.999251528169045	-4.52932835180809
1473	CST5	2.14633414068319	0.583298601395724	3.70936967997066	-2.04228795315448	2.83743435641368	0.00921711899591821	0.999251528169045	-4.52962500070181
85015	USP45	1.1053176518966	0.299472308484178	1.91116299530902	3.42974129870485	2.83421470608823	0.0092862152172541	0.999251528169045	-4.43249442654219
100505588	LHX2-AS1	2.05435463653096	0.552994753276269	3.55571451978565	-1.68593931313002	2.82740454277039	0.00943399004640343	0.999251528169045	-4.52906393291757
28955	DEXI	1.24393197165255	0.331193525996351	2.15667041730875	4.5065171933569	2.81609711975939	0.00968429133696951	0.999251528169045	-4.39570096715375
147948	ZNF582	1.63428912095353	0.433385597394113	2.83519264451295	0.158664931182038	2.81201810627403	0.00977612056303689	0.999251528169045	-4.51908676556759
26150	RIBC2	1.39473274848295	0.369040261962877	2.42042523500303	-1.66389797167481	2.80977255540558	0.0098270255142649	0.999251528169045	-4.53035499494792
100288428	LMCD1-AS1	1.5154060733752	0.397002999255014	2.63380914749538	-1.86652673531722	2.79980647396414	0.0100559965221941	0.999251528169045	-4.53131626596422
121601	ANO4	2.19699798779044	0.571351673441092	3.82264430213979	-1.1518292601936	2.7925498694149	0.010225887847961	0.999251528169045	-4.52844228701974
126231	ZNF573	1.26648079755673	0.326341331766666	2.2066202633468	0.815882117047283	2.78357974282378	0.0104396540555398	0.999251528169045	-4.51372465214033
4171	MCM2	1.20530583872513	0.30444785864757	2.10616381880268	5.00107148866984	2.76463799575834	0.0109050277622529	0.999251528169045	-4.38899733233981
3834	KIF25	1.51742784985253	0.379628355901514	2.65522734380354	-1.45492573385356	2.75574898651446	0.0111301200894069	0.999251528169045	-4.53176036162047
340277	FAM221A	1.14238069483166	0.284803831349006	1.99995755831432	1.46611137832648	2.75254952494695	0.011212207978775	0.999251528169045	-4.50458321891419
728190	NUTM2A-AS1	1.14168106807616	0.283517515811609	1.99984462034071	2.5427291794163	2.74898313962596	0.011304384061098	0.999251528169045	-4.47420162872807
138882	OR1N2	1.68988540980752	0.418850959055802	2.96091986055924	-1.89746264029889	2.74724427093017	0.0113495856894402	0.999251528169045	-4.5334046246364
100129961	CCNT2-AS1	1.66822929305837	0.406885238768107	2.92957334734862	-0.0671775431422311	2.73287344443041	0.0117297424386798	0.999251528169045	-4.525075326397
3360	HTR4	-1.71700969701775	-3.01808544353233	-0.415933950503168	-2.08682072897821	-2.72688930604215	0.0118915608039985	0.999251528169045	-4.53561084610517
144742	LINC00934	1.81325705927911	0.428091193511454	3.19842292504677	-2.33808163210091	2.70492319590848	0.0125037822292149	0.999251528169045	-4.5360974466861
64816	CYP3A43	1.34809526943451	0.312371166974549	2.38381937189446	-1.58602170577409	2.68951421446701	0.0129508425400045	0.999251528169045	-4.5351177983161
7327	UBE2G2	1.10646749700804	0.256193896640636	1.95674109737544	5.71253422345739	2.68891644853771	0.0129684851072778	0.999251528169045	-4.38659306741457
146542	ZNF688	1.13468927848402	0.262324277994202	2.00705427897383	2.98080200534091	2.68767072053602	0.0130053244559058	0.999251528169045	-4.46390933444237
642864	SPATA42	1.78339118819276	0.403456187419288	3.16332618896623	-2.00575308494739	2.67045539492085	0.0135246141144971	0.999251528169045	-4.53676751234256
158131	OR1Q1	1.91605769441067	0.424374293017022	3.40774109580433	-2.15160900936155	2.65417324425051	0.0140336381981617	0.999251528169045	-4.53765257141187
57583	TMEM181	1.05715628845607	0.232301415698705	1.88201116121344	6.11716788038051	2.64825008752748	0.014223235291682	0.999251528169045	-4.38818283000749
55037	PTCD3	1.31170617183541	0.282698108296038	2.34071423537479	5.30560451699344	2.63399609078188	0.0146893990387611	0.999251528169045	-4.40127151040888
11223	MST1L	1.97676900462015	0.425700251531737	3.52783775770856	0.632757774529919	2.63343265135005	0.014708117044869	0.999251528169045	-4.52159032866752
26254	OPTC	1.71117015995972	0.367352299670276	3.05498802024917	-1.52235384026005	2.63117740758106	0.0147832626172724	0.999251528169045	-4.53704297105437
6462	SHBG	1.90394587584683	0.40704280683735	3.40084894485631	-1.49560662644559	2.62819909655745	0.014883052796776	0.999251528169045	-4.53695088146684
284233	CYP4F35P	1.47715134133641	0.313527173049241	2.64077550962358	-2.02110066106559	2.62306832040062	0.0150564451382733	0.999251528169045	-4.53897368513569
89837	ULK4P3	-1.51491886662454	-2.70956858395787	-0.320269149291205	-1.04654274536236	-2.62027052574645	0.0151517912788968	0.999251528169045	-4.53713972362107
138881	OR1L8	1.82133461877036	0.378478386352275	3.26419085118845	-1.69630220082549	2.60833893880123	0.0155647939266359	0.999251528169045	-4.53844343410961
163404	PLPPR5	2.09890367391966	0.432589409448378	3.76521793839094	-1.45857890696305	2.60275289204689	0.0157617522237478	0.999251528169045	-4.53771675528296
10750	GRAP	1.76983780328295	0.362332778105546	3.17734282846036	1.77206430798344	2.59824951742723	0.015922232354295	0.999251528169045	-4.50600292421999
65988	ZNF747	1.29923092799286	0.264992944413586	2.33346891157213	2.92561053306186	2.59575206827758	0.0160118880054965	0.999251528169045	-4.47455970753842
3744	KCNA10	2.06642064677613	0.41931545995178	3.71352583360049	-1.66938614998608	2.59235658601345	0.0161345397204346	0.999251528169045	-4.5387818922327
199974	CYP4Z1	1.95792562746293	0.394365601003651	3.52148565392221	-1.29928420112007	2.58749175252989	0.0163117993699784	0.999251528169045	-4.53793059022809
51182	HSPA14	1.3083965270662	0.262744927013758	2.35404812711864	4.54371481159384	2.58553081654112	0.0163837634426952	0.999251528169045	-4.42440400926272
337971	KRTAP19-4	2.47214137061994	0.496013308769704	4.44826943247017	-2.04813649117934	2.58497030925276	0.0164043878873261	0.999251528169045	-4.53969914894635
3084	NRG1	1.61175674434436	0.319273820554236	2.90423966813449	3.3145354940503	2.57674845510807	0.0167097217321297	0.999251528169045	-4.46436699385973
196294	IMMP1L	1.39170284793487	0.275138370635233	2.50826732523451	1.10190889543402	2.57549108599914	0.0167568819411985	0.999251528169045	-4.52054502225411
8893	EIF2B5	1.29240281088254	0.252580038862753	2.33222558290234	5.62773820372532	2.56824180964787	0.0170312145499774	0.999251528169045	-4.40573546393204
116519	APOA5	1.35364980812281	0.26309625126907	2.44420336497655	-2.25189469192127	2.56481868897473	0.0171622073934281	0.999251528169045	-4.5419170997932
730091	LINC00886	-1.44489954573952	-2.60918702154838	-0.280612069930661	1.72181743886529	-2.56433506401014	0.0171807899552431	0.999251528169045	-4.51594525125336
285782	CAGE1	1.33654483603858	0.256183532930263	2.4169061391469	-0.753111605915128	2.55630020196593	0.0174922782153054	0.999251528169045	-4.53771104985941
100131551	LINC00887	1.65076162425061	0.312609517519937	2.98891373098128	-0.784104995959751	2.54903749686188	0.0177783578015137	0.999251528169045	-4.53793902498122
56899	ANKS1B	1.44532082202162	0.270570457939311	2.62007118610394	0.613137341475523	2.54223687112395	0.0180501855339324	0.999251528169045	-4.52837591070047
84940	CORO6	-1.30530699363681	-2.36768487648783	-0.242929110785792	1.44326564092769	-2.53881459470295	0.0181884378004011	0.999251528169045	-4.52205162627651
1472	CST4	1.95592686276085	0.361852101678204	3.5500016238435	-2.26971850799487	2.53536953629469	0.0183286064157886	0.999251528169045	-4.54266485160701
25826	SNORD82	1.53287609089463	0.282105838640626	2.78364634314863	-1.81631612275288	2.532368185605	0.0184515414728512	0.999251528169045	-4.5421218574628
83597	RTP3	-1.75514041119956	-3.19351137422583	-0.316769448173291	-1.85205140445747	-2.52137998266404	0.0189081987645163	0.999251528169045	-4.54336548857713
5459	POU4F3	1.96486162631978	0.34902723609321	3.58069601654635	-1.56008724170899	2.51265270929791	0.0192783648400468	0.999251528169045	-4.54189579556282
100271835	LIMS3-LOC440895	1.7327501073462	0.306757859448658	3.15874235524374	-1.59614088330996	2.51082307895249	0.0193568181046729	0.999251528169045	-4.54227093825712
121549	ASCL4	2.33383476779848	0.413026068018404	4.25464346757856	-1.03498384182678	2.51063358066378	0.01936496060214	0.999251528169045	-4.54003306554157
55231	CCDC87	1.54071439936167	0.267452461515486	2.81397633720786	-1.73674903971778	2.50035530348192	0.0198114054242052	0.999251528169045	-4.54320229041372
5228	PGF	2.0693095088375	0.358417759420816	3.78020125825418	2.41814842144993	2.4991956917049	0.0198623700530377	0.999251528169045	-4.49826928952483
1413	CRYBA4	1.50361171794993	0.255043845630706	2.75217959026916	-2.47158184246526	2.48840398436597	0.020342537283127	0.999251528169045	-4.54525555840756
10349	ABCA10	1.21713963794224	0.199194827219493	2.23508444866498	2.21481957107738	2.47066302284393	0.0211553816287383	0.999251528169045	-4.50530144490526
22909	FAN1	1.14890671114452	0.187827334270443	2.1099860880186	4.30289518150449	2.47014729061114	0.0211794555294715	0.999251528169045	-4.44452224184793
54535	CCHCR1	1.95162783774363	0.316514529488943	3.58674114599832	2.06539465679455	2.46630335093258	0.0213596886151094	0.999251528169045	-4.50854939515213
641515	MGAT4EP	1.43164435132634	0.230949409002661	2.63233929365002	-2.06444778012965	2.4637679698375	0.0214793433632141	0.999251528169045	-4.54551874155957
439949	PRKCQ-AS1	1.69121623451129	0.272088328588252	3.11034414043433	-0.0271098643103702	2.46249263832892	0.0215397658395526	0.999251528169045	-4.53744077006382
96764	TGS1	1.30291983647194	0.207245457351841	2.39859421559204	4.95135429665455	2.45716053736221	0.0217940986731678	0.999251528169045	-4.43209842548199
6510	SLC1A5	1.14501136445611	0.178351313195953	2.11167141571626	6.2667539998973	2.44756011939263	0.0222590467212638	0.999251528169045	-4.41704170304783
693152	MIR567	1.50490439855457	0.234293740689793	2.77551505641934	-2.14422243854032	2.44733690789618	0.0222699652510785	0.999251528169045	-4.54631207478843
26802	SNORD47	-1.06082907589647	-1.95758051806258	-0.164077633730368	1.38714542434649	-2.44439098272484	0.022414532091663	0.999251528169045	-4.52807597756762
57095	PITHD1	1.40947604567516	0.217698624969952	2.60125346638036	6.34012555634839	2.44376752028333	0.0224452386791363	0.999251528169045	-4.41762001958619
149134	LINC01341	1.49157614460734	0.226879566764033	2.75627272245064	-2.47980671660445	2.43700504128752	0.0227808114328718	0.999251528169045	-4.54731356672086
66008	TRAK2	1.00273699237678	0.150276492024371	1.85519749272919	6.38846154228492	2.43058108810604	0.0231038761655008	0.999251528169045	-4.41860555829697
677836	SNORA58	1.51012096808146	0.225949110572753	2.79429282559018	-1.64119729144456	2.42988618413601	0.0231390759696042	0.999251528169045	-4.54584516837998
750	GAS8-AS1	1.55321388003124	0.231854461738826	2.87457329832366	-1.8431040478889	2.42888884536395	0.023189681974053	0.999251528169045	-4.54636867720567
79723	SUV39H2	1.37955334413776	0.205790242186625	2.55331644608889	3.10247452466046	2.42859662611176	0.0232045288424737	0.999251528169045	-4.48436145577754
56950	SMYD2	1.19202048543761	0.17661882630683	2.2074221445684	3.59154811749812	2.42573409462447	0.0233504314101063	0.999251528169045	-4.46990959242631
4547	MTTP	1.14367304413727	0.169287618246523	2.11805847002802	-2.42851944596262	2.42531664693476	0.0233717792900955	0.999251528169045	-4.54790941903469
22891	ZNF365	1.1422864269278	0.167733565135288	2.11683928872032	3.6892750660056	2.42195995022225	0.0235440940091976	0.999251528169045	-4.46710454783671
25885	POLR1A	1.67372563314948	0.245296664268509	3.10215460203046	5.21657866538075	2.42115704515844	0.02358548434641	0.999251528169045	-4.43370176501734
144406	CFAP251	1.44797303302811	0.208496445814041	2.68744962024219	3.48164424651755	2.41390118575394	0.0239625877033795	0.999251528169045	-4.47473119117438
1470	CST2	2.24549163877963	0.321911170069384	4.16907210748987	-1.85307391697988	2.41211731170765	0.0240561480538287	0.999251528169045	-4.54653698926521
221785	ZSCAN25	1.3279572525352	0.188267514648746	2.46764699042166	4.15058310252899	2.40765801451097	0.0242915049791718	0.999251528169045	-4.45661128271478
200845	KCTD6	1.29984196550154	0.18360606918729	2.41607786181578	1.8680677546568	2.40620104779929	0.0243688613121316	0.999251528169045	-4.51744966440392
137695	TMEM68	1.34837015693527	0.185652626923815	2.51108768694673	3.08505265793503	2.39625070504877	0.0249032691003388	0.999251528169045	-4.48777962608767
154865	IQUB	1.84970699492684	0.253376921206362	3.44603706864732	-1.03570046445091	2.39429459690755	0.0250095889072476	0.999251528169045	-4.54537776312241
440590	ZYG11A	1.25440207127824	0.171488741281443	2.33731540127504	-1.80008601129359	2.39353843059348	0.0250508005784619	0.999251528169045	-4.54788319754597
100129543	ZNF730	1.52776839063155	0.208668024442213	2.84686875682088	-1.96390336432252	2.39318912933454	0.025069858896873	0.999251528169045	-4.54808905573405
100505768	LINC01364	-1.484393715546	-2.76850316368192	-0.200284267410088	-0.686625902111008	-2.38860538846047	0.0253211944264699	0.999251528169045	-4.54565001598757
100505774	LOC100505774	1.55299249964132	0.208506626623685	2.89747837265896	-2.0944234644541	2.3867693768527	0.025422515916459	0.999251528169045	-4.54858748246078
55220	KLHDC8A	1.37090939684329	0.182794449717586	2.559024343969	-2.17927479058213	2.3842271866767	0.0255634247303667	0.999251528169045	-4.54896870156913
161835	FSIP1	1.39210475210533	0.183300724109092	2.60090878010157	-0.902472682657839	2.37965150163233	0.025818859472227	0.999251528169045	-4.54582281408175
494514	TYMSOS	1.34253663849696	0.175184112656579	2.50988916433735	-1.50004427871965	2.37641049333321	0.0260012055923258	0.999251528169045	-4.54776929648652
9760	TOX	1.47178589939007	0.191088648002162	2.75248315077798	1.82971699210024	2.37462755186137	0.0261020222023589	0.999251528169045	-4.52004921378978
8892	EIF2B2	1.68656467129853	0.218732524574201	3.15439681802286	4.87001262302866	2.37423632948172	0.0261241919671203	0.999251528169045	-4.44627766055343
440023	KRTAP5-6	1.49912649050416	0.194031150627058	2.80422183038126	-2.02281533301858	2.37352265651946	0.0261646789647995	0.999251528169045	-4.54902428747257
319103	SNORD8	1.37521753828716	0.174950554521867	2.57548452205245	-0.655802032226813	2.36750488869262	0.026508371603855	0.999251528169045	-4.54547127976624
100423023	MIR3197	1.48164321454838	0.185466913212032	2.77781951588472	-1.90363239718588	2.36198373008094	0.0268273473892599	0.999251528169045	-4.5492583377304
54514	DDX4	1.80199840247372	0.223508871140273	3.38048793380716	-2.1307321078651	2.35890275580429	0.0270068751628154	0.999251528169045	-4.54960233742102
10162	LPCAT3	1.76561530902158	0.216905357554335	3.31432526048883	6.31041557923799	2.35571820882925	0.0271935975003029	0.999251528169045	-4.43144904208963
51676	ASB2	1.57945873688304	0.191540213762511	2.96737726000356	1.29966209314932	2.35148197854024	0.0274438218391103	0.999251528169045	-4.52990879856028
677795	SNORA5B	1.23613053600127	0.146168735788857	2.32609233621369	-2.12073168454731	2.34342144256539	0.0279257852237417	0.999251528169045	-4.55054747714513
144348	ZNF664	1.53130541343832	0.17628667397287	2.88632415290377	6.10468949088251	2.33514502912955	0.028428726042219	0.999251528169045	-4.43539031132501
90025	UBE3D	1.41712856718303	0.162999034137058	2.671258100229	0.509299820991975	2.33487803657795	0.0284450880652387	0.999251528169045	-4.53982819833621
11074	TRIM31	1.3204865717806	0.149584745184995	2.49138839837621	-1.03037460075281	2.33029470180705	0.0287273165870315	0.999251528169045	-4.54835244199542
7135	TNNI1	1.54450522267887	0.169765164302682	2.91924528105505	2.19919445594909	2.32148635615081	0.0292769251205405	0.999251528169045	-4.51624458065596
79923	NANOG	-1.50653929069314	-2.84774159264551	-0.165336988740769	-1.72347598255636	-2.32104475402852	0.0293047313302295	0.999251528169045	-4.55116468484164
137682	NDUFAF6	1.1519833936522	0.126328037438593	2.17763874986581	1.752062263671	2.32082347306465	0.0293186737455103	0.999251528169045	-4.52529976876091
83699	SH3BGRL2	2.11673067434012	0.224674003723745	4.00878734495649	4.94516865686537	2.31168580002313	0.029899748576012	0.999251528169045	-4.45464947631954
163051	ZNF709	1.15592434991927	0.120103248924986	2.19174545091356	1.15885914884609	2.30590813026377	0.0302725747498824	0.999251528169045	-4.53546995316848
728858	C12orf71	1.36946625367511	0.140471711111708	2.59846079623852	-1.51277280621689	2.3024951420607	0.0304948032956832	0.999251528169045	-4.55078917826457
93010	B3GNT7	-1.05444414425568	-2.00078636183211	-0.108101926679252	2.94514956724566	-2.30235721683595	0.0305038152390553	0.999251528169045	-4.50463074722014
196385	DNAH10	1.45984663498539	0.148792118946932	2.77090115102385	1.1694137384691	2.30082625435156	0.0306040109320418	0.999251528169045	-4.53463543941533
3029	HAGH	1.11174159278723	0.113262228054602	2.11022095751987	5.42593261800609	2.30071117597823	0.0306115545175697	0.999251528169045	-4.44568492711876
199920	FYB2	1.79025666040845	0.182281660410341	3.39823166040656	-1.95469129631579	2.30055885337839	0.0306215421397885	0.999251528169045	-4.55161398116301
100505555	LOC100505555	-1.38902646034766	-2.6384998468802	-0.139553073815121	-1.35187057252091	-2.29710501959124	0.030848806998729	0.999251528169045	-4.55133263763558
645960	RPL10P19	1.43919182627459	0.143838115165976	2.73454553738321	-1.58123753837133	2.29576617170896	0.0309373179255395	0.999251528169045	-4.55121807349379
2797	GNRH2	1.36786426817355	0.133498594195707	2.60222994215139	-1.85316440246119	2.28979451598742	0.031334934541922	0.999251528169045	-4.55209329563397
8891	EIF2B3	1.2302952676309	0.116806347415036	2.34378418784677	3.96402573609129	2.28307824432421	0.0317877018438125	0.999251528169045	-4.47529721987629
2637	GBX2	-1.36074691981679	-2.59402199935138	-0.127471840282206	-1.9773289566025	-2.27989447482711	0.0320044098224668	0.999251528169045	-4.55326078368206
286365	OR13D1	-1.53719511959762	-2.93175381529679	-0.142636423898458	-1.70823325347994	-2.27766338887036	0.0321570742220197	0.999251528169045	-4.55284746202904
51286	CEND1	1.36464041998478	0.126136753413346	2.60314408655621	-1.89913057014621	2.27676536513797	0.0322187096920918	0.999251528169045	-4.55270611329851
54456	MOV10L1	1.4078502557502	0.12806834779969	2.68763216370072	-1.02357052831877	2.27309632496841	0.0324716535272401	0.999251528169045	-4.55068706958007
387700	SLC16A12	2.08150943419574	0.188777069467036	3.97424179892445	-0.0927280714733954	2.27240908712993	0.0325192325803885	0.999251528169045	-4.54590773894372
2793	GNGT2	1.19642592503698	0.108089168333815	2.28476268174014	0.713719606625771	2.27153723518644	0.0325796843440138	0.999251528169045	-4.54161420358187
100506540	MISFA	1.42776779778305	0.127539605910129	2.72799598965597	0.117274650978604	2.26900444332803	0.0327558824939582	0.999251528169045	-4.54592265522902
100505648	RAD51-AS1	1.42177245458154	0.124977470437574	2.7185674387255	0.862245984501219	2.26545852646157	0.0330040195385873	0.999251528169045	-4.53990593158764
392862	GRID2IP	1.74723260879067	0.153437882333413	3.34102733524792	0.609885030446953	2.26524762100018	0.0330188321537365	0.999251528169045	-4.54159202927205
6329	SCN4A	1.73712340619288	0.15158526439557	3.32266154799019	2.44290974666836	2.26386914432552	0.0331157965515008	0.999251528169045	-4.51530922268438
100506574	SNRPGP9	1.38425914207545	0.120647245736717	2.64787103841419	-0.81231074197857	2.26360704313156	0.0331342625171815	0.999251528169045	-4.55045832670323
80036	TRPM3	2.17029540683794	0.187193558631071	4.15339725504482	-1.29767501398707	2.26136764481649	0.0332924189341772	0.999251528169045	-4.5514819459952
595099	SNORD18B	1.35276558225697	0.116595981835002	2.58893518267893	-1.83098557634902	2.26121484495244	0.0333032353652149	0.999251528169045	-4.55318472415602
6262	RYR2	1.74550701293191	0.149619640173223	3.3413943856906	1.14843577690513	2.26004299723709	0.0333862948236477	0.999251528169045	-4.5367172784807
163126	EID2	1.04231410857731	0.0892631597950542	1.99536505735956	3.12136618039907	2.25985118146221	0.0333999084953483	0.999251528169045	-4.49889711273789
259308	SPATA31F1	-1.60183684121165	-3.06902382872821	-0.134649853695096	-0.612260918310564	-2.25595355073697	0.033677630658855	0.999251528169045	-4.5509982233008
57657	HCN3	-1.13524871402865	-2.17585141756075	-0.094646010496553	1.69309158525891	-2.25425691639843	0.0337991781457468	0.999251528169045	-4.53432110054835
80728	ARHGAP39	2.20872437226133	0.18368480281306	4.23376394170961	2.46329899126109	2.2537479865746	0.0338357158208925	0.999251528169045	-4.51611656427954
100507055	LRCOL1	1.63149204609115	0.134550858921545	3.12843323326076	-1.78483119456407	2.25204759709924	0.0339580529484837	0.999251528169045	-4.55328926690483
100505767	SPDYE18	1.37284835578554	0.110147833225697	2.63554887834538	0.970864940039391	2.24656790316096	0.0343550409963221	0.999251528169045	-4.53996995940619
27340	UTP20	1.46096271574577	0.116946811556509	2.80497861993503	4.12850048195306	2.24611540735136	0.0343880109443073	0.999251528169045	-4.47651598630699
81689	ISCA1	1.13188458917454	0.0887538008349358	2.17501537751415	5.01615710947179	2.24212966689515	0.0346796669130644	0.999251528169045	-4.4592178999435
55423	SIRPG	1.59981966927093	0.124841737635715	3.07479760090615	0.976895467450589	2.24121154814159	0.0347471679707912	0.999251528169045	-4.5400057209287
724102	SNHG4	1.5244007515863	0.115481686301408	2.93331981687119	-0.86168987040501	2.23568416267896	0.0351560766908246	0.999251528169045	-4.55172185546854
391322	LOC391322	1.83878157246275	0.138381783623766	3.53918136130174	0.302649546850781	2.23447984921677	0.03524574822901	0.999251528169045	-4.54529650090396
91368	CDKN2AIPNL	1.17361010948005	0.0865230233755163	2.26069719558459	2.73550396377317	2.23078054004756	0.0355224944274016	0.999251528169045	-4.5110553435782
64395	GMCL1	1.60134977396579	0.113448992653662	3.08925055527791	4.87952996547944	2.22387090550703	0.0360446957221685	0.999251528169045	-4.46495503913097
100287497	SEPTIN7P13	1.02822532970462	0.0723383488842482	1.98411231052499	0.15487233261402	2.22269101428141	0.0361345601669744	0.999251528169045	-4.54846968735403
23179	RGL1	1.47527932313486	0.103755246208393	2.84680340006132	6.2104446489728	2.22263506520444	0.0361388264788079	0.999251528169045	-4.45074806618159
79258	MMEL1	-1.78025458529433	-3.43926463227266	-0.121244538316009	-0.400201374470908	-2.21733054142392	0.0365453964366116	0.999251528169045	-4.55193058481912
54508	EPB41L4A-DT	1.59865669523852	0.107684604959361	3.08962878551767	0.110710563960038	2.21555756810049	0.0366822096902194	0.999251528169045	-4.54810594087788
79669	C3orf52	1.35434097371861	0.0868715258170079	2.62181042162022	4.4048644195583	2.20794301361144	0.0372750891051223	0.999251528169045	-4.47490537335535
140825	NEURL2	-1.09818806093764	-2.12627032683316	-0.0701057950421273	1.35428473419105	-2.2072228945715	0.0373316055304211	0.999251528169045	-4.54139640647515
26290	GALNT8	1.74783206012295	0.110506010290157	3.38515810995574	-1.23191672389814	2.20577836066262	0.0374452096258931	0.999251528169045	-4.5538515911522
8836	GGH	1.6271373315699	0.10209412252777	3.15218054061203	5.18352924971662	2.2046487304977	0.037534266477953	0.999251528169045	-4.46309364311078
221322	TBC1D32	1.00615041611147	0.0594282606385865	1.95287257158435	3.31205322671212	2.1960271874645	0.0382203076190796	0.999251528169045	-4.49998291842815
1583	CYP11A1	1.45379314749916	0.0842626611135537	2.82332363388476	-0.528380215019185	2.19345260716627	0.0384273636473747	0.999251528169045	-4.55246540095838
100128998	C20orf181	-1.2516515252948	-2.43092495368716	-0.0723780969024326	-0.539705627482445	-2.19313952558271	0.0384526117599846	0.999251528169045	-4.55338464641142
128506	OCSTAMP	-1.34781051689861	-2.62300481197957	-0.0726162218176427	-1.79734006634918	-2.1839858577133	0.0391974633732745	0.999251528169045	-4.55669982355874
8388	OR1E2	-1.5302955055311	-2.9788812202444	-0.0817097908178019	-1.4870387281883	-2.18287288764186	0.0392889116125508	0.999251528169045	-4.55616002589914
1394	CRHR1	1.51540453970044	0.0808867721920485	2.94992230720884	-0.769317114798443	2.18283040425546	0.0392924061173972	0.999251528169045	-4.55365033523081
29899	GPSM2	1.62001232005086	0.0859206205226037	3.15410401957912	5.34000967795558	2.1820481983161	0.039356797305663	0.999251528169045	-4.46417784874074
92691	TMEM169	-1.31587621384143	-2.56296502388273	-0.0687874038001204	-0.20847755246139	-2.18029368184911	0.0395015760206276	0.999251528169045	-4.5528390244763
401505	TOMM5	1.06130934817946	0.0537917685760705	2.06882692778286	4.55313381808598	2.17664046668189	0.0398045760240822	0.999251528169045	-4.47520869980979
6334	SCN8A	1.84321116788332	0.0892736766011095	3.59714865916553	0.485811795903306	2.17149245016682	0.0402351189920664	0.999251528169045	-4.54715716374344
9299	SNORD30	-1.35219321991881	-2.64012563334079	-0.0642608064968249	-0.680866761116002	-2.1694169190359	0.0404098872793865	0.999251528169045	-4.55479707045505
79315	OR7E91P	1.62710076773405	0.0715550293959082	3.18264650607218	-0.581855798431975	2.16136944055192	0.0410940135268998	0.999251528169045	-4.55390993407113
4485	MST1	1.15059492057618	0.0504099190436171	2.25077992210875	2.64313035242353	2.16099655470998	0.0411259647479648	0.999251528169045	-4.51874885105747
25950	RWDD3	1.04235130453562	0.0406559199212913	2.04404668914995	1.69433487629274	2.150184781114	0.0420621789898753	0.999251528169045	-4.53720661921372
6083	SNORD21	1.04066393933891	0.0350812855170355	2.04624659316077	-1.15103440837554	2.13840555879524	0.0431039764452987	0.999251528169045	-4.5566977778753
729330	OC90	-1.26737591712505	-2.49523359143142	-0.0395182428186911	-2.08447467660884	-2.13282274457265	0.0436058021246443	0.999251528169045	-4.55910170798153
79802	HHIPL2	1.61540214109636	0.0490693450283863	3.18173493716433	-1.55463723501245	2.1310515476736	0.0437661047556197	0.999251528169045	-4.55765669728242
810	CALML3	2.16757562119578	0.0639479629723896	4.27120327941917	9.22618416529064	2.12913268847899	0.043940369166086	0.999251528169045	-4.45914053317422
56165	TDRD1	1.18743247984907	0.0342269076971453	2.34063805200099	-2.46961217055025	2.12764679690459	0.0440757409906566	0.999251528169045	-4.55943990951723
440584	SLC2A1-DT	1.36409832109841	0.0324967163843211	2.6956999258125	-0.0686818477616372	2.11674579957591	0.0450803842949438	0.999251528169045	-4.55395291285499
100505921	GLCCI1-DT	-1.21172375739181	-2.39607765341892	-0.0273698613647053	-2.29081749058636	-2.11407052854752	0.0453300591199155	0.999251528169045	-4.56007069956509
100507530	MCPH1-AS1	1.16991232959995	0.0247297608264883	2.31509489837341	-1.94045375739647	2.11094020341157	0.0456237772753559	0.999251528169045	-4.55935466747631
100506673	ZBTB20-AS2	1.50721776785887	0.0304663471145201	2.98396918860323	-0.942573217721877	2.1089483805197	0.0458115573043143	0.999251528169045	-4.55718764591386
64396	GMCL2	1.96889104617404	0.0395404830776835	3.89824160927041	0.149224107447846	2.10866640955931	0.0458381961705305	0.999251528169045	-4.55224178171383
645832	SEBOX	1.38908821281336	0.0258741814213743	2.75230224420535	-1.58579124311146	2.1055381783328	0.0461346650924028	0.999251528169045	-4.55881603011125
100506305	LINC00958	1.83984698584074	0.0298169113134257	3.64987706036805	1.57347350551027	2.10035766866187	0.0466294138708737	0.999251528169045	-4.54035522456243
8433	UTF1	1.2936127754868	0.0208498546525189	2.56637569632108	-1.92597842653672	2.10016841837967	0.0466475772988004	0.999251528169045	-4.55968980923309
10693	CCT6B	1.0727713367992	0.0159758984165088	2.12956677518189	1.02048488414238	2.09755604305085	0.0468989501677358	0.999251528169045	-4.54808284063645
154790	CLEC2L	1.90336375181524	0.0247715835016948	3.78195592012879	-1.79798444473883	2.09356586600883	0.0472852422053494	0.999251528169045	-4.55942643646477
23192	ATG4B	1.13475188708171	0.0136279002089108	2.25587587395451	7.07886751798883	2.09143615355527	0.0474925848990717	0.999251528169045	-4.46590231025544
495	ATP4A	1.4463700780199	0.0167886645774027	2.8759514914624	-1.57887301448107	2.09058522956716	0.0475756556520976	0.999251528169045	-4.55937372581236
442894	MIR302B	1.2256729643645	0.0136870162652418	2.43765891246376	-1.95303069574627	2.08965391104044	0.0476667238589235	0.999251528169045	-4.56016340992987
50846	DHH	-1.20369109303054	-2.39651448560341	-0.0108677004576776	0.83086692676978	-2.08514490618624	0.0481098422187529	0.999251528169045	-4.55206296098109
148738	HJV	-1.25975893221579	-2.50920865339268	-0.010309211038914	-2.21922611869705	-2.08336807082142	0.0482854685621932	0.999251528169045	-4.56113945163279
54207	KCNK10	1.38037947929147	0.010787721008396	2.74997123757454	-0.690280980904136	2.08259443053833	0.0483621158497754	0.999251528169045	-4.55768069409038
677780	SCARNA11	1.51522912593981	0.00960673231008191	3.02085151956954	-1.43243245175619	2.07950316815496	0.048669464900721	0.999251528169045	-4.55947911010488
10343	PKDREJ	1.45851449772376	0.00775491280561313	2.90927408264191	0.292614191511405	2.07736420448627	0.0488831522001932	0.999251528169045	-4.5536899724428
100507244	MAMDC2-AS1	1.34712480180756	0.00713420897185557	2.68711539464326	-1.49131086749542	2.07732010593427	0.0488875665511681	0.999251528169045	-4.55977549903447
125061	AFMID	1.29259775576196	0.00436085238988682	2.58083465913404	3.95834022398249	2.07331363433003	0.0492901112238736	0.999251528169045	-4.49895823252385
406948	MIR15A	1.10066779866233	0.00164600814195337	2.19968958918271	-1.50511045803145	2.0694136033168	0.049684802010295	0.999251528169045	-4.56019467665396
1013	CDH15	-1.29745827014068	-2.59450784787348	-0.000408692407869005	-2.0663461726396	-2.06696995598322	0.0499335393059422	0.999251528169045	-4.56156415089843

## Sheet: S vs UL
ENTREZID	SYMBOL	log2FC	Confidence interval L	Confidence interval R	Average expression	t	P-value	Adjusted P-value	B
144742	LINC00934	4.17512409237518	2.71386878726255	5.63637939748782	-1.68210425780818	5.94751218261998	7.0886502194503e-06	0.05865476109404	1.69856241040367
100133172	FAM66A	3.20317134914111	1.95310191928327	4.45324077899894	-1.1814779865989	5.33381673505346	2.8762548636763e-05	0.10772533216089	0.896529091899022
728430	FAM90A20	2.18581933792722	1.18245325172731	3.18918542412712	-2.22771299629043	4.53468264911511	0.000187268544216335	0.368371040888867	-0.345053647934434
54535	CCHCR1	2.64158690154019	1.40664341283682	3.87653039024357	2.11395943650525	4.45256092777694	0.000227492037319569	0.368371040888867	0.273473976674839
4547	MTTP	2.30315409632089	1.21394262790873	3.39236556473306	-2.12467697451804	4.4015216648188	0.000256761419768448	0.368371040888867	-0.519786206911046
100128998	C20orf181	-2.69613591292585	-3.97379882059885	-1.41847300525285	-0.920672966377284	-4.39255843448634	0.000262279131996345	0.368371040888867	-0.543808358964053
55821	ALLC	3.27184815911287	1.61753152019632	4.92616479802941	-1.7266901616765	4.11686433667518	0.000504697619784625	0.463222847831606	-0.86308595939062
255374	MBLAC1	2.67082362005964	1.3181834461449	4.02346379397437	0.735118201388703	4.11012452088435	0.000512840370210138	0.463222847831606	-0.555824992609834
647323	LINC02026	2.45536636828587	1.18805838812433	3.72267434844741	-1.99599303315476	4.0329810972467	0.000615924979750797	0.463222847831606	-1.02985387391682
8891	EIF2B3	1.65003689152799	0.783523179922981	2.51655060313301	4.00615327314096	3.9637866268634	0.000725839204613003	0.463222847831606	-0.415865590435409
10162	LPCAT3	2.18170329001171	1.02749696897959	3.33590961104382	6.28700828788137	3.93463355451142	0.000777805315116382	0.463222847831606	-0.435073864185155
100423023	MIR3197	2.44221219121011	1.14989505574918	3.73452932667103	-1.69362897604202	3.9337462789758	0.00077944364702096	0.463222847831606	-1.15615954748044
1470	CST2	2.46103941782594	1.15758664530649	3.76449219034539	-1.98871241996539	3.93020607589738	0.000786014784049572	0.463222847831606	-1.17682982893507
137695	TMEM68	1.61131194319721	0.747414550886037	2.47520933550839	3.05585272629469	3.88248258354684	0.00088016310655978	0.463222847831606	-0.642078351939552
5027	P2RX7	-1.95277493307323	-3.00865076062037	-0.896899105526096	6.16100104419426	-3.84973997896098	0.000951156079661856	0.463222847831606	-0.614330464886477
59082	CARD18	2.68612242533858	1.23039086487038	4.14185398580677	3.96967357730273	3.84093146595976	0.000971206562744402	0.463222847831606	-0.663170646487797
54715	RBFOX1	1.99883384996822	0.915420152872845	3.08224754706359	-1.94824211114717	3.84038201194263	0.000972471072034935	0.463222847831606	-1.31638466254217
80728	ARHGAP39	2.88304857397112	1.31941438625478	4.44668276168747	2.53526872341486	3.83803433180152	0.000977892435430889	0.463222847831606	-0.775535976939842
57095	PITHD1	1.76604428891407	0.805009191967493	2.72707938586065	6.33045114632776	3.82520218698879	0.00100805923116654	0.463222847831606	-0.657351229063359
8892	EIF2B2	2.14460586853258	0.970418624757472	3.3187931123077	4.87315982312024	3.80191309343675	0.00106518577227383	0.463222847831606	-0.714689102372644
56853	CELF4	2.75549970907242	1.24054842722423	4.27045099092062	-0.802026837727945	3.7861146040301	0.0011057540140423	0.463222847831606	-1.2902778798439
100132103	FAM66E	2.62625409943194	1.17719971216921	4.07530848669468	-0.270670242197983	3.77262910009801	0.00114159157790067	0.463222847831606	-1.248759627034
64320	RNF25	1.57058721392075	0.700666438404519	2.44050798943699	4.09225296433552	3.75815257581474	0.00118134392392191	0.463222847831606	-0.818277868692141
1473	CST5	2.24327159733287	0.99843933803037	3.48810385663537	-2.21999272962701	3.75113830074549	0.00120109503466321	0.463222847831606	-1.45110449857812
375757	SWI5	1.69236485485927	0.747508631385137	2.6372210783334	3.51640909061652	3.72838131637522	0.00126745323800114	0.463222847831606	-0.901688605481937
442210	TUBBP9	2.30709168279701	1.01738711263752	3.5967962529565	-2.12329140228399	3.7236312627538	0.00128175519892183	0.463222847831606	-1.48525350949458
126637	TCHHL1	3.63233662770345	1.59511711747438	5.66955613793252	0.465871630861602	3.71142181821568	0.00131925339361084	0.463222847831606	-1.200777140933
5021	OXTR	-3.20594167716961	-5.0113468765853	-1.40053647775392	-0.759772428067447	-3.69634910353929	0.00136704460758598	0.4645268196459	-1.5258980474122
7260	EIPR1	1.29039504207705	0.558014386929825	2.02277569722427	4.55486560402343	3.66756546330835	0.00146311234804478	0.4645268196459	-0.987335728879966
57715	SEMA4G	2.55033611619266	1.09929643307486	4.00137579931046	3.59022831777535	3.6585600232136	0.00149451649177675	0.4645268196459	-1.03499835260001
223075	ITPRID1	3.67237013073983	1.57974633795595	5.76499392352371	2.38640089042905	3.65298038866361	0.00151430703408477	0.4645268196459	-1.12913324743433
83699	SH3BGRL2	3.29242153474412	1.41410030577737	5.17074276371087	5.16076845130003	3.64869548936029	0.00152968069837116	0.4645268196459	-1.02246007846364
79605	PGBD5	2.10123999168259	0.897967030191812	3.30451295317337	2.42708751698012	3.63499278488383	0.00157988574186809	0.467147268306049	-1.16145916154609
6652	SORD	2.24902624335576	0.949728500031515	3.54832398668001	5.85217730583118	3.60311307930859	0.00170306629864981	0.46992398580625	-1.10930551615321
23457	ABCB9	1.79451522081343	0.755548385648596	2.83348205597827	3.03763738619397	3.59531970305966	0.00173459177150585	0.46992398580625	-1.18535376583943
8890	EIF2B4	1.7719385368561	0.734349289953853	2.80952778375834	6.25684370757655	3.55480059618732	0.00190799799540666	0.46992398580625	-1.20625952485221
27340	UTP20	1.78986810155508	0.732733334909677	2.84700286820049	4.125482945827	3.52437997860278	0.00204929862357881	0.46992398580625	-1.27818605937417
2900	GRIK4	2.25434249396376	0.915181270393951	3.59350371753357	-0.85179592139711	3.5041209261413	0.00214905812976737	0.46992398580625	-1.74353603367527
54508	EPB41L4A-DT	2.21316313025235	0.893345066989045	3.53298119351565	0.166231458813649	3.49053029596135	0.00221864031855352	0.46992398580625	-1.66431624124029
337971	KRTAP19-4	2.12234966488684	0.85624179255485	3.38845753721884	-2.4068110411863	3.48929976408641	0.00222504867841601	0.46992398580625	-1.83821455856657
724102	SNHG4	2.23883669120746	0.897809853761285	3.57986352865363	-0.762707014293987	3.4751775626253	0.00229990852049587	0.46992398580625	-1.7824750033778
55074	OXR1	1.31554374554663	0.526919774345466	2.10416771674779	7.06769245268144	3.47238101809288	0.00231502331605264	0.46992398580625	-1.37256125159941
164237	WFDC13	2.19450570656112	0.873925239889253	3.51508617323298	-2.11835292843263	3.4591062221898	0.00238811154130594	0.46992398580625	-1.87125327780102
2118	ETV4	2.40145480379813	0.952988844077939	3.84992076351833	2.55340559135243	3.45110503468532	0.00243325323731641	0.46992398580625	-1.48544926079857
4171	MCM2	1.38539128321522	0.546210782506407	2.22457178392404	4.94608651773751	3.43644280389502	0.00251815840533083	0.46992398580625	-1.44502176670774
401505	TOMM5	1.63276747848831	0.643258898412667	2.62227605856394	4.66028039288023	3.43476342993166	0.00252806675544626	0.46992398580625	-1.44929122934646
55650	PIGV	1.01619492803574	0.399161249913921	1.63322860615756	3.27664845186007	3.42815308595754	0.00256744067366835	0.46992398580625	-1.49112340248333
64816	CYP3A43	1.82004158092001	0.712673556186608	2.9274096056534	-1.53560948591666	3.42122300849383	0.00260936450677052	0.46992398580625	-1.91223304526366
51182	HSPA14	1.36244211042294	0.532368027804864	2.19251619304102	4.44670606710157	3.416593083654	0.00263774656758782	0.46992398580625	-1.4863192571632
64395	GMCL1	1.85849999831421	0.723825964885862	2.99317403174256	4.81585905673334	3.40944353129528	0.00268216952409338	0.46992398580625	-1.49899480363538
126731	CCSAP	-1.13772812529975	-1.83339421203495	-0.442062038564551	6.21449581753717	-3.40431481729737	0.00271448687010777	0.46992398580625	-1.50897715030899
64432	MRPS25	1.11518879514717	0.432171308717431	1.7982062815769	4.18218547720383	3.39866710299665	0.00275051589596005	0.46992398580625	-1.52386271133783
29899	GPSM2	2.10817569164774	0.815260026966469	3.40109135632901	5.35908233969051	3.39413144450027	0.00277978938318548	0.46992398580625	-1.52909361128044
199974	CYP4Z1	2.10351158067059	0.811006090812021	3.39601707052916	-1.44593144786612	3.38769703522178	0.00282184152967241	0.46992398580625	-1.95191708494265
84561	SLC12A8	2.27543836237285	0.873568074795129	3.67730864995057	2.69937953458819	3.37869740175995	0.00288170504278178	0.46992398580625	-1.60925676986988
28977	MRPL42	1.10873608718792	0.4244687463804	1.79300342799544	4.14953324259935	3.37282978305063	0.00292140257373458	0.46992398580625	-1.57468741377587
64396	GMCL2	2.78765604632724	1.06391637300903	4.51139571964544	0.2296973004088	3.36635229122685	0.00296584768995169	0.46992398580625	-1.83055043019309
79680	RTL10	2.03693033322846	0.774398322355622	3.2994623441013	5.29249072680753	3.3583490339952	0.00302167600352894	0.46992398580625	-1.60029526010389
497048	KU-MEL-3	2.01545544759904	0.762099581691483	3.26881131350659	-0.612132990736708	3.34727086632947	0.00310065291190924	0.46992398580625	-1.97000299743906
55751	TMEM184C	1.59063644038316	0.601255523798808	2.58001735696751	4.98927542036834	3.34656643902937	0.00310574249247401	0.46992398580625	-1.62349206211197
96764	TGS1	1.24572779385634	0.469022673426147	2.02243291428653	4.81343947860427	3.3385588733329	0.00316417530699079	0.46992398580625	-1.6392639920268
284385	ZNF561-AS1	1.49312556967944	0.559605117486531	2.42664602187235	2.1686071391074	3.32938906440045	0.0032324093500989	0.46992398580625	-1.74423749848474
27443	CECR2	2.09553682854004	0.784605309335682	3.40646834774441	1.35489318780379	3.32741787639048	0.00324726391516041	0.46992398580625	-1.81184324527213
79956	ERMP1	1.52628605240934	0.567501662286829	2.48507044253185	5.8494268258561	3.31365304637616	0.00335286797433915	0.476278501273718	-1.69024367957602
51286	CEND1	1.88655327509462	0.696578266475945	3.0765282837133	-1.84927556040194	3.30007102099249	0.00346035309676026	0.476278501273718	-2.09942249854091
10580	SORBS1	1.89884286088993	0.699696133722929	3.09798958805693	7.04623696737022	3.29616355201055	0.00349189390642227	0.476278501273718	-1.7260304866842
654483	BOLA2B	1.01327900469854	0.372477809335426	1.65408020006166	3.78849255988491	3.29152974444647	0.0035296613344979	0.476278501273718	-1.73636924124789
57215	THAP11	1.52486782894859	0.559431649461416	2.49030400843576	5.40487550561396	3.28776437444289	0.00356064383294698	0.476278501273718	-1.74080332224179
23464	GCAT	2.24457260110621	0.813916397014729	3.67522880519769	3.70069521040531	3.26580634073877	0.00374667340572662	0.483880717089015	-1.78673758738204
9609	RAB36	2.0059998544882	0.720530351217744	3.29146935775866	2.27711728655296	3.24833769973007	0.0039014026049025	0.496823542931443	-1.87296752789346
84904	ARHGEF39	-1.97241389558959	-3.24781090335339	-0.697016887825798	1.28828982936968	-3.21917593782675	0.00417367274982455	0.521059855744762	-2.1066451214804
58477	SRPRB	1.25533941779658	0.439321383387921	2.07135745220524	4.48320900909465	3.20223693254994	0.00434022014926278	0.523985715343864	-1.90605968518324
5771	PTPN2	-1.02319374140218	-1.68920533276358	-0.357182150040771	6.4352270576956	-3.19792401515335	0.00438364695997893	0.523985715343864	-1.92025688836208
5443	POMC	1.87955276997326	0.648468803645025	3.11063673630149	1.98980271683429	3.17803665107427	0.00458941598728691	0.524103707150035	-2.01913897862679
23313	KIAA0930	1.55913216209323	0.533653371223441	2.58461095296301	8.23220754760984	3.16481479988373	0.00473137807819188	0.524103707150035	-1.98642323431795
9299	SNORD30	-2.15265756304793	-3.56851606949753	-0.736799056598334	-0.829423879709215	-3.1648063994118	0.00473146961436182	0.524103707150035	-2.29951761883467
127707	KLHDC7A	2.16447908396484	0.738295773386626	3.59066239454305	-1.60021348164535	3.15914890482981	0.00479350873240281	0.524103707150035	-2.29214488141231
100506068	DACT3-AS1	-1.95311311864553	-3.24030419018515	-0.665922047105902	-1.91842093534011	-3.15846763905846	0.00480103241596537	0.524103707150035	-2.32963773822174
195814	SDR16C5	2.86350420576725	0.974100313420078	4.75290809811443	6.48018250624639	3.15475089878101	0.00484228112224968	0.524103707150035	-2.00512572802698
100506305	LINC00958	2.85057019960113	0.965574918772553	4.7355654804297	1.73117642815877	3.14784635518004	0.0049198227906757	0.524103707150035	-2.07452974109899
9119	KRT75	3.34541577034801	1.12242857961453	5.56840296108148	5.45421625974391	3.13260179731266	0.00509531535364591	0.524103707150035	-2.0439570706932
90634	N4BP2L1	-1.56089695931787	-2.5985043319181	-0.523289586717641	5.50748926874276	-3.13136172487496	0.00510985476784252	0.524103707150035	-2.04469106002218
22924	MAPRE3	1.49905770434708	0.502025205692539	2.49609020300163	4.62466531086136	3.12968832216376	0.00512953858245711	0.524103707150035	-2.04760529246404
221785	ZSCAN25	1.25419660508429	0.418164504969636	2.09022870519894	4.01283260681156	3.12273205387245	0.0052121538998667	0.524103707150035	-2.05819539673971
9153	SLC28A2	1.79961009979122	0.599703818150452	2.99951638143198	-2.07479480354422	3.121929906585	0.00522176300547722	0.524103707150035	-2.3639443199404
1747	DLX3	2.64488385252469	0.878134484421411	4.41163322062797	6.11980623868785	3.11618845083193	0.00529104398222193	0.524328089561957	-2.08008610412665
100128890	FAM66B	2.0464084466067	0.678395961711713	3.41442093150168	1.38447694606129	3.11382579437725	0.00531981151744955	0.524328089561957	-2.16700626003096
144348	ZNF664	1.79952623258446	0.591344129895939	3.00770833527299	6.05449620407436	3.10040077695341	0.00548617125404719	0.529742529364905	-2.11197384262216
79443	FYCO1	1.81101384046026	0.59488094371299	3.02714673720753	7.68559544279107	3.09979366298174	0.00549381228714778	0.529742529364905	-2.11475860090865
100507530	MCPH1-AS1	1.90068166671859	0.623095198377102	3.17826813506007	-1.78729910922973	3.0967855763922	0.00553182375090833	0.529742529364905	-2.39173549957246
55659	ZNF416	1.75621741154223	0.574790346067908	2.93764447701656	3.76533977736057	3.09430711354072	0.00556333379005507	0.529742529364905	-2.11214727457687
25885	POLR1A	1.75406489322827	0.567316340513331	2.94081344594322	5.0884595003044	3.07665641240459	0.00579281211640503	0.542400307832724	-2.15360998706009
221895	JAZF1	-1.13440468253887	-1.9038261729047	-0.36498319217304	5.26403691329536	-3.0689919651688	0.00589528432821682	0.544505202036764	-2.16493523905433
136051	ZNF786	1.82595902191738	0.584076991350749	3.06784105248401	2.65659998888198	3.06057295982431	0.00600986392622972	0.544505202036764	-2.19130744679013
79723	SUV39H2	1.63680483997181	0.51908453785598	2.75452514208764	3.06292819979353	3.04828672122264	0.00618094408551995	0.544505202036764	-2.20375449326515
10021	HCN4	1.84492751391093	0.585059187218567	3.10479584060329	-1.74757781545673	3.04821926107407	0.00618189629526817	0.544505202036764	-2.46179293712221
401491	VLDLR-AS1	1.6505067404184	0.518154331016234	2.78285914982057	-2.07409918969735	3.03408502442163	0.00638455765015919	0.544505202036764	-2.49223079963542
79962	DNAJC22	2.48542314317048	0.778405680519511	4.19244060582145	-1.3524448067795	3.03078010113747	0.00643286154393112	0.544505202036764	-2.46595578713294
8784	TNFRSF18	-1.47373777808865	-2.48850103010588	-0.458974526071421	5.22457340149306	-3.02306536770173	0.00654699409835006	0.544505202036764	-2.25159944884977
8139	GAN	1.53982925417953	0.478921549150855	2.60073695920821	6.47978224881353	3.02125245157435	0.00657409663010286	0.544505202036764	-2.26792302896857
55604	CARMIL1	1.5418211148754	0.473638106641247	2.61000412310956	4.97900419047855	3.00455651073172	0.00682883431327909	0.544505202036764	-2.29233032534163
6908	TBP	1.05043171052168	0.321617998331243	1.77924542271211	3.15793554460343	3.00015257678913	0.00689759690107252	0.544505202036764	-2.29114005948437
22934	RPIA	1.05771550377882	0.321209304702107	1.79422170285553	4.38624441194473	2.98940334919334	0.00706824670753442	0.544505202036764	-2.31491214111944
25896	INTS7	1.12312553650394	0.339509708100559	1.90674136490732	3.69119210925531	2.98343894949962	0.00716468113245915	0.544505202036764	-2.32020493950073
51400	PPME1	1.26472221321534	0.381878067265789	2.14756635916489	6.31569484945389	2.98196923138131	0.00718863783299709	0.544505202036764	-2.34422564126292
63941	NECAB3	1.5274250392067	0.460174287118128	2.59467579129527	2.58363683081873	2.97910279783124	0.00723558330079709	0.544505202036764	-2.33989994717342
26290	GALNT8	1.96590503622448	0.592217693647185	3.33959237880178	-1.29967996423032	2.97897385607126	0.00723770198514875	0.544505202036764	-2.54690601058753
11274	USP18	1.73593255739193	0.521790991253454	2.9500741235304	1.78002936792317	2.97615519418389	0.00728416580159911	0.544505202036764	-2.37898697002841
219699	UNC5B	1.97219145806659	0.590502490394034	3.35388042573914	5.7634175205413	2.97119281853182	0.00736666572066168	0.544505202036764	-2.36187557049968
810	CALML3	2.96682956190491	0.886687737449618	5.04697138636021	9.29941075033208	2.96887357780307	0.00740553085388952	0.544505202036764	-2.36691725932017
5955	RCN2	1.18643768190351	0.349085027236706	2.02379033657032	3.63911118836865	2.94936541505302	0.00774034088014123	0.544505202036764	-2.38331660862404
7484	WNT9B	2.10879828798948	0.620010203427719	3.59758637255123	-1.42830728342454	2.94845299949019	0.00775635125380228	0.544505202036764	-2.59363006827558
349196	LINC00965	1.95243407914193	0.572606837983197	3.33226132030066	-1.30778226651778	2.94539617126877	0.00781022237993754	0.544505202036764	-2.59651639612627
80178	TEDC2	1.87330834665318	0.549122889764714	3.19749380354165	-0.236116724107041	2.94477764431552	0.00782116645733404	0.544505202036764	-2.55611614650064
84725	PLEKHA8	1.03514372579917	0.302920259789853	1.76736719180848	3.1107790089908	2.94272083673758	0.00785766521131136	0.544505202036764	-2.39606886454548
9620	CELSR1	2.358474070045	0.688334405869399	4.0286137342206	6.63114924472699	2.9394790463927	0.00791552430078424	0.544505202036764	-2.4258094982135
5553	PRG2	-1.97889046678244	-3.38023238281231	-0.577548550752572	3.35681028787045	-2.93947449927467	0.00791560574390288	0.544505202036764	-2.42248224509908
84164	ASCC2	1.03064992705308	0.299586306277723	1.76171354782844	7.01444967664289	2.93459421410221	0.00800348175995488	0.544505202036764	-2.43683319748355
57127	RHBG	2.87379387723161	0.834614831723937	4.91297292273928	2.33435356540727	2.9335419874473	0.00802255089775301	0.544505202036764	-2.42427497458487
339400	CCDST	2.52461436253205	0.732330156832578	4.31689856823152	0.191849969414227	2.93210976357293	0.00804857671233309	0.544505202036764	-2.53095832027989
2688	GH1	1.58506274070342	0.459159758342392	2.71096572306446	-2.57931769767278	2.93047176258402	0.00807844120707775	0.544505202036764	-2.64902653787187
29102	DROSHA	1.08103848612308	0.312897466462685	1.84917950578347	4.69327558629043	2.92949156009513	0.0080963633877062	0.544505202036764	-2.43274227272936
125206	SLC5A10	2.01727272756775	0.582323499249018	3.45222195588648	5.23216152042693	2.92630867816676	0.00815482331116733	0.544505202036764	-2.44423497863001
26580	BSCL2	1.04453119368487	0.30148522702392	1.78757716034581	4.97387080569021	2.92615809268303	0.00815759912644992	0.544505202036764	-2.44262684260958
219927	MRPL21	1.06928571793314	0.307078352250971	1.8314930836153	4.37334276199099	2.92020054699133	0.00826814804732072	0.544505202036764	-2.44592526066666
5442	POLRMT	1.59947008444768	0.457795767305971	2.74114440158939	5.54670788052625	2.91625800202446	0.00834209535320315	0.544505202036764	-2.4668761142466
220296	HEPACAM	1.92472907071933	0.549459739196603	3.29999840224206	-1.6342548646012	2.91322414434154	0.00839943068782024	0.544505202036764	-2.65205432558471
225689	MAPK15	1.96137534162185	0.559439256824352	3.36331142641934	1.34440018750312	2.91222247961599	0.00841844350987037	0.544505202036764	-2.50744988848132
57514	ARHGAP31	-1.351531504299	-2.31856390230333	-0.384499106294675	7.66961858364815	-2.90922427313563	0.00847560016074414	0.544505202036764	-2.4858519394604
54875	CNTLN	-1.13509530986221	-1.94791436853517	-0.322276251189257	3.50086727690082	-2.90690275909062	0.00852011207854845	0.544505202036764	-2.46402325755553
197003	MGC15885	1.87853468203018	0.531550170840711	3.22551919321965	-2.20568973071505	2.90301091563961	0.00859523628922878	0.544505202036764	-2.67923651599941
6319	SCD	1.21403483320325	0.343512686974626	2.08455697943187	7.55076077584975	2.90297554139995	0.00859592202160974	0.544505202036764	-2.49755157197697
10518	CIB2	2.00050099918705	0.563618536955793	3.43738346141831	3.56721425993502	2.89807474120389	0.0086914330818409	0.544505202036764	-2.47772198576394
1122	CHML	-1.37014703070612	-2.35503404236901	-0.385260019043242	6.07695671837395	-2.89582835887016	0.00873555176471173	0.544505202036764	-2.50448318709775
201725	C4orf46	-1.22713897875335	-2.11393001405364	-0.340347943453063	2.7384848982202	-2.88047765279722	0.00904283225160276	0.544505202036764	-2.53588205110924
29088	MRPL15	1.28328677606423	0.35467089389909	2.21190265822937	5.0727693933255	2.87660125099917	0.00912204949291386	0.544505202036764	-2.53827353153934
3120	HLA-DQB2	-1.80478008685744	-3.11165558643147	-0.49790458728341	4.8284978696768	-2.8746311508276	0.00916256422750956	0.544505202036764	-2.52480030041153
1413	CRYBA4	1.94606318871059	0.53536195699825	3.35676442042293	-2.47404827294751	2.87153388408485	0.00922660742138538	0.544505202036764	-2.72781499554802
89853	MVB12B	-1.02234090775376	-1.76469395987804	-0.279987855629469	4.57215890393285	-2.86666730760435	0.00932810149633962	0.544505202036764	-2.54075145235585
23368	PPP1R13B	2.14610319865413	0.586925429970243	3.70528096733802	7.07431698373002	2.86514774059448	0.00936001085659042	0.544505202036764	-2.56964014159803
4640	MYO1A	-2.30896222053406	-3.9867862719161	-0.631138169152016	-0.382057210714272	-2.86458995369757	0.00937174999848326	0.544505202036764	-2.72005863767247
7915	ALDH5A1	2.62648643986875	0.716470519186986	4.53650236055051	5.57785366807759	2.86239937785128	0.00941798913559012	0.544505202036764	-2.56737806730609
347735	SERINC2	1.31001013267856	0.357288239085139	2.26273202627198	6.17825786944853	2.86220385656377	0.00942212683372327	0.544505202036764	-2.57429539155169
4861	NPAS1	2.22256700909579	0.603205018420164	3.84192899977141	2.0434655215576	2.85695220726561	0.00953391717880048	0.544505202036764	-2.56561570272108
5980	REV3L	-1.12301179919031	-1.94165427669035	-0.304369321690282	7.33302526730249	-2.85549955616602	0.00956506263903917	0.544505202036764	-2.58882716797956
3783	KCNN4	-1.39409845835846	-2.41077913128968	-0.377417785427243	4.80559475229996	-2.85430864160878	0.0095906689188206	0.544505202036764	-2.56517924902221
100422850	MIR548V	1.52138304555588	0.41102681810147	2.6317392730103	-2.46406134381968	2.85212327412771	0.00963782789526658	0.544505202036764	-2.75827328282078
29986	SLC39A2	2.51984902879621	0.676211091599679	4.36348696599273	5.18402317733314	2.84505678336502	0.00979184096453508	0.544505202036764	-2.59696742977391
26150	RIBC2	1.84263258971283	0.493594864009996	3.19167031541567	-1.62660917124149	2.84319539034146	0.0098327995390029	0.544505202036764	-2.75275290529833
148254	ZNF555	-1.08648249050131	-1.88268732762152	-0.290277653381103	4.11007463605366	-2.84046847214117	0.00989309911275398	0.544505202036764	-2.58246628753266
55608	ANKRD10	-1.02511108816606	-1.77874535007451	-0.271476826257611	6.52880295397452	-2.83140731683046	0.0100960137210261	0.544505202036764	-2.63249415184195
115572	TENT5B	2.30409849250904	0.607344822409495	4.00085216260858	7.81848767215979	2.8266647019854	0.0102037981120209	0.544505202036764	-2.64262153533177
100289333	LOC100289333	1.64583221395949	0.427783829746401	2.86388059817258	-0.411059423213538	2.81263302423106	0.010529163892468	0.544505202036764	-2.76501964107107
3860	KRT13	2.47620719574836	0.642349282542437	4.31006510895429	1.88910645895735	2.81069260364882	0.0105749300046819	0.544505202036764	-2.64819535752834
93010	B3GNT7	-1.70459595526439	-2.96810936206624	-0.441082548462549	2.87843470933224	-2.8082363221397	0.0106331352354437	0.544505202036764	-2.65523936032656
11005	SPINK5	2.59024119586395	0.668491770699648	4.51199062102826	8.92039650742006	2.8056629654316	0.010694442455748	0.544505202036764	-2.68008864531981
283011	FLJ37201	1.71098131042397	0.439805962438479	2.98215665840946	-1.67680799070268	2.80176597468685	0.0107879259113646	0.544505202036764	-2.81393559640829
23646	PLD3	1.46856697205895	0.377477338799838	2.55965660531806	7.55058286375654	2.80172419395949	0.0107889323828904	0.544505202036764	-2.69083832622782
152189	CMTM8	2.15317578238532	0.553144033888412	3.75320753088223	2.20519790843904	2.80119240038564	0.0108017507814901	0.544505202036764	-2.6577138162884
100506497	CPVL-AS2	1.80001033367924	0.462236975761684	3.13778369159679	-0.0316006911205135	2.80081554952029	0.0108108432173136	0.544505202036764	-2.75953491216555
54221	SNTG2	2.31182634628477	0.588369708071842	4.03528298449771	-0.0388610702421186	2.79220243050092	0.0110206555620562	0.544505202036764	-2.76388806440398
28742	TRAJ13	-1.85381004223372	-3.23879354065913	-0.468826543808307	-1.98739735508956	-2.78620254514836	0.0111690975863891	0.544505202036764	-2.85525698512484
27152	INTU	1.33622122143585	0.33695170590107	2.33549073697063	1.4549857151276	2.78347791125161	0.0112371343825496	0.544505202036764	-2.72173594873815
23255	MTCL1	1.73488285578946	0.435612008079016	3.0341537034999	3.5290095888683	2.77947335025592	0.0113378491039483	0.544505202036764	-2.69390819062613
145447	ABHD12B	1.91427522984721	0.479844354613785	3.34870610508064	5.33461965731521	2.77790128270363	0.0113776210987928	0.544505202036764	-2.72701541016639
150678	COPS9	1.09300281445089	0.273607907642667	1.91239772125912	4.37476401656669	2.77664318060774	0.0114095456938133	0.544505202036764	-2.71456105704493
54932	EXD3	1.72099916697094	0.429864508137743	3.01213382580413	2.68725147655518	2.77460505965918	0.0114614444939877	0.544505202036764	-2.69748111842599
693226	MIR641	1.85001444361724	0.461650624686759	3.23837826254772	-1.00665816548485	2.77372809114461	0.011483844748204	0.544505202036764	-2.83657875407093
25911	DPCD	1.32513003036882	0.330474807120912	2.31978525361674	2.50994389546442	2.77317950371426	0.0114978784045853	0.544505202036764	-2.70229705331142
79959	CEP76	1.8625405208926	0.464046570218638	3.26103447156657	3.5030643372177	2.77228063240585	0.0115209081225139	0.544505202036764	-2.7064985901455
642778	NPIPA3	-1.30191724831041	-2.28219488600469	-0.321639610616123	2.75507570364568	-2.76456202659683	0.0117204794789344	0.544505202036764	-2.73017664108629
84230	LRRC8C	-1.43392654237361	-2.51395328034596	-0.35389980440127	4.85028577451825	-2.7636589610276	0.0117440428370727	0.544505202036764	-2.73364183130783
940	CD28	-1.98034602279144	-3.47206197224757	-0.488630073335301	2.17518479184066	-2.76342066153138	0.0117502682101355	0.544505202036764	-2.76411634966007
81689	ISCA1	1.02656910326484	0.25257363047686	1.80056457605282	4.87504315836368	2.76084370802933	0.0118177897941845	0.544505202036764	-2.75318630812912
138428	PTRH1	1.46709959793173	0.360940127670208	2.57325906819326	3.48940819918835	2.76079340832392	0.0118191114173387	0.544505202036764	-2.72697757413803
6405	SEMA3F	2.35030360565534	0.577265067715806	4.12334214359487	6.80773003643155	2.75929316181999	0.011858595040927	0.544505202036764	-2.76991444543534
83475	DOHH	1.39796536402717	0.343143437931511	2.45278729012283	3.24731171189157	2.75873075112695	0.0118734289235869	0.544505202036764	-2.72729800560117
2048	EPHB2	2.07460460638939	0.509092341722922	3.64011687105586	2.96840448681986	2.75848684158437	0.0118798676534802	0.544505202036764	-2.72577235053134
1474	CST6	2.53522129955433	0.621302358503602	4.44914024060506	8.0991432489733	2.75730232866964	0.0119111837059005	0.544505202036764	-2.77317299470381
10750	GRAP	1.51891973859458	0.372104900623306	2.66573457656585	1.51561338428464	2.75697974611196	0.0119197257089141	0.544505202036764	-2.75836540967551
3029	HAGH	1.09982527053889	0.266753709488645	1.93289683158914	5.31918323442274	2.74810573418976	0.0121570071839369	0.544505202036764	-2.78379818410778
51368	TEX264	2.16533489147418	0.525130584623072	3.80553919832529	7.13700801483091	2.74801550779211	0.0121594426439197	0.544505202036764	-2.79192446372141
23629	BRD7P3	-2.04434244808948	-3.59293919252811	-0.495745703650841	0.370748295101304	-2.74794070633019	0.0121614620938442	0.544505202036764	-2.86382755446241
9025	RNF8	1.37954295108088	0.334444748980964	2.42464115318079	3.48822491689669	2.74770547435868	0.0121678148388493	0.544505202036764	-2.75049457824797
151354	LRATD1	2.27054208875848	0.548109541612886	3.99297463590407	6.40420724540836	2.74397017495144	0.0122691151158701	0.544505202036764	-2.79741500265087
11136	SLC7A9	1.49784532322361	0.361282307460535	2.63440833898668	-2.338878707011	2.74325071503895	0.0122887185000503	0.544505202036764	-2.9091011857602
200539	ANKRD23	1.73209835192916	0.414371471251163	3.04982523260715	1.90116389947241	2.73614555137041	0.0124839203591955	0.544505202036764	-2.77624265963555
10276	NET1	1.23334816972101	0.293797752825879	2.17289858661614	7.03556770341294	2.73248418616347	0.0125856563560707	0.544505202036764	-2.82174748619821
100272146	NFE2L3P2	1.64515408259279	0.391871057412211	2.89843710777338	0.499158028754898	2.73243270712057	0.0125870923685883	0.544505202036764	-2.84192003667924
94137	RP1L1	2.17831656361261	0.517008836627192	3.83962429059804	2.21442670583891	2.72937344543082	0.0126727106670162	0.544505202036764	-2.7794743239589
220441	RNF152	1.99738769391459	0.473570106734305	3.52120528109487	3.16670843110962	2.72848418772619	0.01269770150254	0.544505202036764	-2.78046413218602
141	ADPRH	-1.38803002249418	-2.44762282813705	-0.328437216851309	4.70090234668576	-2.72679137780936	0.0127454039567049	0.544505202036764	-2.79800971071751
100288181	LNCOC1	-1.85700501665309	-3.27511927441043	-0.438890758895747	-0.258833569918095	-2.72579949455953	0.0127734336776098	0.544505202036764	-2.91349974852907
85371	KIAA1656	1.75742185928925	0.415247520416707	3.09959619816178	-1.77613233470204	2.72558133108104	0.0127796066254979	0.544505202036764	-2.92292942765988
55799	CACNA2D3	1.81979296097675	0.425994017577945	3.21359190437555	0.572104625400471	2.71777752593556	0.0130022871195835	0.544505202036764	-2.85524618478476
7584	ZNF35	1.27776605246804	0.298690361067939	2.25684174386815	2.70389419515063	2.71660897287703	0.0130359468981746	0.544505202036764	-2.79832732154429
26219	OR1J4	2.29160988330743	0.531164062438224	4.05205570417663	-0.891559348638382	2.70963052347117	0.0132386859877094	0.546874543227585	-2.91817352640186
137797	LYPD2	3.0127419298992	0.692070692639259	5.33341316715915	2.59331915349243	2.70234233750523	0.0134536138437665	0.547369312776094	-2.82293327390259
57105	CYSLTR2	-1.82667648575807	-3.23413623323739	-0.419216738278744	2.4765787804989	-2.70157922712387	0.0134763082213525	0.547369312776094	-2.84556032353137
406988	MIR205	2.51132947306626	0.573841979556069	4.44881696657644	-0.803547962770148	2.69809252601469	0.0135804627368654	0.547369312776094	-2.9322286086482
642658	SCX	1.84975441552276	0.419565730566771	3.27994310047875	-0.502401233405659	2.69223389740821	0.0137571910132401	0.547369312776094	-2.93896949481562
4286	MITF	1.23812781874311	0.27994337782992	2.1963122596563	6.31207029249924	2.68972834863944	0.0138334353009367	0.547369312776094	-2.90050477441038
81562	LMAN2L	1.78292565794912	0.402917698279937	3.1629336176183	5.10061440939794	2.68932752418978	0.0138456695331875	0.547369312776094	-2.88938716587281
596	BCL2	-1.43525366941488	-2.54633579284692	-0.324171545982841	6.00574346979731	-2.68889942871595	0.0138587474671158	0.547369312776094	-2.8926619937151
23192	ATG4B	1.16418458254864	0.262832643505439	2.06553652159184	6.97925526069402	2.68855855377047	0.0138691692578302	0.547369312776094	-2.90398132198233
730091	LINC00886	-1.147286651754	-2.03682279849717	-0.25775050501083	1.98033598613465	-2.68472862507691	0.0139867754697468	0.547369312776094	-2.88729631995741
6812	STXBP1	1.46127780321375	0.327699380692023	2.59485622573547	4.84266923967698	2.68332495711252	0.0140301141046204	0.547369312776094	-2.89654634701789
219731	PROSER2-AS1	2.01004711896689	0.448037762952274	3.57205647498151	-0.392750720802711	2.67864191566821	0.014175625743839	0.549178248315868	-2.95294757789775
79760	GEMIN7	1.07570771350776	0.23917886394576	1.91223656306976	2.86557077420401	2.67673521658399	0.0142352790078154	0.549178248315868	-2.86752052916664
8893	EIF2B5	1.14055423781628	0.25320949323472	2.02789898239785	5.45232644921527	2.67556566541375	0.0142719872292839	0.549178248315868	-2.92056957869824
79896	THNSL1	2.08414473878347	0.454657059993923	3.71363241757301	1.92894009492105	2.66237268284671	0.0146923210957355	0.553620174331121	-2.89603242341434
79228	THOC6	1.1928158275461	0.25956344975032	2.12606820534188	5.90211387332397	2.66051885551748	0.0147523145284897	0.553620174331121	-2.95285165131467
1849	DUSP7	1.80798836018141	0.392438164577814	3.223538555785	6.74801369972241	2.65865759787634	0.0148127813638001	0.553620174331121	-2.95868257699457
79315	OR7E91P	2.02664229766123	0.43960854734832	3.61367604797413	-0.612903177887296	2.65817147312504	0.0148286126840447	0.553620174331121	-2.99034244129029
84545	MRPL43	1.12069331526037	0.243071990061706	1.99831464045903	4.46215273615139	2.65810215192579	0.0148308715266703	0.553620174331121	-2.93454084627988
7991	TUSC3	2.07442157093511	0.447369115552732	3.70147402631749	3.49472498600214	2.65391811193313	0.0149678129855364	0.556881942733402	-2.91830193204814
51454	GULP1	1.59913379244786	0.344061475673701	2.85420610922201	2.76152162749589	2.6522111925971	0.0150240220366999	0.557128421136502	-2.90969484901536
57636	ARHGAP23	1.7643066354698	0.377596953135165	3.15101631780443	6.97145635163141	2.64838166597818	0.0151508553223943	0.559983586850074	-2.97820222354081
121549	ASCL4	2.63663323244778	0.559343306262515	4.71392315863304	-1.17113592112142	2.64207206857852	0.0153620367511806	0.562318588734147	-3.02100827260643
5074	PAWR	1.87245673978298	0.395690335023707	3.34922314454226	4.17085214370363	2.63931995898763	0.0154550174936165	0.562318588734147	-2.96147000966176
90523	MLIP	1.89645586036204	0.400314308068128	3.39259741265596	1.95967515489411	2.63853043118852	0.0154817898210126	0.562318588734147	-2.93583669003081
692099	FAM86DP	1.29106246576254	0.272445239421122	2.30967969210397	1.80588307199249	2.63832499563277	0.0154887631699189	0.562318588734147	-2.94184438648026
642280	ZNF876P	1.84454119489499	0.389048530236352	3.30003385955364	-1.34583532720198	2.63797327261319	0.0155007090168183	0.562318588734147	-3.03741123908918
160760	PPTC7	-1.01537389555783	-1.81670781594262	-0.214039975173039	6.93714673124609	-2.6375731931302	0.0155143078059439	0.562318588734147	-2.99820325154806
9053	MAP7	1.79873402456363	0.375542153534443	3.22192589559282	6.83914516334293	2.63084673663623	0.0157446345779374	0.568173573727121	-3.0103762481589
11147	ANKRD13C-DT	2.28525241645261	0.474611352581576	4.09589348032365	1.65873200032217	2.62720440970008	0.0158706977276048	0.568173573727121	-2.95762145541689
115399	LRRC56	2.02337487667009	0.419374620571517	3.62737513276866	1.49916970049068	2.62581408217632	0.0159190684423261	0.568173573727121	-2.96460273357441
219525	OR5AK4P	1.86961455665192	0.386062578416205	3.35316653488764	-1.75480468297353	2.62326018011128	0.016008283471918	0.568173573727121	-3.06443651734195
100505648	RAD51-AS1	1.50263247109206	0.310005801615819	2.69525914056829	0.722441093262469	2.62264981391322	0.016029674999292	0.568173573727121	-3.00121414061061
84033	OBSCN	1.28386943307847	0.264871562281488	2.30286730387546	4.1443248740848	2.6226457671494	0.0160298169162956	0.568173573727121	-2.99083286649441
9832	JAKMIP2	-2.36523708523513	-4.24669149539879	-0.483782675071469	1.80010375529672	-2.61681507870286	0.016235530114973	0.570354231315347	-3.010016059232
486	FXYD2	-2.23449495017969	-4.01398047983592	-0.455009420523464	-0.340539558898387	-2.61382778307932	0.0163418869904664	0.570354231315347	-3.07343558630097
51573	GDE1	1.30656677112028	0.264731901658875	2.34840164058168	6.84343415038868	2.61050646568779	0.0164609068633758	0.570354231315347	-3.04841663978623
1299	COL9A3	1.23892937870653	0.250957213693721	2.22690154371933	2.50716241205154	2.61032086977652	0.0164675817593527	0.570354231315347	-2.97935162662368
8869	ST3GAL5	-1.49950727516433	-2.69642054599644	-0.302594004332223	4.17606012548509	-2.6078220195845	0.0165577007808734	0.570354231315347	-2.99752982784679
89777	SERPINB12	2.22058714352029	0.443974947218093	3.99719933982249	5.88270721767767	2.60176001530032	0.0167782565832923	0.570354231315347	-3.05808723813774
23203	PMPCA	1.23132392137033	0.245792910321985	2.21685493241867	5.91064355785419	2.60072286196341	0.0168162677611914	0.570354231315347	-3.06309403809948
389633	FAM90A25P	1.73737468899143	0.346457337179816	3.12829204080305	-2.32775489993822	2.60006507851901	0.0168404172217327	0.570354231315347	-3.10506717379082
100506469	TMEM147-AS1	1.33071252013838	0.264238836018453	2.39718620425831	1.25221190774532	2.59732414450453	0.0169413981817199	0.570354231315347	-3.02321214499347
84706	GPT2	2.32670948648562	0.461962450888281	4.19145652208297	6.96271867307705	2.59725318955543	0.0169440198449082	0.570354231315347	-3.07180518137313
27240	SIT1	-1.58292521812976	-2.85531012004995	-0.310540316209566	0.640256506488359	-2.58960749911329	0.0172287634504373	0.570354231315347	-3.08268805166907
7266	DNAJC7	1.04039752707165	0.204021281317295	1.876773772826	7.04686954404596	2.58934354328561	0.0172386737516513	0.570354231315347	-3.08765050281831
55037	PTCD3	1.04312992783117	0.203069096202559	1.88319075945978	5.09209248182323	2.58475701631005	0.0174117349348262	0.570354231315347	-3.08173782831757
84529	CDIN1	1.49122360804812	0.289492592201009	2.69295462389523	3.46228711558221	2.58301871908259	0.0174777513271811	0.570354231315347	-3.0426776666177
57510	XPO5	1.15593169975251	0.224161440737414	2.08770195876761	5.80991189512104	2.58235165620276	0.0175031472375178	0.570354231315347	-3.09600245932222
9258	MFHAS1	1.35150482750453	0.259012056133359	2.4439975988757	5.87946116978886	2.57508211418618	0.0177821666988306	0.570354231315347	-3.10949478311222
159195	USP54	1.46170551761159	0.279593655854543	2.64381737936864	5.58573850550221	2.57391004185606	0.0178275427344566	0.570354231315347	-3.10858092235116
79669	C3orf52	1.32621406679833	0.253485866727309	2.39894226686935	4.27443389750235	2.57345148684316	0.0178453250029483	0.570354231315347	-3.08296580197497
3784	KCNQ1	-1.19479409829616	-2.16385565457209	-0.225732542020217	5.16266536809762	-2.56645560936289	0.0181186931738263	0.570354231315347	-3.10185445213723
100506126	LINC00867	1.75471549146746	0.331285247642106	3.17814573529282	-2.39285152111735	2.56603499150356	0.0181352538314333	0.570354231315347	-3.15226895260607
643224	TUBBP5	1.81427390692903	0.340094340839284	3.28845347301878	0.691283740931332	2.56179586683521	0.0183029532231405	0.570354231315347	-3.0903355878038
283860	LINC00304	2.17923487930902	0.407771166390907	3.95069859222712	-1.33532636289486	2.56073026198291	0.018345336946827	0.570354231315347	-3.14200464225646
203260	CCDC107	-1.42578030008984	-2.58497367315672	-0.26658692702295	3.07112388843426	-2.56028772042562	0.0183629658156077	0.570354231315347	-3.06247162076993
56061	UBFD1	1.23823888643592	0.231022856426441	2.24545491644539	5.15408259021068	2.55902107679167	0.0184135111778999	0.570354231315347	-3.1296203557919
8745	ADAM23	2.35329809213144	0.438042997145821	4.26855318711705	1.03552841542285	2.55765739730726	0.0184680747719206	0.570354231315347	-3.08052280547788
644815	FAM83G	2.01792116133149	0.374797783807816	3.66104453885516	6.88484642819887	2.5563838969709	0.0185191671606263	0.570354231315347	-3.14683380387396
126231	ZNF573	1.36531880068623	0.251678529535395	2.47895907183707	0.714368612966332	2.55200309257047	0.0186959386388413	0.570354231315347	-3.10964171968451
440498	HSBP1L1	1.49929622198634	0.272867736177006	2.72572470779567	5.03365576779511	2.54470398911248	0.0189939890656129	0.570354231315347	-3.1530742942195
23270	TSPYL4	1.15768625886452	0.210534695268458	2.10483782246058	4.9964414352219	2.5442714877826	0.0190117889079664	0.570354231315347	-3.15321744566661
8834	TMEM11	1.0266761859148	0.185126812465094	1.86822555936451	4.84363997945536	2.53948668857214	0.0192097568531235	0.570354231315347	-3.15831809359312
972	CD74	-1.46972920185301	-2.67584919294113	-0.263609210764899	12.1124103567723	-2.53652332629636	0.019333331608376	0.570354231315347	-3.17338315903487
729330	OC90	-1.66569689232795	-3.03312794388352	-0.298265840772381	-2.10265370894266	-2.53561078893978	0.0193715350340574	0.570354231315347	-3.19949913480109
5090	PBX3	-1.03179256854143	-1.87903473550971	-0.184550401573152	4.82193505126644	-2.53499371171974	0.0193974091001942	0.570354231315347	-3.15017601488238
79400	NOX5	2.0382690205519	0.362658408081097	3.71387963302269	0.0274254110162896	2.53209767563273	0.0195192733218019	0.570354231315347	-3.15076510949164
6242	RTKN	1.55446244044736	0.275947383675615	2.8329774972191	4.5274652449209	2.53085019340673	0.0195719877497974	0.570354231315347	-3.16616023000952
256302	NATD1	1.33247591341682	0.236306070991752	2.42864575584189	6.49470411792285	2.53030906085213	0.0195948956635442	0.570354231315347	-3.19424438881999
388567	ZNF749	1.74216283964524	0.3086129654184	3.17571271387208	1.65405488870741	2.52969400870771	0.0196209633422425	0.570354231315347	-3.11612278479547
79683	ZDHHC14	1.43828891742344	0.254449484269465	2.62212835057742	4.12210303244977	2.52897994384428	0.0196512682259165	0.570354231315347	-3.15771247986006
54584	GNB1L	1.06549107628815	0.188112814266086	1.94286933831022	2.35416554831677	2.52787153636239	0.0196983958797629	0.570354231315347	-3.11570497841007
8605	PLA2G4C	-1.508872104315	-2.75167402602232	-0.266070182607681	3.14414624909633	-2.527217187335	0.0197262674054019	0.570354231315347	-3.11684529971008
128506	OCSTAMP	-1.74007219548888	-3.17410144942905	-0.306042941548712	-1.80819920241166	-2.52581367190058	0.0197861737881569	0.570354231315347	-3.21091929607516
919	CD247	-1.63288079875703	-2.97895777534011	-0.286803822173955	2.7329371099323	-2.52508870459124	0.0198171843466319	0.570354231315347	-3.12176854410658
7431	VIM	-1.48163795314962	-2.70454573286557	-0.258730173433666	11.2957730998648	-2.52197303939262	0.0199509762354909	0.570354231315347	-3.20245239342844
84240	ZCCHC9	1.37216674285121	0.238347281371899	2.50598620433053	5.39097785948956	2.51915584262384	0.0200726791827275	0.570354231315347	-3.20547037478975
160140	C11orf65	1.4382079495992	0.248279506738913	2.62813639245949	-2.14600462624656	2.5158972041944	0.0202143193365431	0.570354231315347	-3.21953926476059
29886	SNX8	-1.09279765200453	-1.9974781495424	-0.188117154466666	5.90033082757803	-2.51441279589348	0.0202791503980067	0.570354231315347	-3.21264827549301
55328	RNLS	1.00789051095195	0.172914830182323	1.84286619172157	2.11557930002453	2.51264760103293	0.0203564980277283	0.570354231315347	-3.14068423284015
79084	WDR77	1.20356969665941	0.205831727286884	2.20130766603194	3.70705435761211	2.51100049267759	0.0204289202474837	0.570354231315347	-3.17551606212087
138241	C9orf85	1.51874841686747	0.259160418694817	2.77833641504013	3.87910635784814	2.50985930828024	0.0204792386532401	0.570354231315347	-3.18366276255365
9022	CLIC3	2.34427055388094	0.394925700109458	4.29361540765242	6.44373426305695	2.50328968447298	0.0207711764484485	0.570354231315347	-3.24067958691397
728734	NPIPB8	-1.16633654619288	-2.13625921270047	-0.196413879685299	1.69869346358829	-2.50310362168557	0.0207795010235359	0.570354231315347	-3.17563945037593
84364	ARFGAP2	1.00653579475196	0.166760782666502	1.84631080683742	6.92661431204347	2.49492979398805	0.0211482975664335	0.570354231315347	-3.25935762236141
5739	PTGIR	-1.62432529320037	-2.9798411676006	-0.268809418800141	3.45661178140853	-2.49436757390556	0.0211738880644238	0.570354231315347	-3.1750284276312
10203	CALCRL	-1.24919153075028	-2.29186012274904	-0.206522938751511	5.52772444657509	-2.4938756376528	0.021196303199245	0.570354231315347	-3.24039550361775
23359	ENTREP2	1.8183350952215	0.300186246345326	3.33648394409768	-1.02693207478734	2.49316843338877	0.0212285659049269	0.570354231315347	-3.23358988268932
23328	SASH1	2.07746293501294	0.34283962454871	3.81208624547718	7.88390211489976	2.49298783291994	0.0212368122632656	0.570354231315347	-3.2614208508044
28984	RGCC	-1.64847712211324	-3.02538933260917	-0.271564911617318	5.9299867309516	-2.49211871240094	0.0212765388669173	0.570354231315347	-3.24774236871374
340393	TMEM249	1.27808551187479	0.210123490378005	2.34604753337157	-2.55799004594427	2.49112864833307	0.0213218782803143	0.570354231315347	-3.25742370301383
284677	SNHG28	1.66436184030455	0.272184442476595	3.05653923813251	2.8839248508644	2.48854342988922	0.0214406928302538	0.570354231315347	-3.18981808176784
54814	QPCTL	-1.00720044470928	-1.85002443335544	-0.164376456063127	4.58069345709342	-2.48754573296964	0.0214867113642313	0.570354231315347	-3.22675093312254
55638	SYBU	2.27172361588601	0.367444836752524	4.1760023950195	4.13659673403787	2.48323041081086	0.0216868190890916	0.570354231315347	-3.23753860536765
2014	EMP3	-1.17197918994855	-2.15888292008115	-0.18507545981595	6.40272700594947	-2.47193566171135	0.0222188405692694	0.570354231315347	-3.29532785159915
254973	OR1L4	1.49588245882075	0.234863838910418	2.75690107873108	-1.81572757659272	2.46926683487559	0.0223463180777412	0.570354231315347	-3.27864971286778
60528	ELAC2	1.31057833084542	0.205246990832363	2.41590967085847	5.458414608333	2.46809886446817	0.0224023209663182	0.570354231315347	-3.29807063532725
54922	RASIP1	2.21930396598983	0.345445702839217	4.09316222914044	4.59474366542748	2.46531321801323	0.0225364184924521	0.570354231315347	-3.28280849717472
400709	SIGLEC16	-1.62737927839414	-3.00148484167693	-0.253273715111345	-1.13631311320697	-2.46524869166975	0.0225395335621272	0.570354231315347	-3.28677423695576
10166	SLC25A15	1.15506187221887	0.178551236379374	2.13157250805837	2.27849636443263	2.46218297284103	0.0226879975495377	0.570354231315347	-3.22229234175155
195827	PRXL2C	-1.38513464500417	-2.55777715656462	-0.21249213344373	3.91793985176484	-2.45877285936138	0.022854210415778	0.570354231315347	-3.24858078520327
10005	ACOT8	1.07162225457228	0.163680330258354	1.9795641788862	4.15214774672214	2.45683339714948	0.0229492476539374	0.570354231315347	-3.28486595717653
11107	PRDM5	1.56996649815528	0.239153179113812	2.90077981719674	1.34565004573059	2.4556433949922	0.0230077421465365	0.570354231315347	-3.23704170219319
5379	PMS2P1	1.18876682578977	0.180696959518849	2.19683669206069	1.63673715787265	2.45469816154944	0.0230543040202732	0.570354231315347	-3.23590349877997
492303	GEMIN8P4	1.80755351643875	0.274211955100185	3.34089507777731	-0.186438989520007	2.4538290865799	0.0230971918134629	0.570354231315347	-3.27233300766771
7866	IFRD2	1.22326769972973	0.185235284477453	2.261300114982	3.67108266273445	2.45302879276622	0.0231367510724367	0.570354231315347	-3.274894901511
90381	TICRR	1.55337181961346	0.234959401645953	2.87178423758096	1.60071977366009	2.45254051435574	0.0231609181191346	0.570354231315347	-3.23847024680311
5693	PSMB5	1.22228203093158	0.18303546328836	2.26152859857479	6.19451672096405	2.44818865721912	0.0233773518044117	0.570354231315347	-3.34098406889654
222642	TSPO2	-1.70287865635598	-3.15310643503401	-0.252650877677954	-2.07606146010597	-2.44421573508337	0.0235765829458757	0.570354231315347	-3.32162463071131
203859	ANO5	-1.68031254899539	-3.11205672927815	-0.248568368712635	0.536389540601711	-2.44296192045978	0.0236397857512522	0.570354231315347	-3.29288876358922
149499	LRRC71	1.50900555191388	0.222992636617435	2.79501846721032	-1.68624708906699	2.44251680586487	0.0236622611826013	0.570354231315347	-3.31342918663367
202865	C7orf33	1.60918993963519	0.236715352390133	2.98166452688024	-2.29239156532284	2.44059125122468	0.0237597186727351	0.570354231315347	-3.32143395371467
117156	SCGB3A2	1.46230638416681	0.213757130589895	2.71085563774372	-2.20638534456192	2.43794974977854	0.0238940200181797	0.570354231315347	-3.32496974498633
26056	RAB11FIP5	1.57433028918804	0.229233690937419	2.91942688743866	6.99130590026418	2.43632055812214	0.0239772045523283	0.570354231315347	-3.36395633323631
7691	ZNF132	1.51688110496901	0.220353391432703	2.81340881850532	1.23172340011169	2.43535227143393	0.0240267716680625	0.570354231315347	-3.26938566152505
7022	TFAP2C	1.72212863158674	0.249558063804671	3.19469919936882	6.07156809832429	2.43434162055249	0.0240786090970301	0.570354231315347	-3.36352425106964
9659	PDE4DIP	-1.25419262303196	-2.32693928507021	-0.181445960993714	7.7385779340029	-2.43365562489242	0.024113853848681	0.570354231315347	-3.36937908353648
5753	PTK6	2.17502654948912	0.313182895793831	4.03687020318441	7.21299044295258	2.43171910527954	0.0242136065253846	0.570354231315347	-3.37169438444545
8836	GGH	1.68722826376991	0.242941327334188	3.13151520020562	5.04774516961888	2.43171353441904	0.0242138940406007	0.570354231315347	-3.35471104958924
11194	ABCB8	1.26961937866795	0.182144080325751	2.35709467701015	5.28656171021298	2.43022338097592	0.0242909158129976	0.570354231315347	-3.36263590462001
5798	PTPRN	-1.74924672181254	-3.24796550651512	-0.250527937109956	-1.53602831175957	-2.42953394383124	0.0243266278879	0.570354231315347	-3.33800605324739
51667	NUB1	-1.04847220249428	-1.94724427610503	-0.149700128883537	7.96900946998112	-2.42828358588498	0.0243915196304572	0.570354231315347	-3.37863150317408
9046	DOK2	-1.50959106420156	-2.80493391068063	-0.214248217722496	4.21581144298862	-2.42586505528158	0.0245174948083288	0.570354231315347	-3.31389741209366
64147	KIF9	1.59643000722095	0.223232336186263	2.96962767825564	4.01448401358942	2.41996384392451	0.0248274167793708	0.570354231315347	-3.34494647430252
122786	FRMD6	1.72186847777174	0.240261323584978	3.2034756319585	7.04689405395954	2.41912863511721	0.0248715735256809	0.570354231315347	-3.39444016389757
613037	NPIPB13	-1.00883349004611	-1.87742503361119	-0.140241946481036	4.7482359226281	-2.41766401990221	0.024949182647741	0.570354231315347	-3.35425625925258
85407	NKD1	1.32210083272757	0.182726123794984	2.46147554166016	2.54113126257146	2.41540553328521	0.0250692996326626	0.570354231315347	-3.30210175381109
388564	TMEM238	1.05020172438562	0.143657475806332	1.9567459729649	2.28471700048632	2.41143618380834	0.0252817109079419	0.570354231315347	-3.30328578412848
10053	AP1M2	1.75091208418146	0.239183926171675	3.26264024219125	5.10725714997721	2.41091939511307	0.0253094883884808	0.570354231315347	-3.39235788428146
5858	PZP	-1.79532252805668	-3.34593785709947	-0.24470719901389	4.09835478572454	-2.41007446130184	0.0253549647747212	0.570354231315347	-3.33091278074375
3988	LIPA	-1.69248316482052	-3.15677369927497	-0.22819263036607	6.62885530322991	-2.4059641706461	0.0255772747268184	0.570354231315347	-3.41116659071798
80304	WDCP	1.3163950264211	0.176520311006783	2.45626974183542	2.62211819957168	2.40392639287621	0.0256881599437405	0.570354231315347	-3.32305108167206
100129543	ZNF730	1.61882257159363	0.21668486931281	3.02096027387446	-2.08259271377589	2.4032593304327	0.0257245548083923	0.570354231315347	-3.36950062764431
4255	MGMT	1.03498279542905	0.137886937274502	1.9320786535836	3.48640787651352	2.40152068740834	0.02581964001465	0.570354231315347	-3.35533079922988
55076	TMEM45A	2.10264012166132	0.278600207631587	3.92668003569106	8.25388302345988	2.39951054529702	0.025929979732814	0.570354231315347	-3.42714140179187
85027	SMIM3	-1.38570777444482	-2.58944421562853	-0.18197133326111	5.20601583256504	-2.39625095191867	0.0261098338699134	0.570354231315347	-3.40202358231915
693146	MIR561	1.48034535172685	0.193819881718981	2.76687082173473	-1.83705522832123	2.39517201578969	0.0261696205921075	0.570354231315347	-3.37851920029004
51042	ZNF593	1.13112842801287	0.147315042801153	2.11494181322458	1.10730326889727	2.39326750153839	0.0262754647256934	0.570354231315347	-3.33717703140638
65078	RTN4R	1.76982403708968	0.229393659680938	3.31025441449841	2.697783900486	2.39155332027052	0.0263710702987395	0.570354231315347	-3.34659584477456
89837	ULK4P3	-2.00528592909619	-3.75122594533212	-0.259345912860262	-1.06802349579636	-2.39077684301703	0.0264144830520723	0.570354231315347	-3.38616606954157
7046	TGFBR1	-1.16255827732641	-2.17483381183958	-0.15028274281325	7.97775220201549	-2.39060622029391	0.0264240314230685	0.570354231315347	-3.44540215130962
64146	PDF	1.46256462916216	0.187613825810342	2.73751543251398	0.502447361724612	2.38788656680231	0.0265766609720043	0.570354231315347	-3.35390760175752
100128505	ASTN2-AS1	1.57136209791306	0.201256663166285	2.94146753265983	-2.2000612984765	2.38734034579911	0.0266074137817387	0.570354231315347	-3.39186412874979
1841	DTYMK	1.36192708684954	0.174364857928244	2.54948931577084	2.4236044840047	2.38720400529979	0.0266150950349704	0.570354231315347	-3.34589460767783
5825	ABCD3	1.16352256993012	0.147951085893957	2.17909405396628	5.70040049724548	2.38482418506133	0.0267495025464635	0.570354231315347	-3.4491219093843
100169750	PRINS	2.21910403280482	0.281635616312166	4.15657244929747	-0.454411625816085	2.38415828077381	0.0267872239525062	0.570354231315347	-3.3708351278017
55775	TDP1	-1.0719084411238	-2.00800268565961	-0.13581419658798	4.43901557163222	-2.38358239472999	0.0268198858399701	0.570354231315347	-3.40058013471124
65988	ZNF747	1.08893875603377	0.137899328109071	2.03997818395847	2.69701613757819	2.38340027916458	0.0268302223621191	0.570354231315347	-3.35720310687899
91373	UAP1L1	-1.07730418052031	-2.01865667035193	-0.135951690688683	4.77553142462105	-2.38219946436433	0.0268984707038117	0.570354231315347	-3.41506897290859
127703	C1orf216	1.17421579299331	0.147797107323749	2.20063447866287	4.01728216569249	2.38130717629149	0.0269492880305835	0.570354231315347	-3.41116623571748
79819	DNAI4	1.35669399490592	0.170660856950096	2.54272713286175	0.316314656673958	2.38109724419976	0.0269612569367495	0.570354231315347	-3.36838343776428
6854	SYN2	-1.54569331745842	-2.89791383195151	-0.19347280296534	2.96108118371922	-2.37940221839638	0.0270580763502907	0.570354231315347	-3.35285985614153
10622	POLR3G	1.32704348090699	0.165151011484085	2.48893595032989	1.6450979999828	2.37744932666288	0.0271700241586678	0.570354231315347	-3.35404012827254
5459	POU4F3	1.70566728970172	0.211512473014283	3.19982210638915	-1.84606409126824	2.37624258595373	0.0272394137453146	0.570354231315347	-3.40311116461008
80128	TRIM46	1.88028202353508	0.231780046343352	3.52878400072681	0.185275178877234	2.37424523333356	0.0273546254663071	0.570354231315347	-3.37486708475919
1040	CDS1	1.42458999673393	0.17551640551659	2.67366358795127	6.68936617724499	2.37407217145773	0.0273646292664111	0.570354231315347	-3.47366904617545
376412	RNF126P1	1.90014672968998	0.232924601577376	3.56736885780259	-1.61911627086054	2.3723880396862	0.0274621570869697	0.570354231315347	-3.40532235995877
54531	MIER2	1.31621531852502	0.16118915741206	2.47124147963797	5.70038423338514	2.37206820914056	0.027480714739306	0.570354231315347	-3.47119684366995
387119	CEP85L	-1.07104414750694	-2.01171093369783	-0.130377361316039	4.65934625694692	-2.37008333011113	0.0275961439203559	0.570354231315347	-3.43280263561537
144406	CFAP251	1.53950337764385	0.186135011035728	2.89287174425198	3.38405120304079	2.36786358196744	0.0277257631099037	0.570354231315347	-3.40906597565193
165545	DQX1	1.72428186869605	0.208376211032544	3.24018752635956	1.18513019141763	2.36770799596823	0.0277348694368759	0.570354231315347	-3.37037110603789
22875	ENPP4	-1.76679835069364	-3.32174502418723	-0.211851677200045	4.3185512511552	-2.36517640985213	0.02788343055097	0.570354231315347	-3.41588790561841
64359	NXN	1.93020615603689	0.230806489555458	3.62960582251833	5.29864479474813	2.36428714469874	0.027935789779875	0.570354231315347	-3.47714100240865
6182	MRPL12	1.14035080016517	0.13560660437592	2.14509499595442	3.66346385495709	2.36251741609161	0.0280402606782583	0.570354231315347	-3.42898040447026
2232	FDXR	1.07955263577406	0.127923532983188	2.03118173856493	3.50188015413597	2.36139239394825	0.0281068608940085	0.570354231315347	-3.42334096838788
9231	DLG5	1.49339667433713	0.176521573329287	2.81027177534497	6.90254479207124	2.36060132598053	0.0281537789073305	0.570354231315347	-3.49768090359029
375444	C5orf34	-1.50775415208413	-2.83825661107605	-0.177251693092208	0.795684196897327	-2.35888573855712	0.0282557788342181	0.570354231315347	-3.4048722075128
90871	DMAC1	1.00157300195349	0.115298610078774	1.8878473938282	3.62338716503909	2.35237449240869	0.0286460204439624	0.570354231315347	-3.44348981539109
6518	SLC2A5	-1.48408180133996	-2.79757229480866	-0.170591307871259	3.19860199508436	-2.35192223974662	0.0286733096563514	0.570354231315347	-3.40154067429239
6004	RGS16	-1.37317229075265	-2.58952882620128	-0.156815755304013	3.97706607674795	-2.34993684901433	0.0287933938080878	0.570354231315347	-3.43305438521846
79019	CENPM	1.44162767099108	0.164121063117337	2.71913427886483	0.925643775652989	2.34899454177209	0.0288505506524428	0.570354231315347	-3.40217776715656
5163	PDK1	-1.07251868201293	-2.02411661316883	-0.120920750857029	6.93835883186684	-2.34608330907241	0.0290277979118455	0.570354231315347	-3.5226806046295
28682	TRAV8-4	-1.62431318841143	-3.06620077687635	-0.182425599946516	-2.13564245241398	-2.34493290117879	0.0290981160674171	0.570354231315347	-3.45269051655626
23541	SEC14L2	1.51191333294398	0.169600796072618	2.85422586981535	5.57932180531782	2.34458133696805	0.0291196366292545	0.570354231315347	-3.51716037156348
9187	SLC24A1	-1.03693213318934	-1.95797157852985	-0.115892687848821	5.18949657918268	-2.34349567276333	0.0291861870059006	0.570354231315347	-3.49648502125949
58488	PCTP	1.21044056512822	0.135094535695292	2.28578659456115	4.68562445215496	2.34308091664624	0.0292116482872529	0.570354231315347	-3.50019990061939
389649	LINC03042	-1.34277076016932	-2.53680854626458	-0.148732974074068	-1.93813463514469	-2.34086225092466	0.0293481975856188	0.570354231315347	-3.45730275212423
3996	LLGL1	1.03784411531606	0.114567708282462	1.96112052234966	5.30867326314738	2.33987384199692	0.0294092194065583	0.570354231315347	-3.521410306919
153657	TTC23L	1.83107347491742	0.201549513003829	3.46059743683101	-1.69915886028521	2.33903690180919	0.0294609814827627	0.570354231315347	-3.45079318406288
10321	CRISP3	2.069936407508	0.226981262159305	3.91289155285669	3.60104991656527	2.33794500503005	0.0295286382207026	0.570354231315347	-3.46821281955633
5228	PGF	1.81975153122386	0.199279620656571	3.44022344179114	2.16064865924058	2.33755931232407	0.0295525709853393	0.570354231315347	-3.42100540598773
199920	FYB2	1.76469123940237	0.192021968523337	3.33736051028141	-2.14253343414297	2.33573399611762	0.0296660773776474	0.570354231315347	-3.45899859890886
8078	USP5	1.55195460403363	0.168375984745758	2.9355332233215	6.61610825281458	2.33489429816881	0.029718428556771	0.570354231315347	-3.54173518157773
5681	PSKH1	1.01372464607636	0.10980212427479	1.91764716787794	5.03537815289455	2.33442997585481	0.0297474134323399	0.570354231315347	-3.52465742710331
64400	AKTIP	1.234376909467	0.133345979844286	2.33540783908971	5.28159469371061	2.33367472795366	0.0297946147765672	0.570354231315347	-3.53158424846879
286207	CFAP157	1.43840892218793	0.15439509106251	2.72242275331336	1.50528607508584	2.33187206360997	0.0299075567661607	0.570354231315347	-3.42318915091493
221	ALDH3B1	-1.01039825287041	-1.91349788506538	-0.107298620675442	4.50727711717314	-2.32888999063867	0.0300952593097326	0.570354231315347	-3.49718978858229
375387	NRROS	-1.33189890605469	-2.52249762831455	-0.141300183794832	4.5163408614578	-2.3286161396066	0.0301125508431213	0.570354231315347	-3.49313232697149
7108	TM7SF2	2.12776674881367	0.224503210602693	4.03103028702464	6.86728875872947	2.32711123684435	0.0302077371944689	0.570354231315347	-3.55512416508517
388581	C1QTNF12	1.36831443162338	0.143174354680763	2.593454508566	2.0615666381213	2.32483542079355	0.0303522115357121	0.570354231315347	-3.43733481307771
149628	PYHIN1	-1.64963808818879	-3.12679311329951	-0.172483063078075	0.706381530705771	-2.32463435769376	0.0303650060861076	0.570354231315347	-3.45374982415009
168374	ZNF92	-1.00137840828475	-1.89814570867411	-0.104611107895395	2.59981506492102	-2.32439810250616	0.0303800464204675	0.570354231315347	-3.43651609857579
63910	SLC17A9	-1.66670161818805	-3.16007023829216	-0.17333299808394	3.13495722888439	-2.32318015320087	0.0304576917767958	0.570354231315347	-3.44447058404304
308	ANXA5	-1.09398530011145	-2.07470098609025	-0.113269614132651	8.88031587836926	-2.32199038958166	0.0305337168366264	0.570354231315347	-3.56414854930236
440021	KRTAP5-2	1.54493199626576	0.159138013818722	2.9307259787128	-2.03785179044934	2.32061315430364	0.0306219395752212	0.570354231315347	-3.47887547669025
100506275	KRBOX1-AS1	-1.63051146304914	-3.09559613536675	-0.16542679073153	-1.86365313261761	-2.3166113763586	0.0308796193724757	0.570354231315347	-3.4885341454568
100133204	HSDL2-AS1	-1.66724270502025	-3.16546042979902	-0.169024980241484	-0.974825384016319	-2.31641275833101	0.0308924605334353	0.570354231315347	-3.48354169749711
5287	PIK3C2B	1.73011923988659	0.175173949878855	3.28506452989433	7.45447328989699	2.31607690352685	0.0309141855927384	0.570354231315347	-3.575298135096
100506119	LINC01503	1.45469174612487	0.146564336618565	2.76281915563118	2.59901832108618	2.3147973802306	0.0309970816617175	0.570354231315347	-3.46598039853099
5590	PRKCZ	1.16330616402678	0.116643631168986	2.20996869688458	5.05894810603076	2.31355274089033	0.0310779140978019	0.570354231315347	-3.56138633356259
2043	EPHA4	1.68219428369781	0.168119164617515	3.1962694027781	5.47257996395998	2.31270789669878	0.0311328926057493	0.570354231315347	-3.57034230751128
219333	USP12	-1.13352970712514	-2.15410616478807	-0.112953249462204	7.55565020224989	-2.31195519663459	0.031181950230959	0.570354231315347	-3.58329930648976
54514	DDX4	1.51177634122501	0.149642917666498	2.87390976478352	-2.41731539723012	2.31025515516316	0.0312930133667471	0.570354231315347	-3.4950323702594
27178	IL37	2.06477081030611	0.203631754204704	3.92590986640751	5.26797353876636	2.30932513329864	0.0313539253817557	0.570354231315347	-3.57116601042869
22809	ATF5	-1.15638822921195	-2.19908986352108	-0.113686594902815	6.34375216893503	-2.30853073655176	0.0314060410069297	0.570354231315347	-3.5822078843696
51421	AMOTL2	1.86416849159076	0.182374791853224	3.54596219132829	6.40087579636829	2.30730227947841	0.0314867897474427	0.570354231315347	-3.58792763047665
23566	LPAR3	1.31090839610405	0.127530788209142	2.49428600399895	3.96373984419926	2.30590308834396	0.0315789938931235	0.570354231315347	-3.53737903093008
80262	PHAF1	1.17050803816616	0.113360746119754	2.22765533021257	6.64323320696369	2.30478782930472	0.0316526653213837	0.570354231315347	-3.59475683211114
128077	LIX1L	-1.29305883209148	-2.4618786982831	-0.12423896589986	3.29415040455162	-2.30283463965462	0.0317820696353567	0.570354231315347	-3.48491808016054
80321	CEP70	1.44648411976548	0.138948251379096	2.75401998815185	3.52878368811015	2.30277821350312	0.0317858152504393	0.570354231315347	-3.5237120624592
153910	LOC153910	1.36278516452499	0.130722963959254	2.59484736509073	-1.77695129800983	2.30243202097796	0.0318088046903697	0.570354231315347	-3.5012426331304
2527	FUT5	2.20831185055825	0.211499980778229	4.20512372033827	-0.871768190138559	2.3020529386132	0.0318339957751223	0.570354231315347	-3.48940864499855
8574	AKR7A2	1.10554243627534	0.105370338713872	2.10571453383682	4.65380035786392	2.30087346818865	0.031912492320213	0.570354231315347	-3.57161470955715
126917	IFFO2	2.12875934856079	0.202427024998003	4.05509167212358	9.62528649324148	2.3003155182599	0.0319496872065804	0.570354231315347	-3.59577010978533
64236	PDLIM2	1.44680185337806	0.133933441252064	2.75967026550406	7.50346302236812	2.29392867526327	0.0323783060559864	0.570354231315347	-3.61375091182766
84816	RTN4IP1	1.15824573008745	0.107066777037453	2.20942468313745	3.66712900943752	2.29359167832872	0.0324010679682452	0.570354231315347	-3.54445402234383
7188	TRAF5	-1.49379009983413	-2.84968751806384	-0.13789268160442	4.73189000890247	-2.29326792163182	0.032422949443105	0.570354231315347	-3.55892310734318
3108	HLA-DMA	-1.48383173861934	-2.83167265065818	-0.135990826580504	3.91428586649941	-2.29159610114307	0.0325361577089083	0.570354231315347	-3.52552958079829
5493	PPL	2.12414316323517	0.194467747779206	4.05381857869114	10.6910086075857	2.2913507453419	0.032552802653213	0.570354231315347	-3.60707979943651
147166	TRIM16L	1.25696781070188	0.114489456287341	2.39944616511641	3.36310597619856	2.29017267520442	0.0326328320151733	0.570354231315347	-3.53682419098901
864	RUNX3	-1.10868051114799	-2.11662732510453	-0.100733697191451	6.86763797322211	-2.28960650403064	0.0326713577843574	0.570354231315347	-3.62007912559215
253782	CERS6	-1.24899895096541	-2.3856444215564	-0.112353480374411	7.54080622578456	-2.28733144832167	0.0328265883264224	0.570354231315347	-3.62576948328108
255031	LINC00957	1.20473820012884	0.107719365518768	2.30175703473892	2.53466445539321	2.28597065163547	0.0329197611443084	0.570354231315347	-3.50956249311321
89797	NAV2	1.92426068652018	0.171892321978274	3.67662905106208	6.41472406342589	2.28575961869469	0.0329342321647358	0.570354231315347	-3.62493816131267
91298	RLIG1	1.60012280180384	0.142064798700499	3.05818080490719	5.86109524921645	2.2843916607432	0.0330281780190784	0.570354231315347	-3.62427966482549
130589	GALM	-1.0593372344545	-2.02462788837853	-0.094046580530464	4.46142649905374	-2.28437915897122	0.0330290377244228	0.570354231315347	-3.56941278380916
1212	CLTB	1.4190043748277	0.125701270368387	2.71230747928701	8.69486631888884	2.28389149626261	0.0330625887113341	0.570354231315347	-3.62838097500811
6597	SMARCA4	1.18485017419577	0.104870114342075	2.26483023404946	7.47240742505291	2.28370368609571	0.0330755183175911	0.570354231315347	-3.63152371317438
388536	ZNF790	1.15636987175807	0.101872081164311	2.21086766235183	1.53862402512241	2.28267008324775	0.0331467588293775	0.570354231315347	-3.49662406849775
84292	WDR83	1.43155288788654	0.12606639701809	2.73703937875498	4.36958456503386	2.28258557531387	0.0331525897197052	0.570354231315347	-3.59307321241451
644660	RAD21-AS1	-1.56119004138188	-2.98509621062772	-0.137283872136046	0.0450656050436107	-2.28226701624079	0.0331745781722083	0.570354231315347	-3.51944092375927
154865	IQUB	1.60868102797255	0.140675547286498	3.0766865086586	-1.29214210368585	2.28104743234624	0.0332588834510028	0.570354231315347	-3.52491786970876
151254	C2CD6	1.18847647020655	0.103543460716778	2.27340947969633	-2.44772715665508	2.28023558035447	0.0333151127593502	0.570354231315347	-3.5350412584174
7301	TYRO3	1.9923354712366	0.173174417232896	3.8114965252403	5.70817506379903	2.27972977010389	0.033350189566944	0.570354231315347	-3.62883401218631
55852	TEX2	1.49257622641895	0.128455020370039	2.85669743246786	7.54568230559078	2.27759034312905	0.0334989293440378	0.571069069970211	-3.64180312042144
100288380	ULK4P2	-2.04500831442518	-3.91537357738899	-0.174643051461367	-0.262686218400122	-2.27593944707525	0.0336141208521624	0.571069069970211	-3.53135427825183
158131	OR1Q1	1.43210105539149	0.122240851551499	2.74196125923149	-2.49822877865786	2.27583499050636	0.0336214215388026	0.571069069970211	-3.54027414354075
51473	DCDC2	1.64959067184181	0.139602733034631	3.159578610649	-0.931273841526386	2.27402254950772	0.0337483287013751	0.571940001943665	-3.53047543847139
24141	LAMP5	2.22533597936709	0.184445801890786	4.2662261568434	0.364900460309523	2.26969764659669	0.0340529362614176	0.573036757009165	-3.51903477022037
1119	CHKA	-1.06004908366587	-2.03397767989902	-0.0861204874327132	5.19210874615401	-2.26564003582556	0.0343410089237028	0.573036757009165	-3.62932878582147
1789	DNMT3B	1.66667819721724	0.134739866761322	3.19861652767316	3.40784259053132	2.26465747227577	0.0344111018962892	0.573036757009165	-3.58166131627566
10430	TMEM147	1.111268078812	0.0895505397495195	2.13298561787449	5.63907838086262	2.26401887855277	0.0344567274503501	0.573036757009165	-3.65762768030494
196541	METTL21C	-1.78951679745421	-3.4348939000646	-0.144139694843818	-1.37268884739694	-2.26392681320507	0.0344633098079556	0.573036757009165	-3.55447878745311
100113378	SNORD119	1.56159093431316	0.125681948962786	2.99749991966354	-1.60294028374487	2.26377061926544	0.0344744797775173	0.573036757009165	-3.55011399406473
3419	IDH3A	1.42655473233002	0.113713093183101	2.73939637147694	6.34376251624443	2.26187265003575	0.0346104755618045	0.573036757009165	-3.66692783953634
121130	OR10P1	-1.54858466898695	-2.97478712807072	-0.122382209903168	-1.90779903853765	-2.26019457218846	0.0347311247803922	0.573036757009165	-3.56166200272974
91149	RAPGEF4-AS1	-1.42861905348039	-2.74446892474656	-0.11276918221423	-1.86630536141341	-2.25996726644126	0.0347474970510682	0.573036757009165	-3.56179997077444
26119	LDLRAP1	1.83297779815558	0.144398414047449	3.5215571822637	5.21783781330489	2.25958027603488	0.0347753872843584	0.573036757009165	-3.65600695765427
400931	MIRLET7BHG	1.12505053915904	0.0878142240385291	2.16228685427954	3.15382805630493	2.25780469413947	0.0349036158788306	0.57343535358895	-3.57827945120264
646019	CBY3	1.32071661658446	0.102530408472618	2.5389028246963	-2.5409602449328	2.25677372513642	0.0349782688293745	0.57343535358895	-3.56537426298129
440300	LOC440300	1.7253050697592	0.132819237319535	3.31779090219887	0.38027383075871	2.25518603891415	0.0350935200586516	0.57343535358895	-3.54155015963533
160518	DENND5B	-1.2767697232052	-2.45538589766838	-0.0981535487420189	3.02218602179769	-2.25492567633993	0.0351124531211461	0.57343535358895	-3.5519650986085
63933	MCUR1	1.39492881781752	0.105208892429273	2.68464874320577	5.60836740770362	2.25137941098384	0.0353712638704472	0.575254729361697	-3.67820678710204
136332	LRGUK	1.67057309855254	0.125837388949226	3.21530880815586	-0.64328167780074	2.25114438319215	0.0353884780544665	0.575254729361697	-3.55838513869443
31	ACACA	1.61371213748172	0.119683258517796	3.10774101644565	6.64443212905963	2.24832519050762	0.0355955633826943	0.575254729361697	-3.69091661115759
4191	MDH2	1.2094870797913	0.0886634578898085	2.33031070169278	6.95843242487291	2.24623924760853	0.0357495008452272	0.575254729361697	-3.6957595771142
90861	JPT2	1.16122847101425	0.0851015475445704	2.23735539448392	5.40715620802785	2.2461886653254	0.0357532412487129	0.575254729361697	-3.68403506477349
55703	POLR3B	1.8001694281575	0.131692591439782	3.46864626487521	4.51727808340425	2.24587330624373	0.0357765691565717	0.575254729361697	-3.65967831118478
10380	BPNT1	1.1202080777576	0.0817855116520154	2.15863064386317	3.14509756210801	2.24551849214943	0.0358028323036752	0.575254729361697	-3.59854273649155
116372	LYPD1	1.52347889620554	0.111041911295595	2.93591588111548	-2.04554467045205	2.24522264921537	0.0358247439247799	0.575254729361697	-3.57716642634705
10755	GIPC1	1.44045852778746	0.104546246859537	2.77637080871539	7.08877429471873	2.24447550379836	0.0358801359278489	0.575254729361697	-3.69866664284472
11187	PKP3	2.1081492442795	0.151447736212265	4.06485075234673	9.28225875222095	2.24268783067327	0.0360129889934488	0.576413026111667	-3.69563558135944
5550	PREP	1.22974433496313	0.0861359026942734	2.37335276723199	6.78264941648637	2.23835793080876	0.0363366378026821	0.578758143697105	-3.70890736890441
54491	OTULINL	-1.15678404883504	-2.23259771033618	-0.0809703873338938	4.82615441766784	-2.23824328156244	0.036345243576315	0.578758143697105	-3.66117464587254
57619	SHROOM3	2.35723127200654	0.162467646219253	4.55199489779383	5.01642466236505	2.23566379197991	0.0365393579619032	0.579534534900919	-3.68910158510737
80320	SP6	2.41187439635189	0.164297714414006	4.65945107828976	5.27994780379323	2.23373794957426	0.0366849009372829	0.579850171666554	-3.69787342213214
84895	MIGA2	1.10884318151828	0.0754902318885105	2.14219613114804	5.78007560595364	2.23364165394498	0.0366921922441189	0.579850171666554	-3.71125465978626
282973	JAKMIP3	1.73136631397557	0.116850394878439	3.34588223307269	0.885460123424257	2.23222868724401	0.0367993316053815	0.580726530783802	-3.570065916984
100505588	LHX2-AS1	1.68371257630107	0.11211502645803	3.2553101261441	-2.02621605880957	2.23007087552013	0.0369635012877074	0.581048424746673	-3.59625953605529
400720	ZNF772	1.01464866277332	0.0666832479995781	1.96261407754706	2.48139058549002	2.22800031292164	0.037121661861995	0.581048424746673	-3.59713577305153
155054	ZNF425	1.24108741835933	0.0815117972717239	2.40066303944693	2.74111414162865	2.22789823742003	0.0371294748998181	0.581048424746673	-3.60909519550494
163747	CIMAP2	1.69781374806995	0.111487133251437	3.28414036288847	-1.42394013726209	2.22786816842606	0.0371317767197678	0.581048424746673	-3.59531273660571
25884	CHRDL2	1.72003906618214	0.110850394966983	3.32922773739729	-1.74186552509459	2.22496609589203	0.0373545485108224	0.581048424746673	-3.60112023557941
283596	SNHG10	1.41392942698207	0.090840328729622	2.73701852523451	1.29786402158947	2.22449121675757	0.0373911176625503	0.581048424746673	-3.58125499428627
5141	PDE4A	-1.2653962584031	-2.45018564507926	-0.0806068717269528	6.20817208731894	-2.22319442132672	0.0374911469688401	0.581048424746673	-3.72504224149437
57504	MTA3	1.28479423753633	0.0817610232052923	2.48782745186737	4.15266031595395	2.22304377843914	0.037502782751993	0.581048424746673	-3.68384537805415
64787	EPS8L2	1.66910612387625	0.103458593581272	3.23475365417124	7.68693487540205	2.21912622810764	0.0378065379167135	0.581048424746673	-3.74115219217137
3137	HLA-J	-1.63998530019154	-3.17844908394919	-0.101521516433878	-0.639239810825404	-2.21893577044075	0.0378213625269424	0.581048424746673	-3.60828645949918
9020	MAP3K14	-1.00891640300644	-1.95570371942434	-0.0621290865885462	6.62351598447279	-2.21816988461113	0.0378810301938796	0.581048424746673	-3.74074335128597
7976	FZD3	1.33352272729059	0.0818043146777032	2.58524113990348	2.50301104985726	2.21761338499839	0.0379244391453027	0.581048424746673	-3.61610705832986
2017	CTTN	1.78670621824532	0.109452896016713	3.46395954047392	7.52914152778122	2.21741275445015	0.0379401001736081	0.581048424746673	-3.74420215132018
79815	NIPAL2	1.63814764380133	0.0993288487079884	3.17696643889467	5.15764016431008	2.21593803810395	0.0380553963780337	0.581048424746673	-3.72903249531497
389741	GLIDR	1.61070282283876	0.0956947563033017	3.12571088937422	0.567835639470527	2.21305663250126	0.0382815933949087	0.581048424746673	-3.59906394467372
4830	NME1	1.1182438161333	0.0662901587867677	2.17019747347984	3.76125860504979	2.21274796736954	0.0383058969187045	0.581048424746673	-3.68230773996192
57335	ZNF286A	1.20325016740632	0.0711605151282082	2.33533981968443	3.28149030655759	2.21241789775923	0.0383319013504985	0.581048424746673	-3.65889500914286
7681	MKRN3	1.65725005645513	0.0977684368700948	3.21673167604016	-1.63482827498659	2.21207493705714	0.0383589384615251	0.581048424746673	-3.61726371281069
100288695	LIMS4	-1.30953962502787	-2.54349702954529	-0.0755822205104437	4.90904427031016	-2.20907534665009	0.038596151882299	0.581048424746673	-3.70854022825399
595099	SNORD18B	1.34132422082374	0.0772060425860699	2.60544239906141	-1.9739160219068	2.20870718232431	0.0386253590227334	0.581048424746673	-3.62428861214643
400793	C1orf226	1.34466252578424	0.0766426637339486	2.61268238783453	2.82443757217733	2.20739115792706	0.038729926469265	0.581048424746673	-3.6446680416275
100507501	LINC01569	1.52800449627807	0.0867445749454008	2.96926441761074	0.717556338770468	2.20685792880346	0.0387723687242985	0.581048424746673	-3.60658557924469
23037	PDZD2	1.98019511609937	0.111221893667453	3.84916833853129	7.73751550683239	2.20544869386054	0.0388847406669381	0.581048424746673	-3.76383098679497
6199	RPS6KB2	1.31702583771812	0.0733754182621176	2.56067625717412	7.42776226891446	2.20438794621302	0.0389695200982026	0.581048424746673	-3.76665572084007
3397	ID1	1.20891584566638	0.0671794239242811	2.35065226740849	5.56655902487706	2.20405418851092	0.0389962302489595	0.581048424746673	-3.75804907822519
148789	B3GALNT2	1.05266453591325	0.0576317194696118	2.04769735235689	4.98655583969626	2.20213855645949	0.0391498585274692	0.581048424746673	-3.74832109161615
5874	RAB27B	1.76825503701753	0.0962606567764848	3.44024941725857	4.56381774730503	2.20141612674445	0.0392079384287339	0.581048424746673	-3.73573457307754
28968	SLC6A16	-1.97238368069904	-3.83767003577857	-0.107097325619504	1.87569691738289	-2.20109070804576	0.0392341261790339	0.581048424746673	-3.61454568818572
26503	SLC17A5	-1.09892291961979	-2.13900272339612	-0.0588431158434566	4.80352630720808	-2.19934125683117	0.0393751848940304	0.581048424746673	-3.72473899658138
498	ATP5F1A	1.02075676835778	0.0546449511468238	1.98686858556873	8.11934166892533	2.19931242169567	0.0393775137443362	0.581048424746673	-3.77428686455209
10999	SLC27A4	2.03169207290476	0.107735939463498	3.95564820634603	7.41638702985913	2.19813708541289	0.0394725458521045	0.581048424746673	-3.77658196274119
100505768	LINC01364	-1.4572249954821	-2.83772181693618	-0.0767281740280275	-0.528068905085802	-2.19726912934529	0.0395428587118346	0.581048424746673	-3.63543044383281
9374	PPT2	1.9311676971371	0.100517903446838	3.76181749082737	2.84387806854713	2.19587073338197	0.0396563823441363	0.581048424746673	-3.66671872126219
286077	FAM83H	1.94171857067771	0.101054290974317	3.7823828503811	7.30016821114638	2.19585547656931	0.0396576225475727	0.581048424746673	-3.78058074734435
7283	TUBG1	1.43626253861577	0.0746333256627545	2.79789175156878	4.9441888914306	2.19566978687739	0.0396727198157671	0.581048424746673	-3.75797678103945
23179	RGL1	1.41312748985604	0.0726893109208642	2.75356566879122	6.04866066081509	2.19445464329652	0.0397716448084663	0.581048424746673	-3.77938770868816
10888	GPR83	1.77445868467871	0.0905629664301222	3.45835440292729	-1.25151957799567	2.19352582825523	0.0398474111638093	0.581048424746673	-3.63873884348579
5267	SERPINA4	1.24747557755087	0.063640701757834	2.4313104533439	-2.50476003232778	2.19347644475718	0.039851443207704	0.581048424746673	-3.64626562753001
727800	RNF208	1.82126705141158	0.0888280074098837	3.55370609541327	2.18014811648719	2.18830433710966	0.0402757957406486	0.581797888053673	-3.65255862846525
79861	TUBAL3	1.9689685240211	0.0957518957521717	3.84218515229003	-1.04775904831493	2.18797735273269	0.0403027613326387	0.581797888053673	-3.64403730895794
868	CBLB	-1.07016891699984	-2.08900471293626	-0.0513331210634276	5.78222223112537	-2.1864532244793	0.0404286693029167	0.581797888053673	-3.78030413165801
284021	MILR1	-1.01874088500542	-1.98880535684034	-0.0486764131704897	1.7298245240719	-2.18602533091115	0.0404640818027036	0.581797888053673	-3.6355782745104
8547	FCN3	1.72833603706063	0.0824429096823445	3.37422916443891	0.197060423202177	2.18584119603798	0.0404793295003779	0.581797888053673	-3.63770445602454
100289373	UBAC2-AS1	1.86409247193887	0.088478364482425	3.63970657939531	-0.329844384669533	2.18529926075666	0.0405242359937751	0.581797888053673	-3.64258566655542
126567	C2CD4C	1.74114298437188	0.0807895037406512	3.40149646500311	-0.154264727208043	2.18286025542375	0.0407269012727554	0.581797888053673	-3.64485454816805
283209	PGM2L1	-1.39076313926263	-2.71750787635495	-0.0640184021703203	3.31778889207213	-2.18201560020091	0.0407973011839396	0.581797888053673	-3.67510394726125
440023	KRTAP5-6	2.21204105310999	0.101230180189475	4.32285192603051	-1.94257398554299	2.18140303632881	0.0408484260745673	0.581797888053673	-3.65717628700963
56904	SH3GLB2	1.52192748662256	0.0696017858851983	2.97425318735991	6.73706729563948	2.18133310742471	0.0408542660799527	0.581797888053673	-3.80464508118566
222	ALDH3B2	2.01993173340042	0.0910298655250594	3.94883360127579	7.92210618903261	2.17980985425953	0.0409816667825546	0.582136546104656	-3.80639848234313
84864	RIOX2	1.3702988532558	0.0598512857130797	2.68074642079852	4.79661388110576	2.17664547542435	0.0412474820456871	0.584434688859193	-3.78520443340573
150696	PROM2	1.92956533096781	0.0826593403361029	3.77647132159952	8.27050435125148	2.17473703595582	0.0414085520883823	0.585018605350214	-3.81396161930743
5309	PITX3	-1.66531014906408	-3.2601702166801	-0.0704500814480549	-2.09265126316915	-2.17352478926039	0.0415111609206621	0.585018605350214	-3.67238423421057
5445	PON2	1.17519468302706	0.0495670444436929	2.30082232161044	4.54944052441531	2.17323716226226	0.0415355405713083	0.585018605350214	-3.78211388051411
65094	JMJD4	1.16488121793015	0.0487352485058588	2.28102718735445	2.25540156797069	2.17246456185584	0.0416010916406925	0.585018605350214	-3.67452665971378
2954	GSTZ1	1.05535237035648	0.0437249754757778	2.06697976523719	3.47820915215532	2.17154564022283	0.0416791796658974	0.585384078407528	-3.73425648912463
93343	MVB12A	1.08789328824268	0.0435289470569982	2.13225762942835	4.78844546973871	2.16833467894453	0.0419530870578824	0.587761703469284	-3.79847517710025
149466	C1orf210	1.80235923262899	0.070869081029846	3.53384938422814	3.92918242920988	2.16677283918786	0.0420869081273823	0.588169775770233	-3.76607476343734
284611	EEIG2	-1.02718714818959	-2.01427973042244	-0.0400945659567369	5.75204706934022	-2.16612613285712	0.0421424324049925	0.588214124847821	-3.81355905139125
100507346	LOC100507346	1.60964566362894	0.0608196034429089	3.15847172381496	-1.48768958535146	2.16331464193346	0.0423845925036792	0.590399634925248	-3.67940163529178
740	MRPL49	1.1065024701844	0.0408683487757235	2.17213659159308	5.98978542758017	2.16140585137656	0.0425497201182042	0.590399634925248	-3.83497674182982
23640	HSPBP1	1.18050027737547	0.0433962979812985	2.31760425676963	4.44657229097838	2.16101592454656	0.0425835240410228	0.590399634925248	-3.79828026860107
693140	MIR555	-1.19650790110802	-2.34975892462827	-0.043256877587774	-2.41417917284586	-2.15965199694718	0.0427019588053969	0.590440375965514	-3.69058574929684
407019	MIR27B	1.9194626497647	0.0685350553097779	3.77039024421963	-0.745381075356342	2.15865028086048	0.0427891317105499	0.590637203808033	-3.68052521587292
84958	SYTL1	1.20269047960407	0.0422833698084371	2.3630975893997	6.49322634476319	2.15742419649544	0.0428960496758891	0.591386520439619	-3.84444878865756
10265	IRX5	1.58611313338694	0.0528341859270669	3.11939208084681	3.37353760085577	2.15330248536106	0.0432572533556288	0.59450260414441	-3.75946025497625
283232	TMEM80	1.33045599135488	0.0437130314206231	2.61719895128913	4.561812248818	2.15228989128868	0.0433464124187093	0.594540331072935	-3.81716822846982
1534	CYB561	1.28677499941466	0.0401026485826752	2.53344735024664	5.51129453658068	2.14853454068909	0.0436785281789895	0.594540331072935	-3.84951422041496
80772	CPTP	1.50610815603997	0.0466414821500329	2.9655748299299	5.72088479518387	2.14809770417016	0.0437173105080341	0.594540331072935	-3.85288705458681
121268	RHEBL1	-1.4781172166295	-2.91059110295984	-0.0456433302991615	0.531935605199336	-2.14790077677362	0.0437348039176332	0.594540331072935	-3.69296076960551
348180	CTU2	1.00256482362508	0.0307287953849211	1.97440085186523	3.90814584534622	2.14739293792995	0.0437799454187636	0.594540331072935	-3.79469269631757
4625	MYH7	-1.62454519886477	-3.1999351162562	-0.0491552814733438	-1.86350239649598	-2.14652420699772	0.0438572643099243	0.594540331072935	-3.70579575128131
5029	P2RY2	1.6913085069705	0.051114122086297	3.33150289185471	2.70290026989775	2.14644401627145	0.0438644076884851	0.594540331072935	-3.73608368636397
1143	CHRNB4	1.31851614634873	0.0378493728334537	2.59918291986401	-2.27153084414872	2.14309470646539	0.0441637068728582	0.594540331072935	-3.70892177668215
6383	SDC2	-1.28118104046021	-2.52581604003792	-0.0365460408824978	7.03835889203729	-2.14269594118073	0.0441994640792766	0.594540331072935	-3.86872801741074
65018	PINK1	1.11396283138012	0.0314846353621756	2.19644102739806	7.31154587224249	2.14211901446293	0.044251243400567	0.594540331072935	-3.87098048403335
56924	PAK6	1.91330951002459	0.0508441727757394	3.77577484727344	5.31471650545242	2.13840068344627	0.0445862846277716	0.594540331072935	-3.86071745652261
84501	SPIRE2	1.24581984055738	0.0327560622402774	2.45888361887448	3.54532238823957	2.13778320665069	0.0446421443836078	0.594540331072935	-3.79244161021854
284424	MIR7-3HG	-1.32413836479426	-2.61400090059314	-0.034275828995376	-2.32094608456815	-2.13688914566875	0.0447231374811771	0.594540331072935	-3.7188226802045
10098	TSPAN5	1.56636352660598	0.0398883440211182	3.09283870919085	5.53344388677249	2.13596861497842	0.0448066674278822	0.594540331072935	-3.86983102594359
5335	PLCG1	1.46424006816368	0.0360380945800807	2.89244204174727	7.17866439880466	2.13409973161414	0.0449766863991746	0.594715382694599	-3.8840785975195
440672	NUDT4B	1.70771178382672	0.0416770603836618	3.37374650726977	5.83359223799207	2.13364705018446	0.045017956174326	0.594715382694599	-3.87743710198638
8659	ALDH4A1	1.20498960178969	0.0276947439573898	2.38228445962199	4.28896006528603	2.13054202600381	0.0453019578359346	0.595336606133989	-3.84130086468529
79630	C1orf54	-1.45176215532312	-2.87062647039767	-0.0328978402485609	3.64101950219124	-2.12983842471497	0.0453665376927029	0.595488805508422	-3.77211001243382
162427	RETREG3	1.18054098513891	0.026151040858533	2.33493092941928	7.17679126778996	2.12873003249231	0.045468440099429	0.59571139786015	-3.89315710260396
29780	PARVB	-1.38824483544543	-2.74595510923307	-0.0305345616577883	4.80291758615541	-2.12838904695975	0.0454998309459177	0.59571139786015	-3.83541485437924
64777	RMND5B	1.10493093400118	0.022031128826427	2.18783073917592	5.28985194144847	2.1239236945971	0.0459127201571521	0.59571139786015	-3.88573193761615
55220	KLHDC8A	1.41361381643598	0.02768433540172	2.79954329747024	-2.30811195691818	2.12315500269701	0.0459841380806583	0.59571139786015	-3.7339026385475
51537	MTFP1	-1.07806707748659	-2.13506175390914	-0.021072401064046	3.22088505796863	-2.12307353511517	0.0459917129840275	0.59571139786015	-3.76625854563937
5650	KLK7	2.26294618297142	0.0431479244817901	4.48274444146105	8.8966752647728	2.12203612310236	0.0460882708282035	0.59571139786015	-3.89857280761253
85442	KNDC1	1.53906397694711	0.0285632733072052	3.04956468058702	-0.261956615355737	2.1209371270561	0.046190760458427	0.59571139786015	-3.727838255981
167410	LIX1	1.68893614795635	0.028300885737681	3.34957141017501	-1.10010309864939	2.11704957725663	0.0465549584352875	0.59571139786015	-3.73652902267498
100506749	AGAP1-IT1	1.50029006642132	0.0243575261048259	2.97622260673782	-1.15264730037157	2.11592748081278	0.0466605613182365	0.59571139786015	-3.73851850708838
441054	CFAP96	-1.68345337778216	-3.34009881171479	-0.0268079438495212	-0.247793553769448	-2.11525913211305	0.0467235637956186	0.59571139786015	-3.73939076391329
57593	EBF4	-1.14521364444	-2.27364428581929	-0.0167830030607212	4.27466424662817	-2.11253394642815	0.0469812517945166	0.59571139786015	-3.83868980171729
1717	DHCR7	1.74777319993766	0.0255699352818415	3.46997646459347	7.02854874376899	2.11248055797562	0.0469863128878961	0.59571139786015	-3.91929486613113
285095	FAM240C	1.32981227363954	0.0192273870511062	2.64039716022798	-1.75604247212423	2.11211341364317	0.0470211305966684	0.59571139786015	-3.74596996970791
115098	CCDC124	1.07091954595893	0.0153960878560064	2.12644300406185	5.20217985923554	2.11193724266966	0.0470378458357971	0.59571139786015	-3.90321453111473
79905	TMC7	1.70282813999998	0.0234953167431962	3.38216096325676	1.43201360540001	2.11069798281229	0.0471555794364066	0.59571139786015	-3.74728933641199
84062	DTNBP1	-1.09360558902366	-2.17320099750231	-0.0140101805450179	5.64050490670094	-2.10858807177924	0.0473566397116629	0.59571139786015	-3.90363698170678
3360	HTR4	-1.59976064618016	-3.18037105607849	-0.0191502362818361	-1.87559667669437	-2.10679473464221	0.0475281405008683	0.59571139786015	-3.75536053632029
64425	POLR1E	1.00745761209184	0.0118500930743449	2.00306513110933	4.38177102601828	2.10635063488925	0.0475706972184161	0.59571139786015	-3.88390819189166
93134	ZNF561	1.30369743760948	0.0149085204448489	2.59248635477411	6.12387980790805	2.10565430382146	0.0476374937043914	0.59571139786015	-3.92766616282695
10424	PGRMC2	1.69717161696333	0.0192188946867289	3.37512433923992	6.82177229518451	2.10541684455869	0.0476602916406767	0.59571139786015	-3.93049073741876
10298	PAK4	1.40432850684611	0.0158632837877886	2.79279372990444	5.72575483169499	2.10535704794058	0.0476660341322431	0.59571139786015	-3.92368246609497
163033	ZNF579	1.11095742840525	0.0121673260858663	2.20974753072463	3.10370708965267	2.1046250325692	0.047736382895964	0.59571139786015	-3.81910763713908
23428	SLC7A8	1.40741599668685	0.0152915882901314	2.79954040508358	5.93211996033597	2.10443970885834	0.0477542078830614	0.59571139786015	-3.92758583338489
100379250	SNORA70E	-1.53063101234075	-3.04560570048535	-0.0156563241961543	-0.997369652790159	-2.10308673790905	0.0478845226737657	0.59571139786015	-3.75753304546171
9848	MFAP3L	1.9313775472532	0.0195236294540648	3.84323146505234	6.55180790487514	2.10283175212959	0.0479091181568292	0.59571139786015	-3.93306657223014
6927	HNF1A	1.56411121185144	0.015532847414137	3.11268957628874	-0.362673132903786	2.10245396315631	0.0479455799671256	0.59571139786015	-3.75242874298902
85001	MGC16275	-1.16644323753769	-2.3216756721136	-0.011210802961777	3.22327168488189	-2.10177532473131	0.0480111407277725	0.59571139786015	-3.79810713768634
6295	SAG	-1.4520840064103	-2.89054785627302	-0.0136201565475753	-2.24454346799319	-2.10128443280117	0.048058614365548	0.59571139786015	-3.76284833617616
128218	TMEM125	1.94618579490309	0.0176011632737632	3.87477042653241	4.66122343142004	2.10057237557621	0.0481275518942788	0.59571139786015	-3.90390634064405
93034	NT5C1B	1.6969095203317	0.0152084041906499	3.37861063647276	-0.307512937260443	2.10039960024311	0.0481442925034635	0.59571139786015	-3.75461489483049
201191	SAMD14	-1.20604672635514	-2.40175189968181	-0.0103415530284685	0.898550071705594	-2.09957831715413	0.0482239403707553	0.59571139786015	-3.7546492467451
100132288	TEKT4P2	1.53564237838247	0.0122889693316814	3.05899578743326	1.19700099581471	2.09836712212475	0.0483416185998829	0.59571139786015	-3.76017868693242
22903	BTBD3	1.22700943633316	0.00854269691646836	2.44547617574985	6.55001675837614	2.09616891869294	0.0485558547355842	0.59571139786015	-3.94564929568773
627	BDNF	1.61064416721472	0.010169000788208	3.21111933364123	0.569336088200675	2.09480073430143	0.0486896291409745	0.59571139786015	-3.76083018475202
5774	PTPN3	1.76601425264866	0.010084375925014	3.52194412937231	7.72702749333226	2.09352951994556	0.048814219810189	0.59571139786015	-3.94999072234656
3898	LAD1	1.21696851360025	0.00673868744641726	2.42719833975409	8.97723258213609	2.09316538035485	0.0488499617150789	0.59571139786015	-3.94761085931224
84975	MFSD5	1.07897136656475	0.00587595394969909	2.15206677917979	5.85194374157878	2.09297304168964	0.0488688501162444	0.59571139786015	-3.94633661273293
911	CD1C	-1.82563452045696	-3.6421913172237	-0.0090777236902293	4.82668746108918	-2.09197702747099	0.0489667678577766	0.59571139786015	-3.88606835928264
54944	LINC01521	1.47543128744473	0.00458016147827056	2.94628241341118	-0.904154783579532	2.08805687810653	0.0493538748785443	0.597708692366307	-3.77301826719485
284656	EPHA10	1.97155380713767	0.00301461107360956	3.94009300320172	-1.38681833110646	2.08476266471989	0.0496813001904251	0.600235579504964	-3.77823246107238
51054	PLEKHA8P1	1.07688155443015	0.000781970855628034	2.15298113800467	2.07128697499436	2.08308757236562	0.0498485431891911	0.600569568397568	-3.8009547575239

## Sheet: S vs LL
ENTREZID	SYMBOL	log2FC	Confidence interval L	Confidence interval R	Average expression	t	P-value	Adjusted P-value	B
349196	LINC00965	2.63428798484533	1.50516154231724	3.76341442737341	-1.63119216726013	4.87562008177242	9.87477571572097e-05	0.491435755533637	-1.83340810267045
23516	SLC39A14	1.72001726384364	0.963398381692931	2.47663614599435	5.45824001521408	4.75077885499679	0.000131212821876194	0.491435755533637	0.227310492534746
2048	EPHB2	2.0770590798894	1.11550262702127	3.03861553275753	3.14588983283	4.51422547510906	0.000225483161416776	0.553800221459829	-0.635694768189254
94137	RP1L1	2.74139858017315	1.43401140041188	4.04878575993441	1.9112190660258	4.38204815471943	0.000305534125532543	0.553800221459829	-1.23845060516332
285368	PRRT3	1.53146134749909	0.788819380601459	2.27410331439671	3.07593798908987	4.30958783533081	0.000361011985234827	0.553800221459829	-0.915152901441258
2793	GNGT2	-2.53001810232605	-3.76478427042626	-1.29525193422584	0.381959153588497	-4.28201408226365	0.000384694057341129	0.553800221459829	-2.07020094279956
9119	KRT75	2.58609383446343	1.30771900368613	3.86446866524074	6.08674669455813	4.22761326201316	0.000436096401107101	0.553800221459829	-0.540697291500064
222642	TSPO2	-2.7056505632676	-4.04546749875014	-1.36583362778506	-1.56168220923566	-4.22022326782999	0.000443592203020511	0.553800221459829	-2.40709124577612
5021	OXTR	-2.59073676960072	-3.90177605147647	-1.27969748772496	-1.25235062689921	-4.12968350280935	0.000546638123431952	0.558365995898311	-2.44404166189002
100505918	LOC100505918	-2.42972442288244	-3.7012322711751	-1.15821657458979	-1.73994670968765	-3.99343994887151	0.000748647777703666	0.576269528951569	-2.58213606190778
10321	CRISP3	3.17067306691426	1.480526181715	4.86081995211351	3.07786295462094	3.92045251835276	0.000886011142115908	0.576269528951569	-1.44236957490376
2043	EPHA4	2.02731726601286	0.929286365365025	3.12534816666069	5.33215049930302	3.85848077934748	0.00102220004078576	0.576269528951569	-1.12853755208346
6352	CCL5	-1.95569440589079	-3.02355947646828	-0.887829335313303	2.6900510209212	-3.82731137847004	0.00109838767995354	0.576269528951569	-1.8763331327113
9609	RAB36	1.61314739807716	0.731410188702677	2.49488460745164	2.58677217753478	3.82335010028772	0.00110846657491694	0.576269528951569	-1.68181203879299
57619	SHROOM3	2.41012680997535	1.07100215371308	3.74925146623762	5.10855228053531	3.7612142388218	0.0012791513764836	0.576269528951569	-1.30361171361568
1267	CNP	1.10723820964674	0.486710613257911	1.72776580603557	6.23807455340964	3.72897222206777	0.00137776458486317	0.576269528951569	-1.28356323504738
4861	NPAS1	2.5448807712184	1.11279543624419	3.97696610619261	1.96736195220967	3.71370777606793	0.00142704829282217	0.576269528951569	-1.97282713593004
89853	MVB12B	-1.41215753484678	-2.21508073812709	-0.609234331566465	4.76182392972341	-3.67551604780444	0.00155815126255923	0.576269528951569	-1.51328191556161
85377	MICALL1	1.96489386473173	0.843365731333939	3.08642199812952	7.92788474510419	3.66132354552889	0.00160985594623168	0.576269528951569	-1.40749438943029
7301	TYRO3	2.1380505502443	0.91285608154096	3.36324501894763	5.70797030350533	3.6468854805899	0.00166419923698826	0.576269528951569	-1.43997874410819
137797	LYPD2	3.2843191153891	1.40176822478728	5.16687000599093	2.55586733854055	3.64592564136424	0.00166787570253321	0.576269528951569	-1.91797364407137
642778	NPIPA3	-1.65420882678403	-2.60800963031542	-0.70040802325263	2.91624339611511	-3.62444767283662	0.00175227857148376	0.576269528951569	-2.03107980544417
100133172	FAM66A	2.40274063859395	1.0113398717132	3.7941414054747	-0.574216184349725	3.60880852214873	0.00181638299425196	0.576269528951569	-2.63896989530623
1474	CST6	2.11774851462653	0.880705934453448	3.35479109479962	8.47012252789181	3.5776588130968	0.00195105449699798	0.576269528951569	-1.54953671343802
10116	FEM1B	1.4167607364429	0.588311138165847	2.24521033471996	7.66855214097919	3.57387702817571	0.00196806211903392	0.576269528951569	-1.5371765381194
100132247	NPIPB5	-1.24062617593413	-1.96649650446309	-0.514755847405177	7.3729965605647	-3.57183246412627	0.00197731795713142	0.576269528951569	-1.53036896357231
85462	FHDC1	1.52324204015789	0.626870819171666	2.41961326114411	5.97385773471972	3.55132318749796	0.00207257675122525	0.576269528951569	-1.5717939006253
2009	EML1	1.68979897432747	0.693817808795203	2.68578013985974	5.34391388259002	3.54562744654102	0.00209982633229021	0.576269528951569	-1.60587793537898
84645	C22orf23	1.55784219415041	0.624978503082184	2.49070588521863	3.54170005221062	3.48991184579174	0.0023857366430036	0.576269528951569	-1.88974090567205
3993	LLGL2	1.31083428345096	0.520424938068698	2.10124362883322	5.71558057128216	3.46581126580128	0.00252099818446201	0.576269528951569	-1.7107991092176
126917	IFFO2	2.2529924924145	0.886149036486591	3.61983594834241	9.6556522758092	3.44469005254295	0.00264572861737333	0.576269528951569	-1.78180862440849
28976	ACAD9	1.40839943551531	0.552089077412657	2.26470979361797	6.71290083959931	3.43719229171487	0.00269145120813289	0.576269528951569	-1.74489476460594
84706	GPT2	1.95969211903916	0.766784513732466	3.15259972434585	7.29970555110683	3.43312979462527	0.00271654879547248	0.576269528951569	-1.75737235421734
5184	PEPD	1.29344176166707	0.505391394692766	2.08149212864138	5.48042370048705	3.43006292727329	0.00273564787095334	0.576269528951569	-1.77487585890773
6295	SAG	-2.03185712528322	-3.27606521702519	-0.78764903354125	-1.97057548426347	-3.41278814113411	0.00284571996035675	0.576269528951569	-3.02410068396498
2118	ETV4	2.21430794292471	0.857668668143408	3.570947217706	2.7990242491205	3.4110086154893	0.00285730319464167	0.576269528951569	-2.14786169392472
5550	PREP	1.28985491907538	0.499172422683445	2.08053741546731	6.8048227896603	3.40916423503434	0.00286935748614426	0.576269528951569	-1.78867410254696
10300	KATNB1	1.12146152864269	0.432886064513962	1.81003699277141	5.77757138637108	3.40362747338344	0.00290584504174221	0.576269528951569	-1.80512010467195
55304	SPTLC3	2.38838521775878	0.917526208727389	3.85924422679017	5.38637845774183	3.39345827716439	0.00297405206166577	0.576269528951569	-1.85097049054464
23328	SASH1	1.82455534324947	0.6982591709743	2.95085151552464	8.13575994490258	3.38542827546097	0.00302902008014148	0.576269528951569	-1.84198857184804
2063	NR2F6	1.71144080306672	0.651882538167388	2.77099906796606	5.36558923755179	3.37556303728601	0.00309791805458297	0.576269528951569	-1.86889975924655
7264	GFUS	1.0287683197196	0.391193314424074	1.66634332501513	6.00042305568459	3.37206147089212	0.00312274078297009	0.576269528951569	-1.84965297954059
57542	KLHL42	1.40019419875674	0.532101907525769	2.26828648998771	5.22627301006044	3.37078892635744	0.00313181018008074	0.576269528951569	-1.87977552417846
10098	TSPAN5	1.44683560407982	0.547142517691853	2.34652869046779	5.70247166163804	3.36073282964278	0.00320439489199985	0.576269528951569	-1.87710853336405
26119	LDLRAP1	1.83568777543323	0.693430785823676	2.97794476504279	5.3228129335352	3.35849089891385	0.00322080075661088	0.576269528951569	-1.89851052686514
93517	SDR42E1	1.58252188411699	0.591904910282642	2.57313885795134	4.48692245346762	3.3385135516537	0.00337067505481204	0.576269528951569	-1.98242540194569
90203	SNX21	1.75182789166434	0.653443741417206	2.85021204191148	5.62455562875807	3.33308480317256	0.00341257072484965	0.576269528951569	-1.92591688441448
1368	CPM	1.96931640264685	0.733672454154789	3.20496035113891	6.69862116096598	3.33066793346091	0.00343138641551873	0.576269528951569	-1.91694966169898
23640	HSPBP1	1.46649695893766	0.545123651621183	2.38787026625414	4.3666970472876	3.32624875169625	0.00346605368311893	0.576269528951569	-2.01140981529013
55076	TMEM45A	2.17639025963361	0.805579067934439	3.54720145133278	8.30975667563668	3.31793838111431	0.00353217825605833	0.576269528951569	-1.95201845683464
740	MRPL49	1.26657629714339	0.466712429906997	2.06644016437979	5.95458477297913	3.3092110204696	0.00360295104644953	0.576269528951569	-1.95095996416963
145447	ABHD12B	2.65247286660469	0.974289779296369	4.33065595391301	5.00011262229304	3.30309294384457	0.0036533904752864	0.576269528951569	-2.01420018608409
79173	BRME1	1.79958219438954	0.660863942996719	2.93830044578236	1.20818341538059	3.30266550237093	0.00365694016908153	0.576269528951569	-2.63162331108848
55659	ZNF416	1.98414156655827	0.725912828869093	3.24237030424744	3.73293789478617	3.29550700749185	0.0037168922238933	0.576269528951569	-2.1367585891575
4640	MYO1A	-2.0142982291796	-3.29359066658802	-0.735005791771184	-0.655452106991393	-3.29050930002092	0.00375931698846364	0.576269528951569	-3.02243576561902
9601	PDIA4	1.30995622779564	0.477464161556138	2.14244829403514	7.15641313054616	3.28840927774417	0.00377728482620102	0.576269528951569	-1.98103030436291
29780	PARVB	-1.41804733563821	-2.32221624224682	-0.513878429029607	4.77605474496978	-3.27755768776194	0.00387147860289576	0.576269528951569	-2.09726686897087
81562	LMAN2L	1.97381233860621	0.712054398209693	3.23557027900274	5.08532684956839	3.26918123341804	0.00394575538517398	0.576269528951569	-2.04970394767238
100128890	FAM66B	1.93304026897141	0.696986299886245	3.16909423805658	1.58602913956358	3.2682302997082	0.00395427520167418	0.576269528951569	-2.58436662641624
90338	ZNF160	-1.16289992920808	-1.91154446600798	-0.41425539240817	5.61980061945389	-3.24620444876721	0.00415672346769809	0.576269528951569	-2.07537648806729
54715	RBFOX1	1.78490113166904	0.631740339758915	2.93806192357917	-1.72967538268443	3.23469607366091	0.0042664942365496	0.576269528951569	-3.09355419758026
7108	TM7SF2	2.07256701918534	0.729630911604632	3.41550312676606	7.00519320239579	3.22524281385533	0.00435877585833853	0.576269528951569	-2.08340096348589
90780	PYGO2	1.20229478272116	0.421548136055214	1.98304142938711	5.01795924057315	3.2181776852358	0.00442901426084933	0.576269528951569	-2.12480253420135
149466	C1orf210	2.26467031764607	0.793713421425651	3.73562721386649	3.75617558945686	3.2174679203273	0.00443613118893473	0.576269528951569	-2.24804167506632
64762	GAREM1	1.95792298297623	0.68193918379989	3.23390678215257	4.86907930096484	3.20670957276086	0.00454538314433968	0.576269528951569	-2.15775506664981
84818	IL17RC	1.34391581409228	0.466877369224913	2.22095425895964	4.94410330647529	3.20230444043141	0.00459087112781488	0.576269528951569	-2.15406919294457
54982	CLN6	1.15987104265505	0.401343068740885	1.91839901656921	4.58592403153293	3.19556229585565	0.00466135233356026	0.576269528951569	-2.18723912526253
51368	TEX264	1.83497930178768	0.633730651785625	3.03622795178974	7.44578438142458	3.192327517197	0.0046955415888658	0.576269528951569	-2.13628339781616
9399	STOML1	1.10856969479072	0.381551147935507	1.83558824164593	2.68469783824826	3.1865937206236	0.00475674528128858	0.576269528951569	-2.46623244639964
128218	TMEM125	2.4836519673339	0.854147745311912	4.11315618935589	4.46749963522648	3.18525666034951	0.00477112874159734	0.576269528951569	-2.22505744040293
83481	EPPK1	2.21924826728378	0.761539354914047	3.67695717965352	7.86274246176764	3.18159037849824	0.00481078666347391	0.576269528951569	-2.1589244701435
80772	CPTP	1.6738173157238	0.569859023021	2.77777560842661	5.70199144723025	3.16857925410936	0.00495413629750609	0.576269528951569	-2.17963359282076
22875	ENPP4	-1.78391272316365	-2.96063624776512	-0.607189198562183	4.26250897116512	-3.16816908190043	0.00495872234645574	0.576269528951569	-2.32953361926478
6652	SORD	2.27782942198807	0.771282354904759	3.78437648907138	5.95070829424112	3.15971329964163	0.00505419099148605	0.576269528951569	-2.19497382043533
57715	SEMA4G	1.84018135424206	0.621596947816903	3.05876576066722	4.14809622245317	3.15583431149037	0.00509858256857085	0.576269528951569	-2.28711727799775
55620	STAP2	1.38015579632372	0.463891006034487	2.29642058661296	5.76072885456344	3.14786645684894	0.00519096115802068	0.576269528951569	-2.20840126860928
1299	COL9A3	1.31763484503497	0.44214027909636	2.19312941097358	2.49258621460649	3.1452183491225	0.0052220221535447	0.576269528951569	-2.55409204937343
58985	IL22RA1	2.39579583315864	0.799691499740534	3.99190016657676	5.74231377379035	3.13687860936946	0.00532102918110297	0.576269528951569	-2.23601952948936
54862	CC2D1A	1.4198201648904	0.471065057754968	2.36857527202583	5.95975322739282	3.12743575785558	0.00543533646305778	0.576269528951569	-2.23719462926181
9738	CCP110	1.13998117157533	0.37782160584654	1.90214073730411	4.94241551098151	3.12579835185664	0.0054553989442225	0.576269528951569	-2.27011508990691
5753	PTK6	1.72017044731951	0.569225652861825	2.8711152417772	7.59772374535588	3.12338969691564	0.00548504212375687	0.576269528951569	-2.24490496236479
23117	NPIPB3	-1.11818694278786	-1.86756596549754	-0.368807920078175	6.25839719152959	-3.1183299726888	0.00554782261219103	0.576269528951569	-2.25219716779965
221895	JAZF1	-1.23024856627556	-2.05579079633525	-0.404706336215875	5.27056515381742	-3.11431657790491	0.00559811647597044	0.576269528951569	-2.29773678167234
80131	LRRC8E	1.39946183592443	0.459697567384387	2.33922610446448	4.14746133343465	3.11208403285955	0.00562628509222951	0.576269528951569	-2.34938981665387
114880	OSBPL6	1.81532300912099	0.594929420297342	3.03571659794464	4.23930855913931	3.10858809234551	0.0056706711561221	0.576269528951569	-2.34840251595123
9495	AKAP5	-1.24819832430057	-2.08806936134844	-0.40832728725271	2.18561789127308	-3.10584783527739	0.00570570034411406	0.576269528951569	-2.76657221039877
93343	MVB12A	1.32336991010748	0.430409761482166	2.2163300587328	4.70282845237741	3.09712235160545	0.00581864537622931	0.576269528951569	-2.32810341867333
991	CDC20	1.54577695555902	0.500895456374563	2.59065845474347	3.20387500391102	3.09164039556799	0.00589071249103057	0.576269528951569	-2.49439083619985
5468	PPARG	-1.71523080934691	-2.87532941517285	-0.555132203520962	3.10818108930433	-3.08984609868093	0.00591448840605309	0.576269528951569	-2.62910488024041
283358	B4GALNT3	1.60761253258917	0.519494261244921	2.69573080393342	6.65159966948905	3.08755330711737	0.00594500536940052	0.576269528951569	-2.29640622941675
7004	TEAD4	1.97325528909883	0.631064013936122	3.31544656426154	3.97935615550779	3.07240206530678	0.00615054293825384	0.576269528951569	-2.42712206394527
55531	ELMOD1	2.72082485240721	0.870137565315133	4.57151213949929	6.10773884165994	3.07239272700071	0.0061506717199767	0.576269528951569	-2.33276951651918
728430	FAM90A20	1.71059046218826	0.545629761276009	2.8755511631005	-1.85184997021705	3.06862596431886	0.00620283181864667	0.576269528951569	-3.23563757161962
23120	ATP10B	2.15508728479897	0.684629371316767	3.62554519828118	5.26182327969602	3.0628198270561	0.00628407316580541	0.576269528951569	-2.36122732471465
693226	MIR641	1.98584132746815	0.630309575534365	3.34137307940193	-0.981029817937299	3.06156887360649	0.00630171149753011	0.576269528951569	-3.16913038119091
79605	PGBD5	1.71761686578126	0.542892001070347	2.89234173049217	2.78666847612725	3.05561982304429	0.00638625143670438	0.576269528951569	-2.60835089295137
1849	DUSP7	1.6336597704027	0.515677339966692	2.75164220083871	6.94133888853574	3.05376645534962	0.00641281283584582	0.576269528951569	-2.34942702816519
81888	HYI	1.14898909255427	0.359469115579283	1.93850906952927	1.69649925386447	3.04131894187559	0.00659399715099303	0.576269528951569	-2.83755832132184
144717	PHETA1	2.40628618421754	0.751462084013528	4.06111028442155	5.48857071480211	3.03881754075802	0.00663100084484573	0.576269528951569	-2.39342495604012
54922	RASIP1	2.05426959480603	0.636685261821854	3.47185392779021	4.80231714297166	3.02843124070425	0.0067868094458565	0.576269528951569	-2.43145957832831
57685	CACHD1	1.64286358976715	0.507710914853385	2.77801626468091	4.84225706594101	3.02451966049643	0.00684640225138279	0.576269528951569	-2.43157397435045
2049	EPHB3	1.85137854018478	0.570660933950728	3.13209614641883	7.99056829597189	3.02100211777064	0.00690042409135995	0.576269528951569	-2.40819157754099
5874	RAB27B	1.60611360032086	0.494455730465657	2.71777147017606	4.75554325045452	3.01935582648475	0.00692584902730568	0.576269528951569	-2.44385354454611
57497	LRFN2	2.00814261298547	0.614410883495868	3.40187434247506	-2.23103485730404	3.01109563277589	0.00705479173251485	0.576269528951569	-3.29977703853222
4892	NRAP	2.65574334961983	0.807461683009274	4.50402501623038	-1.85316752053847	3.00280500532653	0.00718654259010879	0.576269528951569	-3.27284296921368
919	CD247	-1.95350574702639	-3.31314675978414	-0.593864734268635	2.84957423611969	-3.00261480105822	0.00718959296963654	0.576269528951569	-2.79018364276791
10025	MED16	1.00770082680096	0.305899406476228	1.7095022471257	6.10692875935054	3.00072748557942	0.00721992848289645	0.576269528951569	-2.43096772560083
4191	MDH2	1.09582170685786	0.332510740105089	1.85913267361063	7.08613000955836	3.00018186191644	0.00722872152238308	0.576269528951569	-2.43173029952467
84283	TMEM79	1.73115076401338	0.524149028392296	2.93815249963446	7.92024094748233	2.99734118635042	0.00727466813026658	0.576269528951569	-2.44371580616779
80346	REEP4	1.33496292524885	0.402288454105284	2.26763739639242	5.38603593833767	2.99121960933322	0.00737464321118031	0.576269528951569	-2.45978391192975
11147	ANKRD13C-DT	2.0073409581503	0.599866814699413	3.41481510160119	1.92361526260615	2.98050534567211	0.00755282762812138	0.576269528951569	-2.84513887666063
10804	GJB6	1.96086479642457	0.584476968812467	3.33725262403667	7.52300498083562	2.97725484501454	0.0076077024887141	0.576269528951569	-2.47241100055233
1317	SLC31A1	1.25193177554032	0.372627964490572	2.13123558659007	7.98153877286644	2.97543790435542	0.00763854355081226	0.576269528951569	-2.47665060324574
5476	CTSA	1.34596948569214	0.39875550219913	2.29318346918515	8.80696292465967	2.96958866995681	0.00773865135508779	0.576269528951569	-2.49433696131691
11005	SPINK5	1.90169850004703	0.562813743069573	3.24058325702449	9.45913617487844	2.96829903536399	0.00776089281375946	0.576269528951569	-2.50643383083707
613037	NPIPB13	-1.20873972412153	-2.06141521024659	-0.356064237996476	4.81641363589462	-2.96249892727476	0.00786168828584694	0.576269528951569	-2.55295675539836
54620	FBXL19	1.19917074007312	0.350292908671427	2.04804857147481	4.75096954469036	2.95219482952273	0.0080438781315217	0.576269528951569	-2.5432314062844
126637	TCHHL1	2.77633365345298	0.807197106238231	4.74547020066774	1.09084597672168	2.94649025359394	0.00814648659788022	0.576269528951569	-2.99351392945941
165545	DQX1	1.67013681914164	0.482498272887744	2.85777536539553	1.28244402530621	2.93884681828048	0.00828594911789719	0.576269528951569	-3.00236973849587
165257	C1QL2	2.43454726728793	0.700441303366719	4.16865323120914	-1.12875438151393	2.93394361489855	0.00837662162812285	0.576269528951569	-3.27897876267304
386617	KCTD8	2.21494876594956	0.633874797050317	3.79602273484881	-1.94339828633592	2.92766028101842	0.00849421438603248	0.576269528951569	-3.34340956353032
56203	LMOD3	-1.83676383921151	-3.14935213082199	-0.524175547601029	-0.0170767734380007	-2.9243811708004	0.00855621281554098	0.576269528951569	-3.26782697162389
8986	RPS6KA4	1.76066507255281	0.502315069455425	3.01901507565019	5.82394473261972	2.92404787255451	0.00856253885812759	0.576269528951569	-2.55695684124226
741	ZNHIT2	1.22980727412826	0.349795413252349	2.10981913500417	4.39486699045164	2.92050339921391	0.00863009263047128	0.576269528951569	-2.61088193312057
27178	IL37	2.39676420229079	0.679421375326501	4.11410702925507	5.21026492084823	2.91660417580516	0.00870500025437583	0.576269528951569	-2.58679823531113
5639	PRRG2	1.36241988272754	0.386151214378562	2.33868855107652	2.66717743206065	2.91642495394488	0.00870845827160936	0.576269528951569	-2.80681408851115
10113	PREB	1.03361033959247	0.292930081269974	1.77429059791496	5.25229442000047	2.91632056197208	0.00871047308416121	0.576269528951569	-2.57729428936505
150696	PROM2	1.71276808264151	0.485056975844114	2.94047918943892	8.492626097443	2.91549003048347	0.00872651871306017	0.576269528951569	-2.57500940252795
29886	SNX8	-1.18559762583229	-2.03678335509998	-0.33441189656459	5.9020397424323	-2.91086571845587	0.00881638058146742	0.576269528951569	-2.5815594650397
10424	PGRMC2	1.71861994639034	0.48357331846843	2.95366657431225	6.90220614652943	2.90807550210326	0.00887103147198429	0.576269528951569	-2.57591624877096
1364	CLDN4	1.44305286875215	0.405593702506138	2.48051203499816	6.88757254825781	2.90683522656617	0.00889542878549006	0.576269528951569	-2.57692906651944
204219	CERS3	2.18779991066571	0.610133346383427	3.765466474948	7.33958594551974	2.89802123165244	0.00907067653756305	0.576269528951569	-2.59438849042803
100507634	LOC100507634	-1.46061517443646	-2.51481380048914	-0.406416548383769	0.282100323375794	-2.89549318165348	0.00912155120560895	0.576269528951569	-3.25955913889544
27443	CECR2	2.09990529939065	0.58223740943115	3.61757318935015	1.38321880380794	2.89155959882929	0.00920125690142603	0.576269528951569	-3.02589797332939
28595	TRBV7-3	-2.20282045380764	-3.79592298745347	-0.609717920161812	-1.48150693146799	-2.8896454282803	0.00924028528311195	0.576269528951569	-3.40058905390386
9783	RIMS3	1.71483827865316	0.470152506666421	2.95952405063989	5.54868668216772	2.87920526841841	0.00945596792484877	0.576269528951569	-2.63010351055581
653390	RRN3P2	-1.70385463462366	-2.94115071139348	-0.466558557853846	3.46408201156656	-2.87784956575839	0.00948432766101272	0.576269528951569	-2.83275818041638
11004	KIF2C	1.20747840851105	0.329451708883858	2.08550510813824	2.56441875850619	2.8739607686212	0.0095661308628124	0.576269528951569	-2.87818461658606
127707	KLHDC7A	2.11358227226234	0.576333004773017	3.65083153975166	-1.47143974559468	2.873320339032	0.00957966751568782	0.576269528951569	-3.3610978466115
282973	JAKMIP3	1.93752486766323	0.52823287018859	3.34681686513787	0.813750299988436	2.87313136785876	0.00958366528156018	0.576269528951569	-3.13014148600662
6383	SDC2	-1.32055261364919	-2.2815142261874	-0.359591001110967	7.0022398247037	-2.87183083361482	0.00961122212984847	0.576269528951569	-2.63003934072776
10248	POP7	1.18066932128393	0.321275307132057	2.04006333543579	3.74752104306832	2.87107897208371	0.00962718792026193	0.576269528951569	-2.73306656178914
114907	FBXO32	1.33503098878006	0.362588345993622	2.3074736315665	5.89223990677572	2.86903955573439	0.00967062329477854	0.576269528951569	-2.63828176800032
100132103	FAM66E	2.01418758724244	0.546018843375635	3.48235633110924	0.204776364491174	2.8670358624841	0.0097134810595961	0.576269528951569	-3.2122361631679
57462	MYORG	1.90306893124671	0.513294485577415	3.292843376916	3.78095992576636	2.86166888556699	0.00982917762443565	0.576269528951569	-2.74412307617299
624	BDKRB2	1.45695814530643	0.39213132705263	2.52178496356023	3.6400157612038	2.85941558166952	0.00987814561076417	0.576269528951569	-2.75929240324546
23629	BRD7P3	-2.32391715552596	-4.02502128858863	-0.622813022463285	0.442647958023413	-2.85495275951564	0.00997582196492051	0.576269528951569	-3.28649211485287
57127	RHBG	2.39420829543677	0.641492131466915	4.14692445940663	2.71285836802824	2.85469374578678	0.00998151927799688	0.576269528951569	-2.87697651501333
286262	TPRN	1.32657787312371	0.354969544722555	2.29818620152486	4.20235727751644	2.85332147153486	0.0100117561946039	0.576269528951569	-2.72182550999464
28682	TRAV8-4	-1.84975310609597	-3.20656101153015	-0.492945200661776	-2.09300890211128	-2.84907960675858	0.0101057787772589	0.576269528951569	-3.45752097947429
93668	HPYR1	-1.62457797194535	-2.81767295252972	-0.431482991360976	-1.53841185770831	-2.84560572434625	0.0101834089882241	0.576269528951569	-3.43528868091397
79815	NIPAL2	1.22328132326741	0.322365901135267	2.12419674539956	5.49926142222681	2.83760217229018	0.0103644452825568	0.576269528951569	-2.69186129343504
388698	FLG2	2.86540403033989	0.754850309511145	4.97595775116863	11.7839024909684	2.83725676829914	0.0103723271901206	0.576269528951569	-2.73678195872955
51421	AMOTL2	1.37758391119006	0.362509427424522	2.3926583949556	6.7890855054453	2.83615090739252	0.0103976009222816	0.576269528951569	-2.68557124199802
7263	TST	1.70387720852878	0.44763264612632	2.96012177093124	5.9805796477865	2.83447925606791	0.0104359175104688	0.576269528951569	-2.69222156581445
9632	SEC24C	1.05900252709502	0.27809563625095	1.8399094179391	8.62266380170192	2.83404619866569	0.0104458658413811	0.576269528951569	-2.69866270814158
7314	UBB	1.64804863075949	0.432542207720545	2.86355505379844	10.5433923599085	2.83349172623776	0.0104586166254884	0.576269528951569	-2.72228943283116
151354	LRATD1	1.51606706981562	0.397477680000724	2.63465645963052	6.96611642062721	2.8324151145709	0.0104834172635987	0.576269528951569	-2.69198924098456
440345	NPIPB4	-1.26032164244476	-2.19116210416185	-0.329481180727675	6.32501249444667	-2.82953666181651	0.010550001867307	0.576269528951569	-2.69937889466661
25989	ULK3	1.34623050197049	0.350133150084103	2.34232785385688	6.79712462473165	2.82440404594695	0.0106697366222759	0.576269528951569	-2.70353534964118
284613	CYB561D1	1.32568360099994	0.344699964626116	2.30666723737377	5.53513202582233	2.82414704338612	0.0106757661280872	0.576269528951569	-2.71210977724462
59082	CARD18	2.41479704696698	0.627539142252648	4.20205495168131	4.19910572505355	2.82359623245199	0.0106886996314316	0.576269528951569	-2.7723166515666
7022	TFAP2C	1.2257546182037	0.318133826666897	2.13337540974051	6.45109325445215	2.82233321185279	0.0107184131020469	0.576269528951569	-2.70637841217197
56169	GSDMC	1.7839160550988	0.461883273403467	3.10594883679414	5.51435524791583	2.81994977988071	0.0107747006998712	0.576269528951569	-2.72125097955114
26003	GORASP2	1.01366435908149	0.262430803195877	1.7648979149671	5.87115520238841	2.81986542336605	0.0107766980576586	0.576269528951569	-2.71277073203463
3137	HLA-J	-2.53514014336777	-4.421163731043	-0.649116555692548	-0.22106760324138	-2.80907953962419	0.0110350231166253	0.576269528951569	-3.38822338338825
90634	N4BP2L1	-1.4783195335519	-2.57870382305167	-0.37793524405213	5.37908723818543	-2.80758632498581	0.011071249761655	0.576269528951569	-2.75757808807496
126410	CYP4F22	2.22062362425704	0.567535195878338	3.87371205263575	7.3798821795226	2.80729501283465	0.0110783304952489	0.576269528951569	-2.73378189617953
5163	PDK1	-1.20961329884456	-2.11044466806587	-0.308781929623251	6.96839298261495	-2.80615874905167	0.0111059903540021	0.576269528951569	-2.73080114839696
10158	PDZK1IP1	2.05535209316646	0.523821035538763	3.58688315079415	6.0757217937199	2.80459144935507	0.0111442513000939	0.576269528951569	-2.73912662205881
7450	VWF	2.31906190585509	0.590942614933418	4.04718119677677	8.14089026640353	2.80445068776381	0.0111476937399197	0.576269528951569	-2.74306294807984
54538	ROBO4	2.0363159162377	0.518695653829953	3.55393617864546	4.97015972664994	2.80408531898702	0.0111566338807024	0.576269528951569	-2.76036098680453
23367	LARP1	1.23245038936404	0.313462185297077	2.15143859343101	9.30183602925197	2.80264888991487	0.0111918481405997	0.576269528951569	-2.75309485889592
56998	CTNNBIP1	1.71311446242066	0.435616239902356	2.99061268493896	8.2714448291957	2.80243314704536	0.0111971462837461	0.576269528951569	-2.74544061234399
8620	NPFF	1.64330657527771	0.416746062497124	2.8698670880583	-0.124167716300373	2.79987600104798	0.0112601268881727	0.576269528951569	-3.32493150789438
440270	GOLGA8B	-1.15894644352463	-2.0255027513465	-0.292390135702763	6.15730105457977	-2.79496107157376	0.0113821307366697	0.576269528951569	-2.75350580362026
6196	RPS6KA2	1.11024283330187	0.279496826391213	1.94098884021253	5.86734893123291	2.79292259926388	0.0114331019788907	0.576269528951569	-2.75431810977436
223075	ITPRID1	2.5799483869321	0.645011008451717	4.51488576541247	3.10478171678008	2.78646304539868	0.0115960661966942	0.576269528951569	-2.91991298327727
5097	PCDH1	2.02812182233551	0.505931602016151	3.55031204265487	7.75438804669944	2.78441711671063	0.0116481430694908	0.576269528951569	-2.77006370884881
57594	HOMEZ	1.38222538336086	0.34466786595564	2.41978290076607	5.02276231296631	2.78404254018341	0.0116577016808762	0.576269528951569	-2.78516436108767
100506119	LINC01503	1.18235367135143	0.293526746950985	2.07118059575188	2.75363906845859	2.77996537441429	0.0117622306433397	0.576269528951569	-2.9694269482616
135250	RAET1E	2.36307525826384	0.586373414362032	4.13977710216564	2.3538862754664	2.77953523785012	0.011773310414161	0.576269528951569	-3.01583950022742
222	ALDH3B2	1.55026383140931	0.383930834056929	2.7165968287617	8.30026453193971	2.77774411617209	0.0118195547371508	0.576269528951569	-2.78270525600493
10712	ENTREP3	1.01236032967715	0.250681735335256	1.77403892401904	3.80290596358891	2.77761821875893	0.0118228117562759	0.576269528951569	-2.85981875726296
64221	ROBO3	1.48971177818352	0.368624047287741	2.61079950907931	2.23611842980016	2.77697414298745	0.0118394876859352	0.576269528951569	-3.04123823586558
51268	PIPOX	1.58119685764445	0.390824565020762	2.77156915026814	1.76471921184086	2.77595433240957	0.0118659378255151	0.576269528951569	-3.10786058869877
5287	PIK3C2B	1.42448931956861	0.350667519386572	2.49831111975065	7.72242708156366	2.77227408368632	0.0119618601280189	0.576269528951569	-2.78697653661797
4255	MGMT	1.27357115521249	0.312531065741227	2.23461124468375	3.39273044651897	2.76943319845161	0.0120364112081606	0.576269528951569	-2.90680883140014
5051	PAFAH2	1.15084574966872	0.281912527645156	2.01977897169227	3.98415425303147	2.76783311062822	0.0120785961441076	0.576269528951569	-2.85936649961878
811	CALR	1.09144837245627	0.265407174677934	1.9174895702346	9.85176362555331	2.76128144154491	0.0122528020975318	0.576269528951569	-2.82034426858682
28977	MRPL42	1.10532253338499	0.268745065651525	1.94190000111845	4.18512844563266	2.76116299768359	0.0122559734296426	0.576269528951569	-2.85582452464512
7003	TEAD1	1.7836937920836	0.433293239292606	3.13409434487459	7.99433745211187	2.76036732509782	0.0122772978648063	0.576269528951569	-2.8074657366126
51537	MTFP1	-1.11467035829899	-1.95948286269422	-0.269857853903762	3.22403848265148	-2.75737163166481	0.0123579020505314	0.576269528951569	-2.99145276866722
940	CD28	-2.18472926993478	-3.84110692831425	-0.528351611555299	2.19635092397101	-2.75643304277291	0.012383260090833	0.576269528951569	-3.17791592410836
220441	RNF152	2.02644419005502	0.486391816103352	3.56649656400669	3.19476747889425	2.74984580007586	0.0125626308432438	0.577578286544725	-2.95405895803106
54221	SNTG2	2.05217269870031	0.491474728211434	3.61287066918919	0.216659733966358	2.74792088088718	0.012615512608059	0.577578286544725	-3.32676175925176
27134	TJP3	1.58125935219287	0.377664212017035	2.7848544923687	2.92442995132275	2.74556585934252	0.012680499000401	0.577578286544725	-2.98829191001949
3752	KCND3	1.83602300222717	0.431970731089099	3.24007527336525	4.29168059581245	2.73277594206781	0.0130390449755912	0.577578286544725	-2.89230622084435
3834	KIF25	-1.8023551341085	-3.18442414562339	-0.420286122593613	-1.33777412592898	-2.72533455517816	0.0132520769932866	0.577578286544725	-3.52003745394403
93099	DMKN	2.4690188116392	0.570177552562903	4.3678600707155	10.9220443420381	2.71734589125154	0.0134844643885785	0.577578286544725	-2.89994990499775
54442	KCTD5	1.04315227050016	0.240499377754865	1.84580516324545	6.96002468515307	2.71599594153446	0.0135241151627407	0.577578286544725	-2.86884637619153
9963	SLC23A1	1.22144637328669	0.280194173522359	2.16269857305102	1.92954387103816	2.71192443607188	0.013644376767709	0.577578286544725	-3.16553188676112
6039	RNASE6	-1.50377947954814	-2.66379605015331	-0.34376290894296	4.44332695206279	-2.70912563193745	0.0137276356080512	0.577578286544725	-2.94766984518915
162993	ZNF846	1.58619058441203	0.362417257309588	2.80996391151447	2.62680582356447	2.70871659549358	0.0137398440385212	0.577578286544725	-3.07041121397819
7005	TEAD3	1.66150566334114	0.379325683031553	2.94368564365072	7.58948155876242	2.70808329692169	0.0137587663569823	0.577578286544725	-2.88412360970454
84627	ZNF469	-1.43384443749965	-2.54057498966787	-0.327113885331439	3.10172399610339	-2.70750533403885	0.013776056937262	0.577578286544725	-3.08824522511695
399671	HEATR4	-1.77327299999661	-3.14220440186453	-0.404341598128682	0.00115854541862733	-2.70709252614547	0.0137884193249477	0.577578286544725	-3.45202882658707
128346	C1orf162	-1.45321422336156	-2.57775813417376	-0.328670312549349	3.66587093140306	-2.70061332267805	0.0139838405631147	0.577578286544725	-3.023571603258
93134	ZNF561	1.32768078932534	0.299037782468758	2.35632379618193	6.18244244530904	2.69735543312824	0.0140830951924657	0.577578286544725	-2.89817102722422
488	ATP2A2	1.11358521863595	0.24987069340243	1.97729974386946	9.35828133354296	2.69440216362327	0.0141736477712779	0.577578286544725	-2.91536902820302
51341	ZBTB7A	1.23810282745483	0.277363648801774	2.19884200610789	7.65750372640344	2.69314910214701	0.014212235907698	0.577578286544725	-2.9062716929745
1043	CD52	-1.53105433086167	-2.7193149734916	-0.342793688231747	4.08246926027821	-2.69270064130359	0.014226070547346	0.577578286544725	-2.99889477480669
7358	UGDH	1.46217264577579	0.326825368219197	2.59751992333238	6.45444125293089	2.69140537989912	0.0142661001821149	0.577578286544725	-2.90685691948002
100128071	FAM229A	-1.29585375828565	-2.30236443892763	-0.289343077643665	0.662004633127906	-2.69058544827979	0.0142914952114594	0.577578286544725	-3.40648579970145
255031	LINC00957	1.40054375744891	0.31267135466126	2.48841616023657	2.50358203888591	2.69046846863047	0.0142951218205455	0.577578286544725	-3.11007106595504
9231	DLG5	1.28759177305215	0.287453183012355	2.28773036309195	7.09965412191811	2.69046404532534	0.0142952589692375	0.577578286544725	-2.90834156577801
55703	POLR3B	1.29599105544026	0.284358641698415	2.30762346918211	4.91616807292319	2.67724707178522	0.014710694638585	0.577578286544725	-2.94671132567521
79896	THNSL1	1.69407772151358	0.370042209568556	3.0181132334586	2.21514950252346	2.67388596642132	0.0148181552438705	0.577578286544725	-3.16284083903455
191	AHCY	1.4432276045053	0.313078715541214	2.57337649346938	7.43245087685068	2.66875280464943	0.0149837109669524	0.577578286544725	-2.9424591999211
220164	DOK6	-2.1480825368305	-3.83465700787973	-0.461508065781271	2.35483134647235	-2.66167255387051	0.0152149470296635	0.577578286544725	-3.25935896581992
387119	CEP85L	-1.20718187837589	-2.15582990191394	-0.258533854837833	4.68500801633978	-2.65935787657266	0.0152912742697726	0.577578286544725	-2.99865135713156
403313	PLPP6	1.37313852291969	0.293091157686152	2.45318588815323	4.12664718796999	2.65693380010632	0.0153715982459889	0.577578286544725	-3.00759130727571
260434	PYDC1	1.95846992241069	0.417019294455316	3.49992055036607	3.37002181340145	2.65519530437503	0.01542945110267	0.577578286544725	-3.06265260134024
5218	CDK14	-1.23118552944768	-2.20192959681135	-0.260441462084003	5.65117073310611	-2.65050081178015	0.0155867054766248	0.577578286544725	-2.980195020949
100505621	NDUFV1-DT	-1.49980739623393	-2.68276705813554	-0.31684773433232	-0.500114781852953	-2.64956598343858	0.0156182008838962	0.577578286544725	-3.5317671705145
57662	CAMSAP3	1.38388889279026	0.292121215197684	2.47565657038284	5.66843112135847	2.64898912415331	0.0156376660036442	0.577578286544725	-2.97493456894204
406948	MIR15A	-1.74792147059573	-3.12726082914045	-0.368582112051013	-1.59657518772694	-2.64825604665845	0.0156624356168026	0.577578286544725	-3.59172658437003
80128	TRIM46	1.5097700268693	0.318363175714639	2.70117687802396	0.479197615118528	2.64825554442591	0.0156624525992436	0.577578286544725	-3.40588489657787
3248	HPGD	2.27045404272224	0.477143255346952	4.06376483009752	7.40464789804295	2.64585682077509	0.0157437622033532	0.577578286544725	-2.97832265632225
2232	FDXR	1.09403471941382	0.229781659470279	1.95828777935737	3.54068323829932	2.64544881437466	0.0157576321548893	0.577578286544725	-3.06217267316106
100505536	ISM1-AS1	1.88205453373658	0.393840339243349	3.37026872822981	-2.31022387059071	2.64287087492639	0.015845535847009	0.577578286544725	-3.59442549013785
90353	CTU1	1.11714083734766	0.233306683726968	2.00097499096835	1.7690296615328	2.64147395103404	0.0158933626578915	0.577578286544725	-3.26869028702498
914	CD2	-1.94717726822	-3.48775216332897	-0.406602373111031	2.82475742480795	-2.64138592102428	0.0158963811383044	0.577578286544725	-3.21328744725542
163033	ZNF579	1.0061372178609	0.209589245937646	1.80268518978415	3.22951480537335	2.63969933009179	0.0159543180159009	0.577578286544725	-3.09690354518254
54549	SDK2	1.2698528599725	0.263411083403811	2.27629463654118	2.69067236178486	2.63678020669158	0.0160550671792971	0.577578286544725	-3.1546224665089
29121	CLEC2D	-1.22219014358638	-2.19150588878528	-0.25287439838748	5.14042227553648	-2.63501258576536	0.0161163665643861	0.577578286544725	-3.01570387391875
823	CAPN1	1.17657504401239	0.243075800325338	2.11007428769944	7.83091933016233	2.63399439356385	0.0161517770249576	0.577578286544725	-2.99592715781743
23589	CARHSP1	1.53722551098714	0.317125671941132	2.75732535003315	6.81058029590332	2.63300326439389	0.0161863170475035	0.577578286544725	-2.99500763845277
347732	CATSPER3	1.67963191816641	0.346148036703203	3.01311579962961	-0.588018778272835	2.63230090247847	0.0162108361025328	0.577578286544725	-3.5086872736601
8655	DYNLL1	1.07477642434359	0.220318226412206	1.92923462227498	7.66692839086882	2.62867257859676	0.0163380598715494	0.577578286544725	-3.0030856716215
64359	NXN	1.26417699868008	0.258171915888597	2.27018208147156	5.76306784775894	2.62613406643019	0.0164276317567851	0.577578286544725	-3.00789529924713
57572	DOCK6	1.41234412050637	0.286175959961614	2.53851228105112	7.48222579536399	2.62087595168631	0.0166146457879107	0.577578286544725	-3.01452012139015
29925	GMPPB	1.10159660676131	0.222354108768301	1.98083910475432	5.58613403805736	2.61832228588386	0.016706196392886	0.577578286544725	-3.0209266819311
817	CAMK2D	1.24173770524997	0.2504673578127	2.23300805268724	5.99362786968474	2.61786313764995	0.0167227076938378	0.577578286544725	-3.01865097222629
11148	HHLA2	-1.99786003191312	-3.59313060005475	-0.402589463771498	-1.71612929848768	-2.61721794956669	0.0167459352086449	0.577578286544725	-3.62133538367303
8495	PPFIBP2	1.09850029372355	0.221304130453042	1.97569645699407	6.10406447542625	2.61705372399748	0.0167518523891207	0.577578286544725	-3.01897901757519
729665	CCDC175	-1.61732623709676	-2.9105100200885	-0.324142454105028	-1.697404349626	-2.61364480423959	0.0168751260143656	0.577578286544725	-3.62189438837722
54875	CNTLN	-1.22154144719131	-2.1998829422821	-0.24319995210052	3.497158700807	-2.60931744318623	0.017032848277068	0.577578286544725	-3.15898327462363
4330	MN1	1.80768222288114	0.359862956694647	3.25550148906762	3.86125030075158	2.60925737581885	0.0170350473690972	0.577578286544725	-3.0899553965032
9848	MFAP3L	1.52156006944641	0.302507798572579	2.74061234032025	6.89955805955857	2.60841061468993	0.0170660762321082	0.577578286544725	-3.03197067046881
399665	EEIG1	1.40026866190049	0.277953481904831	2.52258384189615	6.79929645497059	2.60738832475259	0.0171036083938833	0.577578286544725	-3.03320740875498
1789	DNMT3B	1.45862277424919	0.289315862406739	2.62792968609164	3.69856272667897	2.6068957108755	0.0171217219728591	0.577578286544725	-3.10242591958878
5032	P2RY11	1.81595002795039	0.359617581152256	3.27228247474853	1.50880537381634	2.60586883437231	0.0171595388807395	0.577578286544725	-3.32213792803373
89777	SERPINB12	2.69594178283495	0.533367331519476	4.85851623415043	5.74686466899259	2.60524532907848	0.0171825392937416	0.577578286544725	-3.0454508488837
2523	FUT1	1.35277066758582	0.267058062142788	2.43848327302885	3.97582438751717	2.60386510674716	0.0172335578348141	0.577578286544725	-3.09006236218067
100126331	MIR942	-1.47488168133173	-2.65864893939043	-0.291114423273019	-2.30686842555404	-2.60375455150134	0.017237650586086	0.577578286544725	-3.65014599515179
727800	RNF208	1.56446039908428	0.308397903882168	2.82052289428638	2.42318329179405	2.60293012898861	0.0172681996551834	0.577578286544725	-3.22411498091049
647219	ASCL5	1.63227094538696	0.321146408833333	2.94339548194059	-2.12790188060257	2.60170163269345	0.0173138166585365	0.577578286544725	-3.62103385935959
9644	SH3PXD2A	1.17431615573262	0.230537926407973	2.11809438505728	8.39333295008212	2.600304843676	0.0173658211000285	0.577578286544725	-3.04884491699153
79412	KREMEN2	1.59938033837131	0.313422500698197	2.88533817604441	1.63067211452986	2.59916713688408	0.0174082885667885	0.577578286544725	-3.3243117327013
253128	LINC00612	-1.54500011338158	-2.78878015250217	-0.301220074260996	-0.964759231145623	-2.59593681234111	0.0175294030951315	0.577578286544725	-3.60131776797619
972	CD74	-1.46066639639754	-2.63961824810045	-0.281714544694639	12.0491356672317	-2.58919138571121	0.0177848800618425	0.577578286544725	-3.08826754148788
4163	MCC	1.21394197198254	0.233609310516402	2.19427463344867	6.26927847487169	2.58781746430457	0.0178373452474251	0.577578286544725	-3.06247160499244
50861	STMN3	1.84926396057853	0.35468834439093	3.34383957676613	5.53840873832899	2.58577181710003	0.0179157320450073	0.577578286544725	-3.07195702378345
26219	OR1J4	2.23242349506559	0.425353394900944	4.03949359523024	-0.737308448291578	2.58172968694348	0.0180715786442887	0.577578286544725	-3.5511988832593
169714	QSOX2	1.1419240379958	0.21734430575886	2.06650377023274	5.41029721488641	2.58108335618518	0.0180966166154218	0.577578286544725	-3.0784157798137
55852	TEX2	1.36835998842233	0.25977924320177	2.47694073364288	7.69343002596001	2.57953972121719	0.0181565474301665	0.577578286544725	-3.07692203265833
388507	ZNF788P	1.51341786890002	0.286597244782516	2.74023849301751	2.98819096838886	2.57802410198696	0.0182155727006075	0.577578286544725	-3.19638548253158
6935	ZEB1	-1.19198960357191	-2.15947044441184	-0.224508762731971	6.43069986786794	-2.57477496861099	0.0183427196151234	0.577578286544725	-3.08312656352989
653820	FAM72B	-1.45679971916072	-2.63964845086746	-0.273950987453981	0.239584632480798	-2.57382979913482	0.0183798634034364	0.577578286544725	-3.54623019455636
7915	ALDH5A1	1.53555119004553	0.287969519416495	2.78313286067457	6.3428937766898	2.57219860054913	0.0184441340440749	0.577578286544725	-3.08637455673506
5074	PAWR	1.28117784485517	0.238057848707366	2.32429784100297	4.57894272235219	2.56675450758695	0.0186601732833795	0.577578286544725	-3.11723059219885
627	BDNF	1.95582443700794	0.36243826484816	3.54921060916772	0.451909086594554	2.56518096399103	0.0187230596148935	0.577578286544725	-3.47610516404377
55638	SYBU	1.36020087212291	0.251635641344119	2.4687661029017	4.76580544423648	2.56419459245785	0.0187625815385972	0.577578286544725	-3.11580516022903
693155	MIR570	-1.6534771319033	-3.00247361294256	-0.304480650864045	0.417352865160175	-2.56151297621202	0.0188704263208308	0.577578286544725	-3.54469941533457
375444	C5orf34	-1.40863558466475	-2.55900341398508	-0.25826775534442	0.683562900432861	-2.55900486497886	0.0189718217796356	0.577578286544725	-3.52423659239078
54101	RIPK4	1.2683007744796	0.228637551603668	2.30796399735553	5.14344709627894	2.5494045723227	0.0193646945648729	0.577578286544725	-3.12929299244425
152519	NIPAL1	1.30350170904865	0.232617224319654	2.37438619377765	5.14819620534289	2.54377188327586	0.0195987536957144	0.577578286544725	-3.13750134284667
5650	KLK7	2.57015245930062	0.458111692984363	4.68219322561688	8.82027412527116	2.54311367762859	0.0196262776773161	0.577578286544725	-3.13782798271392
388403	YPEL2	1.00340968742929	0.177684105894331	1.82913526896424	7.26574724828473	2.53952056608153	0.0197771720906253	0.577578286544725	-3.13472593447866
7918	GPANK1	1.35447520745845	0.239560142175717	2.46939027274118	1.54811678591547	2.53885828742764	0.0198051036629477	0.577578286544725	-3.40087302255205
64147	KIF9	1.43725344439914	0.252907372416362	2.62159951638193	4.14746091952679	2.53608565955787	0.0199224425126998	0.577578286544725	-3.17644210845947
100507032	TMCC1-DT	1.48989000370435	0.261527600214464	2.71825240719424	-1.35454337706204	2.53476017451354	0.0199787683739677	0.577578286544725	-3.63964956995586
27240	SIT1	-1.9121288906389	-3.48914690242353	-0.335110878854262	0.802056197552315	-2.53390129777585	0.0200153458671574	0.577578286544725	-3.54059771938681
89122	TRIM4	1.1321134258802	0.196391014133067	2.06783583762734	5.86839969898906	2.52843674675617	0.0202495469460441	0.577578286544725	-3.15217685243395
8819	SAP30	-1.32038096086721	-2.41206752342693	-0.228694398307476	2.51363763943881	-2.52761237499371	0.0202851009319245	0.577578286544725	-3.3640426771543
100505879	KIF25-AS1	-1.88926841848746	-3.45223459935742	-0.326302237617493	-0.811737720176481	-2.5261158749005	0.0203497928576167	0.577578286544725	-3.65222334089291
5798	PTPRN	-1.7363504723253	-3.17386409044238	-0.298836854208214	-1.61033857955811	-2.52426302641473	0.020430157987192	0.577578286544725	-3.6875086238207
54768	HYDIN	1.29237734220132	0.222294866710216	2.36245981769243	0.44801946859448	2.52395302586654	0.0204436329900838	0.577578286544725	-3.53360286160736
6525	SMTN	1.87499693595215	0.322184205935175	3.42780966596913	7.3746171376223	2.52342652480796	0.0204665379075676	0.577578286544725	-3.15979976504485
5493	PPL	1.43167432924238	0.244303000899284	2.61904565758548	11.2119895239777	2.51980459955304	0.0206247610066771	0.577578286544725	-3.18514885409772
64777	RMND5B	1.09593859558844	0.186963919189969	2.0049132719869	5.3395533109947	2.51966974823285	0.0206306740934	0.577578286544725	-3.16961926204534
2065	ERBB3	1.238573826189	0.210918663419777	2.26622898895822	7.49793537149475	2.51874194128843	0.0206714006350912	0.577578286544725	-3.16630117617725
57465	TBC1D24	1.45464625983019	0.246321676549691	2.66297084311068	4.31939052215392	2.51583970903242	0.020799283697554	0.577578286544725	-3.19813143742912
100169750	PRINS	2.07237187301025	0.349982766580304	3.79476097944019	-0.287144986519411	2.51446504951143	0.0208601152654915	0.577578286544725	-3.58207118706766
[truncated: 268 more rows]
