# Supplementary material for: Transcriptomic Profiling of Psoriatic Lesions by Tape-Stripping Reveals Site-Specific Differences
Source: J Clin Med. 2026 May 22;15(11):4034. doi: 10.3390/jcm15114034 (PMC13258650; doi:10.3390/jcm15114034)
Supplement: Supplementary file 1 [file jcm-15-04034-s001.zip › Supplementary Table S9.xlsx]

## Sheet: T vs UL
Table S9: Gene ontology enrichment analysis for the inflammation-controlled approach
GO Function	Term	P-value	Adjusted P-value	Genes
Biological Process	Positive Regulation of Smoothened Signaling Pathway (GO:0045880)	5.2947622145311255E-5	0.08588104311969486	TEDC2;EVC;DLG5;ULK3;DCDC2
Biological Process	Amide Transport (GO:0042886)	1.899736976965534E-4	0.15406866883190481	SEC14L2;SLC14A1;CPTP;AQP11;ABCB9
Biological Process	Epidermis Development (GO:0008544)	3.648955183504159E-4	0.19728684358812484	CERS3;KRTDAP;LCE2B;CASP14;CRABP2;BNC1;SPINK5;KPLCE
Biological Process	Hippo Signaling (GO:0035329)	6.322050301701149E-4	0.22723350005799625	TEAD4;AMOTL2;TEAD1;TEAD3
Biological Process	Regulation of Smoothened Signaling Pathway (GO:0008589)	7.004731814364867E-4	0.22723350005799625	TEDC2;EVC;DLG5;ULK3;DCDC2;GLIS2
Biological Process	Embryonic Organ Development (GO:0048568)	0.0036980034117255214	0.6788349789527756	TEAD4;TGFB2;PDGFB;TEAD1;NES;TEAD3
Biological Process	Amyloid Precursor Protein Metabolic Process (GO:0042982)	0.005438429996280432	0.6788349789527756	ACHE;TMCC2;LDLRAP1
Biological Process	Pharyngeal Arch Artery Morphogenesis (GO:0061626)	0.005869665986301549	0.6788349789527756	TGFB2;NOG
Biological Process	Fructose Metabolic Process (GO:0006000)	0.00810734219670136	0.6788349789527756	SORD;FBP1
Biological Process	Negative Regulation of Proteolysis (GO:0045861)	0.008664257255545609	0.6788349789527756	EPHA4;CSTA;CDKN2A;PTPN3
Biological Process	Regulation of Glycolytic Process (GO:0006110)	0.010280586851961303	0.6788349789527756	P2RX7;PRXL2C;FBP1;PRKAG3
Biological Process	Guanine Nucleotide Transmembrane Transport (GO:1903790)	0.010665083374958306	0.6788349789527756	SLC17A9;LRRC8D
Biological Process	Monocyte Chemotaxis (GO:0002548)	0.010950285771682739	0.6788349789527756	PDGFB;TNFSF11;PF4
Biological Process	Positive Regulation of Myeloid Leukocyte Differentiation (GO:0002763)	0.011157039843659096	0.6788349789527756	OCSTAMP;CTNNBIP1;TNFSF11;PF4
Biological Process	Cholesterol Metabolic Process (GO:0008203)	0.012446106437214286	0.6788349789527756	LCAT;HMGCR;LDLRAP1;OSBPL1A;TM7SF2
Biological Process	Oxidative Demethylation (GO:0070989)	0.013529001281662904	0.6788349789527756	CYP2C9;CYP3A43
Biological Process	Response to Purine-Containing Compound (GO:0014074)	0.013802355189747054	0.6788349789527756	P2RX7;RYR2;DUOX1
Biological Process	Positive Regulation of Signal Transduction (GO:0009967)	0.016184621755236776	0.6788349789527756	EPHA4;TEDC2;TGFB2;EVC;C1QTNF12;DLG5;ULK3;TNFSF11;DCDC2;CHRFAM7A;SASH1
Biological Process	Negative Regulation of Small GTPase Mediated Signal Transduction (GO:0051058)	0.017424287505136735	0.6788349789527756	TGFB2;STMN3;FBP1;RASIP1
Biological Process	Ceramide Metabolic Process (GO:0006672)	0.02261371438365383	0.6788349789527756	CERS3;FUT5;SPTSSA;CYP4F22
Biological Process	Atrial Cardiac Muscle Tissue Development (GO:0003228)	0.023825317251093853	0.6788349789527756	GJB6;NOG
Biological Process	Cell Differentiation in Hindbrain (GO:0021533)	0.023825317251093853	0.6788349789527756	NOG;CEND1
Biological Process	Regulation of Astrocyte Differentiation (GO:0048710)	0.023825317251093853	0.6788349789527756	EPHA4;NOG
Biological Process	Gonad Development (GO:0008406)	0.024042625136122146	0.6788349789527756	TFAP2C;TGFB2;IRX5;BIK
Biological Process	Icosanoid Metabolic Process (GO:0006690)	0.02552502093656906	0.6788349789527756	CYP4Z1;CYP2C9;DAGLA;CYP4F22
Biological Process	Membrane Depolarization (GO:0051899)	0.026822320085858012	0.6788349789527756	P2RX7;CHRNB4;CDKN2A
Biological Process	Epidermal Cell Differentiation (GO:0009913)	0.02706125911914764	0.6788349789527756	CERS3;CSTA;SPINK5;IVL
Biological Process	C4-dicarboxylate Transport (GO:0015740)	0.02778349162464165	0.6788349789527756	UCP2;LRRC8D
Biological Process	Cellular Response to Acidic pH (GO:0071468)	0.02778349162464165	0.6788349789527756	SCNN1A;RAB11FIP5
Biological Process	Negative Regulation of Ras Protein Signal Transduction (GO:0046580)	0.02778349162464165	0.6788349789527756	TGFB2;FBP1
Biological Process	Negative Regulation of Response to Stimulus (GO:0048585)	0.028651655199821317	0.6788349789527756	EPHA4;AMBP;SPINK5;AQP11
Biological Process	Ventricular Cardiac Muscle Tissue Morphogenesis (GO:0055010)	0.029070949782961517	0.6788349789527756	RYR2;TGFB2;NOG
Biological Process	Regulation of Amyloid-Beta Formation (GO:1902003)	0.029070949782961517	0.6788349789527756	EPHA4;RTN1;CHRFAM7A
Biological Process	Sterol Metabolic Process (GO:0016125)	0.030296483324942253	0.6788349789527756	LCAT;HMGCR;LDLRAP1;OSBPL1A
Biological Process	Regulation of Gluconeogenesis (GO:0006111)	0.03141622009685466	0.6788349789527756	C1QTNF12;FBP1;PRKAG3
Biological Process	Positive Regulation of Carbohydrate Metabolic Process (GO:0045913)	0.03141622009685466	0.6788349789527756	P2RX7;PRXL2C;PDGFB
Biological Process	Acetylcholine Receptor Signaling Pathway (GO:0095500)	0.033857649154714016	0.6788349789527756	CHRNB4;GNA11;CHRFAM7A
Biological Process	Negative Regulation of Epithelial to Mesenchymal Transition (GO:0010719)	0.03639464655607615	0.6788349789527756	EPHA4;NOG;VASN
Biological Process	Defense Response to Protozoan (GO:0042832)	0.036417245246157436	0.6788349789527756	GBP6;PF4
Biological Process	Multicellular Organismal-Level Iron Ion Homeostasis (GO:0060586)	0.036417245246157436	0.6788349789527756	TMPRSS6;TFR2
Biological Process	Superoxide Metabolic Process (GO:0006801)	0.039026519761997544	0.6788349789527756	DUOX1;NRROS;NOXA1
Biological Process	Negative Regulation of Amyloid-Beta Formation (GO:1902430)	0.04107023679792127	0.6788349789527756	RTN1;CHRFAM7A
Biological Process	Negative Regulation of Natural Killer Cell Mediated Immunity (GO:0002716)	0.04107023679792127	0.6788349789527756	NECTIN4;TIGIT
Biological Process	Photoreceptor Cell Development (GO:0042461)	0.04107023679792127	0.6788349789527756	RP1L1;PCARE
Biological Process	Positive Regulation of Collagen Biosynthetic Process (GO:0032967)	0.04107023679792127	0.6788349789527756	SCX;VIM
Biological Process	Positive Regulation of Keratinocyte Differentiation (GO:0045618)	0.04107023679792127	0.6788349789527756	TRIM16;ETV4
Biological Process	Protein Localization to Cell-Cell Junction (GO:0150105)	0.04107023679792127	0.6788349789527756	TJP1;HEPACAM
Biological Process	Intracellular Sodium Ion Homeostasis (GO:0006883)	0.04593284377255283	0.6788349789527756	TMPRSS3;SCNN1A
Biological Process	Negative Regulation of Amyloid Precursor Protein Catabolic Process (GO:1902992)	0.04593284377255283	0.6788349789527756	RTN1;CHRFAM7A
Biological Process	Neuron Projection Organization (GO:0106027)	0.04593284377255283	0.6788349789527756	CHRFAM7A;PLS1
Biological Process	Positive Regulation of Collagen Metabolic Process (GO:0010714)	0.04593284377255283	0.6788349789527756	SCX;VIM
Biological Process	Cell-Cell Junction Assembly (GO:0007043)	0.047574883495258936	0.6788349789527756	TJP1;CDH4;GJB6;FBF1
Molecular Function	Ceramide 1-Phosphate Transfer Activity (GO:1902388)	0.00396638522044365	0.5662807313367278	CPTP;MTTP
Molecular Function	Ceramide Transfer Activity (GO:0120017)	0.005869665986301549	0.5662807313367278	CPTP;MTTP
Molecular Function	Transforming Growth Factor Beta Binding (GO:0050431)	0.009665602827505327	0.5662807313367278	NRROS;WFIKKN2;VASN
Molecular Function	Superoxide-Generating NADPH Oxidase Activator Activity (GO:0016176)	0.010665083374958306	0.5662807313367278	NOXA1;PDGFB
Molecular Function	AMP Binding (GO:0016208)	0.013529001281662904	0.5662807313367278	FBP1;PRKAG3
Molecular Function	Adenyl Nucleotide Binding (GO:0030554)	0.022616327470476875	0.5662807313367278	DUOX1;SORD;TM7SF2
Molecular Function	Arachidonate Epoxygenase Activity (GO:0008392)	0.02778349162464165	0.5662807313367278	CYP2C9;CYP4Z1
Molecular Function	Monoacylglycerol Lipase Activity (GO:0047372)	0.03198462631293356	0.5662807313367278	DAGLA;ABHD12B
Molecular Function	Clathrin Adaptor Activity (GO:0035615)	0.03198462631293356	0.5662807313367278	LDLRAP1;AP1M2
Molecular Function	Serine-Type Endopeptidase Inhibitor Activity (GO:0004867)	0.033750328759808386	0.5662807313367278	SERPINB12;AMBP;SPINK5;SERPINA4
Molecular Function	Endopeptidase Inhibitor Activity (GO:0004866)	0.034902027075351325	0.5662807313367278	CSTA;SERPINB12;AMBP;SPINK5;PZP;SERPINA4
Molecular Function	NADP Binding (GO:0050661)	0.039026519761997544	0.5662807313367278	DUOX1;HMGCR;TM7SF2
Molecular Function	Channel Activity (GO:0015267)	0.03934387477985387	0.5662807313367278	SLC14A1;AQP11;CHRFAM7A;RHBG
Molecular Function	Phosphotyrosine Residue Binding (GO:0001784)	0.041752480184430514	0.5662807313367278	GRAP2;LDLRAP1;PTPN3

## Sheet: T vs LL
GO Function	Term	P-value	Adjusted P-value	Genes
Biological Process	Cellular Response to Acetylcholine (GO:1905145)	1.8010244659879987E-4	0.34041776735064944	CHRNB1;CHRNA3;LYNX1;PSCA;ROCK2;CHRFAM7A
Biological Process	Epidermis Development (GO:0008544)	2.94606462441064E-4	0.34041776735064944	CERS3;KRTDAP;LCE2B;CASP14;FLG2;CRABP2;BNC1;SPINK5;ATP2A2;OVOL3;KPLCE
Biological Process	Sphingosine Metabolic Process (GO:0006670)	6.352166932085055E-4	0.48932859266828543	SPTLC2;SPTLC3;NAAA;SPTSSA;SGPP2
Biological Process	Smooth Muscle Contraction (GO:0006939)	0.0013282021489861833	0.7072802550870647	SMTN;ROCK2;BDKRB2;APBB2
Biological Process	Postsynapse Organization (GO:0099173)	0.0015302471983709752	0.7072802550870647	CHRNB1;ARHGAP39;CHRFAM7A
Biological Process	Ventricular Trabecula Myocardium Morphogenesis (GO:0003222)	0.0023819544031271848	0.8425791707941361	DLL4;TGFB2;NRG1
Biological Process	Positive Regulation of Signal Transduction (GO:0009967)	0.002895294259984039	0.8425791707941361	EPHA4;KANK1;TEDC2;TGFB2;VWF;SORBS1;SLC39A14;AGPAT2;SCIMP;DLL4;GH1;DEPDC1B;EVC;STK36;ULK3;TNFSF11;CHRFAM7A;CDH15;SASH1
Biological Process	Hippo Signaling (GO:0035329)	0.0053992484654170085	0.8425791707941361	TEAD4;STK24;TEAD1;TEAD3
Biological Process	Sphingoid Metabolic Process (GO:0046519)	0.00646431128364294	0.8425791707941361	SPTLC3;NAAA;SGPP2
Biological Process	Establishment of Skin Barrier (GO:0061436)	0.006479357421756211	0.8425791707941361	FLG2;RCAN1;CLDN4;TMEM79
Biological Process	Positive Regulation of Smoothened Signaling Pathway (GO:0045880)	0.006479357421756211	0.8425791707941361	TEDC2;EVC;STK36;ULK3
Biological Process	Sphingolipid Metabolic Process (GO:0006665)	0.008217063655951084	0.8425791707941361	CERS3;ELOVL1;ALDH3B2;FUT5;SPTLC2;SPTLC3;SPTSSA;SGPP2
Biological Process	Acetylcholine Receptor Signaling Pathway (GO:0095500)	0.008463274239494766	0.8425791707941361	CHRNB1;CHRNA3;LYNX1;PSCA;CHRFAM7A
Biological Process	Skin Epidermis Development (GO:0098773)	0.009048265772863039	0.8425791707941361	FLG2;RCAN1;CLDN4;TMEM79
Biological Process	Negative Regulation of Smoothened Signaling Pathway (GO:0045879)	0.009048265772863039	0.8425791707941361	KCTD21;GPR161;ULK3;KCTD6
Biological Process	Nucleotide-Sugar Biosynthetic Process (GO:0009226)	0.009048265772863039	0.8425791707941361	GMPPB;UGDH;PGM3;NANS
Biological Process	Adipose Tissue Development (GO:0060612)	0.010610011885157271	0.8425791707941361	DGAT2;PGRMC2;SPTLC2
Biological Process	Cardiocyte Differentiation (GO:0035051)	0.010610011885157271	0.8425791707941361	TGFB2;NRG1;ASB2
Biological Process	Negative Regulation of Interleukin-1 Beta Production (GO:0032691)	0.012202451204060232	0.8425791707941361	CPTP;CARD18;PYDC1;CD33
Biological Process	Activation of Transmembrane Receptor Protein Tyrosine Kinase Activity (GO:0007171)	0.012427599355444569	0.8425791707941361	CHRNA3;NRG1
Biological Process	Axonemal Central Apparatus Assembly (GO:1904158)	0.012427599355444569	0.8425791707941361	SPEF1;RSPH9
Biological Process	Cellular Response to Magnesium Ion (GO:0071286)	0.012427599355444569	0.8425791707941361	SLC41A1;FBP1
Biological Process	tRNA Decay (GO:0016078)	0.012427599355444569	0.8425791707941361	ELAC2;PYDC1
Biological Process	Vascular Endothelial Growth Factor Receptor-2 Signaling Pathway (GO:0036324)	0.012427599355444569	0.8425791707941361	SLC31A1;PDCD6
Biological Process	Positive Thymic T Cell Selection (GO:0045059)	0.012427599355444569	0.8425791707941361	ZAP70;CD3E
Biological Process	Regulation of Smoothened Signaling Pathway (GO:0008589)	0.012538480831018078	0.8425791707941361	TEDC2;EVC;KCTD21;STK36;ULK3;KCTD6
Biological Process	Ceramide Metabolic Process (GO:0006672)	0.012538480831018078	0.8425791707941361	CERS3;FUT5;SPTLC2;SPTLC3;SPTSSA;CYP4F22
Biological Process	Sphingoid Biosynthetic Process (GO:0046520)	0.013141421659510044	0.8425791707941361	SPTLC2;SPTLC3;SPTSSA
Biological Process	Sphingosine Biosynthetic Process (GO:0046512)	0.013141421659510044	0.8425791707941361	SPTLC2;SPTLC3;SPTSSA
Biological Process	Enzyme-Linked Receptor Protein Signaling Pathway (GO:0007167)	0.013440777187754304	0.8425791707941361	NPPB;CD8B;DOK6;TYRO3;BDKRB2;PTK6;NRG1;FYN;CD3E;SAMD10
Biological Process	Amide Biosynthetic Process (GO:0043604)	0.0139295024673087	0.8425791707941361	CERS3;SPTLC2;SPTLC3;HAGH;SPTSSA;NANS;CYP4F22
Biological Process	T Cell Receptor Signaling Pathway (GO:0050852)	0.015240516755405305	0.8425791707941361	EIF2B5;ZAP70;FYB2;EIF2B2;CD8B;FYN;CD247;CD3E
Biological Process	Stress-Activated MAPK Cascade (GO:0051403)	0.015987011207790933	0.8425791707941361	MAP3K20;MAPK13;MAPK3
Biological Process	Negative Regulation of NLRP3 Inflammasome Complex Assembly (GO:1900226)	0.015987011207790933	0.8425791707941361	CPTP;PYDC1;NLRC3
Biological Process	Protein K6-linked Ubiquitination (GO:0085020)	0.015987011207790933	0.8425791707941361	RNF25;RNF8;UBE2J2
Biological Process	Protein Glycosylation (GO:0006486)	0.017719071101082496	0.8425791707941361	DPAGT1;B3GALNT2;GMPPB;FUT5;GALNT6;GALNT14;FUT8;GALNT18;PGM3;LARGE1;GALNT8
Biological Process	Axoneme Assembly (GO:0035082)	0.018002804450235253	0.8425791707941361	RP1L1;SPEF1;STK36;TOGARAM1;RSPH9
Biological Process	Ceramide Biosynthetic Process (GO:0046513)	0.018002804450235253	0.8425791707941361	CERS3;SPTLC2;SPTLC3;SPTSSA;CYP4F22
Biological Process	Autophagosome Membrane Docking (GO:0016240)	0.018191985735790048	0.8425791707941361	ATP2A2;SNAP29
Biological Process	Regulation of Cellular Response to Hypoxia (GO:1900037)	0.018191985735790048	0.8425791707941361	EPHA4;ROCK2
Biological Process	Protein O-linked Glycosylation (GO:0006493)	0.018337672809389156	0.8425791707941361	B3GALNT2;FUT5;GALNT6;GALNT14;GALNT18;PGM3;LARGE1;GALNT8
Biological Process	Vascular Endothelial Growth Factor Receptor Signaling Pathway (GO:0048010)	0.020427442828238506	0.8425791707941361	SLC31A1;PDCD6;FYN;PGF
Biological Process	Negative Regulation of Interleukin-1 Production (GO:0032692)	0.020427442828238506	0.8425791707941361	CPTP;CARD18;PYDC1;CD33
Biological Process	TORC1 Signaling (GO:0038202)	0.022634275175636525	0.8425791707941361	RPS6KA4;LARP1;RPS6KA2
Biological Process	Stress-Activated Protein Kinase Signaling Cascade (GO:0031098)	0.022634275175636525	0.8425791707941361	MAP3K20;MAPK13;MAPK3
Biological Process	Piecemeal Microautophagy of the Nucleus (GO:0034727)	0.022634275175636525	0.8425791707941361	ULK3;ATG4B;ATG13
Biological Process	Antigen Receptor-Mediated Signaling Pathway (GO:0050851)	0.02412746585417197	0.8425791707941361	EIF2B5;CD79A;ZAP70;FYB2;EIF2B2;CD8B;FYN;CD247;CD3E
Biological Process	Fructose Metabolic Process (GO:0006000)	0.02485669941292361	0.8425791707941361	SORD;FBP1
Biological Process	Photoreceptor Cell Differentiation (GO:0046530)	0.02485669941292361	0.8425791707941361	RP1L1;NKD1
Biological Process	Positive Regulation of Lipopolysaccharide-Mediated Signaling Pathway (GO:0031666)	0.02485669941292361	0.8425791707941361	SCIMP;SASH1
Biological Process	Cell Surface Receptor Protein Tyrosine Kinase Signaling Pathway (GO:0007169)	0.0250465719764509	0.8425791707941361	EPHA4;CHRNA3;PTK6;NRG1;SORBS1;CD3E;BAIAP2;KALRN;SLC39A14;PGF;GH1;CD8B;DOK6;TYRO3;BDKRB2;FYN;SAMD10;EPHB3
Biological Process	Diol Biosynthetic Process (GO:0034312)	0.02643839065232592	0.8425791707941361	SPTLC2;SPTLC3;SPTSSA
Biological Process	Positive Regulation of Amyloid-Beta Formation (GO:1902004)	0.02643839065232592	0.8425791707941361	EPHA4;ROCK2;CHRFAM7A
Biological Process	Regulation of Amyloid Precursor Protein Catabolic Process (GO:1902991)	0.02643839065232592	0.8425791707941361	EPHA4;ROCK2;CHRFAM7A
Biological Process	Membrane Lipid Biosynthetic Process (GO:0046467)	0.03034580790530324	0.8425791707941361	CERS3;ELOVL1;SPTLC2;SPTLC3;SPTSSA
Biological Process	Alpha-Beta T Cell Activation (GO:0046631)	0.030561889024945773	0.8425791707941361	NCR3;CD247;CD3E
Biological Process	Superoxide Anion Generation (GO:0042554)	0.030561889024945773	0.8425791707941361	DUOX1;SH3PXD2A;NOXA1
Biological Process	Negative Regulation of Inflammasome-Mediated Signaling Pathway (GO:0141086)	0.030561889024945773	0.8425791707941361	CPTP;PYDC1;NLRC3
Biological Process	Ventricular Cardiac Muscle Tissue Morphogenesis (GO:0055010)	0.03140056317195141	0.8425791707941361	DLL4;TGFB2;TNNT2;NRG1
Biological Process	Regulation of Amyloid-Beta Formation (GO:1902003)	0.03140056317195141	0.8425791707941361	EPHA4;RTN1;ROCK2;CHRFAM7A
Biological Process	Sphingolipid Biosynthetic Process (GO:0030148)	0.032283411663162856	0.8425791707941361	CERS3;ELOVL1;SPTLC2;SPTLC3;SPTSSA;LARGE1;CYP4F22
Biological Process	Regulation of Nervous System Process (GO:0031644)	0.032348298555760754	0.8425791707941361	ROCK2;CHRFAM7A
Biological Process	Cardioblast Differentiation (GO:0010002)	0.032348298555760754	0.8425791707941361	TGFB2;NRG1
Biological Process	Response to Magnesium Ion (GO:0032026)	0.032348298555760754	0.8425791707941361	SLC41A1;FBP1
Biological Process	Cobalamin Metabolic Process (GO:0009235)	0.032348298555760754	0.8425791707941361	CUBN;AMN
Biological Process	Cobalamin Transport (GO:0015889)	0.032348298555760754	0.8425791707941361	CUBN;AMN
Biological Process	Detection of Visible Light (GO:0009584)	0.032348298555760754	0.8425791707941361	PDE6B;GNAT1
Biological Process	Intermembrane Lipid Transfer (GO:0120009)	0.032348298555760754	0.8425791707941361	CPTP;PLEKHA8
Biological Process	Regulation of Wnt Signaling Pathway, Planar Cell Polarity Pathway (GO:2000095)	0.032348298555760754	0.8425791707941361	SPEF1;NKD1
Biological Process	Regulation of Cell Killing (GO:0031341)	0.032348298555760754	0.8425791707941361	TGFB2;CD59
Biological Process	Negative Regulation of Small GTPase Mediated Signal Transduction (GO:0051058)	0.032813363378007596	0.8425791707941361	KANK1;TGFB2;STMN3;FBP1;RASIP1
Biological Process	Protein Autophosphorylation (GO:0046777)	0.03318349932417878	0.8425791707941361	EPHA4;STK24;DAPK2;TYRO3;ULK3;MAP3K20;VRK1;PTK6;EPHB3;MAPK3
Biological Process	Heart Trabecula Morphogenesis (GO:0061384)	0.03500236250199176	0.8425791707941361	DLL4;TGFB2;NRG1
Biological Process	Microautophagy (GO:0016237)	0.03500236250199176	0.8425791707941361	ULK3;ATG4B;ATG13
Biological Process	Cholesterol Metabolic Process (GO:0008203)	0.03793228745097481	0.8425791707941361	PLPP6;LCAT;HMGCR;LDLRAP1;APOB;TM7SF2
Biological Process	Regulation of T Cell Activation (GO:0050863)	0.03793228745097481	0.8425791707941361	CD2;LGALS3;SIRPG;SPINK5;TNFSF11;TIGIT
Biological Process	Negative Regulation of Cell Migration (GO:0030336)	0.03849241600384135	0.8425791707941361	DLL4;EPHA4;KANK1;STK24;DNAJA4;MITF;EPPK1;LDLRAD4;CALR;MCC;PHLDB2;SLURP1
Biological Process	Regulation of Complement-Dependent Cytotoxicity (GO:1903659)	0.04059749857595728	0.8425791707941361	TGFB2;CD59
Biological Process	L-fucose Catabolic Process (GO:0042355)	0.04059749857595728	0.8425791707941361	FUT5;FUT8
Biological Process	L-fucose Metabolic Process (GO:0042354)	0.04059749857595728	0.8425791707941361	FUT5;FUT8
Biological Process	Apical Protein Localization (GO:0045176)	0.04059749857595728	0.8425791707941361	SHROOM3;CELSR1
Biological Process	Regulation of Stress-Activated Protein Kinase Signaling Cascade (GO:0070302)	0.04059749857595728	0.8425791707941361	MAP3K20;MAPK3
Biological Process	Serotonin Transport (GO:0006837)	0.04059749857595728	0.8425791707941361	SLC18A2;SLC29A3
Biological Process	Fucose Catabolic Process (GO:0019317)	0.04059749857595728	0.8425791707941361	FUT5;FUT8
Biological Process	Isoprenoid Metabolic Process (GO:0006720)	0.04059749857595728	0.8425791707941361	PLPP6;HMGCR
Biological Process	Phototransduction, Visible Light (GO:0007603)	0.04059749857595728	0.8425791707941361	PDE6B;GNAT1
Biological Process	Positive Regulation of Cyclase Activity (GO:0031281)	0.04059749857595728	0.8425791707941361	DRD5;MAPK3
Biological Process	Protein Prenylation (GO:0018342)	0.04059749857595728	0.8425791707941361	PLPP6;RABGGTA
Biological Process	Regulation of Hydrolase Activity (GO:0051336)	0.04094902579246102	0.8425791707941361	EPHA4;RAB3GAP2;RASIP1;EPHB3;PROM2
Biological Process	Regulation of Natural Killer Cell Mediated Cytotoxicity (GO:0042269)	0.04151487510661734	0.8425791707941361	NCR3;RAET1E;TIGIT;NECTIN4
Biological Process	Negative Regulation of Epithelial to Mesenchymal Transition (GO:0010719)	0.04151487510661734	0.8425791707941361	SPRED2;EPHA4;LDLRAD4;VASN
Biological Process	Regulation of Endothelial Cell Migration (GO:0010594)	0.042341283218221976	0.8425791707941361	DLL4;ROCK2;DNAJA4;PDCD6;CALR;SASH1;FOXP1
Biological Process	Microtubule Bundle Formation (GO:0001578)	0.043908460818654495	0.8425791707941361	RP1L1;SPEF1;STK36;TOGARAM1;RSPH9
Biological Process	Nucleophagy (GO:0044804)	0.04481873278117396	0.8425791707941361	ULK3;ATG4B;ATG13
Biological Process	Positive Regulation of Heart Contraction (GO:0045823)	0.04481873278117396	0.8425791707941361	TGFB2;ADM2;ATP2A2
Biological Process	O-glycan Processing (GO:0016266)	0.04916527582734821	0.8425791707941361	GALNT6;GALNT14;GALNT18;GALNT8
Biological Process	Regulation of Epithelial to Mesenchymal Transition (GO:0010717)	0.049251910923309036	0.8425791707941361	SPRED2;EPHA4;OLFM1;TGFB2;LDLRAD4;PHLDB2;VASN
Biological Process	Self Proteolysis (GO:0097264)	0.04953896690991476	0.8425791707941361	TMPRSS6;CAPN1
Biological Process	Dopamine Transport (GO:0015872)	0.04953896690991476	0.8425791707941361	SLC18A2;SLC29A3
Biological Process	Very-Low-Density Lipoprotein Particle Assembly (GO:0034379)	0.04953896690991476	0.8425791707941361	LPCAT3;APOB
Biological Process	Melanocyte Differentiation (GO:0030318)	0.04953896690991476	0.8425791707941361	LRMDA;MITF
Biological Process	Monoamine Transport (GO:0015844)	0.04953896690991476	0.8425791707941361	SLC18A2;SLC29A3
Biological Process	Neuron Projection Fasciculation (GO:0106030)	0.04953896690991476	0.8425791707941361	EPHA4;EPHB3
Molecular Function	Acetylcholine Binding (GO:0042166)	0.0015302471983709752	0.5752167995402381	CHRNB1;CHRNA3;CHRFAM7A
Molecular Function	Ligand-Gated Channel Activity (GO:0022834)	0.002278086334812824	0.5752167995402381	CHRNB1;CHRNA3;P2RX2;ZACN
Molecular Function	Postsynaptic Neurotransmitter Receptor Activity (GO:0098960)	0.00444643956547209	0.6939650019224639	CHRNB1;CHRNA3;CHRFAM7A;DRD5
Molecular Function	Cysteine-Type Endopeptidase Inhibitor Activity (GO:0004869)	0.006479357421756211	0.6939650019224639	CST2;CSTA;CST5;CST4
Molecular Function	Monoatomic Ion Channel Activity (GO:0005216)	0.011987108226223479	0.6939650019224639	UNC80;CHRNB1;CHRNA3;P2RX2;CHRFAM7A;ZACN;TRPM3
Molecular Function	Ceramide 1-Phosphate Binding (GO:1902387)	0.012427599355444569	0.6939650019224639	CPTP;PLEKHA8
Molecular Function	Ceramide 1-Phosphate Transfer Activity (GO:1902388)	0.012427599355444569	0.6939650019224639	CPTP;PLEKHA8
Molecular Function	Secondary Active Sulfate Transmembrane Transporter Activity (GO:0008271)	0.012427599355444569	0.6939650019224639	SLC26A1;UCP2
Molecular Function	Acetylcholine Receptor Regulator Activity (GO:0030548)	0.015987011207790933	0.6939650019224639	LYNX1;PSCA;SLURP1
Molecular Function	Sphingosine-1-Phosphate Phosphatase Activity (GO:0042392)	0.018191985735790048	0.6939650019224639	PLPP6;SGPP2
Molecular Function	Ceramide Transfer Activity (GO:0120017)	0.018191985735790048	0.6939650019224639	CPTP;PLEKHA8
Molecular Function	Serine-Type Exopeptidase Activity (GO:0070008)	0.018191985735790048	0.6939650019224639	CTSA;HOMER2
Molecular Function	Adenyl Nucleotide Binding (GO:0030554)	0.022906116856832547	0.6939650019224639	DUOX1;HPGD;SORD;TM7SF2
Molecular Function	Natural Killer Cell Lectin-Like Receptor Binding (GO:0046703)	0.02485669941292361	0.6939650019224639	RAET1E;RAET1G
Molecular Function	Ligand-Gated Monoatomic Ion Channel Activity (GO:0015276)	0.025559800707652	0.6939650019224639	CHRNB1;CHRNA3;P2RX2;ZACN
Molecular Function	Lipid Phosphatase Activity (GO:0042577)	0.02643839065232592	0.6939650019224639	PLPP6;PLPPR5;SGPP2
Molecular Function	Channel Activity (GO:0015267)	0.027382931703827128	0.6939650019224639	CHRNB1;GSDMC;SLC14A1;BEST4;CHRFAM7A;RHBG
Molecular Function	Acetylcholine Receptor Activity (GO:0015464)	0.030561889024945773	0.6939650019224639	CHRNB1;CHRNA3;CHRFAM7A
Molecular Function	Ribosomal Small Subunit Binding (GO:0043024)	0.030561889024945773	0.6939650019224639	PTCD3;LARP1;EIF4H
Molecular Function	Superoxide-Generating NADPH Oxidase Activator Activity (GO:0016176)	0.032348298555760754	0.6939650019224639	SH3PXD2A;NOXA1
Molecular Function	L-aspartate Transmembrane Transporter Activity (GO:0015183)	0.032348298555760754	0.6939650019224639	UCP2;SLC1A5
Molecular Function	Carboxypeptidase Activity (GO:0004180)	0.03459070023723271	0.6939650019224639	CTSA;CPM;AGBL4;HOMER2
Molecular Function	Ligand-Gated Monoatomic Cation Channel Activity (GO:0099094)	0.040185538537709016	0.6939650019224639	CHRNB1;CHRNA3;P2RX2;SCNN1A;KCNA10;CHRFAM7A;ZACN
Molecular Function	Acetylcholine Receptor Binding (GO:0033130)	0.04059749857595728	0.6939650019224639	LYNX1;PSCA
Molecular Function	Glycerophospholipid Flippase Activity (GO:0140333)	0.04953896690991476	0.6939650019224639	ATP8B1;ATP10B
Molecular Function	Histone H3 Kinase Activity (GO:0140996)	0.04953896690991476	0.6939650019224639	RPS6KA4;VRK1

## Sheet: T vs S
GO Function	Term	P-value	Adjusted P-value	Genes
Biological Process	T Cell Receptor Signaling Pathway (GO:0050852)	6.029449167241365E-6	0.004568524954558432	EIF2B5;EIF2B4;EIF2B3;FYB2;EIF2B2;HHLA2;CD28;FYN;HLA-A
Biological Process	Antigen Receptor-Mediated Signaling Pathway (GO:0050851)	7.374535842709334E-6	0.004568524954558432	EIF2B5;EIF2B4;EIF2B3;FYB2;EIF2B2;SLC7A8;HHLA2;CD28;FYN;HLA-A
Biological Process	Oligodendrocyte Development (GO:0014003)	7.338459252423678E-5	0.03030783671250979	EIF2B5;EIF2B4;EIF2B3;EIF2B2
Biological Process	Oligodendrocyte Differentiation (GO:0048709)	1.8647201931084467E-4	0.05775970798153414	EIF2B5;EIF2B4;EIF2B3;EIF2B2
Biological Process	Glial Cell Development (GO:0021782)	3.2913403483276105E-4	0.08131477545789195	EIF2B5;EIF2B4;EIF2B3;EIF2B2
Biological Process	Amino Acid Transport (GO:0006865)	4.576080582770762E-4	0.08131477545789195	SLC7A8;SLC7A9;SLC6A15;SLC7A14;SLC1A5
Biological Process	Response to Hexose (GO:0009746)	4.594055110615365E-4	0.08131477545789195	EIF2B5;EIF2B4;EIF2B3;EIF2B2
Biological Process	Response to Peptide Hormone (GO:0043434)	0.0013940036908356138	0.2158963216181657	EIF2B5;POMC;EIF2B4;EIF2B3;EIF2B2
Biological Process	Neutral Amino Acid Transport (GO:0015804)	0.0018836478564689559	0.23338396941650363	SLC7A8;SLC7A9;SLC6A15;SLC1A5
Biological Process	Cytoplasmic Translational Initiation (GO:0002183)	0.0018836478564689559	0.23338396941650363	EIF2B5;EIF2B4;EIF2B3;EIF2B2
Biological Process	Vitamin A Metabolic Process (GO:0006776)	0.0031274787741058544	0.35226783646519577	RLBP1;RPE65
Biological Process	Postsynapse Organization (GO:0099173)	0.0043359153486590965	0.4476832597490517	ARHGAP39;LGMN
Biological Process	Cardioblast Differentiation (GO:0010002)	0.005725098241677206	0.45158261245287457	TGFB2;NRG1
Biological Process	Positive Regulation of Megakaryocyte Differentiation (GO:0045654)	0.005725098241677206	0.45158261245287457	PITHD1;TESC
Biological Process	Ventricular Trabecula Myocardium Morphogenesis (GO:0003222)	0.005725098241677206	0.45158261245287457	TGFB2;NRG1
Biological Process	Myelination (GO:0042552)	0.006269776932341495	0.45158261245287457	EIF2B5;EIF2B4;EIF2B2;PRG2
Biological Process	Fat-Soluble Vitamin Metabolic Process (GO:0006775)	0.006424638971336619	0.45158261245287457	RLBP1;RPE65;LGMN
Biological Process	Response to Glucose (GO:0009749)	0.006725919103382364	0.45158261245287457	EIF2B5;EIF2B4;EIF2B3;EIF2B2
Biological Process	L-leucine Transport (GO:0015820)	0.007289469127568596	0.45158261245287457	SLC7A8;SLC6A15
Biological Process	Purine Nucleobase Transport (GO:0006863)	0.007289469127568596	0.45158261245287457	SLC28A2;SLC28A1
Biological Process	Amino Acid Import Across Plasma Membrane (GO:0089718)	0.0079216842702358	0.46737937194391227	TSPO2;SLC7A8;SLC1A5
Biological Process	Branched-Chain Amino Acid Transport (GO:0015803)	0.009023593339279521	0.5081923703348785	SLC7A8;SLC6A15
Biological Process	L-amino Acid Transport (GO:0015807)	0.00960754022930576	0.5175540149612973	SLC7A8;SLC7A9;SLC6A15
Biological Process	Retina Homeostasis (GO:0001895)	0.012979966941150793	0.5705437902707402	SLC28A2;RPE65
Biological Process	Sodium Ion Export Across Plasma Membrane (GO:0036376)	0.012979966941150793	0.5705437902707402	ATP4A;FXYD2
Biological Process	Organic Cation Transport (GO:0015695)	0.013242590287884003	0.5705437902707402	TSPO2;SLC35F3;SLC7A8;SLC6A15
Biological Process	Epithelial Cell Differentiation (GO:0030855)	0.01365578768057503	0.5705437902707402	CPT1A;TGFB2;DLX3;KRT13;ACTL8;OVOL3
Biological Process	Cardiocyte Differentiation (GO:0035051)	0.015191943799900002	0.5705437902707402	TGFB2;NRG1
Biological Process	Positive Regulation of Glycogen Biosynthetic Process (GO:0045725)	0.015191943799900002	0.5705437902707402	PPP1R3E;SORBS1
Biological Process	Intracellular Potassium Ion Homeostasis (GO:0030007)	0.01755312430241589	0.5705437902707402	ATP4A;FXYD2
Biological Process	Male Meiotic Nuclear Division (GO:0007140)	0.018315442477594035	0.5705437902707402	DDX4;HSF2BP;HSPA2
Biological Process	Positive Regulation of Glycogen Metabolic Process (GO:0070875)	0.020058656742315405	0.5705437902707402	PPP1R3E;SORBS1
Biological Process	Protein K6-linked Ubiquitination (GO:0085020)	0.020058656742315405	0.5705437902707402	RNF25;RNF8
Biological Process	Apoptotic Nuclear Changes (GO:0030262)	0.022703799212738827	0.5705437902707402	CECR2;EXOG
Biological Process	Male Meiosis I (GO:0007141)	0.022703799212738827	0.5705437902707402	DDX4;HSF2BP
Biological Process	Cellular Response to Retinoic Acid (GO:0071300)	0.023878545888130286	0.5705437902707402	TESC;WNT9B;ZNF35
Biological Process	Regulation of Secretion (GO:0051046)	0.025483917469932105	0.5705437902707402	PTPRN;NRG1
Biological Process	Positive Regulation of Cell Adhesion Mediated by Integrin (GO:0033630)	0.025483917469932105	0.5705437902707402	TGFB2;CCL5
Biological Process	Intracellular Sodium Ion Homeostasis (GO:0006883)	0.025483917469932105	0.5705437902707402	ATP4A;FXYD2
Biological Process	Positive Regulation of Response to Biotic Stimulus (GO:0002833)	0.026964971044247485	0.5705437902707402	SIGLEC16;CPT1A;CCL5
Biological Process	Peptidyl-Lysine Methylation (GO:0018022)	0.028394482780657225	0.5705437902707402	METTL21C;SMYD2
Biological Process	Embryo Development Ending in Birth or Egg Hatching (GO:0009792)	0.028394482780657225	0.5705437902707402	TGFB2;CELF4
Biological Process	Intracellular Lipid Transport (GO:0032365)	0.028394482780657225	0.5705437902707402	CPT1A;PLEKHA8
Biological Process	Protein Maturation (GO:0051604)	0.029967427847352256	0.5705437902707402	ISCA1;HOMER2;TESC;ATG4B;LGMN;GZMH
Biological Process	DNA Catabolic Process (GO:0006308)	0.03143106984565458	0.5705437902707402	CECR2;EXOG
Biological Process	Regulation of Megakaryocyte Differentiation (GO:0045652)	0.03143106984565458	0.5705437902707402	PITHD1;TESC
Biological Process	Erythrocyte Differentiation (GO:0030218)	0.033744336566847784	0.5705437902707402	MFHAS1;TSPO2;SLC1A5
Biological Process	Striated Muscle Cell Differentiation (GO:0051146)	0.03458935476685608	0.5705437902707402	NRG1;PLD3
Biological Process	Positive Regulation of Monocyte Chemotaxis (GO:0090026)	0.03458935476685608	0.5705437902707402	CCL5;LGMN
Biological Process	Heart Trabecula Morphogenesis (GO:0061384)	0.03458935476685608	0.5705437902707402	TGFB2;NRG1
Biological Process	Positive Regulation of Protein Targeting to Membrane (GO:0090314)	0.03458935476685608	0.5705437902707402	MTCL1;FYN
Biological Process	Positive Regulation of Translational Initiation (GO:0045948)	0.03458935476685608	0.5705437902707402	EIF2B5;CCL5
Biological Process	Carboxylic Acid Transport (GO:0046942)	0.03556453597621796	0.5705437902707402	SLC7A8;SLC6A15;SLC1A5
Biological Process	Mammary Gland Development (GO:0030879)	0.04125421742397026	0.5705437902707402	OXTR;NRG1
Biological Process	Nucleotide-Excision Repair (GO:0006289)	0.04333923569049624	0.5705437902707402	POLR1A;USP45;FAN1
Biological Process	Negative Regulation of Extrinsic Apoptotic Signaling Pathway in Absence of Ligand (GO:2001240)	0.04835643172196274	0.5705437902707402	UNC5B;NRG1
Biological Process	Negative Regulation of Signal Transduction in Absence of Ligand (GO:1901099)	0.04835643172196274	0.5705437902707402	UNC5B;NRG1
Biological Process	Vesicle Transport Along Microtubule (GO:0047496)	0.04835643172196274	0.5705437902707402	FYCO1;TRAK2
Biological Process	Potassium Ion Homeostasis (GO:0055075)	0.04835643172196274	0.5705437902707402	ATP4A;FXYD2
Biological Process	Male Gamete Generation (GO:0048232)	0.04835643172196274	0.5705437902707402	DDX4;HSPA2
Biological Process	Mitochondrial RNA Metabolic Process (GO:0000959)	0.04835643172196274	0.5705437902707402	ELAC2;POLRMT
Biological Process	Positive Regulation of Leukocyte Chemotaxis (GO:0002690)	0.04967967873574711	0.5705437902707402	CCL5;PGF;LGMN
Molecular Function	Neutral L-amino Acid Transmembrane Transporter Activity (GO:0015175)	0.0023066274118209015	0.265816516623468	SLC7A8;SLC7A9;SLC6A15;SLC1A5
Molecular Function	RNA Endonuclease Activity (GO:0004521)	0.0030571056296168947	0.265816516623468	MBLAC1;ELAC2;PLD6;EXOG
Molecular Function	Pyrimidine Nucleobase Transmembrane Transporter Activity (GO:0005350)	0.0031274787741058544	0.265816516623468	SLC28A2;SLC28A1
Molecular Function	Pyrimidine Nucleoside Transmembrane Transporter Activity (GO:0015214)	0.0043359153486590965	0.265816516623468	SLC28A2;SLC28A1
Molecular Function	G Protein-Coupled Receptor Binding (GO:0001664)	0.005383449614819945	0.265816516623468	POMC;RTP5;HOMER2;NPFF;CCL5;WNT9B;FYN
Molecular Function	Nucleoside Transmembrane Transporter Activity (GO:0005337)	0.005725098241677206	0.265816516623468	SLC28A2;SLC28A1
Molecular Function	Branched-Chain Amino Acid Transmembrane Transporter Activity (GO:0015658)	0.007289469127568596	0.265816516623468	SLC7A8;SLC6A15
Molecular Function	Purine Nucleobase Transmembrane Transporter Activity (GO:0005345)	0.007289469127568596	0.265816516623468	SLC28A2;SLC28A1
Molecular Function	RNA Endonuclease Activity, Producing 5'-Phosphomonoesters (GO:0016891)	0.0079216842702358	0.265816516623468	ELAC2;DROSHA;PLD6
Molecular Function	5'-3' Exonuclease Activity (GO:0008409)	0.012979966941150793	0.3563590923843218	EXOG;FAN1
Molecular Function	Lipase Activator Activity (GO:0060229)	0.012979966941150793	0.3563590923843218	CCL5;FYN
Molecular Function	Phospholipase Activator Activity (GO:0016004)	0.020058656742315405	0.4396721983091005	CCL5;FYN
Molecular Function	Solute:Sodium Symporter Activity (GO:0015370)	0.025396383668554852	0.4396721983091005	SLC5A10;SLC28A2;SLC28A1
Molecular Function	Cysteine-Type Endopeptidase Inhibitor Activity (GO:0004869)	0.03786511300245678	0.4396721983091005	CST2;CST5
Molecular Function	Antiporter Activity (GO:0015297)	0.04132208354941645	0.4396721983091005	SLC7A8;SLC7A9;SLC1A5
Molecular Function	Protein-Lysine N-methyltransferase Activity (GO:0016279)	0.04540480537390914	0.4396721983091005	SUV39H2;METTL21C;SMYD2
Molecular Function	Metallocarboxypeptidase Activity (GO:0004181)	0.04835643172196274	0.4396721983091005	AGBL4;HOMER2
Molecular Function	Phospholipid Transfer Activity (GO:0120014)	0.04835643172196274	0.4396721983091005	PRELID3A;PLEKHA8
Molecular Function	Chemorepellent Activity (GO:0045499)	0.04835643172196274	0.4396721983091005	NRG1;SEMA3F
Molecular Function	Protein Phosphatase 2A Binding (GO:0051721)	0.04835643172196274	0.4396721983091005	MFHAS1;PPME1

## Sheet: LL vs UL
GO Function	Term	P-value	Adjusted P-value	Genes
Biological Process	Cytoplasmic Translational Initiation (GO:0002183)	6.259180463438521E-4	0.25023109647695907	EIF2B5;EIF2B3;EIF2B2;EIF3J
Biological Process	Oligodendrocyte Development (GO:0014003)	6.52721907595341E-4	0.25023109647695907	EIF2B5;EIF2B3;EIF2B2
Biological Process	Regulation of SA Node Cell Action Potential (GO:0098907)	0.0011678890366758742	0.25023109647695907	HCN3;RYR2
Biological Process	Oligodendrocyte Differentiation (GO:0048709)	0.0012865352003956765	0.25023109647695907	EIF2B5;EIF2B3;EIF2B2
Biological Process	Glial Cell Development (GO:0021782)	0.0019509087415577086	0.30356140018637945	EIF2B5;EIF2B3;EIF2B2
Biological Process	Response to Hexose (GO:0009746)	0.002493196286279154	0.3232844517875303	EIF2B5;EIF2B3;EIF2B2
Biological Process	Response to Peptide Hormone (GO:0043434)	0.003291481768630815	0.36582468799925344	EIF2B5;EIF2B3;EIF2B2;CYP11A1
Biological Process	Transposable Element Silencing by piRNA-mediated DNA Methylation (GO:0141196)	0.005068988530191433	0.3943673076488935	TDRD1;MOV10L1
Biological Process	Gene Silencing by piRNA-directed DNA Methylation (GO:0141176)	0.005068988530191433	0.3943673076488935	TDRD1;MOV10L1
Biological Process	Very-Low-Density Lipoprotein Particle Assembly (GO:0034379)	0.005068988530191433	0.3943673076488935	LPCAT3;MTTP
Biological Process	Regulatory ncRNA Processing (GO:0070918)	0.007086255090547959	0.44597295497961087	TDRD1;DDX4;MOV10L1
Biological Process	Cardiac Muscle Cell Action Potential Involved in Contraction (GO:0086002)	0.007650119235930169	0.44597295497961087	RYR2;SCN8A;SCN4A
Biological Process	Detection of Chemical Stimulus Involved in Sensory Perception of Bitter Taste (GO:0001580)	0.007650119235930169	0.44597295497961087	CST2;RTP3;CST4
Biological Process	Sensory Perception of Bitter Taste (GO:0050913)	0.008239754695117557	0.44597295497961087	CST2;RTP3;CST4
Biological Process	Cardiocyte Differentiation (GO:0035051)	0.008598450288809978	0.44597295497961087	NRG1;ASB2
Biological Process	Positive Regulation of Heart Rate (GO:0010460)	0.009959665971823904	0.4652310363857406	RYR2;ADM2
Biological Process	Detection of Chemical Stimulus Involved in Sensory Perception of Taste (GO:0050912)	0.010165716733364511	0.4652310363857406	CST2;RTP3;CST4
Biological Process	Male Meiosis I (GO:0007141)	0.012946387259417654	0.5173190051905948	DDX4;MOV10L1
Biological Process	Sodium Ion Transmembrane Transport (GO:0035725)	0.015356350895482379	0.5173190051905948	HCN3;ATP4A;SCN8A;SCN4A
Biological Process	T Cell Receptor Signaling Pathway (GO:0050852)	0.015953264064238092	0.5173190051905948	EIF2B5;EIF2B3;FYB2;EIF2B2
Biological Process	Transposable Element Silencing by Heterochromatin Formation (GO:0141005)	0.016271738607095815	0.5173190051905948	TDRD1;MOV10L1
Biological Process	Myelination (GO:0042552)	0.017400058246356317	0.5173190051905948	EIF2B5;EIF2B2;SCN8A
Biological Process	Regulation of Insulin-Like Growth Factor Receptor Signaling Pathway (GO:0043567)	0.018056370273648675	0.5173190051905948	GH1;CDH15
Biological Process	piRNA Processing (GO:0034587)	0.018056370273648675	0.5173190051905948	TDRD1;MOV10L1
Biological Process	Response to Glucose (GO:0009749)	0.018341522957961164	0.5173190051905948	EIF2B5;EIF2B3;EIF2B2
Biological Process	Monoatomic Cation Transmembrane Transport (GO:0098655)	0.019163801225040217	0.5173190051905948	ATP4A;HCN3;KCNK10;P2RX2;SCN8A;KCNA10;SCN4A;TRPM3
Biological Process	Cilium Movement Involved in Cell Motility (GO:0060294)	0.019919690216364694	0.5173190051905948	DNAH10;RSPH9
Biological Process	Striated Muscle Cell Differentiation (GO:0051146)	0.019919690216364694	0.5173190051905948	NRG1;ASB2
Biological Process	Inorganic Cation Transmembrane Transport (GO:0098662)	0.020189190032797552	0.5173190051905948	ATP4A;HCN3;KCNK10;P2RX2;SCN8A;KCNA10;SCN4A;TRPM3
Biological Process	Nucleotide-Excision Repair (GO:0006289)	0.02030794321162272	0.5173190051905948	POLR1A;USP45;FAN1
Biological Process	Peripheral Nervous System Development (GO:0007422)	0.02185977771986297	0.5173190051905948	SCN8A;NRG1
Biological Process	Positive Regulation of Heart Contraction (GO:0045823)	0.02387474437234811	0.5173190051905948	RYR2;ADM2
Biological Process	Meiosis I (GO:0007127)	0.030350509508949373	0.5173190051905948	DDX4;MOV10L1
Biological Process	Cilium Movement (GO:0003341)	0.03181156177083695	0.5173190051905948	CFAP251;DNAH10;RSPH9
Biological Process	Cardiac Muscle Cell Contraction (GO:0086003)	0.03500887160053055	0.5173190051905948	SCN8A;SCN4A
Biological Process	Cardiac Muscle Cell Differentiation (GO:0055007)	0.03500887160053055	0.5173190051905948	NRG1;ASB2
Biological Process	Cilium-Dependent Cell Motility (GO:0060285)	0.03500887160053055	0.5173190051905948	DNAH10;RSPH9
Biological Process	Antigen Receptor-Mediated Signaling Pathway (GO:0050851)	0.03675222459350525	0.5173190051905948	EIF2B5;EIF2B3;FYB2;EIF2B2
Biological Process	Regulation of Striated Muscle Contraction (GO:0006942)	0.03743520597485843	0.5173190051905948	RYR2;TNNI1
Biological Process	Regulation of Cardiac Muscle Cell Action Potential (GO:0098901)	0.03743520597485843	0.5173190051905948	HCN3;RYR2
Biological Process	Protein Processing (GO:0016485)	0.03776216011183707	0.5173190051905948	IMMP1L;HJV;ATG4B;MMEL1
Biological Process	Action Potential (GO:0001508)	0.038599274671238935	0.5173190051905948	SCN8A;KCNA10;SCN4A
Biological Process	Metal Ion Transport (GO:0030001)	0.04829772377549165	0.5173190051905948	RYR2;SCN8A;KCNA10;SCN4A;TRPM3
Molecular Function	Voltage-Gated Sodium Channel Activity (GO:0005248)	9.358689648286442E-4	0.15856844398600897	HCN3;SCN8A;SCN4A
Molecular Function	Cysteine-Type Endopeptidase Inhibitor Activity (GO:0004869)	0.0014889055773334176	0.15856844398600897	CST2;CST5;CST4
Molecular Function	Intracellularly Ligand-Gated Monoatomic Ion Channel Activity (GO:0005217)	0.007328152445518311	0.42763034047221016	RYR2;KCNA10
Molecular Function	Sodium Channel Activity (GO:0005272)	0.009497328474546759	0.42763034047221016	HCN3;SCN8A;SCN4A
Molecular Function	Alkali Metal Ion Binding (GO:0031420)	0.011409674782245027	0.42763034047221016	ATP4A;SCN8A
Molecular Function	Intracellularly Calcium-Gated Channel Activity (GO:0141147)	0.018056370273648675	0.42763034047221016	BEST4;ANO4
Molecular Function	Intracellularly Calcium-Gated Chloride Channel Activity (GO:0005229)	0.018056370273648675	0.42763034047221016	BEST4;ANO4
Molecular Function	Cholesterol Transfer Activity (GO:0120020)	0.02387474437234811	0.42763034047221016	MTTP;APOA5
Molecular Function	Steroid Hydroxylase Activity (GO:0008395)	0.02596273357226619	0.42763034047221016	CYP11A1;CYP3A43
Molecular Function	Sterol Transfer Activity (GO:0120015)	0.03992406588498667	0.42763034047221016	MTTP;APOA5
Molecular Function	Monoatomic Cation Channel Activity (GO:0005261)	0.04756461968132404	0.42763034047221016	RYR2;KCNK10;PKDREJ;TRPM3
Molecular Function	Calcium Ion Transmembrane Transporter Activity (GO:0015085)	0.04763433596787709	0.42763034047221016	RYR2;PKDREJ;TRPM3
Molecular Function	Histone Methyltransferase Activity (GO:0042054)	0.0477494743084422	0.42763034047221016	SUV39H2;SMYD2
Molecular Function	Potassium Channel Activity (GO:0005267)	0.04923262528186822	0.42763034047221016	HCN3;KCNK10;KCNA10

## Sheet: S vs UL
GO Function	Term	P-value	Adjusted P-value	Genes
Biological Process	Response to Hexose (GO:0009746)	6.983110315788035E-5	0.14818160090102211	EIF2B5;EIF2B4;EIF2B3;EIF2B2;HNF1A;SLC2A5
Biological Process	Glial Cell Development (GO:0021782)	4.7177151111647576E-4	0.38675402012208754	EIF2B5;EIF2B4;EIF2B3;EIF2B2;NRROS
Biological Process	Antigen Receptor-Mediated Signaling Pathway (GO:0050851)	5.467775967795771E-4	0.38675402012208754	EIF2B5;EIF2B4;EIF2B3;FYB2;EIF2B2;SLC7A8;BCL2;CD28;PLCG1;CD247;HLA-DQB2
Biological Process	Oligodendrocyte Development (GO:0014003)	0.0010217499263939578	0.48083879669860363	EIF2B5;EIF2B4;EIF2B3;EIF2B2
Biological Process	T Cell Receptor Signaling Pathway (GO:0050852)	0.0011329849121079257	0.48083879669860363	EIF2B5;EIF2B4;EIF2B3;FYB2;EIF2B2;CD28;PLCG1;CD247;HLA-DQB2
Biological Process	Oligodendrocyte Differentiation (GO:0048709)	0.0024773345630369776	0.7831611812337943	EIF2B5;EIF2B4;EIF2B3;EIF2B2
Biological Process	Mitochondrial Gene Expression (GO:0140053)	0.0027669428508474096	0.7831611812337943	PTCD3;MRPL42;MRPS25;MRPL49;MRPL15;POLRMT;MRPL12;MRPL21;MRPL43
Biological Process	Dendrite Morphogenesis (GO:0048813)	0.0034034707139995856	0.7831611812337943	SDC2;BTBD3;DCDC2;EPHB2;LLGL1
Biological Process	Positive Regulation of Signal Transduction (GO:0009967)	0.00395923762920698	0.7831611812337943	EPHA4;CD74;TEDC2;BDNF;DCDC2;SORBS1;PRKCZ;TGFBR1;SMARCA4;GH1;C1QTNF12;DLG5;TSPAN5;EPHB2;LLGL1;SASH1
Biological Process	Mitochondrial Translation (GO:0032543)	0.006539949078806244	0.7831611812337943	PTCD3;MRPL42;MRPS25;MRPL49;MRPL15;MRPL12;MRPL43;MRPL21
Biological Process	Establishment or Maintenance of Apical/Basal Cell Polarity (GO:0035088)	0.0066494011762834055	0.7831611812337943	MTCL1;DLG5;PRKCZ;LLGL1
Biological Process	Amide Transport (GO:0042886)	0.007627205805419933	0.7831611812337943	SEC14L2;CPTP;ABCB9;PLEKHA8
Biological Process	Alcohol Metabolic Process (GO:0006066)	0.008161402688643613	0.7831611812337943	ALDH3B2;ALDH3B1
Biological Process	Negative Regulation of Mitophagy (GO:1901525)	0.008161402688643613	0.7831611812337943	PINK1;PPTC7
Biological Process	D-glucose Import (GO:0046323)	0.010689337377378925	0.7831611812337943	HNF1A;SLC2A5;SLC27A4
Biological Process	Positive Regulation of Collagen Biosynthetic Process (GO:0032967)	0.010689337377378925	0.7831611812337943	RGCC;SCX;VIM
Biological Process	Bleb Assembly (GO:0032060)	0.012004335421122184	0.7831611812337943	P2RX7;EMP3
Biological Process	Insulin Secretion Involved in Cellular Response to Glucose Stimulus (GO:0035773)	0.012004335421122184	0.7831611812337943	PTPRN;RAB11FIP5
Biological Process	Negative Regulation of Axon Regeneration (GO:0048681)	0.012004335421122184	0.7831611812337943	RTN4R;EPHA4
Biological Process	Positive Regulation of Cyclin-Dependent Protein Serine/Threonine Kinase Activity (GO:0045737)	0.012004335421122184	0.7831611812337943	RGCC;MAPRE3
Biological Process	Positive Regulation of Collagen Metabolic Process (GO:0010714)	0.012700222057360709	0.7831611812337943	RGCC;SCX;VIM
Biological Process	Lipid Droplet Organization (GO:0034389)	0.013925539741816775	0.7831611812337943	BSCL2;TSPO2;CHKA;PLA2G4C
Biological Process	Regulation of Insulin Receptor Signaling Pathway (GO:0046626)	0.014293364043978634	0.7831611812337943	C1QTNF12;SORBS1;PRKCZ;PTPN2;SLC27A4
Biological Process	Myelination (GO:0042552)	0.015507799698329406	0.7831611812337943	EIF2B5;CMTM8;EIF2B4;EIF2B2;PRG2
Biological Process	Negative Regulation of ERK1 and ERK2 Cascade (GO:0070373)	0.015507799698329406	0.7831611812337943	EPHA4;PDZD2;EPHB2;PTPN2;DUSP7
Biological Process	Establishment of Planar Polarity (GO:0001736)	0.016480470620849567	0.7831611812337943	INTU;CELSR1
Biological Process	Negative Regulation of Neuron Projection Regeneration (GO:0070571)	0.016480470620849567	0.7831611812337943	RTN4R;EPHA4
Biological Process	Photoreceptor Cell Differentiation (GO:0046530)	0.016480470620849567	0.7831611812337943	RP1L1;NKD1
Biological Process	Positive Regulation of Cyclin-Dependent Protein Kinase Activity (GO:1904031)	0.016480470620849567	0.7831611812337943	RGCC;MAPRE3
Biological Process	Regulation of Epidermal Growth Factor Receptor Signaling Pathway (GO:0042058)	0.01678919703573127	0.7831611812337943	MVB12B;MVB12A;PTK6;PTPN2;PTPN3
Biological Process	Response to Glucose (GO:0009749)	0.01678919703573127	0.7831611812337943	EIF2B5;EIF2B4;EIF2B3;EIF2B2;HNF1A
Biological Process	Insulin Secretion (GO:0030073)	0.017328104611469653	0.7831611812337943	PTPRN;HNF1A;RAB11FIP5
Biological Process	Neuron Projection Morphogenesis (GO:0048812)	0.018038196915257945	0.7831611812337943	EPHA4;CTTN;BDNF;SDC2;BTBD3;TRIM46;DTNBP1;DCDC2;EPHB2;LLGL1
Biological Process	Regulation of Collagen Biosynthetic Process (GO:0032965)	0.019948834638784607	0.7831611812337943	RGCC;SCX;VIM
Biological Process	Response to ATP (GO:0033198)	0.019948834638784607	0.7831611812337943	P2RX7;P2RY2;CIB2
Biological Process	Cytoplasmic Translational Initiation (GO:0002183)	0.020810097475955826	0.7831611812337943	EIF2B5;EIF2B4;EIF2B3;EIF2B2
Biological Process	Establishment or Maintenance of Epithelial Cell Apical/Basal Polarity (GO:0045197)	0.020810097475955826	0.7831611812337943	MTCL1;DLG5;PRKCZ;LLGL1
Biological Process	Actin Filament Network Formation (GO:0051639)	0.021549308313570298	0.7831611812337943	CARMIL1;SPIRE2
Biological Process	Guanine Nucleotide Transmembrane Transport (GO:1903790)	0.021549308313570298	0.7831611812337943	SLC17A9;LRRC8C
Biological Process	Intermembrane Lipid Transfer (GO:0120009)	0.021549308313570298	0.7831611812337943	CPTP;PLEKHA8
Biological Process	Positive Regulation of Smoothened Signaling Pathway (GO:0045880)	0.02277535319288823	0.7831611812337943	TEDC2;DLG5;DCDC2
Biological Process	Response to Peptide Hormone (GO:0043434)	0.024246794007872507	0.7831611812337943	EIF2B5;POMC;EIF2B4;EIF2B3;EIF2B2
Biological Process	Regulation of Axon Extension (GO:0030516)	0.027132089709740178	0.7831611812337943	RTN4R;FYCO1;CTTN;TRIM46
Biological Process	Apical Protein Localization (GO:0045176)	0.02717217775711057	0.7831611812337943	SHROOM3;CELSR1
Biological Process	Regulation of Sterol Biosynthetic Process (GO:0106118)	0.02717217775711057	0.7831611812337943	SEC14L2;LPCAT3
Biological Process	Protein Secretion (GO:0009306)	0.03154099224356095	0.7831611812337943	NECAB3;PTPRN;MTTP;HNF1A;AP1M2
Biological Process	Mitochondrial RNA Metabolic Process (GO:0000959)	0.03248774652584294	0.7831611812337943	ELAC2;MRPL12;POLRMT
Biological Process	Regulation of Cholesterol Metabolic Process (GO:0090181)	0.03248774652584294	0.7831611812337943	SEC14L2;LPCAT3;LDLRAP1
Biological Process	Regulation of Extracellular Matrix Assembly (GO:1901201)	0.033312165166802625	0.7831611812337943	RGCC;TGFBR1
Biological Process	Very-Low-Density Lipoprotein Particle Assembly (GO:0034379)	0.033312165166802625	0.7831611812337943	LPCAT3;MTTP
Biological Process	Mitotic DNA Replication Checkpoint Signaling (GO:0033314)	0.033312165166802625	0.7831611812337943	SLC25A15;TICRR
Biological Process	Neuron Projection Fasciculation (GO:0106030)	0.033312165166802625	0.7831611812337943	EPHA4;EPHB2
Biological Process	Pinocytosis (GO:0006907)	0.033312165166802625	0.7831611812337943	CARMIL1;KCNN4
Biological Process	Plasma Membrane Phospholipid Scrambling (GO:0017121)	0.033312165166802625	0.7831611812337943	P2RX7;SERINC2
Biological Process	Negative Regulation of Axonogenesis (GO:0050771)	0.03613267389185727	0.7831611812337943	RTN4R;FYCO1;TRIM46
Biological Process	Negative Regulation of Platelet-Derived Growth Factor Receptor Signaling Pathway (GO:0010642)	0.03993404404875342	0.7831611812337943	PTGIR;PTPN2
Biological Process	Phosphatidylethanolamine Acyl-Chain Remodeling (GO:0036152)	0.03993404404875342	0.7831611812337943	LPCAT3;PLA2G4C
Biological Process	Positive Regulation of Extracellular Matrix Assembly (GO:1901203)	0.03993404404875342	0.7831611812337943	RGCC;TGFBR1
Biological Process	Regulation of Axon Regeneration (GO:0048679)	0.03993404404875342	0.7831611812337943	RTN4R;EPHA4
Biological Process	Positive Regulation of Response to Biotic Stimulus (GO:0002833)	0.03996601209396247	0.7831611812337943	SIGLEC16;POLR3B;POLR3G;SASH1
Biological Process	Regulation of Organelle Assembly (GO:1902115)	0.04135030277150108	0.7831611812337943	KIF9;INTU;DCDC2;EPHB2;CEP76;MAPK15
Biological Process	Positive Regulation of Biosynthetic Process (GO:0009891)	0.04335724311414735	0.7831611812337943	RGCC;PPTC7;SCX;SORBS1;VIM;PTPN2
Biological Process	Regulation of Proteolysis Involved in Protein Catabolic Process (GO:1903050)	0.04402221960551307	0.7831611812337943	EPHA4;NUB1;PINK1
Biological Process	Glycerophospholipid Catabolic Process (GO:0046475)	0.04402221960551307	0.7831611812337943	PLA2G4C;GDE1;ABHD12B
Biological Process	Axonal Fasciculation (GO:0007413)	0.04700420813355158	0.7831611812337943	EPHA4;EPHB2
Biological Process	Cell Differentiation in Hindbrain (GO:0021533)	0.04700420813355158	0.7831611812337943	CEND1;KNDC1
Biological Process	Intestinal Absorption (GO:0050892)	0.04700420813355158	0.7831611812337943	KCNQ1;SLC2A5
Biological Process	Mitochondrial Transcription (GO:0006390)	0.04700420813355158	0.7831611812337943	MRPL12;POLRMT
Biological Process	Morphogenesis of a Polarized Epithelium (GO:0001738)	0.04700420813355158	0.7831611812337943	INTU;CELSR1
Biological Process	Negative Regulation of Cell Cycle Phase Transition (GO:1901988)	0.04700420813355158	0.7831611812337943	RGCC;ATF5
Biological Process	Negative Regulation of Locomotion (GO:0040013)	0.04700420813355158	0.7831611812337943	PDZD2;PTPN2
Biological Process	Positive Regulation of Insulin Receptor Signaling Pathway (GO:0046628)	0.04700420813355158	0.7831611812337943	SORBS1;PRKCZ
Biological Process	Regulation of Alcohol Biosynthetic Process (GO:1902930)	0.04700420813355158	0.7831611812337943	SEC14L2;LPCAT3
Biological Process	Positive Regulation of ATP Metabolic Process (GO:1903580)	0.04826148961238468	0.7831611812337943	P2RX7;PINK1;PRXL2C
Biological Process	Lipid Transport (GO:0006869)	0.04963340679240856	0.7831611812337943	ABCD3;CHKA;CPTP;MTTP;PCTP;SLC27A4;PLEKHA8
Molecular Function	Ceramide 1-Phosphate Transfer Activity (GO:1902388)	2.4310978106437632E-4	0.11603831624418473	CPTP;MTTP;PLEKHA8
Molecular Function	Ceramide Transfer Activity (GO:0120017)	4.755668698532161E-4	0.11603831624418473	CPTP;MTTP;PLEKHA8
Molecular Function	Transmembrane-Ephrin Receptor Activity (GO:0005005)	0.007258218640118023	0.49300764404880404	EPHA4;EPHA10;EPHB2
Molecular Function	Aldehyde Dehydrogenase [NAD(P)+] Activity (GO:0004030)	0.007258218640118023	0.49300764404880404	ALDH4A1;ALDH3B2;ALDH3B1
Molecular Function	DNA-directed RNA Polymerase Activity (GO:0003899)	0.007627205805419933	0.49300764404880404	POLR3B;POLR1A;POLR3G;POLRMT
Molecular Function	DNA-methyltransferase Activity (GO:0009008)	0.008161402688643613	0.49300764404880404	MGMT;DNMT3B
Molecular Function	Ceramide 1-Phosphate Binding (GO:1902387)	0.008161402688643613	0.49300764404880404	CPTP;PLEKHA8
Molecular Function	Ephrin Receptor Activity (GO:0005003)	0.008876660328254642	0.49300764404880404	EPHA4;EPHA10;EPHB2
Molecular Function	5'-3' RNA Polymerase Activity (GO:0034062)	0.009855935832699973	0.49300764404880404	POLR3B;POLR1A;POLR3G;POLRMT
Molecular Function	Aldehyde Dehydrogenase (NAD+) Activity (GO:0004029)	0.010689337377378925	0.49300764404880404	ALDH4A1;ALDH3B2;ALDH3B1
Molecular Function	Adenyl Nucleotide Binding (GO:0030554)	0.011112877222411565	0.49300764404880404	SORD;NOX5;DHCR7;TM7SF2
Molecular Function	RNA Polymerase I Core Promoter Sequence-Specific DNA Binding (GO:0001164)	0.021549308313570298	0.6806356932030992	TBP;SMARCA4
Molecular Function	Fructose Transmembrane Transporter Activity (GO:0005353)	0.021549308313570298	0.6806356932030992	SLC5A10;SLC2A5
Molecular Function	Lysophospholipase Activity (GO:0004622)	0.02277535319288823	0.6806356932030992	PLA2G4C;GDE1;ABHD12B
Molecular Function	Oxidoreductase Activity, Acting on the Aldehyde or Oxo Group of Donors, NAD or NADP as Acceptor (GO:0016620)	0.02580777022814671	0.6806356932030992	ALDH4A1;ALDH3B2;ALDH3B1
Molecular Function	MHC Class II Protein Complex Binding (GO:0023026)	0.03248774652584294	0.6806356932030992	CD74;HLA-DMA;HLA-DQB2
Molecular Function	Phospholipid Transfer Activity (GO:0120014)	0.03248774652584294	0.6806356932030992	CPTP;MTTP;PLEKHA8
Molecular Function	RNA Polymerase I Transcription Regulatory Region Sequence-Specific DNA Binding (GO:0001163)	0.033312165166802625	0.6806356932030992	TBP;SMARCA4
Molecular Function	Channel Inhibitor Activity (GO:0016248)	0.033312165166802625	0.6806356932030992	BCL2;TMC7
Molecular Function	Protein Phosphorylated Amino Acid Binding (GO:0045309)	0.04288219301496903	0.6806356932030992	PDZD2;GRAP;LDLRAP1;PTPN3
Molecular Function	Titin Binding (GO:0031432)	0.04700420813355158	0.6806356932030992	OBSCN;ANKRD23

## Sheet: S vs LL
GO Function	Term	P-value	Adjusted P-value	Genes
Biological Process	Epidermis Development (GO:0008544)	2.8900905117446803E-5	0.06418891026584934	CERS3;KRTDAP;LCE2B;CASP14;FLG2;SPINT1;CRABP2;SPINK5;ATP2A2;TGM5;KPLCE
Biological Process	Hippo Signaling (GO:0035329)	1.8954958242266027E-4	0.21049481128036424	TEAD4;STK24;AMOTL2;TEAD1;TEAD3
Biological Process	Positive Regulation of Signal Transduction (GO:0009967)	3.6279088681382966E-4	0.26858618653783856	EPHA4;KANK1;CD74;VWF;BDNF;CSNK2A2;SLC39A14;TGFBR1;DEPDC1B;ADGRG1;DLG5;CCL5;ULK3;TSPAN5;PPARG;EPHB2;SASH1;MYORG
Biological Process	Negative Regulation of Cell Motility (GO:2000146)	5.729728301009858E-4	0.27360798840486494	EPHA4;KANK1;CD74;PDZD2;STK24;DLG5;TACSTD2;EPPK1;LDLRAD4;TGFBR1;SLURP1;SAP30
Biological Process	Reg of Cardiac Muscle Cell Action Potential Inv in Reg of Contraction (GO:0098909)	7.135798864174857E-4	0.27360798840486494	HCN4;CAMK2D;ATP2A2
Biological Process	Negative Regulation of Cell Migration (GO:0030336)	7.391481001482169E-4	0.27360798840486494	EPHA4;KANK1;CD74;TACSTD2;LDLRAD4;MCC;TGFBR1;SLURP1;SAP30;ADGRG1;STK24;DLG5;EPPK1;CALR
Biological Process	TORC1 Signaling (GO:0038202)	0.001104061666934582	0.3503029946088152	RPS6KA4;LARP1;RPS6KA2;RPS6KB2
Biological Process	Urogenital System Development (GO:0001655)	0.0016418607578068507	0.42639314373574433	SOX9;EPHB2;EPHB3
Biological Process	Enzyme-Linked Receptor Protein Signaling Pathway (GO:0007167)	0.0022337570826969112	0.42639314373574433	DOK2;ERBB3;DOK5;BDNF;DOK6;TYRO3;BDKRB2;BLNK;PTK6;CD3E
Biological Process	Regulation of Extracellular Matrix Assembly (GO:1901201)	0.002296672728020675	0.42639314373574433	RGCC;PPARG;TGFBR1
Biological Process	Neuron Projection Fasciculation (GO:0106030)	0.002296672728020675	0.42639314373574433	EPHA4;EPHB2;EPHB3
Biological Process	Negative Regulation of Signal Transduction (GO:0009968)	0.002303790060706408	0.42639314373574433	KANK1;VCP;MPIG6B;BDNF;NXN;CSNK2A2;CTNNBIP1;SOCS2;ERBB3;CCL5;TYRO3;ULK3;BCL2;PPARG;EPHB2;ZBTB7A;SLC27A4
Biological Process	Aspartate Transmembrane Transport (GO:0015810)	0.0030922589547582196	0.48392436008207074	SLC1A1;LRRC8C;LRRC8E
Biological Process	Regulation of Axon Regeneration (GO:0048679)	0.0030922589547582196	0.48392436008207074	RTN4R;EPHA4;STK24
Biological Process	Ceramide Metabolic Process (GO:0006672)	0.003622195331768551	0.48392436008207074	CERS3;FUT5;SPTLC2;SPTLC3;CYP4F22;CLN6
Biological Process	Axonal Fasciculation (GO:0007413)	0.004037401553545703	0.48392436008207074	EPHA4;EPHB2;EPHB3
Biological Process	Negative Regulation of Interleukin-1 Beta Production (GO:0032691)	0.004911030701095159	0.48392436008207074	CPTP;CARD18;PYDC1;CD33
Biological Process	Regulation of Apoptotic Signaling Pathway (GO:2001233)	0.005065069741565793	0.48392436008207074	BDNF;CSNK2A2;BCL2;PPARG;TGFBR1
Biological Process	Ag Processing and Presentation of Endogenous Pep Ag via MHC Cls I via ER Pway (GO:0002484)	0.005139797950987463	0.48392436008207074	RAET1E;RAET1G;RAET1L
Biological Process	Ag Processing and Presentation of Endogenous Pep Ag via MHC Cls I via ER Pway, TAP-ind (GO:0002486)	0.005139797950987463	0.48392436008207074	RAET1E;RAET1G;RAET1L
Biological Process	Antigen Processing and Presentation of Endogenous Peptide Antigen via MHC Class Ib (GO:0002476)	0.005139797950987463	0.48392436008207074	RAET1E;RAET1G;RAET1L
Biological Process	Antigen Processing and Presentation of Peptide Antigen via MHC Class Ib (GO:0002428)	0.005139797950987463	0.48392436008207074	RAET1E;RAET1G;RAET1L
Biological Process	Magnesium Ion Transport (GO:0015693)	0.005139797950987463	0.48392436008207074	NIPAL1;NIPAL2;SLC41A1
Biological Process	Microtubule Polymerization or Depolymerization (GO:0031109)	0.0056767666668386535	0.48392436008207074	PDZD2;KATNB1;STMN3;KIF2C
Biological Process	Positive Regulation of Lymphocyte Proliferation (GO:0050671)	0.0059298898282072665	0.48392436008207074	CD74;FCRL3;CCL5;BCL2;CD28;CD3E;EPHB2
Biological Process	Negative Regulation of Epithelial Cell Migration (GO:0010633)	0.0064061281539680385	0.48392436008207074	TACSTD2;EPPK1;MCC
Biological Process	Positive Regulation of Heart Rate (GO:0010460)	0.0064061281539680385	0.48392436008207074	ADM2;KCNQ1;ATP2A2
Biological Process	Protein Secretion (GO:0009306)	0.006699910498289193	0.48392436008207074	PTPRN;MTTP;HNF1A;AP1M2;PDIA4;CTAGE15
Biological Process	Sphingolipid Metabolic Process (GO:0006665)	0.006814313229371674	0.48392436008207074	CERS3;ELOVL1;ALDH3B2;FUT5;SPTLC2;SPTLC3;TEX2
Biological Process	Regulation of Transforming Growth Factor Beta Receptor Signaling Pathway (GO:0017015)	0.006875759838150974	0.48392436008207074	TGFBR3L;PDZD2;TSC22D1;PPARG;LDLRAD4;ZBTB7A;VASN;SAP30;BCL9L
Biological Process	Regulation of Epithelial Cell Migration (GO:0010632)	0.006917084797204673	0.48392436008207074	TACSTD2;PLCG1;SOX9;MCC;SASH1
Biological Process	Regulation of Cell Adhesion (GO:0030155)	0.006972345575248205	0.48392436008207074	EPHA4;ADGRG1;ZFHX3;ERBB3;CCL5;PKP3;EPHB2;FUT1;RHOD;EPHB3
Biological Process	Nucleobase Transport (GO:0015851)	0.007475880380901399	0.5031494038176365	SLC23A1;SLC28A1
Biological Process	Regulation of Interleukin-1 Beta Production (GO:0032651)	0.008319603355454374	0.5092382908412008	P2RX7;CPTP;CARD18;PYDC1;TRIM16;CD33;INAVA
Biological Process	Maintenance of Blood-Brain Barrier (GO:0035633)	0.008439866173305131	0.5092382908412008	GJB6;SLC1A1;PRG2;TJP3
Biological Process	Negative Regulation of Interleukin-1 Production (GO:0032692)	0.008439866173305131	0.5092382908412008	CPTP;CARD18;PYDC1;CD33
Biological Process	Negative Regulation of Multicellular Organismal Process (GO:0051241)	0.009219631396771172	0.5092382908412008	EPHA4;TACSTD2;LDLRAD4;KREMEN2;HMGCR;MCC;VASN;SAP30;RPS6KA4;SPSB3;RGCC;ID1;SOX9;CALR
Biological Process	Microtubule Depolymerization (GO:0007019)	0.009452603665159405	0.5092382908412008	KATNB1;STMN3;KIF2C
Biological Process	Positive Regulation of Keratinocyte Differentiation (GO:0045618)	0.009452603665159405	0.5092382908412008	TRIM16;ETV4;PLAAT4
Biological Process	Lamellipodium Organization (GO:0097581)	0.009525807208131312	0.5092382908412008	CTTN;ARHGEF4;PARVB;RHOD
Biological Process	Cell Surface Receptor Protein Tyrosine Kinase Signaling Pathway (GO:0007169)	0.01005040934912795	0.5092382908412008	EPHA4;BDNF;PTK6;CD3E;KALRN;SLC39A14;SOCS2;DOK2;ERBB3;DOK5;DOK6;TYRO3;BDKRB2;BLNK;EPHB2;EPHB3
Biological Process	Negative Regulation of Transforming Growth Factor Beta Receptor Signaling Pathway (GO:0030512)	0.010056268304294864	0.5092382908412008	PDZD2;PPARG;LDLRAD4;ZBTB7A;VASN;SAP30;BCL9L
Biological Process	Regulation of Protein Catabolic Process (GO:0042176)	0.010815844528373553	0.5092382908412008	CTSA;VCP;SERPINB12;PDZD2;UBB;CSNK2A2;TSPAN5;C4BPB;HMGCR
Biological Process	Bleb Assembly (GO:0032060)	0.011005600162259177	0.5092382908412008	P2RX7;EMP3
Biological Process	Negative Regulation of Axon Regeneration (GO:0048681)	0.011005600162259177	0.5092382908412008	RTN4R;EPHA4
Biological Process	Negative Regulation of Ruffle Assembly (GO:1900028)	0.011005600162259177	0.5092382908412008	KANK1;TACSTD2
Biological Process	Positive Regulation of Endothelial Cell-Matrix Adhesion via Fibronectin (GO:1904906)	0.011005600162259177	0.5092382908412008	GFUS;FUT1
Biological Process	Positive Regulation of Synaptic Plasticity (GO:0031915)	0.011005600162259177	0.5092382908412008	CDC20;EPHB2
Biological Process	Regulation of Secretion (GO:0051046)	0.011241582155744142	0.5095419177124028	ERBB3;PTPRN;KCNQ1
Biological Process	Regulation of Wound Healing (GO:0061041)	0.011947202360228745	0.5187876258227412	KANK1;DUOX1;CLDN4;EPPK1;EPHB2
Biological Process	TOR Signaling (GO:0031929)	0.01196077154767214	0.5187876258227412	RPS6KA4;LARP1;RPS6KA2;RPS6KB2
Biological Process	Cholesterol Metabolic Process (GO:0008203)	0.012146310915255535	0.5187876258227412	PLPP6;HMGCR;LDLRAP1;APOB;CLN6;TM7SF2
Biological Process	Neuron Projection Morphogenesis (GO:0048812)	0.013579432452286646	0.5504916797478551	EPHA4;UBB;CTTN;BDNF;SDC2;TRIM46;EPHB2;S100B;EPHB3;GAS7
Biological Process	Regulation of Epithelial to Mesenchymal Transition (GO:0010717)	0.014298891547052073	0.5504916797478551	SPSB3;EPHA4;RGCC;LDLRAD4;TGFBR1;VASN;BCL9L
Biological Process	Regulation of Endothelial Cell-Matrix Adhesion via Fibronectin (GO:1904904)	0.015122422261423244	0.5504916797478551	GFUS;FUT1
Biological Process	Regulation of Growth Hormone Receptor Signaling Pathway (GO:0060398)	0.015122422261423244	0.5504916797478551	SOCS2;HNF1A
Biological Process	cyclic-GMP-AMP Transmembrane Import Across Plasma Membrane (GO:0140361)	0.015122422261423244	0.5504916797478551	LRRC8C;LRRC8E
Biological Process	Sinoatrial Node Development (GO:0003163)	0.015122422261423244	0.5504916797478551	HCN4;GJB6
Biological Process	Negative Regulation of Neuron Projection Regeneration (GO:0070571)	0.015122422261423244	0.5504916797478551	RTN4R;EPHA4
Biological Process	Regulation of Aggrephagy (GO:1905335)	0.015122422261423244	0.5504916797478551	LYPLA1;CSNK2A2
Biological Process	Regulation of Lymphocyte Differentiation (GO:0045619)	0.015367169808359754	0.5504916797478551	CD2;FCRL3;SPINK5
Biological Process	Alpha-Beta T Cell Activation (GO:0046631)	0.015367169808359754	0.5504916797478551	PTCRA;CD247;CD3E
Biological Process	Positive Regulation of Synapse Assembly (GO:0051965)	0.01630491179973382	0.5548716190368621	BDNF;DLG5;EPHB2;EPHB3
Biological Process	Negative Regulation of Protein Catabolic Process (GO:0042177)	0.016415302892788218	0.5548716190368621	CTSA;SERPINB12;PDZD2;HMGCR;PTPN3
Biological Process	Positive Regulation of Translational Initiation (GO:0045948)	0.017708084495696035	0.5548716190368621	LARP1;CCL5;RPS6KB2
Biological Process	Establishment or Maintenance of Epithelial Cell Apical/Basal Polarity (GO:0045197)	0.01794534261943446	0.5548716190368621	CAMSAP3;DLG5;CRB3;LLGL2
Biological Process	Negative Regulation of Epithelial to Mesenchymal Transition (GO:0010719)	0.01794534261943446	0.5548716190368621	SPSB3;EPHA4;LDLRAD4;VASN
Biological Process	Regulation of Blood Circulation (GO:1903522)	0.01794534261943446	0.5548716190368621	CAMK2D;KCND3;KCNQ1;BDKRB2
Biological Process	Muscle Contraction (GO:0006936)	0.01968730827055487	0.5548716190368621	HCN4;MYLK2;OXTR;SMTN;KCND3;BDKRB2;LMOD3
Biological Process	Bone Resorption (GO:0045453)	0.019790614962282255	0.5548716190368621	RAB3D;ACP5
Biological Process	Ventricular Cardiac Muscle Cell Membrane Repolarization (GO:0099625)	0.019790614962282255	0.5548716190368621	KCND3;KCNQ1
Biological Process	Guanine Nucleotide Transmembrane Transport (GO:1903790)	0.019790614962282255	0.5548716190368621	LRRC8C;LRRC8E
Biological Process	Negative Regulation of T Cell Apoptotic Process (GO:0070233)	0.019790614962282255	0.5548716190368621	PTCRA;CCL5
Biological Process	Protein Hexamerization (GO:0034214)	0.019790614962282255	0.5548716190368621	UGDH;LRRC8C
Biological Process	protein-DNA Covalent Cross-Linking Repair (GO:0106300)	0.019790614962282255	0.5548716190368621	VCP;TEX264
Biological Process	Reactive Oxygen Species Biosynthetic Process (GO:1903409)	0.019790614962282255	0.5548716190368621	DUOX1;INAVA
Biological Process	Regulation of Membrane Depolarization (GO:0003254)	0.020236200424126893	0.5548716190368621	HCN4;CAMK2D;PTPN3
Biological Process	Antigen Processing and Presentation of Endogenous Peptide Antigen (GO:0002483)	0.020236200424126893	0.5548716190368621	RAET1E;RAET1G;RAET1L
Biological Process	Endoplasmic Reticulum Calcium Ion Homeostasis (GO:0032469)	0.020236200424126893	0.5548716190368621	CAMK2D;BCL2;ATP2A2
Biological Process	Establishment of Skin Barrier (GO:0061436)	0.020236200424126893	0.5548716190368621	FLG2;CLDN4;TMEM79
Biological Process	Positive Regulation of Epidermal Cell Differentiation (GO:0045606)	0.020236200424126893	0.5548716190368621	TRIM16;ETV4;PLAAT4
Biological Process	Negative Regulation of Response to Stimulus (GO:0048585)	0.021874353665355017	0.5856058782812202	SOCS2;EPHA4;MPIG6B;ERBB3;SPINK5
Biological Process	Negative Regulation of Cell Population Proliferation (GO:0008285)	0.02214696495089528	0.5856058782812202	NIBAN2;CTNNBIP1;HNF1A;MCC;ATG13;PLAAT4;SLURP1;MN1;ADGRG1;RGCC;RPS6KA2;DLG5;PPARG;EPPK1;SOX9;ATF5;CD33;BNIPL
Biological Process	Renal Absorption (GO:0070293)	0.02295211397558586	0.5856058782812202	CLDN4;KCNQ1;HNF1A
Biological Process	Negative Regulation of SMAD Protein Signal Transduction (GO:0060392)	0.02295211397558586	0.5856058782812202	PDZD2;PPARG;LDLRAD4
Biological Process	Negative Regulation of Cell Communication (GO:0010648)	0.02295211397558586	0.5856058782812202	SOCS2;MPIG6B;ERBB3
Biological Process	Positive Regulation of Heart Contraction (GO:0045823)	0.02295211397558586	0.5856058782812202	ADM2;KCNQ1;ATP2A2
Biological Process	ERBB Signaling Pathway (GO:0038127)	0.023402390950035587	0.5856058782812202	GAREM1;ERBB3;PTK6;SOX9;PLCG1
Biological Process	Fatty Acid Transport (GO:0015908)	0.023466421957239355	0.5856058782812202	LYPLA1;CRABP2;PPARG;SLC27A4
Biological Process	Regulation of Receptor Binding (GO:1900120)	0.02497598679528779	0.59012411353547	BDNF;ATP2A2
Biological Process	Isoprenoid Metabolic Process (GO:0006720)	0.02497598679528779	0.59012411353547	PLPP6;HMGCR
Biological Process	Positive Regulation of Monocyte Differentiation (GO:0045657)	0.02497598679528779	0.59012411353547	CD74;CTNNBIP1
Biological Process	Regulation of Calcium Ion Import Across Plasma Membrane (GO:1905664)	0.02497598679528779	0.59012411353547	PPP3CC;KCNN4
Biological Process	Regulation of Cell-Cell Adhesion Mediated by Integrin (GO:0033632)	0.02497598679528779	0.59012411353547	CCL5;CD3E
Biological Process	Positive Regulation of Viral Process (GO:0048524)	0.025511020091684246	0.596420796038218	LARP1;CCL5;CD28;TYRO3
Biological Process	Skin Epidermis Development (GO:0098773)	0.025855877533811005	0.5981865000270233	FLG2;CLDN4;TMEM79
Biological Process	Regulation of Heart Rate by Cardiac Conduction (GO:0086091)	0.027659493083526908	0.6333168467887965	HCN4;CAMK2D;KCND3;KCNQ1
Biological Process	Secondary Alcohol Biosynthetic Process (GO:1902653)	0.028947039609688512	0.6494078280112948	PLPP6;HMGCR;TM7SF2
Biological Process	Negative Regulation of Response to Wounding (GO:1903035)	0.028947039609688512	0.6494078280112948	RTN4R;EPHA4;EPPK1
Biological Process	Sphingolipid Biosynthetic Process (GO:0030148)	0.029563225212408166	0.6544652394631127	CERS3;ELOVL1;SPTLC2;SPTLC3;CYP4F22;FUT1
Biological Process	Ceramide Biosynthetic Process (GO:0046513)	0.029912659125079327	0.6544652394631127	CERS3;SPTLC2;SPTLC3;CYP4F22
Biological Process	Regulation of Opsonization (GO:1903027)	0.03064582841250055	0.6544652394631127	MYO18A;C4BPB
Biological Process	Cyclic Nucleotide Transport (GO:0070729)	0.03064582841250055	0.6544652394631127	LRRC8C;LRRC8E
Biological Process	Very-Low-Density Lipoprotein Particle Assembly (GO:0034379)	0.03064582841250055	0.6544652394631127	MTTP;APOB
Biological Process	Cholesterol Biosynthetic Process (GO:0006695)	0.032224682876771785	0.65564482048116	PLPP6;HMGCR;TM7SF2
Biological Process	Lamellipodium Assembly (GO:0030032)	0.032224682876771785	0.65564482048116	ARHGEF4;PARVB;RHOD
Biological Process	Ephrin Receptor Signaling Pathway (GO:0048013)	0.032271183060736876	0.65564482048116	EPHA4;EPHB2;KALRN;EPHB3
Biological Process	Neuron Projection Guidance (GO:0097485)	0.03329103466969883	0.65564482048116	EPHA4;ROBO3;ROBO4;BDNF;SEMA4G;EPHB2;KALRN;EPHB3
Biological Process	Positive Regulation of Wound Healing (GO:0090303)	0.03473557923823883	0.65564482048116	KANK1;DUOX1;CLDN4;ENPP4
Biological Process	Establishment or Maintenance of Apical/Basal Cell Polarity (GO:0035088)	0.03568746020748905	0.65564482048116	DLG5;CRB3;LLGL2
Biological Process	Protein Depolymerization (GO:0051261)	0.03568746020748905	0.65564482048116	KATNB1;STMN3;KIF2C
Biological Process	Regulation of Cardiac Muscle Cell Contraction (GO:0086004)	0.03568746020748905	0.65564482048116	HCN4;CAMK2D;ATP2A2
Biological Process	Negative Regulation of Autophagy (GO:0010507)	0.03602639717837935	0.65564482048116	CTSA;CPTP;KIF25;BCL2;RASIP1
Biological Process	Positive Regulation of Cell Junction Assembly (GO:1901890)	0.03602639717837935	0.65564482048116	BDNF;DLG5;EPHB2;EPHB3;CRB3
Biological Process	Regulation of Mesenchymal Cell Proliferation (GO:0010464)	0.036768856494945504	0.65564482048116	CTNNBIP1;SOX9
Biological Process	Cardiac Muscle Cell Membrane Repolarization (GO:0099622)	0.036768856494945504	0.65564482048116	KCND3;KCNQ1
Biological Process	Skeletal Muscle Fiber Development (GO:0048741)	0.036768856494945504	0.65564482048116	LMOD3;MYORG
Biological Process	Positive Regulation of Extracellular Matrix Assembly (GO:1901203)	0.036768856494945504	0.65564482048116	RGCC;TGFBR1
Biological Process	Positive Regulation of Calcium Ion Transmembrane Transport (GO:1904427)	0.037306214680130796	0.65564482048116	P2RX7;PPP3CC;PLCG1;CASQ1
Biological Process	Regulation of B Cell Proliferation (GO:0030888)	0.037306214680130796	0.65564482048116	CD74;FCRL3;BCL2;EPHB2
Biological Process	Regulation of Chromosome Segregation (GO:0051983)	0.039333628807158655	0.65564482048116	CSNK2A2;SMC5;KIF2C
Biological Process	Antigen Receptor-Mediated Signaling Pathway (GO:0050851)	0.04226863074098914	0.65564482048116	HHLA2;BCL2;CD28;BLNK;PLCG1;CD247;CD3E
Biological Process	Cardiac Conduction (GO:0061337)	0.042766955085960935	0.65564482048116	HCN4;CAMK2D;KCND3;KCNQ1
Biological Process	Cellular Response to Epidermal Growth Factor Stimulus (GO:0071364)	0.04316108246455918	0.65564482048116	GAREM1;PLCG1;SOX9
Biological Process	Sterol Biosynthetic Process (GO:0016126)	0.04316108246455918	0.65564482048116	PLPP6;HMGCR;TM7SF2
Biological Process	Establishment of Endothelial Barrier (GO:0061028)	0.04316108246455918	0.65564482048116	ROBO4;MARVELD2;TJP3
Biological Process	Negative Regulation of Signaling (GO:0023057)	0.04316108246455918	0.65564482048116	SOCS2;MPIG6B;ERBB3
Biological Process	Positive Regulation of ATP Metabolic Process (GO:1903580)	0.04316108246455918	0.65564482048116	P2RX7;VCP;PRXL2C
Biological Process	Positive Regulation of Viral Genome Replication (GO:0045070)	0.04316108246455918	0.65564482048116	LARP1;CCL5;CD28
Biological Process	Regulation of Cardiac Muscle Cell Action Potential (GO:0098901)	0.04316108246455918	0.65564482048116	HCN4;CAMK2D;ATP2A2
Biological Process	Actin-Mediated Cell Contraction (GO:0070252)	0.04331515963097392	0.65564482048116	CAMK2D;KCNQ1
Biological Process	Atrial Cardiac Muscle Tissue Development (GO:0003228)	0.04331515963097392	0.65564482048116	HCN4;GJB6
Biological Process	Relaxation of Cardiac Muscle (GO:0055119)	0.04331515963097392	0.65564482048116	CAMK2D;ATP2A2
Biological Process	tRNA 5'-Leader Removal (GO:0001682)	0.04331515963097392	0.65564482048116	POP7;PYDC1
Biological Process	Negative Regulation of Cell Cycle Phase Transition (GO:1901988)	0.04331515963097392	0.65564482048116	RGCC;ATF5
Biological Process	Negative Regulation of Locomotion (GO:0040013)	0.04331515963097392	0.65564482048116	PDZD2;TACSTD2
Biological Process	Negative Regulation of Substrate Adhesion-Dependent Cell Spreading (GO:1900025)	0.04331515963097392	0.65564482048116	KANK1;TACSTD2
Biological Process	Potassium Ion Export Across Plasma Membrane (GO:0097623)	0.04331515963097392	0.65564482048116	KCND3;KCNQ1
Biological Process	Protein Autophosphorylation (GO:0046777)	0.04462848222933064	0.65564482048116	MYLK2;EPHA4;CAMK2D;STK24;TYRO3;ULK3;PTK6;EPHB3
Biological Process	Regulation of Translational Initiation (GO:0006446)	0.04481048761042329	0.65564482048116	LARP1;CCL5;RPS6KB2;EIF4H;ZNF598
Biological Process	Positive Regulation of Cell Adhesion (GO:0045785)	0.04539498135825217	0.65564482048116	EPHA4;ADGRG1;ZFHX3;CCL5;PKP3;RHOD
Biological Process	Membrane Lipid Biosynthetic Process (GO:0046467)	0.04565708867207931	0.65564482048116	CERS3;ELOVL1;SPTLC2;SPTLC3
Biological Process	Negative Regulation of Cellular Process (GO:0048523)	0.04674571032134667	0.65564482048116	EPHA4;PPP1R13B;NIBAN2;TSC22D1;HPGD;TACSTD2;HNF1A;PEPD;ATG13;PLAAT4;SLURP1;ADGRG1;RGCC;PDZD2;ERBB3;RPS6KA2;DLG5;PPARG;ATF5;EPHB2;CD33;BNIPL
Biological Process	Regulation of Long-Term Synaptic Potentiation (GO:1900271)	0.04716738212003179	0.65564482048116	EPHA4;AKAP5;EPHB2
Biological Process	Regulation of Heart Contraction (GO:0008016)	0.047189227783478775	0.65564482048116	HCN4;CAMK2D;KCND3;KCNQ1;ATP2A2
Biological Process	Regulation of Epithelial Cell Proliferation (GO:0050678)	0.04742492311107827	0.65564482048116	ERBB3;UHRF1;EPPK1;SOX9;MCC;FUT1
Biological Process	Epidermal Growth Factor Receptor Signaling Pathway (GO:0007173)	0.048653526432109524	0.65564482048116	GAREM1;ERBB3;SOX9;PLCG1
Biological Process	Negative Regulation of Small GTPase Mediated Signal Transduction (GO:0051058)	0.048653526432109524	0.65564482048116	KANK1;STMN3;EPHB2;RASIP1
Molecular Function	Oxidoreductase Activity, Acting on the CH-OH Group of Donors, NAD or NADP as Acceptor (GO:0016616)	0.003495543830436478	0.5875775214025046	UGDH;SDR42E1;BDH1;HPGD;MDH2;HMGCR;GFUS
Molecular Function	Transmembrane-Ephrin Receptor Activity (GO:0005005)	0.0064061281539680385	0.5875775214025046	EPHA4;EPHB2;EPHB3
Molecular Function	DNA-methyltransferase Activity (GO:0009008)	0.007475880380901399	0.5875775214025046	MGMT;DNMT3B
Molecular Function	Ceramide 1-Phosphate Transfer Activity (GO:1902388)	0.007475880380901399	0.5875775214025046	CPTP;MTTP
Molecular Function	Ephrin Receptor Activity (GO:0005003)	0.007842118733323617	0.5875775214025046	EPHA4;EPHB2;EPHB3
Molecular Function	Adenyl Nucleotide Binding (GO:0030554)	0.009525807208131312	0.5875775214025046	DUOX1;HPGD;SORD;TM7SF2
Molecular Function	Acid Phosphatase Activity (GO:0003993)	0.011005600162259177	0.5875775214025046	ACP4;ACP5
Molecular Function	Ceramide Transfer Activity (GO:0120017)	0.011005600162259177	0.5875775214025046	CPTP;MTTP
Molecular Function	Natural Killer Cell Lectin-Like Receptor Binding (GO:0046703)	0.015122422261423244	0.5875775214025046	RAET1E;RAET1G
Molecular Function	Sulfur Amino Acid Transmembrane Transporter Activity (GO:0000099)	0.019790614962282255	0.5875775214025046	SLC1A1;SLC3A1
Molecular Function	Ubiquitin Ligase Activator Activity (GO:1990757)	0.019790614962282255	0.5875775214025046	CDC20;PDZD2
Molecular Function	R-SMAD Binding (GO:0070412)	0.020236200424126893	0.5875775214025046	RGCC;PPARG;LDLRAD4
Molecular Function	WW Domain Binding (GO:0050699)	0.020236200424126893	0.5875775214025046	SCNN1A;PPARG;ENTREP3
Molecular Function	Transforming Growth Factor Beta Binding (GO:0050431)	0.02295211397558586	0.5875775214025046	TGFBR3L;TGFBR1;VASN
Molecular Function	Type II Transforming Growth Factor Beta Receptor Binding (GO:0005114)	0.02497598679528779	0.5875775214025046	TGFBR3L;TGFBR1
Molecular Function	Volume-Sensitive Anion Channel Activity (GO:0005225)	0.02497598679528779	0.5875775214025046	LRRC8C;LRRC8E
Molecular Function	Ribonuclease P RNA Binding (GO:0033204)	0.02497598679528779	0.5875775214025046	POP7;PYDC1
Molecular Function	Sodium Ion Transmembrane Transporter Activity (GO:0015081)	0.025511020091684246	0.5875775214025046	P2RX7;SLC23A1;SCNN1A;SLC41A1
Molecular Function	Protein Kinase A Regulatory Subunit Binding (GO:0034237)	0.025855877533811005	0.5875775214025046	PRRC1;KCNQ1;AKAP5
Molecular Function	Ribonuclease P Activity (GO:0004526)	0.03064582841250055	0.5875775214025046	POP7;PYDC1
Molecular Function	Transforming Growth Factor Beta Receptor Activity (GO:0005024)	0.036768856494945504	0.5875775214025046	TGFBR3L;TGFBR1
Molecular Function	Ubiquitin-Protein Transferase Activator Activity (GO:0097027)	0.036768856494945504	0.5875775214025046	CDC20;PDZD2
Molecular Function	Microtubule Binding (GO:0008017)	0.04302884306785493	0.5875775214025046	CAMSAP3;EML5;KIF9;REEP4;GJB6;KIF25;SPIRE2;KATNB1;KIF2C;CGN;FHDC1;EML1
Molecular Function	RNA Endonuclease Activity, Producing 5'-Phosphomonoesters (GO:0016891)	0.04316108246455918	0.5875775214025046	POP7;PYDC1;PLD6
Molecular Function	Voltage-Gated Potassium Channel Activity Involved in Cardiac Muscle Cell Action Potential Repolarization (GO:0086008)	0.04331515963097392	0.5875775214025046	KCND3;KCNQ1
Molecular Function	Sterol Transfer Activity (GO:0120015)	0.04716738212003179	0.5875775214025046	OSBPL6;MTTP;APOB
Molecular Function	Metal Ion Transmembrane Transporter Activity (GO:0046873)	0.04716738212003179	0.5875775214025046	SLC23A1;SLC41A1;SLC39A2
Molecular Function	Cell-Cell Adhesion Mediator Activity (GO:0098632)	0.048653526432109524	0.5875775214025046	ROBO3;ROBO4;PKP3;PAK4
